# Supplementary material for: Transcriptional Alterations of Mouse Trigeminal Ganglion Neurons Following Orofacial Inflammation Revealed by Single-Cell Analysis
Source: Front Cell Neurosci. 2022 Jun 2;16:885569. doi: 10.3389/fncel.2022.885569 (PMC9200971; doi:10.3389/fncel.2022.885569)
Supplement: Supplementary file 1 [file Data_Sheet_1.ZIP]

Archive with 12 entries (11 files):
- Supplementary Tables/
- Supplementary Tables/Supplementary Table S1.xlsx
- Supplementary Tables/Supplementary Table S10.xlsx
- Supplementary Tables/Supplementary Table S11.xlsx
- Supplementary Tables/Supplementary Table S2.xlsx
- Supplementary Tables/Supplementary Table S3.xlsx
- Supplementary Tables/Supplementary Table S4.xlsx
- Supplementary Tables/Supplementary Table S5.xlsx
- Supplementary Tables/Supplementary Table S6.xlsx
- Supplementary Tables/Supplementary Table S7.xlsx
- Supplementary Tables/Supplementary Table S8.xlsx
- Supplementary Tables/Supplementary Table S9.xlsx
