# Supplementary material for: Transcriptional Alterations of Mouse Trigeminal Ganglion Neurons Following Orofacial Inflammation Revealed by Single-Cell Analysis
Source: Front Cell Neurosci. 2022 Jun 2;16:885569. doi: 10.3389/fncel.2022.885569 (PMC9200971; doi:10.3389/fncel.2022.885569)
Supplement: Supplementary file 1 [file Data_Sheet_1.ZIP › Supplementary Tables/Supplementary Table S1.xlsx]

## Sheet: Sheet1
Supplementary Table 1 The quality of sequencing
		Normal Group	CFA Group
Sequencing Quality	Total Reads in FASTQ	330410841	164994590
	Total Reads After Quality Filtering	312941016	158966529
Library Quality	Total Filtered Reads	312941016	158966529
	Pct Assigned to Cell Labels	89.13	85.91
	Pct Cellular Reads Aligned Uniquely to Annotated Transcriptome	67.1	64.21
	Pct Cellular Reads Aligned Uniquely to Other Genomic Regions	11.27	10.05
	Pct Cellular Reads Aligned Not Unique	10.09	0.94
	Pct Cellular Reads Unaligned	0.68	0.72
Reads and Molecules	Aligned Reads By Type	206179878	98117290
	Total Raw Molecules	64553027	31295450
	Total RSEC Molecules	59122953	29107874
	Mean Raw Sequencing Depth	3.19	3.14
	Mean RSEC Sequencing Depth	3.49	3.37
	Sequencing Saturation	90.8	89.25
Cells RSEC	Putative Cell Count	7298	4080
	Pct Reads from Putative Cells	83.65	77.03
	Mean Reads per Cell	23631.9	18524.3
	Mean Molecules per Cell	6702.67	5415.75
	Median Molecules per Cell	1365	1124
	Mean Targets per Cell	1544.01	1378.21
	Median Targets per Cell	808.5	694
	Total Targets Detected	36541	32641
