# Supplementary material for: Transcriptional Alterations of Mouse Trigeminal Ganglion Neurons Following Orofacial Inflammation Revealed by Single-Cell Analysis
Source: Front Cell Neurosci. 2022 Jun 2;16:885569. doi: 10.3389/fncel.2022.885569 (PMC9200971; doi:10.3389/fncel.2022.885569)
Supplement: Supplementary file 1 [file Data_Sheet_1.ZIP › Supplementary Tables/Supplementary Table S10.xlsx]

## Sheet: cLTMR_DEGs
Gene	p_val	avg_log2FC	pct.1	pct.2
Th	0.00330865	1.35559	0.81	0.613
Runx1	8.25e-06	0.629154	0.976	1
Rbms3	6.35e-06	0.616441	1	1
mt-Co1	1.3e-08	0.559836	1	1
Nap1l1	1.23e-09	0.559339	1	1
Hopx	2.4e-05	0.550323	0.952	1
Ppp3ca	6.7e-06	0.501569	1	1
Tox3	1.53e-05	0.49097	0.952	1
Nrip3	0.000105256	0.482257	1	1
Plp1	0.00347703	0.47949	0.452	0.806
Impad1	0.000135197	0.469921	0.976	0.968
Nap1l5	0.000347797	0.468971	0.976	1
Senp6	7.61e-05	0.468642	0.952	0.968
Zfhx3	6.31e-05	0.467247	1	1
Acbd5	3.94e-06	0.464711	0.976	1
Washc2	0.000211231	0.451066	0.976	0.968
Sars	4.11e-05	0.445216	0.952	0.968
Bhlha9	0.0134173	0.442178	0.714	0.677
Tmem30a	8.7e-06	0.441385	1	0.968
Gm6977	0.000686587	0.441217	0.929	0.839
Gabra3	0.00613953	0.43496	0.976	0.871
Actb	1.22e-08	0.43316	1	1
Cd47	0.000448341	0.43124	1	1
Napb	2.16e-06	0.430599	1	1
Psmc1	3.93e-07	0.425776	0.976	1
Nek7	1.31e-05	0.42264	1	1
Eif3a	0.00105476	0.420506	1	1
Sarnp	0.000324975	0.420427	0.929	0.903
Map7d2	0.00050823	0.419944	1	1
Psmd4	1.28e-05	0.418116	0.976	0.968
Nptx1	0.00703085	0.414031	1	0.871
Gm4204	7.53e-05	0.4132	0.857	0.645
Stard4	0.000340413	0.413129	0.976	0.968
Tubb4a	6.26e-07	0.412422	1	1
Klf5	0.000429888	0.405605	0.976	1
Ebf1	0.00450777	0.401066	1	1
Frg1	4.71e-05	0.400295	0.952	0.839
Tmem72	0.00405651	0.397683	0.976	1
Pou4f1	3.22e-05	0.39728	1	1
Strn3	0.00179537	0.39662	0.881	0.871
Rbm34	0.000315198	0.396463	0.905	0.839
Pfdn1	0.00149756	0.395075	0.976	0.935
Rsrc2	0.00239441	0.392001	0.929	0.903
Clgn	0.000257239	0.391973	1	1
Ssb	0.000197727	0.390713	0.976	1
Camk2n1	0.000706357	0.390301	1	1
Zfand5	0.00249111	0.388223	0.976	0.968
Ptp4a2	0.000120717	0.386882	1	0.968
Ywhaz	1.05e-07	0.385875	1	1
Eif5b	0.00101384	0.384995	0.976	1
Rbfox1	0.000429888	0.383272	1	1
Elovl7	0.00181308	0.381952	1	0.968
Klf7	0.00657788	0.381604	1	1
Ebf3	0.00351608	0.379247	0.952	0.935
Ssbp3	7.84e-06	0.373092	1	1
Psmd7	0.00012633	0.36928	1	1
Arpc2	4.15e-06	0.369067	1	1
Pten	0.00203022	0.368433	0.976	1
Lhfpl3	0.00144146	0.36764	0.976	1
Dpysl2	0.000467531	0.36633	1	1
Mnat1	0.00623859	0.365908	0.929	0.903
Cnbp	0.000881827	0.363816	0.976	0.968
Fam168a	0.00188297	0.362909	0.976	1
Zdhhc2	9.17e-05	0.357939	1	1
Mef2a	0.00123419	0.357017	1	1
Mllt3	0.00271945	0.356636	0.929	0.871
Lnpep	0.00657621	0.349172	0.952	0.968
Gsk3b	0.00500405	0.348494	1	1
Psmd1	0.000797621	0.347879	0.976	1
Ide	0.00154578	0.346318	0.905	0.871
Dnaja2	0.00405651	0.345451	1	0.968
Anxa11	0.00152264	0.345055	0.929	0.903
Psme1	0.00410454	0.344696	0.929	0.839
2510009E07Rik	0.0335029	0.34439	1	1
1700025G04Rik	0.0457365	0.344353	0.929	0.968
Id4	0.00518014	0.344185	0.976	1
Cfl1	9.35e-07	0.343161	1	1
Dhh	0.0121073	0.339451	0.81	0.613
Arl6ip1	0.0205732	0.337598	1	0.968
Leprotl1	0.0136476	0.335869	0.976	0.968
Thsd7a	0.00262148	0.33569	0.929	0.871
Onecut2	0.00389225	0.334824	0.905	0.871
Dynlt3	0.00273103	0.333397	1	0.968
Gapdh	0.000395091	0.33195	1	1
Camk2d	0.0211908	0.33166	1	1
Kif5b	0.00012633	0.331145	1	1
Syt1	0.0134371	0.33094	1	1
Rbm25	0.00398261	0.330655	0.929	0.968
Wasl	0.00293756	0.329923	0.952	1
Lpgat1	0.00235688	0.329814	1	1
Hsd17b7	0.000574382	0.329529	0.976	0.871
Eif3c	0.00181308	0.328872	1	1
Pim1	0.0111068	0.327976	0.905	0.968
Tcerg1	0.00122818	0.325631	0.929	0.871
Timp2	0.00023575	0.325565	1	1
Gdap1	0.00315872	0.325269	1	1
Tmem63b	0.00253765	0.324819	1	1
Ftl1	0.0224706	0.322089	0.952	0.968
Paqr5	0.00614743	0.322074	1	0.968
Ubap2l	0.00777444	0.32161	0.952	1
Os9	0.00143902	0.320248	0.952	0.903
Txnl1	0.00526677	0.31953	0.929	0.968
Prkar2a	0.00144146	0.319184	1	1
Rpl35	0.00830401	0.319152	0.976	0.935
Taf3	0.002297	0.317221	0.714	0.452
Asna1	0.00448181	0.315654	0.905	0.871
Ube3a	0.00293778	0.31511	1	1
Elavl4	0.000412147	0.313061	1	1
Zcrb1	0.0100987	0.311322	1	0.935
Dync1li1	5.74e-05	0.311162	0.976	1
Mosmo	0.0122269	0.309984	0.952	0.968
Pitpnc1	0.0147488	0.309394	1	0.968
Ass1	0.00901485	0.308855	0.976	0.968
Selenow	0.000280555	0.30825	1	1
Fam171b	0.0188098	0.307497	0.952	0.968
Pa2g4	0.000706088	0.304543	0.952	0.968
Cetn3	0.0100791	0.303002	0.952	0.871
Capzb	0.000797621	0.302929	1	1
Rpl30	0.00703524	0.302658	1	0.968
Cxxc4	0.00220998	0.30212	0.81	0.71
Triqk	0.00547827	0.301664	0.833	0.774
Gcc2	0.0187951	0.301519	0.905	0.968
Sord	0.0184721	0.300955	0.833	0.71
Elavl3	0.00128326	0.300672	1	1
Acpp	0.0122296	0.300379	1	1
Mindy2	0.0259797	0.29974	0.952	0.968
Cast	0.0405714	0.298821	0.976	1
Rala	0.00327238	0.298747	0.952	0.935
Tceal8	0.0224384	0.298718	0.952	0.871
Cops3	0.000846464	0.298623	0.929	0.968
Zbtb4	0.0010972	0.29815	0.976	1
Kif3a	0.000395091	0.297854	1	1
Dctn4	0.0316748	0.29441	0.952	0.935
Rps6ka2	0.0196752	0.294335	0.976	0.968
Kif21a	0.000552214	0.294278	1	1
Dvl3	0.0133191	0.293911	0.857	0.871
Cemip2	0.0291239	0.293386	0.976	1
Stk25	0.0122296	0.293068	0.976	1
Rpl10	0.0122269	0.29292	0.976	0.935
Ube2e2	0.0373184	0.292116	0.881	0.935
Mapre2	0.000467531	0.291527	1	0.968
Ddx3x	0.00050823	0.290951	1	1
Actr8	0.000734249	0.290912	0.952	0.903
Ssrp1	0.00304642	0.289952	0.976	1
Sec62	0.00293778	0.289777	0.976	1
Cpne9	0.00599723	0.289114	0.643	0.323
Psmd12	0.00123419	0.28793	0.976	1
Rhob	0.0084387	0.285864	0.929	0.968
Chd6	0.00812895	0.28478	0.976	0.774
Pgrmc2	0.000332011	0.283778	0.952	0.871
Pcnp	0.00155672	0.283682	0.976	1
Chd9	0.00105476	0.283112	1	0.968
Rcn1	0.00147493	0.283016	0.786	0.613
Kmt2e	0.0161688	0.279996	0.952	0.968
Dcaf6	0.00829603	0.279521	0.905	0.968
Casz1	0.00858353	0.278958	1	1
Serf2	0.00656331	0.27705	0.952	0.871
Snap91	0.00483339	0.2764	0.976	1
Snrpb2	0.00991768	0.276297	0.929	0.903
Sec63	0.0171696	0.275484	0.952	0.903
Rrp36	0.0117791	0.274731	0.81	0.742
Nsdhl	0.00699842	0.274472	0.905	0.871
Prpf40a	0.0202606	0.274277	0.976	0.903
Cib2	0.00572156	0.273666	0.905	0.903
Zmiz1	0.0114726	0.272393	0.952	0.935
Pdlim1	0.0459914	0.270947	0.881	0.806
Ppp2r5c	0.00203022	0.270078	0.976	1
Mbnl1	0.0161721	0.269103	1	1
Fermt2	0.00500405	0.267474	1	1
Lyrm2	0.00348821	0.267046	0.881	0.871
Ubash3b	0.00614743	0.266916	1	1
Anp32a	0.00906787	0.266637	0.881	0.71
Nicn1	0.00235688	0.266114	0.976	1
Mrpl48	0.00534195	0.265801	0.905	0.903
Shoc2	0.0438759	0.265361	0.881	0.935
Dcaf10	0.0398685	0.265131	0.857	0.742
Ktn1	0.0187622	0.264458	0.905	0.903
Cd9	0.0283099	0.263918	1	0.968
Cir1	0.00128215	0.263908	0.952	0.935
Tob1	0.0423941	0.263504	0.81	0.677
Nsd2	0.0245053	0.26151	0.976	0.871
Ogfrl1	0.0156848	0.261059	1	1
Nfe2l1	0.0171868	0.260962	1	1
Them6	0.0218205	0.260608	0.976	0.935
Alcam	0.0335029	0.259703	1	1
Emc2	0.0132281	0.25937	0.976	0.968
Clcn3	0.0267287	0.258437	0.952	0.935
Dhcr24	0.0104296	0.258411	1	1
Flywch1	0.00727446	0.258375	1	1
2900097C17Rik	0.0245274	0.258133	1	1
Prrxl1	0.00138683	0.25734	1	1
Sil1	0.0175703	0.257099	0.857	0.871
Raph1	0.0107695	0.256838	1	1
Ccdc88a	0.0116562	0.256447	0.929	0.968
Araf	0.0287132	0.256134	0.976	0.968
Pfdn2	0.0156688	0.255823	0.929	0.935
Cadm1	0.00273103	0.255811	1	1
Tnpo3	0.00174272	0.255771	0.952	0.903
Zc3h15	0.024523	0.255434	0.976	0.935
Rtn4rl1	0.00635938	0.254961	0.976	1
Lrrc17	0.0295464	0.254625	0.714	0.613
Gnai2	0.00244574	0.254619	1	1
Tdrkh	0.0231311	0.254611	0.952	0.935
Csnk1a1	0.0130234	0.254071	1	1
Crnkl1	0.0432305	0.254071	0.69	0.581
Trib2	0.0325792	0.253756	0.976	0.935
Rbfox2	0.00916143	0.253249	0.952	0.968
Nucks1	0.0405652	0.253055	0.976	0.935
Tbc1d10b	0.0199522	0.252503	0.929	0.935
Map4	0.00114122	0.250918	1	1
Rps8	0.00727446	0.250707	1	1
Cdk15	0.0275107	0.250073	0.929	1
Abraxas2	0.0447868	0.249746	0.857	0.839
Pik3ca	0.0271137	0.249195	0.929	0.968
Rsl24d1	0.0123731	0.249009	0.81	0.839
Peli2	0.0499469	0.248676	0.905	0.839
Ankrd11	0.00518014	0.248523	1	0.968
Cpeb3	0.0186626	0.247765	0.857	0.871
Oip5os1	0.0188134	0.247061	0.976	1
Abcf1	0.00191867	0.246032	0.976	0.968
Myo9a	0.0384317	0.244247	0.952	1
Tbrg1	0.0354003	0.244187	0.952	0.968
Slc9a9	0.0138624	0.244085	0.976	1
Gabrg2	0.0384272	0.244081	0.976	0.935
Ublcp1	0.0149703	0.243776	0.929	0.968
Metap2	0.0188134	0.243578	1	1
Sfxn3	0.00635532	0.243149	0.952	0.935
Phf20	0.0339689	0.242848	0.976	0.968
Rps3a1	0.0104296	0.242836	0.976	1
Cpne4	0.0415895	0.242688	0.952	0.839
Ssr1	0.028109	0.242332	0.857	0.871
Fdps	0.0190196	0.241679	0.881	0.903
Hmgcr	0.0422388	0.240147	0.976	0.968
Irak1	0.00314569	0.239997	0.929	0.871
Cd2ap	0.0344154	0.239607	0.929	0.935
Prxl2a	0.0216012	0.239567	0.833	0.871
Rph3a	0.0428095	0.239059	1	1
Calm1	0.000158281	0.238716	1	1
Wfs1	0.0400088	0.238504	0.833	0.806
Gatad2b	0.0127627	0.237736	0.929	0.839
Dnttip2	0.0210494	0.23773	0.881	0.71
Ift57	0.0206956	0.237535	0.619	0.452
Sema3c	0.00365397	0.236787	0.762	0.484
Eapp	0.0166257	0.23603	0.929	0.871
Rpl14	0.0291189	0.235742	0.976	0.935
Rbfox3	0.0231417	0.235702	1	1
Sfr1	0.0174481	0.235539	0.976	0.968
Ctnnbip1	0.0033947	0.235361	1	1
Srrm1	0.00304619	0.235061	0.952	1
Atp2b1	0.00635938	0.235055	1	1
Foxn3	0.0405714	0.234259	0.976	1
Gnao1	0.00518014	0.234179	1	1
Rdx	0.0463552	0.233893	0.952	0.968
Tbl1x	0.0274916	0.232967	0.929	0.935
Dkc1	0.011622	0.23245	0.786	0.581
Dtna	0.048711	0.231023	0.833	0.774
Tshz2	0.011479	0.230854	1	1
Slc25a11	0.0196752	0.230811	0.976	0.968
Apba1	0.0335029	0.230768	1	1
Eef1a1	0.00483339	0.230003	1	0.968
Ralbp1	0.0188098	0.229795	0.952	0.968
Rcan2	0.0428095	0.229744	1	1
Mark2	0.0187951	0.229404	0.952	0.903
Kctd17	0.0451445	0.227881	0.952	0.968
Cdc5l	0.0325846	0.226638	0.976	1
Mphosph8	0.0291226	0.226615	0.952	1
Ppm1l	0.0384332	0.225264	1	1
Ube2e1	0.017706	0.224544	0.952	0.935
Ptprr	0.011849	0.22332	1	1
Ahcyl1	0.0218205	0.223292	0.952	0.968
Fam45a	0.00353446	0.223226	0.833	0.71
Lipa	0.0156399	0.223002	0.929	0.871
Pnisr	0.0199674	0.222996	0.952	0.968
Rwdd1	0.0325377	0.222869	0.905	0.935
Nudt4	0.0187951	0.222382	0.929	0.935
Synrg	0.0428031	0.221939	0.929	1
Tuba1c	0.0123428	0.221842	0.619	0.387
Cmpk2	0.0232227	0.221394	0.81	0.774
Slc25a25	0.00592825	0.220895	0.857	0.71
Fryl	0.0334974	0.220811	0.976	0.935
Tmem87b	0.0378901	0.220639	0.833	0.806
Tuba4a	0.0312102	0.220151	0.881	0.742
Tle5	0.00391546	0.219355	1	1
Nfic	0.0193848	0.2191	1	1
Ccni	0.00364664	0.218997	1	1
Carns1	0.0190019	0.218205	0.786	0.645
Pclo	0.0267404	0.21622	1	1
2610301B20Rik	0.000661133	0.216068	0.69	0.387
Rnf11	0.0166727	0.215927	0.976	1
Smarca5	0.0158984	0.215575	0.929	0.903
Suz12	0.047456	0.215326	0.905	0.871
Pja2	0.0111192	0.215068	1	1
Myh9	0.0259843	0.21502	0.976	1
Psip1	0.00703524	0.214714	1	1
Sorbs2	0.0221807	0.214457	0.762	0.645
Gm8566	0.013855	0.214146	0.738	0.419
Ggnbp2	0.0130234	0.213694	0.976	1
Fam122b	0.0416762	0.213642	0.952	1
Stam	0.0450584	0.21292	0.905	0.903
Stau2	0.0166693	0.212903	0.976	0.935
Rab6a	0.00420216	0.212783	1	1
Sh3bgrl	0.017706	0.212479	0.952	0.935
Vapb	0.0104296	0.21172	1	0.968
Lyar	0.0398913	0.211252	0.762	0.71
Hdgf	0.0475999	0.21115	1	1
Egln1	0.0132698	0.210868	0.833	0.677
Nacc1	0.0168734	0.210795	0.81	0.677
Gla	0.0270816	0.210214	0.857	0.774
Rbm22	0.026699	0.210132	0.738	0.581
Camta1	0.0384332	0.209679	1	1
Zfc3h1	0.0150108	0.209166	0.738	0.613
Rplp2	0.0475999	0.208982	1	1
Tmem178b	0.0107185	0.208289	0.905	0.871
Ttc3	0.011479	0.207869	1	1
Eif3l	0.0354003	0.2078	0.952	0.968
Tspo	0.0155473	0.207018	0.619	0.387
Ube2o	0.0130234	0.206896	0.976	1
Ank2	0.00752096	0.206886	1	1
D5Ertd579e	0.0207962	0.206844	0.786	0.645
Gm11598	0.000483305	0.206234	0.714	0.29
Pip4k2a	0.029958	0.206047	1	0.968
Hsp90ab1	6.61e-05	0.205639	1	1
Gm5844	0.0212576	0.204823	0.881	0.677
Gatd1	0.0473943	0.204512	0.905	0.839
Rnf144a	0.023815	0.203973	0.952	0.935
Gatm	0.0363859	0.203964	0.929	1
Mvd	0.0475039	0.202958	0.929	0.871
Jakmip2	0.0175222	0.202137	0.857	0.839
Gpx4	0.0286713	0.201733	0.929	0.903
Psmb7	0.0122229	0.201594	0.952	0.935
Cab39	0.00946652	0.201582	0.976	1
Ube4b	0.0275035	0.200378	0.905	1
C1galt1c1	0.0370779	-0.200037	0.81	0.903
Tmem33	0.009461	-0.200073	0.905	1
Mrps36	0.0157152	-0.200537	0.69	0.935
Rpl10-ps3	0.0118425	-0.200787	0.952	0.935
Itsn2	0.0289749	-0.200891	0.833	0.935
Trappc3	0.0226612	-0.200981	0.762	0.871
Rab40c	0.00492391	-0.20143	0.571	0.871
Mir703	0.000409963	-0.202116	0.286	0.71
Exoc6b	0.00783568	-0.202161	0.595	0.774
Tubgcp5	0.00623283	-0.202279	0.476	0.871
Zcchc18	0.0267393	-0.202295	0.952	1
Rer1	0.031202	-0.202551	0.881	0.968
Pttg1	0.0282855	-0.202605	0.929	0.935
Slc35e1	0.0326425	-0.20261	0.643	0.903
Grk2	0.0488655	-0.202691	1	1
Dcaf7	0.0126182	-0.202697	0.929	1
Tra2a	0.00341499	-0.202728	0.786	0.968
Zmym3	0.00997236	-0.203657	0.738	1
Gemin7	0.0278089	-0.203939	0.833	0.968
Rpl23a	0.0339689	-0.20414	0.976	0.968
Sdcbp	0.00101384	-0.204672	1	1
Itm2c	0.0259843	-0.205055	1	1
Ilkap	0.00687642	-0.205073	0.762	0.903
Uba1	0.00273103	-0.205146	1	1
Ndrg4	0.000395091	-0.205446	1	1
Stard3	0.00493684	-0.205538	0.452	0.774
Phb	0.0231205	-0.206171	0.905	0.968
Tpt1	0.00405651	-0.206337	1	1
Sptb	0.00140304	-0.206352	0.381	0.677
Dhrs1	0.0422388	-0.206809	0.976	0.968
Marchf4	0.00661594	-0.206924	0.619	0.774
Hspd1	0.015684	-0.20724	0.952	1
Ermp1	0.00379072	-0.207262	0.714	0.935
Atl1	0.0374006	-0.20728	0.976	1
Hspa8	0.00218797	-0.207606	1	1
Trim28	0.0201892	-0.20777	0.833	0.968
Cnn3	0.0188638	-0.208014	0.738	0.871
Arhgef18	0.0354903	-0.208135	0.69	0.839
Atp6v1b2	0.00405651	-0.208223	1	1
Ndrg3	0.0147458	-0.208253	0.929	1
Kcnk1	0.000372537	-0.208329	0.571	0.871
Colgalt1	0.00711665	-0.20835	0.833	0.968
Hipk3	0.0338016	-0.208611	0.667	0.839
Dctn1	0.0335015	-0.208805	0.952	1
Cox10	0.00483797	-0.209632	0.571	0.839
Taf15	0.00400464	-0.210238	0.381	0.742
Mindy1	0.00885883	-0.210262	0.905	0.968
Cacfd1	0.0212184	-0.21074	0.786	0.903
Pank4	0.00276443	-0.21101	0.476	0.806
Cox6a1	0.0138624	-0.211494	1	1
Tm2d2	0.0442848	-0.211648	0.833	0.903
Alg3	0.000993502	-0.212146	0.429	0.774
Anxa5	0.00886932	-0.2125	1	1
Cpsf1	0.00122366	-0.212517	0.476	0.774
Fmc1	0.0295696	-0.212548	0.714	0.806
Hectd3	0.0165721	-0.212781	0.833	0.935
Ppp1ccb	6.22e-05	-0.212941	0.238	0.71
Galnt9	0.00335049	-0.213018	0.452	0.806
Mpst	0.0160342	-0.213057	0.429	0.742
Zc3h7a	0.00847622	-0.213113	0.524	0.806
Sidt2	0.00106025	-0.213531	0.405	0.742
Efr3b	0.0368422	-0.21463	0.881	0.968
Rnf123	0.0246857	-0.215053	0.619	0.903
Dmxl2	0.00812895	-0.215227	0.833	0.968
Gm6988	0.00141847	-0.215561	0.619	0.839
Reep5	0.00114122	-0.215929	1	1
Gpx1	0.00830401	-0.216137	0.952	0.968
Gm42666	0.00358939	-0.216234	0.786	0.935
Trappc2l	0.0164884	-0.21641	0.81	0.903
B020010K11Rik	0.00016931	-0.21666	0.381	0.806
Pea15a	0.0199713	-0.216768	0.976	1
Syngr3	0.00574252	-0.217326	1	1
Ppp2ca	0.0100993	-0.217554	0.976	1
Paxx	0.017838	-0.218287	0.786	0.968
Lars	0.0203836	-0.218377	0.714	0.839
Dgcr2	0.00465826	-0.218881	0.738	0.968
Aatk	0.0152105	-0.21901	0.976	1
Sh2d3c	0.000702007	-0.219263	0.524	0.839
Ldah	0.0101668	-0.219291	0.786	0.968
Nipal3	0.00364664	-0.219353	1	1
Sgce	0.0143065	-0.219478	0.5	0.742
Ggt7	0.00657621	-0.219642	0.952	0.968
Lztr1	0.0147481	-0.219674	0.952	1
Maged1	0.00574215	-0.219722	0.952	1
Large1	0.0171334	-0.22033	0.643	0.903
Dctn5	0.0368422	-0.220555	0.881	0.968
Clta	0.0463619	-0.220949	0.976	1
Jag2	0.0157931	-0.221015	0.833	0.903
Mdp1	0.00236056	-0.221336	0.714	0.935
Atox1	0.0142846	-0.221586	0.929	0.935
Atp5mpl	0.00977836	-0.222059	1	1
Klhl2	0.0184813	-0.222178	0.738	0.935
Camk1g	0.0169421	-0.222252	0.762	0.935
Bag2	0.000527165	-0.222386	0.405	0.806
Gspt2	0.000647155	-0.222657	0.429	0.742
Rnps1	0.0171387	-0.223052	0.857	0.968
Tmem41a	0.0140702	-0.223476	0.595	0.71
Ddx50	0.0251117	-0.223525	0.81	0.968
Capn2	0.0252242	-0.223689	0.881	1
Sun2	0.0144696	-0.224344	0.643	0.806
Nprl3	0.000986238	-0.224444	0.381	0.806
Hk1	0.00886932	-0.22459	1	1
Proser1	0.00376138	-0.224651	0.429	0.774
Lars2	0.0212576	-0.225492	0.738	0.871
Gopc	0.0102141	-0.225784	0.833	0.968
Dhx9	0.0234709	-0.225849	0.929	0.968
Tecr	0.00235688	-0.226026	0.976	1
Arl8a	0.00518014	-0.226152	1	1
Mdh1	0.0033947	-0.22619	1	1
Tspan31	0.0188333	-0.226488	0.786	0.903
Cnst	0.0156816	-0.226568	0.929	1
Rnf10	0.0299567	-0.226625	0.952	1
Prkcsh	0.0131774	-0.226868	0.762	0.903
Dalrd3	0.00261659	-0.227953	0.69	0.935
Samd1	0.000530981	-0.229001	0.476	0.839
Stx1a	0.00313154	-0.229069	0.548	0.839
Eif4ebp2	0.0111159	-0.229107	0.643	0.871
Aco2	0.0259832	-0.229695	0.952	1
Bub3	0.00500271	-0.230221	0.952	0.968
Lrp10	0.00961573	-0.230347	0.929	0.968
Nptn	0.00174559	-0.231033	1	1
Bex2	0.015684	-0.231663	0.952	1
Gm9703	5.16e-06	-0.232008	0.19	0.742
Sec31a	0.00181249	-0.232148	0.929	1
Atp6v0a1	0.00030584	-0.232251	1	1
Ddx5	0.00554922	-0.232512	1	1
Gm42517	0.0106998	-0.232519	0.714	0.871
Trpv2	0.0379366	-0.232777	0.738	0.839
Tmem70	0.000769059	-0.232778	0.69	0.871
Gsk3a	0.00283268	-0.232809	0.976	1
Trappc2	0.0193754	-0.232822	0.905	1
Paqr9	0.0222825	-0.233585	0.714	0.839
Mgat4b	0.0201112	-0.233737	0.786	0.968
Laptm4b	0.0316419	-0.233764	0.905	0.935
Fgfr1op	0.000235414	-0.234155	0.548	0.903
Srp14	0.010429	-0.234716	0.952	1
Gm11808	0.0107671	-0.234758	0.929	1
Map3k10	0.0053846	-0.235194	0.714	0.935
Cdkn2d	0.0344293	-0.235241	0.905	1
Ngdn	0.00192209	-0.235542	0.643	0.871
Rfk	0.0181092	-0.235678	0.81	0.935
Ntrk1	0.00190189	-0.236473	0.357	0.677
Ppp1r18	0.000652921	-0.236674	0.667	0.903
Nsg2	0.0134371	-0.237087	1	1
Slc22a17	0.00680311	-0.2371	1	1
Ank1	0.0119364	-0.237913	0.405	0.677
Lgr5	6.42e-05	-0.238999	0.429	0.806
Fam219a	0.0134364	-0.239412	0.952	1
Mmp15	0.0317785	-0.239739	0.571	0.774
Gak	0.0266994	-0.239957	0.857	1
Vwa5a	0.0238247	-0.240006	0.952	1
Churc1	0.00721009	-0.240045	0.714	0.871
Mkrn2	0.000698382	-0.240264	0.667	0.871
Abcd3	0.0026563	-0.242158	0.738	0.935
Lrrc3b	0.00189559	-0.242238	0.476	0.742
Zdhhc8	0.0187622	-0.242446	0.857	0.968
Sem1	0.0126182	-0.242743	0.952	0.968
Smdt1	0.0022708	-0.24331	1	0.935
Rpp30	0.000554047	-0.243625	0.476	0.839
Tbc1d1	0.00563394	-0.244721	0.619	0.871
Tcp11l1	0.00199571	-0.244947	0.714	0.871
Nbdy	0.0053604	-0.245121	0.976	0.935
Snrpn	0.00138683	-0.245345	1	1
Rnf5	0.0202606	-0.245735	0.929	0.968
Rai1	0.0143218	-0.246964	0.69	0.935
P4ha2	3.99e-07	-0.247104	0.286	0.839
Zwint	0.00554922	-0.249251	1	1
Nipsnap2	0.0111068	-0.249971	0.905	0.968
Cog1	0.00401703	-0.250021	0.667	0.839
Rab15	0.00377888	-0.250714	1	1
Synpr	0.00188297	-0.252816	1	1
Klhl22	0.0009599	-0.253962	0.81	0.935
Trnp1	0.000552214	-0.254126	1	1
Fundc1	0.00580957	-0.254613	0.833	0.968
Lypla2	0.0107574	-0.254774	0.929	0.935
Pim3	0.00350274	-0.254774	0.619	0.839
Cstb	0.0111167	-0.255686	0.952	0.968
Tppp3	0.000487485	-0.255782	1	1
Arhgap28	0.0165344	-0.256316	0.762	1
Xbp1	0.00652798	-0.256477	0.81	0.968
Slc7a1	0.0407978	-0.257582	0.714	0.903
C78859	0.00296773	-0.257592	0.286	0.645
Cbfb	0.0152097	-0.257945	0.952	1
Rsrp1	0.0205722	-0.259019	0.952	1
Nrp2	0.0474443	-0.259496	0.738	0.903
Gm8430	0.0248458	-0.259656	0.881	0.968
Stam2	0.000262918	-0.260179	0.571	0.871
Pi4k2a	0.00573877	-0.262266	0.905	1
Snap47	0.0159187	-0.262555	0.929	0.968
Kcnk13	0.00791984	-0.263195	0.333	0.613
Map1lc3b	0.000467531	-0.263858	1	1
Enpp5	0.00991768	-0.264415	0.881	0.968
Gorasp2	0.00515116	-0.265299	0.81	1
Islr2	0.0248379	-0.265493	0.714	0.968
Psd4	0.000160978	-0.265846	0.143	0.516
Cox6c	0.00777492	-0.26604	1	1
Isca2	0.000748226	-0.267811	0.881	0.968
Cda	0.0110974	-0.267933	0.905	0.935
Nptx2	0.0259843	-0.268357	0.976	1
Serpina3g	0.00436816	-0.269026	0.714	0.935
Cadps	0.000974391	-0.269206	1	1
Slc25a3	0.000706357	-0.269298	1	1
Cs	0.00218797	-0.269586	1	0.968
Tbc1d9b	0.00561411	-0.270216	0.833	0.968
Stx2	0.00246727	-0.270717	0.738	0.935
Trip12	0.0251837	-0.271349	0.857	0.968
Idh3b	0.000599488	-0.272023	0.976	0.935
Gbe1	0.000144634	-0.274629	0.643	0.871
Ipo5	0.00368998	-0.274873	0.833	0.968
Atp5c1	0.00594033	-0.275561	0.952	0.968
Ndufa8	0.00583763	-0.275632	0.929	0.968
Sbf1	0.00238214	-0.277136	0.5	0.839
Emc10	0.0182568	-0.277212	0.976	1
Pdia3	0.00435223	-0.279273	0.952	1
Cyth1	0.000106612	-0.279912	0.738	0.903
Hspb1	0.0252456	-0.279926	0.952	1
Fuca2	0.00635897	-0.280221	0.952	1
Gtpbp2	0.0114861	-0.280473	0.69	0.935
Nt5m	0.000430033	-0.281603	0.643	0.935
Trmt1l	0.00107573	-0.281607	0.619	0.839
Cox6b1	0.00114122	-0.281671	1	1
Chka	0.00420187	-0.283701	0.952	1
Bag3	0.0166433	-0.285023	0.905	0.935
mt-Nd3	0.0167882	-0.2854	0.786	0.968
Cdh1	0.00657621	-0.285857	0.929	1
Atxn7l3	0.0107355	-0.286374	0.833	1
Scn10a	0.0384272	-0.287835	0.929	1
Mroh1	0.00102888	-0.288098	0.548	0.871
Serinc3	0.000864417	-0.288207	0.976	1
Washc3	0.00308259	-0.288804	0.714	0.839
Tmem131l	0.0438303	-0.288949	0.81	1
Avil	0.000120717	-0.289052	1	1
Dhx15	0.00524089	-0.289071	0.833	0.968
Pcgf2	0.00101713	-0.290174	0.405	0.742
Rps2	0.00635897	-0.290204	0.952	1
Snx3	0.00155672	-0.290473	1	1
Hmbox1	0.0287021	-0.290484	0.929	0.968
Rab5if	0.000251075	-0.293259	0.762	0.968
Dcbld2	0.000877296	-0.293889	0.524	0.774
Calr	0.000624878	-0.294399	0.976	1
Top2b	0.00800932	-0.294454	0.857	0.968
Slc3a2	0.00188144	-0.294611	0.905	1
Rpl31-ps8	0.0013609	-0.295519	0.81	0.903
Asns	0.047593	-0.296239	0.929	1
Uckl1	7.55e-05	-0.296829	0.524	0.839
9330159F19Rik	0.0017142	-0.297118	0.762	0.968
Rimkla	0.00272896	-0.297172	0.952	0.935
Nup88	0.0023267	-0.297423	0.81	0.935
Lamtor3	0.00404003	-0.298439	0.667	0.968
Ivns1abp	0.0188134	-0.298648	1	1
Rlim	5.69e-05	-0.302123	0.571	0.968
Elovl5	0.00339224	-0.302355	0.905	1
Nptxr	0.041662	-0.302448	0.905	1
Grn	0.00498524	-0.304445	0.833	1
Golgb1	0.0307403	-0.305105	0.833	1
Sparc	0.000567234	-0.305512	0.262	0.613
Atp13a2	0.0211709	-0.307722	0.905	0.968
Ptpn1	5.8e-05	-0.308708	0.69	0.968
Tbc1d9	0.00466674	-0.310089	0.929	1
Ech1	0.00252674	-0.311422	0.833	1
Clk1	0.00357232	-0.311762	0.762	0.935
Atp5j2	0.00339372	-0.314224	0.952	0.968
Amph	0.00161613	-0.314709	0.905	1
Tagln3	0.00235688	-0.315874	1	0.968
Higd2a	7.44e-05	-0.320131	0.976	0.968
Abhd12	0.00293756	-0.321744	0.952	1
Tmem47	0.0137417	-0.322175	0.81	0.935
Dysf	0.0053494	-0.322507	0.857	1
Brd7	0.00218624	-0.323843	0.905	1
Npdc1	0.00123419	-0.324615	0.976	1
Tubb2a	0.000599722	-0.324915	1	1
Med21	0.00569765	-0.327312	0.857	0.903
Ncdn	0.00023575	-0.328153	1	1
Hadhb	0.00109175	-0.33016	0.833	1
Ndufb9	0.000292816	-0.33603	0.929	1
Oasl2	0.0179015	-0.337905	0.286	0.548
Myo1a	0.0245274	-0.338689	0.976	1
Cox5a	0.000305709	-0.33916	0.952	0.968
Tmem35a	0.00227027	-0.341731	0.952	0.968
Mcam	0.000575512	-0.343737	0.976	1
Snx25	7.31e-05	-0.345292	0.667	0.935
Cpne6	0.00272896	-0.3486	0.905	1
Cyb5a	0.00167985	-0.349042	0.952	0.968
Ddx17	0.00509107	-0.352701	0.976	0.968
H2bc4	0.0151948	-0.355501	0.905	0.968
Tac1	0.0177138	-0.35609	0.952	1
Mpz	1.11e-06	-0.356519	0.69	0.968
Moxd1	0.000233913	-0.361905	0.381	0.806
Gaa	0.000487485	-0.362372	0.976	1
Ap3b2	0.000551996	-0.386378	0.929	1
Ubc	4.11e-05	-0.3902	1	1
Tagln2	0.00345591	-0.395104	0.976	0.968
Pde4dip	0.00138565	-0.395241	0.905	1
Comt	3.73e-06	-0.40918	1	1
Cacna1h	0.0363902	-0.415207	0.952	1
Gnal	0.00377861	-0.416414	0.952	1
Vmn1r13	5.98e-06	-0.420195	0.714	0.968
mt-Ts1	7.83e-07	-0.42102	0.429	0.935
Gm28437	0.00554922	-0.421066	0.976	1
Adprh	9.6e-05	-0.422745	0.952	1
Clasp1	0.000935516	-0.428636	0.905	1
Calcb	0.0419143	-0.429817	0.762	0.839
Uqcr10	4.31e-05	-0.442068	0.976	1
Vegfa	0.000192825	-0.455878	0.762	0.968
Psma5	9.81e-05	-0.461527	0.929	0.968
Magee1	5.22e-05	-0.463135	0.952	1
Eno1b	9.16e-06	-0.465642	0.976	1
Ftl1-ps1	4.83e-06	-0.471884	0.833	1
Vgf	0.00314569	-0.558044	0.881	0.935
Apoe	2.46e-06	-0.642749	0.619	0.968
Rian	4.38e-06	-0.671752	1	1
mt-Nd6	1.18e-07	-0.695898	0.857	1
Dgkz	1.13e-05	-0.720681	0.976	1
Calca	5.99e-10	-0.880119	0.786	0.968
mt-Rnr2	0.0267404	-0.980937	1	1
Malat1	0.00253765	-1.39075	1	1
mt-Rnr1	4.68e-07	-1.40459	1	1

## Sheet: cLTMR_GO terms
ID	Description	GeneRatio	BgRatio	pvalue	qvalue	geneID	Count
GO:0008380	RNA splicing	30/604	386/23328	1.04379e-07	0.000314364	Cdc5l/Cir1/Clk1/Crnkl1/Ddx17/Ddx5/Dhx15/Dhx9/Elavl4/Frg1/Gemin7/Hspa8/Ivns1abp/Malat1/Mbnl1/Prpf40a/Psip1/Rbfox1/Rbfox2/Rbfox3/Rbm22/Rbm25/Rnps1/Snrpb2/Snrpn/Srrm1/Taf15/Tcerg1/Tra2a/Zcrb1	30
GO:0042176	regulation of protein catabolic process	30/604	395/23328	1.7223e-07	0.000314364	Apoe/Araf/Atp13a2/Bag2/Cdh1/Csnk1a1/Dysf/Egln1/Gpx1/Gsk3a/Gsk3b/Hmgcr/Hsp90ab1/Laptm4b/Nfe2l1/Os9/Phb/Ppp2ca/Psmd1/Psme1/Pten/Rdx/Rnf144a/Sdcbp/Snx3/Timp2/Trib2/Ube3a/Xbp1/Zdhhc2	30
GO:0034504	protein localization to nucleus	24/604	293/23328	7.73801e-07	0.000941593	Atp13a2/Bag3/Calr/Cd2ap/Cdh1/Cfl1/Ddx5/Grk2/Gsk3b/Hdgf/Hsp90ab1/Hspa8/Ipo5/Maged1/Nup88/Ppp2ca/Ppp3ca/Rbm22/Sun2/Taf3/Tbrg1/Tnpo3/Trim28/Xbp1	24
GO:0010498	proteasomal protein catabolic process	31/604	470/23328	2.23051e-06	0.00134128	Apoe/Araf/Bag2/Cd2ap/Csnk1a1/Gpx1/Gsk3a/Gsk3b/Hectd3/Hsp90ab1/Kctd17/Klhl22/Nfe2l1/Os9/Pcnp/Ppp2r5c/Psma5/Psmb7/Psmd1/Psmd12/Psmd4/Psmd7/Psme1/Rnf144a/Rnf5/Sdcbp/Tbl1x/Trib2/Ube4b/Wfs1/Xbp1	31
GO:0000375	RNA splicing, via transesterification reactions	22/604	271/23328	2.57195e-06	0.00134128	Cdc5l/Crnkl1/Ddx17/Ddx5/Dhx9/Gemin7/Hspa8/Malat1/Mbnl1/Prpf40a/Psip1/Rbfox1/Rbfox2/Rbfox3/Rbm22/Rbm25/Rnps1/Snrpb2/Snrpn/Srrm1/Tra2a/Zcrb1	22
GO:0000377	RNA splicing, via transesterification reactions with bulged adenosine as nucleophile	22/604	271/23328	2.57195e-06	0.00134128	Cdc5l/Crnkl1/Ddx17/Ddx5/Dhx9/Gemin7/Hspa8/Malat1/Mbnl1/Prpf40a/Psip1/Rbfox1/Rbfox2/Rbfox3/Rbm22/Rbm25/Rnps1/Snrpb2/Snrpn/Srrm1/Tra2a/Zcrb1	22
GO:0000398	mRNA splicing, via spliceosome	22/604	271/23328	2.57195e-06	0.00134128	Cdc5l/Crnkl1/Ddx17/Ddx5/Dhx9/Gemin7/Hspa8/Malat1/Mbnl1/Prpf40a/Psip1/Rbfox1/Rbfox2/Rbfox3/Rbm22/Rbm25/Rnps1/Snrpb2/Snrpn/Srrm1/Tra2a/Zcrb1	22
GO:0033157	regulation of intracellular protein transport	20/604	232/23328	2.94009e-06	0.00134161	Arpc2/Atp13a2/Bag3/Cdh1/Gcc2/Gsk3a/Gsk3b/Hsp90ab1/Ipo5/Kif3a/Kif5b/Os9/Ppp2ca/Ptpn1/Rbm22/Snx3/Tmem30a/Trim28/Xbp1/Zdhhc2	20
GO:0006397	mRNA processing	30/604	462/23328	4.43193e-06	0.00166281	Ahcyl1/Cdc5l/Cir1/Cpeb3/Cpsf1/Crnkl1/Ddx17/Ddx5/Dhx15/Dhx9/Elavl4/Frg1/Gemin7/Hspa8/Malat1/Mbnl1/Prpf40a/Psip1/Rbfox1/Rbfox2/Rbfox3/Rbm22/Rbm25/Rnps1/Snrpb2/Snrpn/Srrm1/Tcerg1/Tra2a/Zcrb1	30
GO:1902414	protein localization to cell junction	14/604	125/23328	4.58127e-06	0.00166281	Actb/Gsk3b/Hspb1/Kif3a/Kif5b/Lamtor3/Nptn/Nptx1/Nptx2/Nptxr/Pclo/Snap47/Stau2/Zdhhc2	14
GO:0099173	postsynapse organization	18/604	200/23328	5.01049e-06	0.00166281	Actb/Apoe/Cadm1/Cfl1/Dgkz/Egln1/Hspa8/Nptx1/Nptxr/Nrp2/Pten/Rer1/Rph3a/Sorbs2/Stau2/Ube3a/Wasl/Zdhhc2	18
GO:0031346	positive regulation of cell projection organization	30/604	478/23328	8.64012e-06	0.00252654	Apoe/Arpc2/Avil/Ccdc88a/Cfl1/Cpeb3/Cpne6/Cpne9/Dvl3/Eef1a1/Elavl4/Grn/Gsk3b/Hspb1/Islr2/Itsn2/Kctd17/Mark2/Ndrg4/Ntrk1/Rala/Snap91/Snx3/Stau2/Stk25/Syt1/Tmem30a/Trpv2/Vegfa/Wasl	30
GO:0050808	synapse organization	30/604	479/23328	8.99734e-06	0.00252654	Actb/Apoe/Cadm1/Cdh1/Cfl1/Dctn1/Dgkz/Egln1/Gabrg2/Gsk3b/Hspa8/Malat1/Nptn/Nptx1/Nptxr/Nrp2/Ntrk1/Pclo/Pten/Rer1/Rph3a/Sdcbp/Snap91/Sorbs2/Sparc/Stau2/Ube3a/Wasl/Ywhaz/Zdhhc2	30
GO:0022613	ribonucleoprotein complex biogenesis	27/604	409/23328	9.85361e-06	0.00256053	Crnkl1/Ddx17/Ddx3x/Dhx9/Dkc1/Eif3a/Frg1/Gemin7/Hsp90ab1/Lyar/Mbnl1/mt-Rnr1/mt-Rnr2/Ngdn/Nup88/Pa2g4/Psip1/Pten/Rpl10/Rpl14/Rpl23a/Rpl35/Rpp30/Rps2/Rps8/Rrp36/Rsl24d1	27
GO:0010038	response to metal ion	21/604	274/23328	1.05212e-05	0.00256053	Ahcyl1/Anxa11/Anxa5/Ass1/Atp13a2/Cdh1/Cpne4/Cpne6/Cpne9/Gatm/Gsk3a/Gsk3b/Mef2a/Mnat1/Nfe2l1/Nptx1/Ppp2ca/Ppp3ca/Sec31a/Sord/Syt1	21
GO:1903362	regulation of cellular protein catabolic process	20/604	254/23328	1.1448e-05	0.00261196	Apoe/Araf/Atp13a2/Bag2/Csnk1a1/Gpx1/Gsk3a/Gsk3b/Hsp90ab1/Laptm4b/Nfe2l1/Os9/Psme1/Pten/Rdx/Rnf144a/Sdcbp/Trib2/Ube3a/Xbp1	20
GO:0010976	positive regulation of neuron projection development	25/604	372/23328	1.54722e-05	0.00332245	Apoe/Avil/Cfl1/Cpeb3/Cpne6/Cpne9/Dvl3/Eef1a1/Elavl4/Grn/Gsk3b/Hspb1/Islr2/Itsn2/Mark2/Ndrg4/Ntrk1/Snap91/Snx3/Stau2/Stk25/Syt1/Tmem30a/Trpv2/Vegfa	25
GO:0032386	regulation of intracellular transport	23/604	329/23328	1.80589e-05	0.00358914	Arpc2/Atp13a2/Bag3/Cdh1/Dhx9/Gcc2/Gsk3a/Gsk3b/Hsp90ab1/Ipo5/Kif3a/Kif5b/Ndrg4/Os9/Ppp2ca/Ptpn1/Rbm22/Rdx/Snx3/Tmem30a/Trim28/Xbp1/Zdhhc2	23
GO:0006913	nucleocytoplasmic transport	22/604	308/23328	1.96637e-05	0.00358914	Ahcyl1/Anp32a/Bag3/Calr/Cdh1/Cfl1/Ddx5/Dhx9/Gsk3b/Hsp90ab1/Hspa8/Ipo5/Nup88/Ppp2ca/Ppp3ca/Rbm22/Sarnp/Sem1/Ssb/Tnpo3/Trim28/Xbp1	22
GO:0051169	nuclear transport	22/604	308/23328	1.96637e-05	0.00358914	Ahcyl1/Anp32a/Bag3/Calr/Cdh1/Cfl1/Ddx5/Dhx9/Gsk3b/Hsp90ab1/Hspa8/Ipo5/Nup88/Ppp2ca/Ppp3ca/Rbm22/Sarnp/Sem1/Ssb/Tnpo3/Trim28/Xbp1	22
GO:0090316	positive regulation of intracellular protein transport	14/604	144/23328	2.34946e-05	0.00408417	Arpc2/Bag3/Cdh1/Gsk3a/Gsk3b/Hsp90ab1/Ipo5/Kif3a/Kif5b/Rbm22/Tmem30a/Trim28/Xbp1/Zdhhc2	14
GO:0032388	positive regulation of intracellular transport	16/604	184/23328	2.5487e-05	0.00422913	Arpc2/Bag3/Cdh1/Dhx9/Gsk3a/Gsk3b/Hsp90ab1/Ipo5/Kif3a/Kif5b/Rbm22/Rdx/Tmem30a/Trim28/Xbp1/Zdhhc2	16
GO:0048660	regulation of smooth muscle cell proliferation	15/604	165/23328	2.69626e-05	0.00427947	Camk2d/Comt/Ctnnbip1/Gnai2/Grk2/Gsk3b/Hmgcr/Irak1/Mnat1/Ndrg4/Phb/Pik3ca/Pten/Ralbp1/Vegfa	15
GO:1903829	positive regulation of cellular protein localization	22/604	317/23328	3.05285e-05	0.00464354	Arpc2/Bag3/Ccdc88a/Cd2ap/Cdh1/Cfl1/Cnst/Dkc1/Gsk3a/Gsk3b/Hsp90ab1/Ipo5/Kif3a/Kif5b/Rbm22/Rdx/Rer1/Tmem30a/Trim28/Vegfa/Xbp1/Zdhhc2	22
GO:0051098	regulation of binding	25/604	390/23328	3.39813e-05	0.00486828	Actb/Apoe/Arhgap28/Bag2/Calm1/Csnk1a1/Ctnnbip1/Dhx9/Dysf/Eif3c/Gsk3b/Hipk3/Hmbox1/Hopx/Hsp90ab1/Ide/Map1lc3b/Mark2/Nucks1/Pou4f1/Ppp2ca/Ppp3ca/Tle5/Trim28/Ubash3b	25
GO:0099504	synaptic vesicle cycle	18/604	231/23328	3.56478e-05	0.00486828	Actb/Amph/Apba1/Cadps/Clcn3/Cyth1/Grn/Gsk3b/Itsn2/Napb/Pclo/Pten/Snap47/Snap91/Stx1a/Stx2/Syt1/Th	18
GO:0016050	vesicle organization	20/604	275/23328	3.60067e-05	0.00486828	Atp13a2/Cadps/Cd2ap/Clcn3/Dysf/Kif5b/Laptm4b/Pi4k2a/Sdcbp/Sec31a/Snap47/Snap91/Snx3/Stam/Stx1a/Stx2/Syt1/Vapb/Wasl/Zdhhc2	20
GO:0048659	smooth muscle cell proliferation	15/604	170/23328	3.82333e-05	0.0049847	Camk2d/Comt/Ctnnbip1/Gnai2/Grk2/Gsk3b/Hmgcr/Irak1/Mnat1/Ndrg4/Phb/Pik3ca/Pten/Ralbp1/Vegfa	15
GO:0048265	response to pain	7/604	38/23328	4.73155e-05	0.00595608	Calca/Capn2/Comt/Ntrk1/Runx1/Tac1/Tspo	7
GO:0050684	regulation of mRNA processing	14/604	154/23328	4.96195e-05	0.00603791	Ahcyl1/Cpeb3/Ddx17/Ddx5/Dhx9/Hspa8/Malat1/Mbnl1/Rbfox1/Rbfox2/Rbfox3/Rbm25/Rnps1/Tra2a	14
GO:0072594	establishment of protein localization to organelle	26/604	426/23328	5.42652e-05	0.00623959	Bag3/Cdh1/Cfl1/Ddx5/Dkc1/Gcc2/Gdap1/Gsk3a/Hk1/Hsp90ab1/Hspa8/Hspd1/Ipo5/Nup88/Ppp2ca/Ppp3ca/Rbm22/Sec62/Sec63/Srp14/Stam/Tnpo3/Trim28/Tspo/Xbp1/Ywhaz	26
GO:0044794	positive regulation by host of viral process	5/604	17/23328	5.46953e-05	0.00623959	Apoe/Cfl1/Hspa8/Nucks1/Vapb	5
GO:0046777	protein autophosphorylation	18/604	241/23328	6.19922e-05	0.00625439	Aatk/Atp13a2/Camk2d/Clk1/Ddx3x/Gsk3b/Hk1/Hspa8/Irak1/Mark2/Ntrk1/Pim1/Pim3/Ppp2ca/Ppp2r5c/Stk25/Trim28/Vegfa	18
GO:0043161	proteasome-mediated ubiquitin-dependent protein catabolic process	25/604	405/23328	6.268e-05	0.00625439	Araf/Cd2ap/Csnk1a1/Gsk3a/Gsk3b/Hectd3/Hsp90ab1/Kctd17/Klhl22/Os9/Pcnp/Ppp2r5c/Psma5/Psmb7/Psmd1/Psmd12/Psmd4/Psmd7/Rnf144a/Rnf5/Sdcbp/Tbl1x/Trib2/Ube4b/Wfs1	25
GO:0050821	protein stabilization	15/604	178/23328	6.49465e-05	0.00625439	Ank2/Bag2/Bag3/Calr/Dvl3/Gapdh/Grn/Hsp90ab1/Hspd1/Phb/Pim1/Pten/Tbl1x/Tbrg1/Wfs1	15
GO:0031647	regulation of protein stability	20/604	287/23328	6.54393e-05	0.00625439	Ank2/Bag2/Bag3/Calr/Dvl3/Gapdh/Grn/Hsp90ab1/Hspa8/Hspd1/Mosmo/Phb/Pim1/Pten/Rnf5/Serf2/Tbl1x/Tbrg1/Wfs1/Xbp1	20
GO:0035418	protein localization to synapse	11/604	102/23328	6.7719e-05	0.00625439	Gsk3b/Hspb1/Kif5b/Nptn/Nptx1/Nptx2/Nptxr/Pclo/Snap47/Stau2/Zdhhc2	11
GO:0051016	barbed-end actin filament capping	6/604	28/23328	6.80975e-05	0.00625439	Arpc2/Avil/Capzb/Cfl1/Mphosph8/Rdx	6
GO:1903050	regulation of proteolysis involved in cellular protein catabolic process	17/604	221/23328	6.84575e-05	0.00625439	Apoe/Araf/Bag2/Csnk1a1/Gpx1/Gsk3a/Gsk3b/Hsp90ab1/Nfe2l1/Os9/Psme1/Pten/Rnf144a/Sdcbp/Trib2/Ube3a/Xbp1	17
GO:0000380	alternative mRNA splicing, via spliceosome	10/604	85/23328	6.87374e-05	0.00625439	Ddx17/Ddx5/Dhx9/Malat1/Mbnl1/Rbfox1/Rbfox2/Rbfox3/Rbm25/Rnps1	10
GO:0009266	response to temperature stimulus	14/604	159/23328	7.03529e-05	0.00625439	Abraxas2/Bag3/Calca/Dhx9/Dnaja2/Hsp90ab1/Irak1/Nfe2l1/Ntrk1/Prrxl1/Psip1/Tac1/Trpv2/Vgf	14
GO:0048588	developmental cell growth	19/604	267/23328	7.49719e-05	0.00625439	Aatk/Apoe/Camk2d/Cpne6/Cpne9/Dpysl2/Fdps/Gsk3a/Gsk3b/Hsp90ab1/Islr2/Itsn2/Nrp2/Raph1/Sema3c/Sorbs2/Syt1/Trpv2/Vegfa	19
GO:0010256	endomembrane system organization	25/604	410/23328	7.62428e-05	0.00625439	Ank2/Arl6ip1/Atl1/Clasp1/Csnk1a1/Dctn1/Dysf/Gak/Gcc2/Gorasp2/Laptm4b/Myh9/Pde4dip/Pi4k2a/Pten/Sec31a/Snx3/Sptb/Stk25/Stx2/Sun2/Tmem33/Vapb/Wasl/Ywhaz	25
GO:0051693	actin filament capping	7/604	41/23328	7.88111e-05	0.00625439	Arpc2/Avil/Capzb/Cfl1/Mphosph8/Rdx/Sptb	7
GO:0072595	maintenance of protein localization in organelle	7/604	41/23328	7.88111e-05	0.00625439	Grk2/Hk1/Os9/Rer1/Sun2/Taf3/Tspo	7
GO:0099084	postsynaptic specialization organization	7/604	41/23328	7.88111e-05	0.00625439	Cadm1/Cfl1/Dgkz/Hspa8/Nptx1/Nptxr/Pten	7
GO:0006887	exocytosis	24/604	389/23328	8.80819e-05	0.00675447	Apba1/Atp13a2/Cacna1h/Cadps/Clasp1/Cyth1/Exoc6b/Gnai2/Gsk3b/Myh9/Napb/Pclo/Pi4k2a/Rab15/Rala/Sdcbp/Snap47/Stam/Stx1a/Stx2/Syngr3/Syt1/Washc3/Ywhaz	24
GO:0001678	cellular glucose homeostasis	14/604	163/23328	9.20175e-05	0.00675447	Camk2n1/Gpx1/Grk2/Hk1/Hmgcr/Kif5b/Klf7/Nucks1/Pik3ca/Pim3/Ppp2ca/Ppp3ca/Sidt2/Xbp1	14
GO:1902904	negative regulation of supramolecular fiber organization	14/604	163/23328	9.20175e-05	0.00675447	Apoe/Arhgap28/Arhgef18/Arpc2/Avil/Capzb/Cfl1/Clasp1/Dysf/Hspa8/Mphosph8/Rdx/Sptb/Tubb4a	14
GO:0034620	cellular response to unfolded protein	10/604	88/23328	9.25137e-05	0.00675447	Bag3/Calr/Clgn/Hspa8/Hspd1/Ptpn1/Tmem33/Vapb/Wfs1/Xbp1	10
GO:0043624	cellular protein complex disassembly	13/604	144/23328	9.81818e-05	0.00701597	Arpc2/Avil/Capzb/Cfl1/Clasp1/Dysf/Gak/Gspt2/Hspa8/Mphosph8/Napb/Rdx/Sptb	13
GO:0042254	ribosome biogenesis	20/604	296/23328	9.99391e-05	0.00701597	Ddx17/Ddx3x/Dkc1/Frg1/Lyar/mt-Rnr1/mt-Rnr2/Ngdn/Nup88/Pa2g4/Pten/Rpl10/Rpl14/Rpl23a/Rpl35/Rpp30/Rps2/Rps8/Rrp36/Rsl24d1	20
GO:0006606	protein import into nucleus	14/604	165/23328	0.000104874	0.00722349	Bag3/Cdh1/Cfl1/Ddx5/Hsp90ab1/Hspa8/Ipo5/Nup88/Ppp2ca/Ppp3ca/Rbm22/Tnpo3/Trim28/Xbp1	14
GO:0000381	regulation of alternative mRNA splicing, via spliceosome	9/604	73/23328	0.000109393	0.00739524	Ddx17/Ddx5/Malat1/Mbnl1/Rbfox1/Rbfox2/Rbfox3/Rbm25/Rnps1	9
GO:0045666	positive regulation of neuron differentiation	27/604	472/23328	0.000116349	0.00753134	Apoe/Avil/Cfl1/Cpeb3/Cpne6/Cpne9/Dvl3/Eef1a1/Elavl4/Grn/Gsk3b/Hspb1/Islr2/Itsn2/Mark2/Ndrg4/Ntrk1/Pten/Snap91/Snx3/Stau2/Stk25/Syt1/Timp2/Tmem30a/Trpv2/Vegfa	27
GO:0003015	heart process	17/604	231/23328	0.000117788	0.00753134	Ank2/Cacna1h/Calca/Camk2d/Gaa/Gnai2/Gnao1/Gpx1/Grk2/Gsk3a/Hopx/Mef2a/Rbfox2/Rps6ka2/Scn10a/Tac1/Th	17
GO:0050807	regulation of synapse organization	19/604	277/23328	0.000121671	0.00753134	Apoe/Cfl1/Dctn1/Egln1/Gsk3b/Hspa8/Malat1/Nptx1/Nptxr/Nrp2/Ntrk1/Pten/Snap91/Sorbs2/Sparc/Stau2/Ube3a/Ywhaz/Zdhhc2	19
GO:0009060	aerobic respiration	9/604	74/23328	0.000121722	0.00753134	Aco2/Cox10/Cox5a/Cox6a1/Cs/Ide/Idh3b/Mdh1/Uqcr10	9
GO:0046824	positive regulation of nucleocytoplasmic transport	9/604	74/23328	0.000121722	0.00753134	Bag3/Cdh1/Dhx9/Gsk3b/Hsp90ab1/Ipo5/Rbm22/Trim28/Xbp1	9
GO:0044788	modulation by host of viral process	6/604	31/23328	0.00012459	0.00758034	Apoe/Cfl1/Hspa8/Nucks1/Phb/Vapb	6
GO:0061136	regulation of proteasomal protein catabolic process	15/604	189/23328	0.000127643	0.00758251	Apoe/Araf/Bag2/Csnk1a1/Gpx1/Gsk3a/Gsk3b/Hsp90ab1/Nfe2l1/Os9/Psme1/Rnf144a/Sdcbp/Trib2/Xbp1	15
GO:0044403	symbiotic process	23/604	374/23328	0.00012878	0.00758251	Apoe/Cfl1/Ddx3x/Ddx5/Dhx9/Eif3a/Eif3l/Fuca2/Gapdh/Gpx1/Grk2/Hsp90ab1/Hspa8/Hspd1/Mphosph8/Nucks1/Oasl2/Phb/Snx3/Ssb/Top2b/Trim28/Vapb	23
GO:0035967	cellular response to topologically incorrect protein	11/604	110/23328	0.00013457	0.00760035	Bag3/Calr/Clgn/Hspa8/Hspd1/Ptpn1/Rnf5/Tmem33/Vapb/Wfs1/Xbp1	11
GO:0006091	generation of precursor metabolites and energy	24/604	400/23328	0.000134773	0.00760035	Aco2/Atp5c1/Atp5j2/Cox10/Cox5a/Cox6a1/Cs/Eno1b/Gaa/Gapdh/Gbe1/Gsk3a/Gsk3b/Hk1/Ide/Idh3b/Mdh1/Ndufa8/Ndufb9/Nipsnap2/Pik3ca/Slc25a25/Uqcr10/Vgf	24
GO:0051170	import into nucleus	14/604	169/23328	0.000135329	0.00760035	Bag3/Cdh1/Cfl1/Ddx5/Hsp90ab1/Hspa8/Ipo5/Nup88/Ppp2ca/Ppp3ca/Rbm22/Tnpo3/Trim28/Xbp1	14
GO:0099003	vesicle-mediated transport in synapse	18/604	260/23328	0.00016225	0.00891795	Actb/Amph/Apba1/Cadps/Clcn3/Cyth1/Grn/Gsk3b/Itsn2/Napb/Pclo/Pten/Snap47/Snap91/Stx1a/Stx2/Syt1/Th	18
GO:0007409	axonogenesis	27/604	482/23328	0.000163676	0.00891795	Aatk/Actb/Alcam/Apoe/Atl1/Dpysl2/Gsk3b/Hsp90ab1/Islr2/Kif3a/Kif5b/Klf7/Mark2/Nptn/Nptx1/Nrp2/Ntrk1/Prrxl1/Pten/Raph1/Rtn4rl1/Sema3c/Snap91/Stk25/Top2b/Trpv2/Vegfa	27
GO:0030835	negative regulation of actin filament depolymerization	7/604	46/23328	0.000167783	0.00893018	Arpc2/Avil/Capzb/Cfl1/Mphosph8/Rdx/Sptb	7
GO:0099175	regulation of postsynapse organization	12/604	132/23328	0.000168793	0.00893018	Apoe/Cfl1/Egln1/Hspa8/Nptx1/Nptxr/Nrp2/Pten/Sorbs2/Stau2/Ube3a/Zdhhc2	12
GO:0017038	protein import	16/604	217/23328	0.000181187	0.00944898	Apoe/Bag3/Cdh1/Cfl1/Ddx5/Hsp90ab1/Hspa8/Hspd1/Ipo5/Nup88/Ppp2ca/Ppp3ca/Rbm22/Tnpo3/Trim28/Xbp1	16
GO:0043903	regulation of symbiotic process	16/604	218/23328	0.000190964	0.00981856	Apoe/Cfl1/Ddx3x/Ddx5/Dhx9/Fuca2/Gapdh/Hspa8/Mphosph8/Nucks1/Oasl2/Phb/Snx3/Top2b/Trim28/Vapb	16
GO:0019079	viral genome replication	11/604	115/23328	0.00019998	0.00993189	Ddx3x/Ddx5/Grk2/Hspa8/Mphosph8/Nucks1/Oasl2/Phb/Top2b/Trim28/Vapb	11
GO:0071322	cellular response to carbohydrate stimulus	13/604	155/23328	0.000205732	0.00993189	Camk2n1/Gpx1/Grk2/Hmgcr/Kif5b/Klf7/Pik3ca/Pim3/Ppp2ca/Ppp3ca/Rps6ka2/Sidt2/Xbp1	13
GO:0045069	regulation of viral genome replication	10/604	97/23328	0.000209456	0.00993189	Ddx3x/Ddx5/Hspa8/Mphosph8/Nucks1/Oasl2/Phb/Top2b/Trim28/Vapb	10
GO:0050803	regulation of synapse structure or activity	19/604	289/23328	0.000210145	0.00993189	Apoe/Cfl1/Dctn1/Egln1/Gsk3b/Hspa8/Malat1/Nptx1/Nptxr/Nrp2/Ntrk1/Pten/Snap91/Sorbs2/Sparc/Stau2/Ube3a/Ywhaz/Zdhhc2	19
GO:0001558	regulation of cell growth	25/604	438/23328	0.000212938	0.00993189	Aatk/Apoe/Cda/Cdkn2d/Cfl1/Cpne6/Cpne9/Dcbld2/Ddx3x/Dpysl2/Fdps/Gsk3a/Gsk3b/Islr2/Itsn2/Klhl22/Phb/Pttg1/Sbf1/Sdcbp/Sema3c/Syt1/Trpv2/Vegfa/Xbp1	25
GO:1990138	neuron projection extension	15/604	198/23328	0.000212963	0.00993189	Aatk/Apoe/Cpne6/Cpne9/Dpysl2/Gsk3b/Hsp90ab1/Islr2/Itsn2/Nrp2/Raph1/Sema3c/Syt1/Trpv2/Vegfa	15
GO:1903311	regulation of mRNA metabolic process	18/604	266/23328	0.00021507	0.00993189	Ahcyl1/Cpeb3/Ddx17/Ddx5/Dhx9/Elavl4/Hspa8/Malat1/Mbnl1/Rbfox1/Rbfox2/Rbfox3/Rbm25/Rnps1/Taf15/Tob1/Tra2a/Vegfa	18
GO:0048024	regulation of mRNA splicing, via spliceosome	11/604	116/23328	0.000215866	0.00993189	Ddx17/Ddx5/Hspa8/Malat1/Mbnl1/Rbfox1/Rbfox2/Rbfox3/Rbm25/Rnps1/Tra2a	11
GO:1990778	protein localization to cell periphery	22/604	363/23328	0.000219935	0.00993189	Actb/Ank1/Ank2/Camk2d/Ccdc88a/Cdh1/Cnst/Efr3b/Gak/Gopc/Gorasp2/Gsk3b/Kif5b/Nptx1/Nptx2/Nptxr/Rab15/Rab40c/Rdx/Rer1/Snap47/Zdhhc2	22
GO:1901880	negative regulation of protein depolymerization	9/604	80/23328	0.000222653	0.00993189	Arpc2/Avil/Capzb/Cfl1/Clasp1/Dysf/Mphosph8/Rdx/Sptb	9
GO:0060047	heart contraction	16/604	221/23328	0.000223095	0.00993189	Ank2/Cacna1h/Calca/Camk2d/Gaa/Gnao1/Gpx1/Grk2/Gsk3a/Hopx/Mef2a/Rbfox2/Rps6ka2/Scn10a/Tac1/Th	16
GO:0140029	exocytic process	10/604	98/23328	0.000227946	0.00999234	Cadps/Exoc6b/Napb/Pclo/Rab15/Snap47/Stx1a/Stx2/Syt1/Ywhaz	10
GO:0006986	response to unfolded protein	11/604	117/23328	0.000232806	0.00999234	Bag3/Calr/Clgn/Hspa8/Hspb1/Hspd1/Ptpn1/Tmem33/Vapb/Wfs1/Xbp1	11
GO:0045333	cellular respiration	13/604	157/23328	0.000233497	0.00999234	Aco2/Cox10/Cox5a/Cox6a1/Cs/Ide/Idh3b/Mdh1/Ndufa8/Ndufb9/Pik3ca/Slc25a25/Uqcr10	13
GO:0062237	protein localization to postsynapse	8/604	64/23328	0.000238222	0.00999234	Gsk3b/Kif5b/Nptx1/Nptx2/Nptxr/Snap47/Stau2/Zdhhc2	8
GO:0071826	ribonucleoprotein complex subunit organization	14/604	179/23328	0.000246903	0.00999234	Crnkl1/Dhx9/Eif3a/Gemin7/Hsp90ab1/Kif5b/Mbnl1/mt-Rnr1/mt-Rnr2/Psip1/Rpl10/Rpl23a/Rps2/Rsl24d1	14
GO:0007163	establishment or maintenance of cell polarity	16/604	223/23328	0.000247034	0.00999234	Actb/Cfl1/Clasp1/Cyth1/Dctn1/Gsk3b/Hsp90ab1/Kif3a/Map4/Mark2/Myh9/Myo9a/Pdlim1/Rhob/Snap91/Stk25	16
GO:0043484	regulation of RNA splicing	13/604	158/23328	0.000248542	0.00999234	Clk1/Ddx17/Ddx5/Hspa8/Malat1/Mbnl1/Rbfox1/Rbfox2/Rbfox3/Rbm22/Rbm25/Rnps1/Tra2a	13
GO:0097106	postsynaptic density organization	6/604	35/23328	0.000251576	0.00999234	Cadm1/Cfl1/Dgkz/Hspa8/Nptx1/Pten	6
GO:0006695	cholesterol biosynthetic process	7/604	49/23328	0.000251826	0.00999234	Apoe/Dhcr24/Fdps/Hmgcr/Hsd17b7/Mvd/Nsdhl	7
GO:1902653	secondary alcohol biosynthetic process	7/604	49/23328	0.000251826	0.00999234	Apoe/Dhcr24/Fdps/Hmgcr/Hsd17b7/Mvd/Nsdhl	7
GO:1900180	regulation of protein localization to nucleus	12/604	139/23328	0.000273751	0.0106594	Atp13a2/Bag3/Cd2ap/Cdh1/Gsk3b/Hsp90ab1/Ipo5/Maged1/Ppp2ca/Rbm22/Trim28/Xbp1	12
GO:0015980	energy derivation by oxidation of organic compounds	17/604	248/23328	0.000274477	0.0106594	Aco2/Cox10/Cox5a/Cox6a1/Cs/Gaa/Gbe1/Gsk3a/Gsk3b/Ide/Idh3b/Mdh1/Ndufa8/Ndufb9/Pik3ca/Slc25a25/Uqcr10	17
GO:0033555	multicellular organismal response to stress	10/604	101/23328	0.000291821	0.0112137	Apoe/Calca/Capn2/Comt/Ntrk1/Ppp3ca/Pten/Runx1/Tac1/Tspo	10
GO:2000171	negative regulation of dendrite development	6/604	36/23328	0.000295345	0.0112309	Apoe/Gsk3a/Gsk3b/Ppp3ca/Pten/Ube3a	6
GO:0006694	steroid biosynthetic process	13/604	161/23328	0.00029875	0.0112433	Apoe/Cacna1h/Dhcr24/Dhh/Fdps/Hmgcr/Hsd17b7/Mvd/Nsdhl/Stard3/Stard4/Tecr/Tspo	13
GO:0000082	G1/S transition of mitotic cell cycle	14/604	183/23328	0.000309848	0.0115182	Brd7/Camk2d/Cdk15/Cdkn2d/Ddx3x/Dgkz/Id4/Kmt2e/Mnat1/Ppp3ca/Psme1/Pten/Rdx/Ube2e2	14
GO:0035966	response to topologically incorrect protein	12/604	141/23328	0.000312367	0.0115182	Bag3/Calr/Clgn/Hspa8/Hspb1/Hspd1/Ptpn1/Rnf5/Tmem33/Vapb/Wfs1/Xbp1	12
GO:0010657	muscle cell apoptotic process	10/604	102/23328	0.00031618	0.0115423	Bag3/Camk2d/Capn2/Gapdh/Grk2/Gsk3b/Hmgcr/Hspa8/Pten/Rps6ka2	10
GO:0060560	developmental growth involved in morphogenesis	18/604	275/23328	0.00032235	0.0116509	Aatk/Apoe/Cadm1/Cfl1/Cpne6/Cpne9/Dpysl2/Gsk3b/Hsp90ab1/Islr2/Itsn2/Nrp2/Raph1/Sema3c/Syt1/Trim28/Trpv2/Vegfa	18
GO:0031929	TOR signaling	11/604	122/23328	0.000335336	0.0120015	Araf/Ccdc88a/Eif4ebp2/Gsk3a/Gsk3b/Klhl22/Lamtor3/Lars/Nprl3/Slc7a1/Xbp1	11
GO:0031345	negative regulation of cell projection organization	15/604	207/23328	0.000343726	0.0121824	Aatk/Apoe/Capzb/Cfl1/Gak/Gsk3a/Gsk3b/Itm2c/Map4/Ppp3ca/Prkcsh/Pten/Rtn4rl1/Sema3c/Ube3a	15
GO:0051261	protein depolymerization	11/604	123/23328	0.000359841	0.0126308	Arpc2/Avil/Capzb/Cfl1/Clasp1/Dysf/Gak/Hspa8/Mphosph8/Rdx/Sptb	11
GO:0032507	maintenance of protein location in cell	8/604	68/23328	0.000363465	0.0126329	Ccdc88a/Grk2/Hk1/Os9/Rer1/Sun2/Taf3/Tspo	8
GO:0042307	positive regulation of protein import into nucleus	7/604	52/23328	0.000366822	0.0126329	Bag3/Cdh1/Hsp90ab1/Ipo5/Rbm22/Trim28/Xbp1	7
GO:0071333	cellular response to glucose stimulus	12/604	144/23328	0.000378898	0.0129269	Camk2n1/Gpx1/Grk2/Hmgcr/Kif5b/Klf7/Pik3ca/Pim3/Ppp2ca/Ppp3ca/Sidt2/Xbp1	12
GO:0001505	regulation of neurotransmitter levels	17/604	257/23328	0.000414722	0.0140181	Apba1/Cadps/Comt/Cyth1/Gsk3b/Moxd1/Napb/Pclo/Rph3a/Snap47/Snap91/Stx1a/Stx2/Syngr3/Syt1/Th/Xbp1	17
GO:0071331	cellular response to hexose stimulus	12/604	146/23328	0.000429605	0.0143879	Camk2n1/Gpx1/Grk2/Hmgcr/Kif5b/Klf7/Pik3ca/Pim3/Ppp2ca/Ppp3ca/Sidt2/Xbp1	12
GO:0018105	peptidyl-serine phosphorylation	20/604	331/23328	0.000434883	0.0144323	Araf/Cab39/Camk1g/Camk2d/Clk1/Csnk1a1/Ggnbp2/Grk2/Gsk3a/Gsk3b/Hipk3/Hk1/Hsp90ab1/Map3k10/Mark2/Pik3ca/Pten/Rps6ka2/Sh2d3c/Vegfa	20
GO:0048488	synaptic vesicle endocytosis	8/604	70/23328	0.000443691	0.0144617	Actb/Amph/Grn/Itsn2/Napb/Snap91/Stx1a/Syt1	8
GO:0140238	presynaptic endocytosis	8/604	70/23328	0.000443691	0.0144617	Actb/Amph/Grn/Itsn2/Napb/Snap91/Stx1a/Syt1	8
GO:0071326	cellular response to monosaccharide stimulus	12/604	147/23328	0.000457031	0.0147275	Camk2n1/Gpx1/Grk2/Hmgcr/Kif5b/Klf7/Pik3ca/Pim3/Ppp2ca/Ppp3ca/Sidt2/Xbp1	12
GO:0006979	response to oxidative stress	23/604	409/23328	0.000462673	0.0147275	Apoe/Atox1/Atp13a2/Cfl1/Chd6/Egln1/Ggt7/Gpx1/Gpx4/Grk2/Hspb1/Ide/Nfe2l1/Pcgf2/Psip1/Ralbp1/Rcan2/Rhob/Rwdd1/Stk25/Stx2/Top2b/Xbp1	23
GO:0033002	muscle cell proliferation	16/604	236/23328	0.00046395	0.0147275	Camk2d/Comt/Ctnnbip1/Gnai2/Grk2/Gsk3b/Hmgcr/Irak1/Mnat1/Ndrg4/Phb/Pik3ca/Pim1/Pten/Ralbp1/Vegfa	16
GO:0019081	viral translation	4/604	15/23328	0.00048378	0.014983	Dhx9/Eif3a/Eif3l/Ssb	4
GO:0072350	tricarboxylic acid metabolic process	4/604	15/23328	0.00048378	0.014983	Aco2/Ass1/Cs/Idh3b	4
GO:0016032	viral process	19/604	309/23328	0.000484403	0.014983	Apoe/Cfl1/Ddx3x/Ddx5/Dhx9/Eif3a/Eif3l/Grk2/Hsp90ab1/Hspa8/Mphosph8/Nucks1/Oasl2/Phb/Snx3/Ssb/Top2b/Trim28/Vapb	19
GO:0032984	protein-containing complex disassembly	15/604	214/23328	0.000488418	0.014983	Arpc2/Avil/Capzb/Cfl1/Clasp1/Dysf/Gak/Gspt2/Hspa8/Kif5b/Map1lc3b/Mphosph8/Napb/Rdx/Sptb	15
GO:0051702	interaction with symbiont	9/604	89/23328	0.00049698	0.0151063	Apoe/Cfl1/Gapdh/Gpx1/Hspa8/Hspd1/Nucks1/Phb/Vapb	9
GO:0048661	positive regulation of smooth muscle cell proliferation	10/604	108/23328	0.000500712	0.0151063	Camk2d/Gnai2/Grk2/Gsk3b/Hmgcr/Irak1/Mnat1/Phb/Pik3ca/Vegfa	10
GO:0051592	response to calcium ion	11/604	128/23328	0.000506111	0.015144	Ahcyl1/Anxa11/Anxa5/Cpne4/Cpne6/Cpne9/Mef2a/Mnat1/Ppp3ca/Sec31a/Syt1	11
GO:0016126	sterol biosynthetic process	7/604	55/23328	0.00052044	0.0153051	Apoe/Dhcr24/Fdps/Hmgcr/Hsd17b7/Mvd/Nsdhl	7
GO:0030834	regulation of actin filament depolymerization	7/604	55/23328	0.00052044	0.0153051	Arpc2/Avil/Capzb/Cfl1/Mphosph8/Rdx/Sptb	7
GO:0009895	negative regulation of catabolic process	19/604	311/23328	0.000524072	0.0153051	Dhx9/Dkc1/Dysf/Elavl4/Fmc1/Hmgcr/Hsp90ab1/Klhl22/Laptm4b/Os9/Phb/Rnf5/Sdcbp/Snx3/Taf15/Timp2/Tob1/Tspo/Vegfa	19
GO:0030521	androgen receptor signaling pathway	6/604	40/23328	0.000533211	0.0154484	Ddx17/Ddx5/Phb/Rwdd1/Ube3a/Zmiz1	6
GO:0043242	negative regulation of protein-containing complex disassembly	9/604	90/23328	0.00053976	0.015515	Arpc2/Avil/Capzb/Cfl1/Clasp1/Dysf/Mphosph8/Rdx/Sptb	9
GO:0022618	ribonucleoprotein complex assembly	13/604	172/23328	0.000563502	0.0160709	Crnkl1/Dhx9/Eif3a/Gemin7/Hsp90ab1/Mbnl1/mt-Rnr1/mt-Rnr2/Psip1/Rpl10/Rpl23a/Rps2/Rsl24d1	13
GO:1905809	negative regulation of synapse organization	5/604	27/23328	0.000576016	0.0162683	Apoe/Cfl1/Gsk3b/Pten/Ube3a	5
GO:1904951	positive regulation of establishment of protein localization	21/604	364/23328	0.000579334	0.0162683	Arpc2/Atp13a2/Bag3/Cadm1/Camk2n1/Cd2ap/Cdh1/Cnst/Dkc1/Gapdh/Gsk3a/Gsk3b/Hsp90ab1/Ipo5/Kif3a/Kif5b/Rbm22/Tmem30a/Trim28/Xbp1/Zdhhc2	21
GO:0002181	cytoplasmic translation	9/604	91/23328	0.000585511	0.0163162	Cnbp/Cpeb3/Dhx9/Eif3a/Gspt2/Rpl30/Rps2/Rwdd1/Zc3h15	9
GO:0044827	modulation by host of viral genome replication	4/604	16/23328	0.00063189	0.0174752	Hspa8/Nucks1/Phb/Vapb	4
GO:0010639	negative regulation of organelle organization	23/604	420/23328	0.00066578	0.018274	Arhgap28/Arhgef18/Arpc2/Avil/Bag3/Bub3/Capzb/Cfl1/Clasp1/Dync1li1/Dysf/Gpx1/Klhl22/Map4/Mnat1/Mphosph8/Pttg1/Rdx/Rps6ka2/Sptb/Trip12/Tspo/Tubb4a	23
GO:0030307	positive regulation of cell growth	14/604	198/23328	0.000683	0.0186068	Apoe/Cfl1/Cpne6/Cpne9/Ddx3x/Fdps/Gsk3b/Islr2/Itsn2/Klhl22/Sdcbp/Syt1/Trpv2/Vegfa	14
GO:0042306	regulation of protein import into nucleus	8/604	75/23328	0.000708394	0.0191556	Bag3/Cdh1/Hsp90ab1/Ipo5/Ppp2ca/Rbm22/Trim28/Xbp1	8
GO:1902903	regulation of supramolecular fiber organization	21/604	370/23328	0.000714637	0.0191823	Apoe/Arhgap28/Arhgef18/Arpc2/Avil/Capzb/Ccdc88a/Cd47/Cfl1/Clasp1/Colgalt1/Dctn1/Dysf/Hspa8/Mphosph8/Pde4dip/Rdx/Sptb/Tac1/Tubb4a/Wasl	21
GO:1904591	positive regulation of protein import	7/604	58/23328	0.000721344	0.0192211	Bag3/Cdh1/Hsp90ab1/Ipo5/Rbm22/Trim28/Xbp1	7
GO:0006457	protein folding	12/604	155/23328	0.000734417	0.0194276	Calr/Clgn/Dnaja2/Grn/Hsp90ab1/Hspa8/Hspb1/Hspd1/Pdia3/Pfdn1/Pfdn2/Ube4b	12
GO:1901879	regulation of protein depolymerization	9/604	94/23328	0.000742156	0.0194911	Arpc2/Avil/Capzb/Cfl1/Clasp1/Dysf/Mphosph8/Rdx/Sptb	9
GO:0044843	cell cycle G1/S phase transition	14/604	201/23328	0.000791469	0.020332	Brd7/Camk2d/Cdk15/Cdkn2d/Ddx3x/Dgkz/Id4/Kmt2e/Mnat1/Ppp3ca/Psme1/Pten/Rdx/Ube2e2	14
GO:0050792	regulation of viral process	14/604	201/23328	0.000791469	0.020332	Apoe/Cfl1/Ddx3x/Ddx5/Dhx9/Hspa8/Mphosph8/Nucks1/Oasl2/Phb/Snx3/Top2b/Trim28/Vapb	14
GO:0030042	actin filament depolymerization	7/604	59/23328	0.000800458	0.020332	Arpc2/Avil/Capzb/Cfl1/Mphosph8/Rdx/Sptb	7
GO:2001243	negative regulation of intrinsic apoptotic signaling pathway	9/604	95/23328	0.000801381	0.020332	Cdkn2d/Ddx3x/Gpx1/Hspb1/Ivns1abp/Ptpn1/Tpt1/Wfs1/Xbp1	9
GO:0099640	axo-dendritic protein transport	4/604	17/23328	0.000809489	0.020332	Hspb1/Kif3a/Kif5b/Stau2	4
GO:0039694	viral RNA genome replication	5/604	29/23328	0.000811942	0.020332	Mphosph8/Phb/Top2b/Trim28/Vapb	5
GO:0051222	positive regulation of protein transport	20/604	348/23328	0.000813161	0.020332	Arpc2/Atp13a2/Bag3/Cadm1/Camk2n1/Cd2ap/Cdh1/Cnst/Gapdh/Gsk3a/Gsk3b/Hsp90ab1/Ipo5/Kif3a/Kif5b/Rbm22/Tmem30a/Trim28/Xbp1/Zdhhc2	20
GO:0034976	response to endoplasmic reticulum stress	16/604	249/23328	0.000827628	0.0205529	Calr/Clgn/Ddx3x/Gorasp2/Gsk3b/Nfe2l1/Os9/Pdia3/Ptpn1/Rnf5/Serinc3/Tmem33/Ube4b/Vapb/Wfs1/Xbp1	16
GO:0043403	skeletal muscle tissue regeneration	6/604	44/23328	0.000898545	0.0221633	Cd9/Dysf/Gpx1/Hopx/Klf5/Large1	6
GO:0010660	regulation of muscle cell apoptotic process	9/604	97/23328	0.000931378	0.0228189	Bag3/Camk2d/Capn2/Gapdh/Grk2/Gsk3b/Hmgcr/Hspa8/Pten	9
GO:0048675	axon extension	11/604	138/23328	0.000949594	0.0231101	Aatk/Apoe/Dpysl2/Gsk3b/Hsp90ab1/Islr2/Nrp2/Raph1/Sema3c/Trpv2/Vegfa	11
GO:0008016	regulation of heart contraction	13/604	183/23328	0.00100417	0.0241251	Ank2/Cacna1h/Calca/Gaa/Gnao1/Grk2/Gsk3a/Hopx/Mef2a/Rbfox2/Scn10a/Tac1/Th	13
GO:0031396	regulation of protein ubiquitination	14/604	206/23328	0.00100452	0.0241251	Bag2/Ddx3x/Dysf/Gsk3a/Hsp90ab1/Ivns1abp/Pclo/Pten/Rps2/Trib2/Trip12/Tspo/Ube3a/Wfs1	14
GO:0030033	microvillus assembly	4/604	18/23328	0.00101959	0.0242055	Klf5/Myo1a/Rdx/Stx2	4
GO:0017157	regulation of exocytosis	16/604	254/23328	0.00102112	0.0242055	Apba1/Atp13a2/Cacna1h/Cadps/Clasp1/Cyth1/Gnai2/Gsk3b/Napb/Pclo/Rab15/Rala/Sdcbp/Stam/Stx1a/Syt1	16
GO:0045185	maintenance of protein location	9/604	99/23328	0.00107798	0.0251285	Ccdc88a/Gopc/Grk2/Hk1/Os9/Rer1/Sun2/Taf3/Tspo	9
GO:0010658	striated muscle cell apoptotic process	7/604	62/23328	0.00107955	0.0251285	Bag3/Camk2d/Capn2/Hmgcr/Hspa8/Pten/Rps6ka2	7
GO:0036465	synaptic vesicle recycling	8/604	80/23328	0.0010876	0.0251285	Actb/Amph/Grn/Itsn2/Napb/Snap91/Stx1a/Syt1	8
GO:1904029	regulation of cyclin-dependent protein kinase activity	8/604	80/23328	0.0010876	0.0251285	Actb/Camk2n1/Ccni/Cdkn2d/Hsp90ab1/Mnat1/Pim1/Pten	8
GO:0018209	peptidyl-serine modification	20/604	357/23328	0.00110956	0.0254747	Araf/Cab39/Camk1g/Camk2d/Clk1/Csnk1a1/Ggnbp2/Grk2/Gsk3a/Gsk3b/Hipk3/Hk1/Hsp90ab1/Map3k10/Mark2/Pik3ca/Pten/Rps6ka2/Sh2d3c/Vegfa	20
GO:0007264	small GTPase mediated signal transduction	23/604	437/23328	0.00113153	0.0258168	Aatk/Apoe/Arhgap28/Arhgef18/Camk2d/Ccdc88a/Cd2ap/Cyth1/Dgkz/Dhcr24/Itsn2/Lztr1/Mapre2/Ntrk1/Psd4/Rala/Ralbp1/Rhob/Sdcbp/Sh2d3c/Shoc2/Timp2/Trim28	23
GO:0032006	regulation of TOR signaling	9/604	100/23328	0.00115799	0.0262563	Araf/Gsk3a/Gsk3b/Klhl22/Lamtor3/Lars/Nprl3/Slc7a1/Xbp1	9
GO:1904589	regulation of protein import	8/604	81/23328	0.00117996	0.0265893	Bag3/Cdh1/Hsp90ab1/Ipo5/Ppp2ca/Rbm22/Trim28/Xbp1	8
GO:0032535	regulation of cellular component size	22/604	413/23328	0.00123299	0.027614	Aatk/Apoe/Arhgap28/Arpc2/Atp13a2/Avil/Capzb/Cfl1/Clcn3/Dpysl2/Gsk3b/Hsp90ab1/Islr2/Lars/Mphosph8/Pten/Rdx/Sema3c/Sptb/Trpv2/Vegfa/Wasl	22
GO:0045665	negative regulation of neuron differentiation	16/604	259/23328	0.00125168	0.0278238	Aatk/Apoe/Calr/Casz1/Gak/Gsk3a/Gsk3b/Id4/Itm2c/Ppp3ca/Prkcsh/Pten/Rtn4rl1/Sema3c/Ttc3/Ube3a	16
GO:0045956	positive regulation of calcium ion-dependent exocytosis	4/604	19/23328	0.00126523	0.0278238	Cacna1h/Cadps/Stx1a/Syt1	4
GO:0050774	negative regulation of dendrite morphogenesis	4/604	19/23328	0.00126523	0.0278238	Gsk3b/Ppp3ca/Pten/Ube3a	4
GO:0071900	regulation of protein serine/threonine kinase activity	23/604	442/23328	0.0013133	0.028708	Actb/Apoe/Cab39/Ccni/Cdkn2d/Ddx3x/Dvl3/Gsk3b/Hipk3/Hmgcr/Hsp90ab1/Irak1/Lamtor3/Maged1/Map3k10/Mnat1/Pim1/Ppp2ca/Prkar2a/Pten/Ptpn1/Trib2/Vegfa	23
GO:0060537	muscle tissue development	24/604	470/23328	0.00134309	0.0289248	Camk2d/Ddx17/Ddx5/Dysf/Egln1/Fdps/Gpx1/Gsk3a/Gsk3b/Hmgcr/Klf5/Mbnl1/Mef2a/Nprl3/Pim1/Pou4f1/Ppp3ca/Pten/Rbfox1/Sema3c/Sorbs2/Ube4b/Vegfa/Zfand5	24
GO:0007269	neurotransmitter secretion	13/604	189/23328	0.00134699	0.0289248	Apba1/Cadps/Cyth1/Gsk3b/Napb/Pclo/Rph3a/Snap47/Snap91/Stx1a/Stx2/Syt1/Xbp1	13
GO:0099643	signal release from synapse	13/604	189/23328	0.00134699	0.0289248	Apba1/Cadps/Cyth1/Gsk3b/Napb/Pclo/Rph3a/Snap47/Snap91/Stx1a/Stx2/Syt1/Xbp1	13
GO:0045055	regulated exocytosis	16/604	261/23328	0.00135547	0.0289368	Apba1/Cacna1h/Cadps/Cyth1/Gnai2/Gsk3b/Myh9/Napb/Pclo/Pi4k2a/Snap47/Stx1a/Stx2/Syngr3/Syt1/Ywhaz	16
GO:0008361	regulation of cell size	14/604	213/23328	0.0013822	0.0290237	Aatk/Apoe/Cfl1/Clcn3/Dpysl2/Gsk3b/Hsp90ab1/Islr2/Lars/Pten/Rdx/Sema3c/Trpv2/Vegfa	14
GO:0051651	maintenance of location in cell	14/604	213/23328	0.0013822	0.0290237	Ank2/Apoe/Camk2d/Ccdc88a/Ftl1/Gaa/Grk2/Hk1/Os9/Rer1/Sun2/Taf3/Tspo/Ubash3b	14
GO:0032272	negative regulation of protein polymerization	8/604	83/23328	0.0013834	0.0290237	Arpc2/Avil/Capzb/Cfl1/Mphosph8/Rdx/Sptb/Tubb4a	8
GO:0022406	membrane docking	8/604	84/23328	0.00149506	0.0311872	Exoc6b/Ndrg4/Rab15/Snx3/Stx1a/Stx2/Syt1/Vapb	8
GO:0014706	striated muscle tissue development	23/604	447/23328	0.00151961	0.0315192	Camk2d/Ddx17/Ddx5/Dysf/Egln1/Fdps/Gpx1/Gsk3a/Gsk3b/Hmgcr/Klf5/Mbnl1/Mef2a/Nprl3/Pim1/Pou4f1/Ppp3ca/Pten/Rbfox1/Sema3c/Sorbs2/Ube4b/Vegfa	23
GO:0042255	ribosome assembly	7/604	66/23328	0.00156444	0.0320892	Ddx3x/mt-Rnr1/mt-Rnr2/Rpl10/Rpl23a/Rps2/Rsl24d1	7
GO:1903320	regulation of protein modification by small protein conjugation or removal	15/604	240/23328	0.00156467	0.0320892	Bag2/Ddx3x/Dysf/Gsk3a/Hsp90ab1/Ivns1abp/Pclo/Pten/Rps2/Trib2/Trip12/Tspo/Ube3a/Wfs1/Zmiz1	15
GO:0031333	negative regulation of protein-containing complex assembly	11/604	147/23328	0.0015863	0.0323511	Arpc2/Avil/Capzb/Cfl1/Ctnnbip1/Ddx3x/Gsk3b/Mphosph8/Rdx/Sptb/Tubb4a	11
GO:0048524	positive regulation of viral process	8/604	85/23328	0.00161375	0.032728	Apoe/Cfl1/Ddx3x/Dhx9/Hspa8/Nucks1/Top2b/Vapb	8
GO:0046822	regulation of nucleocytoplasmic transport	10/604	126/23328	0.00164892	0.0332564	Bag3/Cdh1/Dhx9/Gsk3b/Hsp90ab1/Ipo5/Ppp2ca/Rbm22/Trim28/Xbp1	10
GO:0030705	cytoskeleton-dependent intracellular transport	13/604	194/23328	0.00170237	0.0340748	Ap3b2/Arl8a/Ccdc88a/Dctn1/Hspa8/Hspb1/Ift57/Kif3a/Kif5b/Myo1a/Stau2/Sun2/Wasl	13
GO:0045070	positive regulation of viral genome replication	5/604	34/23328	0.00171045	0.0340748	Ddx3x/Hspa8/Nucks1/Top2b/Vapb	5
GO:0051494	negative regulation of cytoskeleton organization	12/604	171/23328	0.0017175	0.0340748	Arhgap28/Arhgef18/Arpc2/Avil/Capzb/Cfl1/Clasp1/Dysf/Mphosph8/Rdx/Sptb/Tubb4a	12
GO:0106027	neuron projection organization	9/604	106/23328	0.00174457	0.0344249	Apoe/Cfl1/Dctn1/Gsk3b/Pten/Rph3a/Stau2/Ube3a/Wasl	9
GO:0051258	protein polymerization	17/604	293/23328	0.00175938	0.0345305	Arhgap28/Arpc2/Avil/Capzb/Cfl1/Clasp1/Dctn1/Gpx4/Mphosph8/Pde4dip/Rdx/Sptb/Tppp3/Tubb4a/Tubgcp5/Washc3/Wasl	17
GO:0071635	negative regulation of transforming growth factor beta production	3/604	10/23328	0.0018091	0.0353165	Cd2ap/Hsp90ab1/Laptm4b	3
GO:0051235	maintenance of location	18/604	320/23328	0.00184103	0.0354226	Ank2/Apoe/Camk2d/Ccdc88a/Dysf/Ftl1/Gaa/Gopc/Grk2/Hk1/Ldah/Os9/Rer1/Stard4/Sun2/Taf3/Tspo/Ubash3b	18
GO:0030518	intracellular steroid hormone receptor signaling pathway	9/604	107/23328	0.00186209	0.0354226	Calr/Ddx17/Ddx5/Phb/Rbfox2/Rwdd1/Strn3/Ube3a/Zmiz1	9
GO:0007566	embryo implantation	7/604	68/23328	0.00186306	0.0354226	Calr/Cdh1/Grn/Stx2/Tppp3/Trim28/Vegfa	7
GO:0030837	negative regulation of actin filament polymerization	7/604	68/23328	0.00186306	0.0354226	Arpc2/Avil/Capzb/Cfl1/Mphosph8/Rdx/Sptb	7
GO:0030968	endoplasmic reticulum unfolded protein response	7/604	68/23328	0.00186306	0.0354226	Calr/Clgn/Ptpn1/Tmem33/Vapb/Wfs1/Xbp1	7
GO:0072659	protein localization to plasma membrane	17/604	295/23328	0.00189022	0.0357527	Actb/Ank1/Ank2/Camk2d/Ccdc88a/Cdh1/Cnst/Efr3b/Gak/Gopc/Gorasp2/Kif5b/Rab15/Rab40c/Rdx/Rer1/Zdhhc2	17
GO:0006836	neurotransmitter transport	15/604	245/23328	0.0019136	0.0360084	Apba1/Cadps/Cyth1/Gsk3b/Napb/Pclo/Rph3a/Snap47/Snap91/Stx1a/Stx2/Syngr3/Syt1/Th/Xbp1	15
GO:0019058	viral life cycle	14/604	221/23328	0.00195229	0.0362012	Apoe/Ddx3x/Ddx5/Grk2/Hsp90ab1/Hspa8/Mphosph8/Nucks1/Oasl2/Phb/Snx3/Top2b/Trim28/Vapb	14
GO:1990089	response to nerve growth factor	5/604	35/23328	0.00195359	0.0362012	Calca/Cdc5l/Dync1li1/Ntrk1/Tac1	5
GO:1990090	cellular response to nerve growth factor stimulus	5/604	35/23328	0.00195359	0.0362012	Calca/Cdc5l/Dync1li1/Ntrk1/Tac1	5
GO:1900182	positive regulation of protein localization to nucleus	8/604	88/23328	0.00201509	0.0371523	Bag3/Cd2ap/Cdh1/Hsp90ab1/Ipo5/Rbm22/Trim28/Xbp1	8
GO:0044772	mitotic cell cycle phase transition	20/604	376/23328	0.00204898	0.0375873	Brd7/Bub3/Calm1/Camk2d/Ccni/Cdk15/Cdkn2d/Clasp1/Ddx3x/Dgkz/Dync1li1/Id4/Klhl22/Kmt2e/Mnat1/Ppp3ca/Psme1/Pten/Rdx/Ube2e2	20
GO:0051402	neuron apoptotic process	17/604	298/23328	0.00210173	0.038362	Aatk/Apoe/Gapdh/Gbe1/Gpx1/Grn/Gsk3a/Gsk3b/Hsp90ab1/Hspd1/Ntrk1/Pik3ca/Pou4f1/Ralbp1/Tox3/Vegfa/Wfs1	17
GO:0042593	glucose homeostasis	16/604	273/23328	0.00214257	0.038913	Camk2n1/Gpx1/Grk2/Hk1/Hmgcr/Kif5b/Klf7/Nucks1/Pik3ca/Pim3/Ppp2ca/Ppp3ca/Sidt2/Vgf/Wfs1/Xbp1	16
GO:0010769	regulation of cell morphogenesis involved in differentiation	19/604	351/23328	0.00215589	0.0389611	Aatk/Apoe/Arpc2/Calr/Cfl1/Dpysl2/Gsk3b/Islr2/Mark2/Ppp3ca/Pten/Sema3c/Snap91/Stau2/Stk25/Trpv2/Ttc3/Ube3a/Vegfa	19
GO:0010977	negative regulation of neuron projection development	12/604	176/23328	0.00218683	0.0390324	Aatk/Apoe/Gak/Gsk3a/Gsk3b/Itm2c/Ppp3ca/Prkcsh/Pten/Rtn4rl1/Sema3c/Ube3a	12
GO:0006305	DNA alkylation	7/604	70/23328	0.00220406	0.0390324	Gsk3a/Gsk3b/Kmt2e/Mphosph8/Pik3ca/Tdrkh/Trim28	7
GO:0006306	DNA methylation	7/604	70/23328	0.00220406	0.0390324	Gsk3a/Gsk3b/Kmt2e/Mphosph8/Pik3ca/Tdrkh/Trim28	7
GO:0033500	carbohydrate homeostasis	16/604	274/23328	0.00222257	0.0390324	Camk2n1/Gpx1/Grk2/Hk1/Hmgcr/Kif5b/Klf7/Nucks1/Pik3ca/Pim3/Ppp2ca/Ppp3ca/Sidt2/Vgf/Wfs1/Xbp1	16
GO:0051099	positive regulation of binding	13/604	200/23328	0.00222781	0.0390324	Apoe/Calm1/Dhx9/Eif3c/Gsk3b/Hipk3/Hmbox1/Hsp90ab1/Ide/Map1lc3b/Pou4f1/Ppp2ca/Trim28	13
GO:0010666	positive regulation of cardiac muscle cell apoptotic process	4/604	22/23328	0.00224537	0.0390324	Camk2d/Capn2/Hmgcr/Pten	4
GO:0051602	response to electrical stimulus	4/604	22/23328	0.00224537	0.0390324	Actb/Ntrk1/Pten/Xbp1	4
GO:1900101	regulation of endoplasmic reticulum unfolded protein response	4/604	22/23328	0.00224537	0.0390324	Ptpn1/Tmem33/Wfs1/Xbp1	4
GO:1903035	negative regulation of response to wounding	8/604	90/23328	0.00232359	0.0402006	Anxa5/Apoe/Cd9/Clasp1/Hmgcr/Pten/Rtn4rl1/Ubash3b	8
GO:1900102	negative regulation of endoplasmic reticulum unfolded protein response	3/604	11/23328	0.00243988	0.0419204	Ptpn1/Wfs1/Xbp1	3
GO:0006417	regulation of translation	19/604	355/23328	0.00244596	0.0419204	Abcf1/Calr/Cnbp/Cpeb3/Ddx3x/Dhx9/Eif3c/Eif4ebp2/Eif5b/Elavl4/Gapdh/Gtpbp2/Ngdn/Pa2g4/Rbms3/Rpl10/Rps3a1/Sarnp/Tob1	19
GO:2000117	negative regulation of cysteine-type endopeptidase activity	8/604	91/23328	0.00249112	0.0424948	Arl6ip1/Cast/Cdkn2d/Ddx3x/Dhcr24/Gpx1/Grk2/Vegfa	8
GO:0034248	regulation of cellular amide metabolic process	21/604	410/23328	0.00252074	0.0426741	Abcf1/Apoe/Calr/Cnbp/Cpeb3/Ddx3x/Dhx9/Eif3c/Eif4ebp2/Eif5b/Elavl4/Gapdh/Gsk3a/Gtpbp2/Ngdn/Pa2g4/Rbms3/Rpl10/Rps3a1/Sarnp/Tob1	21
GO:0022411	cellular component disassembly	20/604	383/23328	0.00253365	0.0426741	Arpc2/Avil/Capzb/Cfl1/Clasp1/Dctn1/Dysf/Fundc1/Gak/Gsk3a/Gspt2/Hspa8/Kif5b/Map1lc3b/Mapre2/Mphosph8/Napb/Rdx/Sptb/Tspo	20
GO:0009743	response to carbohydrate	13/604	203/23328	0.0025367	0.0426741	Camk2n1/Gpx1/Grk2/Hmgcr/Kif5b/Klf7/Pik3ca/Pim3/Ppp2ca/Ppp3ca/Rps6ka2/Sidt2/Xbp1	13
GO:0043254	regulation of protein-containing complex assembly	22/604	438/23328	0.00255878	0.0428482	Apoe/Arhgap28/Arpc2/Avil/Capzb/Cfl1/Ctnnbip1/Dctn1/Ddx3x/Gsk3b/Mphosph8/Napb/Pde4dip/Rdx/Senp6/Snap91/Sptb/Stx1a/Tppp3/Tubb4a/Vegfa/Wasl	22
GO:0061045	negative regulation of wound healing	7/604	72/23328	0.00259131	0.0430366	Anxa5/Apoe/Cd9/Clasp1/Hmgcr/Pten/Ubash3b	7
GO:0016197	endosomal transport	14/604	228/23328	0.00259949	0.0430366	Dctn1/Gcc2/Itsn2/Laptm4b/Leprotl1/Ndrg4/Nsg2/Rab6a/Snx3/Stam/Tbc1d10b/Tmem87b/Ube2o/Zdhhc2	14
GO:0046034	ATP metabolic process	15/604	253/23328	0.0026054	0.0430366	Atp5c1/Atp5j2/Atp6v1b2/Cox5a/Cox6a1/Eno1b/Gapdh/Hk1/Hspa8/Ndufa8/Ndufb9/Nipsnap2/Slc25a25/Tspo/Uqcr10	15
GO:0010663	positive regulation of striated muscle cell apoptotic process	4/604	23/23328	0.00266303	0.0437903	Camk2d/Capn2/Hmgcr/Pten	4
GO:2001233	regulation of apoptotic signaling pathway	21/604	413/23328	0.00274612	0.0449541	Cdkn2d/Ddx3x/Gnai2/Gpx1/Gsk3a/Gsk3b/Hspb1/Itm2c/Ivns1abp/Maged1/Pcgf2/Pdia3/Pea15a/Pten/Ptpn1/Ralbp1/Serinc3/Tpt1/Vegfa/Wfs1/Xbp1	21
GO:0097120	receptor localization to synapse	7/604	73/23328	0.00280352	0.045689	Gsk3b/Kif5b/Nptn/Nptx1/Nptx2/Nptxr/Snap47	7
GO:0010661	positive regulation of muscle cell apoptotic process	5/604	38/23328	0.00283444	0.0459875	Camk2d/Capn2/Grk2/Hmgcr/Pten	5
GO:0043401	steroid hormone mediated signaling pathway	9/604	114/23328	0.0028729	0.0463121	Calr/Ddx17/Ddx5/Phb/Rbfox2/Rwdd1/Strn3/Ube3a/Zmiz1	9
GO:1902115	regulation of organelle assembly	13/604	206/23328	0.00287982	0.0463121	Arpc2/Ccdc88a/Kctd17/Map4/Nprl3/Nptx1/Nptxr/Pip4k2a/Rdx/Rnf5/Sdcbp/Senp6/Stam	13
GO:0043393	regulation of protein binding	14/604	231/23328	0.00292631	0.0466488	Actb/Apoe/Bag2/Ctnnbip1/Dysf/Gsk3b/Hopx/Hsp90ab1/Ide/Map1lc3b/Mark2/Ppp2ca/Tle5/Ubash3b	14
GO:2001234	negative regulation of apoptotic signaling pathway	14/604	231/23328	0.00292631	0.0466488	Cdkn2d/Ddx3x/Gnai2/Gpx1/Gsk3b/Hspb1/Ivns1abp/Pcgf2/Pea15a/Ptpn1/Tpt1/Vegfa/Wfs1/Xbp1	14
GO:1903900	regulation of viral life cycle	11/604	159/23328	0.00293936	0.0466531	Ddx3x/Ddx5/Hspa8/Mphosph8/Nucks1/Oasl2/Phb/Snx3/Top2b/Trim28/Vapb	11
GO:0070997	neuron death	21/604	416/23328	0.00298822	0.0472233	Aatk/Apoe/Capn2/Egln1/Gapdh/Gbe1/Gpx1/Grn/Gsk3a/Gsk3b/Hsp90ab1/Hspd1/Ntrk1/Pik3ca/Pou4f1/Psmc1/Ralbp1/Tac1/Tox3/Vegfa/Wfs1	21
GO:0009408	response to heat	8/604	94/23328	0.00305093	0.0480064	Bag3/Calca/Dhx9/Dnaja2/Hsp90ab1/Irak1/Psip1/Trpv2	8
GO:0031629	synaptic vesicle fusion to presynaptic active zone membrane	4/604	24/23328	0.00313096	0.0488447	Snap47/Stx1a/Stx2/Syt1	4
GO:0050765	negative regulation of phagocytosis	4/604	24/23328	0.00313096	0.0488447	Cd47/Dysf/Pten/Snx3	4
GO:0051932	synaptic transmission, GABAergic	6/604	56/23328	0.00318322	0.0493589	Clcn3/Gabra3/Gabrg2/Kif5b/Pten/Tac1	6
GO:0045091	regulation of single stranded viral RNA replication via double stranded DNA intermediate	3/604	12/23328	0.00319097	0.0493589	Mphosph8/Top2b/Trim28	3
GO:0050768	negative regulation of neurogenesis	18/604	337/23328	0.00320704	0.0493982	Aatk/Apoe/Calr/Casz1/Gak/Gsk3a/Gsk3b/Id4/Itm2c/Ppp3ca/Prkcsh/Pten/Rnf10/Rtn4rl1/Sema3c/Tspo/Ttc3/Ube3a	18
GO:0030178	negative regulation of Wnt signaling pathway	11/604	161/23328	0.00323577	0.0496313	Apoe/Cdh1/Csnk1a1/Ctnnbip1/Cxxc4/Gsk3a/Gsk3b/Mllt3/Rbms3/Tle5/Tmem131l	11
GO:0009749	response to glucose	12/604	185/23328	0.00329354	0.0500964	Camk2n1/Gpx1/Grk2/Hmgcr/Kif5b/Klf7/Pik3ca/Pim3/Ppp2ca/Ppp3ca/Sidt2/Xbp1	12
GO:0031644	regulation of nervous system process	12/604	185/23328	0.00329354	0.0500964	Acpp/Calca/Comt/Grk2/Gsk3b/Nptx1/Nptx2/Nptxr/Pten/Rnf10/Stx1a/Tac1	12
GO:0007517	muscle organ development	21/604	420/23328	0.0033387	0.0505727	Ddx17/Ddx5/Dysf/Egln1/Fdps/Frg1/Gpx1/Gsk3a/Gsk3b/Hmgcr/Klf5/Large1/Mbnl1/Pim1/Pou4f1/Ppp3ca/Pten/Rbfox1/Ube4b/Xbp1/Zfhx3	21
GO:0045927	positive regulation of growth	17/604	312/23328	0.00336899	0.0508206	Apoe/Cfl1/Cpne6/Cpne9/Ddx3x/Fdps/Gsk3b/Hopx/Islr2/Itsn2/Klhl22/Pim1/Sdcbp/Syt1/Trpv2/Vegfa/Wfs1	17
GO:0018107	peptidyl-threonine phosphorylation	9/604	118/23328	0.00362028	0.0541937	Cab39/Camk2d/Clk1/Grk2/Gsk3a/Gsk3b/Hipk3/Hk1/Map3k10	9
GO:0045786	negative regulation of cell cycle	22/604	451/23328	0.0036303	0.0541937	Brd7/Bub3/Calr/Camk2n1/Cast/Cdc5l/Cdkn2d/Dgkz/Dync1li1/Hsp90ab1/Klhl22/Kmt2e/Pea15a/Pou4f1/Pten/Pttg1/Rhob/Rps6ka2/Tbrg1/Timp2/Top2b/Zwint	22
GO:0048266	behavioral response to pain	4/604	25/23328	0.00365198	0.0541937	Capn2/Ntrk1/Runx1/Tspo	4
GO:0099500	vesicle fusion to plasma membrane	4/604	25/23328	0.00365198	0.0541937	Snap47/Stx1a/Stx2/Syt1	4
GO:0000209	protein polyubiquitination	14/604	237/23328	0.00368129	0.0544075	Cbfb/Ddx3x/Dysf/Nfe2l1/Peli2/Rnf144a/Rnf5/Trip12/Ttc3/Ube2e1/Ube2e2/Ube2o/Ube3a/Ube4b	14
GO:0051224	negative regulation of protein transport	11/604	164/23328	0.0037249	0.0545774	Anxa5/Apoe/Bag3/Gopc/Hmgcr/Klf7/Os9/Pim3/Ppp2ca/Ppp3ca/Snx3	11
GO:0009746	response to hexose	12/604	188/23328	0.00374975	0.0545774	Camk2n1/Gpx1/Grk2/Hmgcr/Kif5b/Klf7/Pik3ca/Pim3/Ppp2ca/Ppp3ca/Sidt2/Xbp1	12
GO:0016079	synaptic vesicle exocytosis	10/604	141/23328	0.00375259	0.0545774	Apba1/Cadps/Cyth1/Gsk3b/Napb/Pclo/Snap47/Stx1a/Stx2/Syt1	10
GO:1902652	secondary alcohol metabolic process	10/604	141/23328	0.00375259	0.0545774	Aco2/Apoe/Dhcr24/Fdps/Hmgcr/Hsd17b7/Idh3b/Mvd/Nfe2l1/Nsdhl	10
GO:2000573	positive regulation of DNA biosynthetic process	7/604	77/23328	0.00378824	0.0546125	Camk2d/Dkc1/Gsk3b/Hmbox1/Hsp90ab1/Nek7/Vegfa	7
GO:0007005	mitochondrion organization	23/604	481/23328	0.00379978	0.0546125	Atp13a2/Bag3/Cox10/Fmc1/Fundc1/Gdap1/Gpx1/Gsk3a/Gsk3b/Higd2a/Hspd1/Map1lc3b/Mef2a/Ndufa8/Ndufb9/Nipsnap2/Nptx1/Phb/Rab5if/Tmem70/Tspo/Uqcr10/Ywhaz	23
GO:0010662	regulation of striated muscle cell apoptotic process	6/604	58/23328	0.00379989	0.0546125	Bag3/Camk2d/Capn2/Hmgcr/Hspa8/Pten	6
GO:0034284	response to monosaccharide	12/604	189/23328	0.00391264	0.0560126	Camk2n1/Gpx1/Grk2/Hmgcr/Kif5b/Klf7/Pik3ca/Pim3/Ppp2ca/Ppp3ca/Sidt2/Xbp1	12
GO:0051146	striated muscle cell differentiation	17/604	317/23328	0.00395252	0.0562206	Camk2d/Capn2/Capzb/Cd9/Dysf/Fdps/Gpx1/Gsk3a/Gsk3b/Hopx/Klf5/Mef2a/Myh9/Ppp3ca/Sorbs2/Vegfa/Xbp1	17
GO:0045862	positive regulation of proteolysis	18/604	344/23328	0.00397411	0.0562206	Apoe/Bag2/Cfl1/Csnk1a1/Ddx3x/Grn/Gsk3a/Gsk3b/Hspa8/Hspd1/Ift57/Myh9/Ppp2ca/Psme1/Pten/Rnf144a/Trib2/Xbp1	18
GO:0033280	response to vitamin D	3/604	13/23328	0.00406903	0.0562206	Cdkn2d/Pdia3/Pim1	3
GO:0039692	single stranded viral RNA replication via double stranded DNA intermediate	3/604	13/23328	0.00406903	0.0562206	Mphosph8/Top2b/Trim28	3
GO:0042761	very long-chain fatty acid biosynthetic process	3/604	13/23328	0.00406903	0.0562206	Elovl5/Elovl7/Tecr	3
GO:0099558	maintenance of synapse structure	3/604	13/23328	0.00406903	0.0562206	Cadm1/Dgkz/Hspa8	3
GO:1903332	regulation of protein folding	3/604	13/23328	0.00406903	0.0562206	Grn/Hspa8/Pdia3	3
GO:0046785	microtubule polymerization	7/604	78/23328	0.00407101	0.0562206	Capzb/Clasp1/Dctn1/Pde4dip/Tppp3/Tubb4a/Tubgcp5	7
GO:0070373	negative regulation of ERK1 and ERK2 cascade	7/604	78/23328	0.00407101	0.0562206	Camk2n1/Eif3a/Phb/Pten/Ptpn1/Ptprr/Xbp1	7
GO:0120032	regulation of plasma membrane bounded cell projection assembly	12/604	190/23328	0.00408118	0.0562206	Arpc2/Avil/Capzb/Ccdc88a/Cfl1/Kctd17/Klf5/Map4/Rala/Rdx/Stau2/Wasl	12
GO:0010659	cardiac muscle cell apoptotic process	6/604	59/23328	0.00413944	0.0564902	Camk2d/Capn2/Hmgcr/Hspa8/Pten/Rps6ka2	6
GO:1903539	protein localization to postsynaptic membrane	6/604	59/23328	0.00413944	0.0564902	Gsk3b/Nptx1/Nptx2/Nptxr/Snap47/Zdhhc2	6
GO:0030010	establishment of cell polarity	10/604	143/23328	0.00414718	0.0564902	Cfl1/Clasp1/Cyth1/Dctn1/Gsk3b/Hsp90ab1/Map4/Mark2/Myh9/Myo9a	10
GO:0007020	microtubule nucleation	4/604	26/23328	0.0042288	0.0569644	Clasp1/Dctn1/Pde4dip/Tubgcp5	4
GO:0016082	synaptic vesicle priming	4/604	26/23328	0.0042288	0.0569644	Cadps/Napb/Snap47/Stx1a	4
GO:0034453	microtubule anchoring	4/604	26/23328	0.0042288	0.0569644	Clasp1/Dctn1/Gcc2/Kif3a	4
GO:0007416	synapse assembly	12/604	191/23328	0.0042555	0.0571134	Cadm1/Cdh1/Gabrg2/Gsk3b/Nptn/Nptx1/Nptxr/Ntrk1/Pclo/Pten/Sdcbp/Stau2	12
GO:2001242	regulation of intrinsic apoptotic signaling pathway	11/604	167/23328	0.00427141	0.0571168	Cdkn2d/Ddx3x/Gpx1/Hspb1/Ivns1abp/Ptpn1/Ralbp1/Serinc3/Tpt1/Wfs1/Xbp1	11
GO:0140056	organelle localization by membrane tethering	7/604	79/23328	0.00436947	0.0582148	Exoc6b/Ndrg4/Rab15/Stx1a/Stx2/Syt1/Vapb	7
GO:0072583	clathrin-dependent endocytosis	5/604	42/23328	0.00441394	0.0585935	Clta/Gak/Itsn2/Snap91/Wasl	5
GO:0060491	regulation of cell projection assembly	12/604	192/23328	0.00443575	0.0586696	Arpc2/Avil/Capzb/Ccdc88a/Cfl1/Kctd17/Klf5/Map4/Rala/Rdx/Stau2/Wasl	12
GO:0048193	Golgi vesicle transport	15/604	268/23328	0.00445849	0.0587575	Ank1/Cnst/Cog1/Exoc6b/Gak/Gcc2/Gopc/Rab6a/Rer1/Sec31a/Snx3/Trappc2/Trappc2l/Trappc3/Vapb	15
GO:0031109	microtubule polymerization or depolymerization	9/604	122/23328	0.00451224	0.059252	Capzb/Clasp1/Dctn1/Dysf/Mapre2/Pde4dip/Tppp3/Tubb4a/Tubgcp5	9
GO:1903364	positive regulation of cellular protein catabolic process	10/604	145/23328	0.00457382	0.0598453	Apoe/Bag2/Csnk1a1/Gsk3a/Gsk3b/Pten/Rdx/Rnf144a/Trib2/Xbp1	10
GO:1904950	negative regulation of establishment of protein localization	11/604	169/23328	0.00466989	0.060853	Anxa5/Apoe/Bag3/Gopc/Hmgcr/Klf7/Os9/Pim3/Ppp2ca/Ppp3ca/Snx3	11
GO:0008088	axo-dendritic transport	7/604	80/23328	0.00468417	0.060853	Ap3b2/Arl8a/Hspa8/Hspb1/Kif3a/Kif5b/Stau2	7
GO:0045861	negative regulation of proteolysis	18/604	350/23328	0.00474683	0.0611383	Arl6ip1/Camk2n1/Cast/Cdh1/Cdkn2d/Cstb/Ddx3x/Dhcr24/Gapdh/Gpx1/Grk2/Hsp90ab1/Ide/Os9/Sdcbp/Serpina3g/Timp2/Vegfa	18
GO:0006066	alcohol metabolic process	17/604	323/23328	0.00476015	0.0611383	Aco2/Apoe/Cacna1h/Chka/Dhcr24/Dysf/Fdps/Hmgcr/Hsd17b7/Idh3b/Moxd1/Mvd/Nfe2l1/Nsdhl/Nudt4/Pten/Sord	17
GO:0051168	nuclear export	10/604	146/23328	0.0047997	0.0611383	Ahcyl1/Bag3/Calr/Dhx9/Gsk3b/Nup88/Rbm22/Sarnp/Sem1/Ssb	10
GO:0006779	porphyrin-containing compound biosynthetic process	4/604	27/23328	0.00486407	0.0611383	Ank1/Cox10/Snx3/Sptb	4
GO:0016048	detection of temperature stimulus	4/604	27/23328	0.00486407	0.0611383	Calca/Ntrk1/Prrxl1/Tac1	4
GO:0032528	microvillus organization	4/604	27/23328	0.00486407	0.0611383	Klf5/Myo1a/Rdx/Stx2	4
GO:0033014	tetrapyrrole biosynthetic process	4/604	27/23328	0.00486407	0.0611383	Ank1/Cox10/Snx3/Sptb	4
GO:0051851	modulation by host of symbiont process	6/604	61/23328	0.0048851	0.0611383	Apoe/Cfl1/Hspa8/Nucks1/Phb/Vapb	6
GO:0003298	physiological muscle hypertrophy	5/604	43/23328	0.00489036	0.0611383	Camk2d/Fdps/Gsk3a/Gsk3b/Sorbs2	5
GO:0003301	physiological cardiac muscle hypertrophy	5/604	43/23328	0.00489036	0.0611383	Camk2d/Fdps/Gsk3a/Gsk3b/Sorbs2	5
GO:0061049	cell growth involved in cardiac muscle cell development	5/604	43/23328	0.00489036	0.0611383	Camk2d/Fdps/Gsk3a/Gsk3b/Sorbs2	5
GO:0030497	fatty acid elongation	3/604	14/23328	0.00508	0.0626509	Elovl5/Elovl7/Tecr	3
GO:0036498	IRE1-mediated unfolded protein response	3/604	14/23328	0.00508	0.0626509	Ptpn1/Tmem33/Vapb	3
GO:0045792	negative regulation of cell size	3/604	14/23328	0.00508	0.0626509	Cfl1/Pten/Rdx	3
GO:1904396	regulation of neuromuscular junction development	3/604	14/23328	0.00508	0.0626509	Dctn1/Gsk3b/Sorbs2	3
GO:0007611	learning or memory	16/604	299/23328	0.00519139	0.0638091	Amph/Apoe/Comt/Cpeb3/Eif4ebp2/Elavl4/Gatm/Hmgcr/Ndrg4/Nptx2/Ntrk1/Pja2/Pten/Rcan2/Tac1/Th	16
GO:0048638	regulation of developmental growth	20/604	409/23328	0.00525786	0.0644093	Aatk/Apoe/Cfl1/Cpne6/Cpne9/Dpysl2/Fdps/Gsk3a/Gsk3b/Hopx/Islr2/Itsn2/Pik3ca/Pim1/Pten/Rai1/Sema3c/Syt1/Trpv2/Vegfa	20
GO:0032970	regulation of actin filament-based process	20/604	410/23328	0.00539823	0.0659076	Ank2/Arhgap28/Arhgef18/Arpc2/Avil/Cacna1h/Capzb/Ccdc88a/Cd2ap/Cd47/Cfl1/Clasp1/Mphosph8/Myh9/Rdx/Rhob/Sptb/Stau2/Tac1/Wasl	20
GO:1903522	regulation of blood circulation	14/604	248/23328	0.00547462	0.0666175	Ank2/Atp2b1/Cacna1h/Calca/Gaa/Gnao1/Grk2/Gsk3a/Hopx/Mef2a/Rbfox2/Scn10a/Tac1/Th	14
GO:0043409	negative regulation of MAPK cascade	11/604	173/23328	0.00555509	0.0670668	Apoe/Camk2n1/Eif3a/Gsk3b/Hipk3/Hmgcr/Phb/Pten/Ptpn1/Ptprr/Xbp1	11
GO:1903861	positive regulation of dendrite extension	4/604	28/23328	0.00556034	0.0670668	Cpne6/Cpne9/Itsn2/Syt1	4
GO:0001889	liver development	9/604	126/23328	0.00556666	0.0670668	Cadm1/Gak/Mpst/Onecut2/Pik3ca/Prkcsh/Runx1/Sec63/Xbp1	9
GO:0006413	translational initiation	8/604	104/23328	0.00564689	0.0678097	Abcf1/Ddx3x/Eif3a/Eif3c/Eif3l/Eif4ebp2/Eif5b/Rps2	8
GO:0097479	synaptic vesicle localization	6/604	63/23328	0.00572494	0.0679781	Ap3b2/Dpysl2/Kif5b/Pclo/Pten/Snap91	6
GO:0042147	retrograde transport, endosome to Golgi	7/604	83/23328	0.00573113	0.0679781	Dctn1/Gcc2/Rab6a/Snx3/Tbc1d10b/Tmem87b/Ube2o	7
GO:0010634	positive regulation of epithelial cell migration	10/604	150/23328	0.00579219	0.0679781	Calr/Clasp1/Emc10/Grn/Hspb1/Mapre2/Rhob/Sparc/Tac1/Vegfa	10
GO:0007033	vacuole organization	11/604	174/23328	0.00579582	0.0679781	Acpp/Atp13a2/Bag3/Gaa/Grn/Hspa8/Laptm4b/Map1lc3b/Nprl3/Pip4k2a/Rnf5	11
GO:0051648	vesicle localization	11/604	174/23328	0.00579582	0.0679781	Ap3b2/Clasp1/Dctn1/Dpysl2/Kif5b/Myo1a/Pclo/Pten/Snap91/Stard3/Wasl	11
GO:0034599	cellular response to oxidative stress	15/604	276/23328	0.00581835	0.0679781	Atp13a2/Cfl1/Chd6/Gpx1/Hspb1/Ide/Nfe2l1/Pcgf2/Ralbp1/Rhob/Rwdd1/Stk25/Stx2/Top2b/Xbp1	15
GO:0006611	protein export from nucleus	9/604	127/23328	0.0058578	0.0679781	Ahcyl1/Bag3/Calr/Gsk3b/Nup88/Rbm22/Sarnp/Sem1/Ssb	9
GO:0014902	myotube differentiation	9/604	127/23328	0.0058578	0.0679781	Capn2/Cd9/Dysf/Gpx1/Gsk3b/Klf5/Myh9/Ppp3ca/Xbp1	9
GO:0018210	peptidyl-threonine modification	9/604	127/23328	0.0058578	0.0679781	Cab39/Camk2d/Clk1/Grk2/Gsk3a/Gsk3b/Hipk3/Hk1/Map3k10	9
GO:0090090	negative regulation of canonical Wnt signaling pathway	9/604	127/23328	0.0058578	0.0679781	Apoe/Cdh1/Csnk1a1/Gsk3a/Gsk3b/Mllt3/Rbms3/Tle5/Tmem131l	9
GO:0031330	negative regulation of cellular catabolic process	14/604	250/23328	0.00586576	0.0679781	Dhx9/Dkc1/Elavl4/Hsp90ab1/Klhl22/Laptm4b/Os9/Rnf5/Sdcbp/Taf15/Timp2/Tob1/Tspo/Vegfa	14
GO:0044088	regulation of vacuole organization	5/604	45/23328	0.0059506	0.0687431	Grn/Laptm4b/Nprl3/Pip4k2a/Rnf5	5
GO:0045921	positive regulation of exocytosis	8/604	105/23328	0.00597793	0.068841	Atp13a2/Cacna1h/Cadps/Clasp1/Sdcbp/Stam/Stx1a/Syt1	8
GO:1901215	negative regulation of neuron death	14/604	251/23328	0.00606956	0.0694654	Apoe/Gbe1/Grn/Gsk3b/Hsp90ab1/Hspd1/Ntrk1/Pik3ca/Pou4f1/Psmc1/Tac1/Tox3/Vegfa/Wfs1	14
GO:0006839	mitochondrial transport	12/604	200/23328	0.00610808	0.0694654	Atp5c1/Atp5j2/Bag3/Gdap1/Gsk3a/Gsk3b/Hspd1/Kif5b/Nptx1/Sfxn3/Smdt1/Ywhaz	12
GO:0051817	modulation of process of other organism involved in symbiotic interaction	7/604	84/23328	0.00611623	0.0694654	Apoe/Cfl1/Gapdh/Hspa8/Nucks1/Phb/Vapb	7
GO:0044770	cell cycle phase transition	20/604	415/23328	0.00614711	0.0694654	Brd7/Bub3/Calm1/Camk2d/Ccni/Cdk15/Cdkn2d/Clasp1/Ddx3x/Dgkz/Dync1li1/Id4/Klhl22/Kmt2e/Mnat1/Ppp3ca/Psme1/Pten/Rdx/Ube2e2	20
GO:0007030	Golgi organization	9/604	128/23328	0.00616056	0.0694654	Clasp1/Csnk1a1/Gak/Gcc2/Gorasp2/Pde4dip/Pi4k2a/Stk25/Ywhaz	9
GO:0043244	regulation of protein-containing complex disassembly	9/604	128/23328	0.00616056	0.0694654	Arpc2/Avil/Capzb/Cfl1/Clasp1/Dysf/Mphosph8/Rdx/Sptb	9
GO:0010721	negative regulation of cell development	19/604	387/23328	0.00616536	0.0694654	Aatk/Apoe/Calr/Casz1/Gak/Gsk3a/Gsk3b/Id4/Itm2c/Ppp3ca/Prkcsh/Pten/Rnf10/Rtn4rl1/Sema3c/Tspo/Ttc3/Ube3a/Vegfa	19
GO:0062197	cellular response to chemical stress	17/604	332/23328	0.00622072	0.0695392	Atp13a2/Cfl1/Chd6/Ddx3x/Dysf/Gpx1/Hspb1/Ide/Nfe2l1/Pcgf2/Ralbp1/Rhob/Rwdd1/Stk25/Stx2/Top2b/Xbp1	17
GO:0042159	lipoprotein catabolic process	3/604	15/23328	0.00622905	0.0695392	Abhd12/Apoe/Lypla2	3
GO:1903543	positive regulation of exosomal secretion	3/604	15/23328	0.00622905	0.0695392	Atp13a2/Sdcbp/Stam	3
GO:1902235	regulation of endoplasmic reticulum stress-induced intrinsic apoptotic signaling pathway	4/604	29/23328	0.00632008	0.0703403	Ptpn1/Serinc3/Wfs1/Xbp1	4
GO:0019932	second-messenger-mediated signaling	21/604	445/23328	0.00639637	0.070973	Ank2/Apoe/Calca/Calcb/Calm1/Camta1/Egln1/Eif4ebp2/Gapdh/Gnai2/Gnal/Grk2/Gsk3a/Gsk3b/Lgr5/Pclo/Ppp3ca/Prkar2a/Rcan2/Tox3/Vegfa	21
GO:0061008	hepaticobiliary system development	9/604	129/23328	0.00647521	0.0714074	Cadm1/Gak/Mpst/Onecut2/Pik3ca/Prkcsh/Runx1/Sec63/Xbp1	9
GO:0032271	regulation of protein polymerization	13/604	227/23328	0.00648508	0.0714074	Arhgap28/Arpc2/Avil/Capzb/Cfl1/Dctn1/Mphosph8/Pde4dip/Rdx/Sptb/Tppp3/Tubb4a/Wasl	13
GO:0071375	cellular response to peptide hormone stimulus	14/604	253/23328	0.0064942	0.0714074	Ahcyl1/Anxa5/Atp2b1/Cfl1/Eif4ebp2/Gnai2/Grk2/Gsk3a/Gsk3b/Nucks1/Pten/Ptpn1/Rab15/Xbp1	14
GO:0017158	regulation of calcium ion-dependent exocytosis	5/604	46/23328	0.00653708	0.0716631	Cacna1h/Cadps/Gnai2/Stx1a/Syt1	5
GO:0032409	regulation of transporter activity	15/604	280/23328	0.00661398	0.072289	Actb/Ahcyl1/Ank2/Camk2d/Cfl1/Dysf/Gopc/Hk1/Kif5b/Nipsnap2/Pim1/Ppp2ca/Pten/Rph3a/Syngr3	15
GO:0042246	tissue regeneration	6/604	65/23328	0.00666552	0.0726348	Cd9/Dysf/Gpx1/Hopx/Klf5/Large1	6
GO:0042177	negative regulation of protein catabolic process	9/604	130/23328	0.00680206	0.0739021	Dysf/Hmgcr/Hsp90ab1/Laptm4b/Os9/Phb/Sdcbp/Snx3/Timp2	9
GO:0008360	regulation of cell shape	10/604	154/23328	0.00693796	0.0749133	Arhgef18/Cfl1/Fermt2/Kif3a/Mark2/Myh9/Prpf40a/Rdx/Rhob/Vegfa	10
GO:1905897	regulation of response to endoplasmic reticulum stress	7/604	86/23328	0.00694389	0.0749133	Nfe2l1/Os9/Ptpn1/Serinc3/Tmem33/Wfs1/Xbp1	7
GO:0043434	response to peptide hormone	17/604	336/23328	0.00697722	0.0749133	Ahcyl1/Anxa5/Atp2b1/Cfl1/Eif4ebp2/Gatm/Gnai2/Grk2/Gsk3a/Gsk3b/Nucks1/Pten/Ptpn1/Rab15/Serpina3g/Vgf/Xbp1	17
GO:0050890	cognition	17/604	336/23328	0.00697722	0.0749133	Amph/Apoe/Comt/Cpeb3/Dgcr2/Eif4ebp2/Elavl4/Gatm/Hmgcr/Ndrg4/Nptx2/Ntrk1/Pja2/Pten/Rcan2/Tac1/Th	17
GO:0008202	steroid metabolic process	16/604	309/23328	0.00704801	0.0753576	Apoe/Cacna1h/Comt/Dhcr24/Dhh/Fdps/Hmgcr/Hsd17b7/Lipa/Mvd/Nfe2l1/Nsdhl/Stard3/Stard4/Tecr/Tspo	16
GO:0006119	oxidative phosphorylation	8/604	108/23328	0.00705988	0.0753576	Atp5c1/Atp5j2/Cox5a/Cox6a1/Ndufa8/Ndufb9/Nipsnap2/Uqcr10	8
GO:0000027	ribosomal large subunit assembly	4/604	30/23328	0.00714566	0.0757076	mt-Rnr2/Rpl10/Rpl23a/Rsl24d1	4
GO:0050951	sensory perception of temperature stimulus	4/604	30/23328	0.00714566	0.0757076	Calca/Cpeb3/Ntrk1/Tac1	4
GO:0048278	vesicle docking	6/604	66/23328	0.00717563	0.0757076	Exoc6b/Ndrg4/Rab15/Stx1a/Stx2/Syt1	6
GO:0070972	protein localization to endoplasmic reticulum	6/604	66/23328	0.00717563	0.0757076	Ank2/Os9/Rer1/Sec62/Sec63/Srp14	6
GO:0051961	negative regulation of nervous system development	18/604	365/23328	0.00722992	0.0758356	Aatk/Apoe/Calr/Casz1/Gak/Gsk3a/Gsk3b/Id4/Itm2c/Ppp3ca/Prkcsh/Pten/Rnf10/Rtn4rl1/Sema3c/Tspo/Ttc3/Ube3a	18
GO:0016482	cytosolic transport	10/604	155/23328	0.00725009	0.0758356	Dctn1/Gak/Gcc2/Kif5b/Rab6a/Rdx/Snx3/Tbc1d10b/Tmem87b/Ube2o	10
GO:0051650	establishment of vesicle localization	10/604	155/23328	0.00725009	0.0758356	Ap3b2/Clasp1/Dctn1/Dpysl2/Kif5b/Myo1a/Pclo/Snap91/Stard3/Wasl	10
GO:0055001	muscle cell development	12/604	205/23328	0.0073839	0.0768332	Ank2/Camk2d/Capzb/Dysf/Fdps/Gpx1/Gsk3a/Gsk3b/Mef2a/Ppp3ca/Sorbs2/Vegfa	12
GO:0044728	DNA methylation or demethylation	7/604	87/23328	0.00738755	0.0768332	Gsk3a/Gsk3b/Kmt2e/Mphosph8/Pik3ca/Tdrkh/Trim28	7
GO:0061000	negative regulation of dendritic spine development	3/604	16/23328	0.0075207	0.0775551	Apoe/Pten/Ube3a	3
GO:0106070	regulation of adenylate cyclase-activating G protein-coupled receptor signaling pathway	3/604	16/23328	0.0075207	0.0775551	Gnai2/Grk2/Gsk3a	3
GO:1903541	regulation of exosomal secretion	3/604	16/23328	0.0075207	0.0775551	Atp13a2/Sdcbp/Stam	3
GO:0071248	cellular response to metal ion	10/604	156/23328	0.00757296	0.0778741	Atp13a2/Cdh1/Cpne4/Cpne6/Cpne9/Gsk3a/Mef2a/Nfe2l1/Nptx1/Syt1	10
GO:0007626	locomotory behavior	14/604	258/23328	0.00766021	0.07833	Abhd12/Apba1/Apoe/Clcn3/Cstb/Elavl4/Gaa/Gnao1/Pten/Rcan2/Th/Trmt1l/Zdhhc8/Zfhx3	14
GO:0032886	regulation of microtubule-based process	14/604	258/23328	0.00766021	0.07833	Anxa5/Capzb/Clasp1/Dctn1/Dync1li1/Dysf/Gsk3b/Kif3a/Mapre2/Mark2/Pde4dip/Senp6/Tac1/Tubb4a	14
GO:0032231	regulation of actin filament bundle assembly	8/604	110/23328	0.00785919	0.0800228	Arhgap28/Arhgef18/Ccdc88a/Cd47/Cfl1/Clasp1/Rdx/Tac1	8
GO:0001933	negative regulation of protein phosphorylation	20/604	425/23328	0.00790068	0.0800228	Actb/Apoe/Camk2n1/Eif3a/Ggnbp2/Grk2/Gsk3b/Hipk3/Hmgcr/Hspb1/Phb/Ppp2ca/Prkar2a/Pten/Ptpn1/Ptprr/Snx25/Suz12/Ubash3b/Xbp1	20
GO:0031503	protein-containing complex localization	14/604	259/23328	0.00791222	0.0800228	Gsk3b/Ift57/Kif5b/Nptn/Nptx1/Nptx2/Nptxr/Nup88/Sarnp/Sem1/Snap47/Ssb/Stau2/Wasl	14
GO:0006469	negative regulation of protein kinase activity	12/604	207/23328	0.00794928	0.0800228	Actb/Apoe/Camk2n1/Ggnbp2/Gsk3b/Hipk3/Hmgcr/Hspb1/Prkar2a/Pten/Ptpn1/Ubash3b	12
GO:0010951	negative regulation of endopeptidase activity	11/604	182/23328	0.00803032	0.0800228	Arl6ip1/Cast/Cdkn2d/Ddx3x/Dhcr24/Gapdh/Gpx1/Grk2/Serpina3g/Timp2/Vegfa	11
GO:0043524	negative regulation of neuron apoptotic process	11/604	182/23328	0.00803032	0.0800228	Apoe/Gbe1/Grn/Hsp90ab1/Hspd1/Ntrk1/Pik3ca/Pou4f1/Tox3/Vegfa/Wfs1	11
GO:0048813	dendrite morphogenesis	11/604	182/23328	0.00803032	0.0800228	Cfl1/Elavl4/Gsk3b/Klf7/Mef2a/Ppp3ca/Pten/Rbfox2/Stau2/Ube3a/Wasl	11
GO:0044030	regulation of DNA methylation	4/604	31/23328	0.00803936	0.0800228	Gsk3a/Gsk3b/Mphosph8/Pik3ca	4
GO:1902042	negative regulation of extrinsic apoptotic signaling pathway via death domain receptors	4/604	31/23328	0.00803936	0.0800228	Ddx3x/Gpx1/Gsk3b/Pea15a	4
GO:0033044	regulation of chromosome organization	18/604	369/23328	0.00804497	0.0800228	Brd7/Bub3/Dkc1/Dync1li1/Hmbox1/Klhl22/Kmt2e/Mllt3/Mnat1/Mphosph8/Nek7/Pttg1/Senp6/Ssrp1/Trim28/Trip12/Vegfa/Xbp1	18
GO:0051348	negative regulation of transferase activity	14/604	260/23328	0.00817075	0.0810531	Actb/Apoe/Bag2/Camk2n1/Ggnbp2/Gsk3a/Gsk3b/Hipk3/Hmgcr/Hspb1/Prkar2a/Pten/Ptpn1/Ubash3b	14
GO:1902806	regulation of cell cycle G1/S phase transition	9/604	134/23328	0.0082375	0.0811918	Brd7/Cdkn2d/Ddx3x/Dgkz/Kmt2e/Psme1/Pten/Rdx/Ube2e2	9
GO:0050770	regulation of axonogenesis	12/604	208/23328	0.00824441	0.0811918	Aatk/Apoe/Dpysl2/Gsk3b/Islr2/Mark2/Pten/Sema3c/Snap91/Stk25/Trpv2/Vegfa	12
GO:0034250	positive regulation of cellular amide metabolic process	10/604	158/23328	0.00825191	0.0811918	Abcf1/Apoe/Cnbp/Cpeb3/Ddx3x/Dhx9/Eif3c/Gsk3a/Rbms3/Rps3a1	10
GO:1902369	negative regulation of RNA catabolic process	6/604	68/23328	0.00827952	0.0811918	Dhx9/Dkc1/Elavl4/Taf15/Tob1/Vegfa	6
GO:0001667	ameboidal-type cell migration	20/604	427/23328	0.00829593	0.0811918	Apoe/Calr/Cfl1/Clasp1/Emc10/Gpx1/Grn/Hspb1/Mapre2/Myh9/Nrp2/Pdlim1/Pten/Ptprr/Rhob/Sema3c/Sparc/Tac1/Vegfa/Zfand5	20
GO:1902041	regulation of extrinsic apoptotic signaling pathway via death domain receptors	5/604	49/23328	0.00853765	0.0831061	Ddx3x/Gpx1/Gsk3b/Pea15a/Pten	5
GO:0006470	protein dephosphorylation	13/604	235/23328	0.00855983	0.0831061	Camta1/Gnai2/Hsp90ab1/Ilkap/Ppp2ca/Ppp2r5c/Ppp3ca/Pten/Ptp4a2/Ptpn1/Ptprr/Ubash3b/Ublcp1	13
GO:0010632	regulation of epithelial cell migration	13/604	235/23328	0.00855983	0.0831061	Apoe/Calr/Clasp1/Emc10/Grn/Hspb1/Mapre2/Pten/Ptprr/Rhob/Sparc/Tac1/Vegfa	13
GO:2000058	regulation of ubiquitin-dependent protein catabolic process	10/604	159/23328	0.00860845	0.0833565	Araf/Csnk1a1/Gsk3a/Gsk3b/Hsp90ab1/Pten/Rnf144a/Sdcbp/Trib2/Ube3a	10
GO:0016055	Wnt signaling pathway	20/604	430/23328	0.00891872	0.0855907	Apoe/Brd7/Cdh1/Csnk1a1/Ctnnbip1/Cxxc4/Ddx3x/Dvl3/Fermt2/Gsk3a/Gsk3b/Lgr5/Mark2/Mllt3/Pten/Rbms3/Snx3/Tbl1x/Tle5/Tmem131l	20
GO:0051014	actin filament severing	3/604	17/23328	0.00895882	0.0855907	Avil/Cfl1/Myh9	3
GO:0061179	negative regulation of insulin secretion involved in cellular response to glucose stimulus	3/604	17/23328	0.00895882	0.0855907	Hmgcr/Klf7/Pim3	3
GO:0098760	response to interleukin-7	3/604	17/23328	0.00895882	0.0855907	Hdgf/Hspd1/Pdia3	3
GO:0098761	cellular response to interleukin-7	3/604	17/23328	0.00895882	0.0855907	Hdgf/Hspd1/Pdia3	3
GO:0006099	tricarboxylic acid cycle	4/604	32/23328	0.00900332	0.0855907	Aco2/Cs/Idh3b/Mdh1	4
GO:1903859	regulation of dendrite extension	4/604	32/23328	0.00900332	0.0855907	Cpne6/Cpne9/Itsn2/Syt1	4
GO:0030516	regulation of axon extension	8/604	113/23328	0.00918314	0.0869782	Aatk/Apoe/Dpysl2/Gsk3b/Islr2/Sema3c/Trpv2/Vegfa	8
GO:0052548	regulation of endopeptidase activity	17/604	346/23328	0.00919691	0.0869782	Arl6ip1/Atp13a2/Cast/Cdh1/Cdkn2d/Ddx3x/Dhcr24/Gapdh/Gpx1/Grk2/Hspd1/Ift57/Ppp2ca/Psme1/Serpina3g/Timp2/Vegfa	17
GO:0016574	histone ubiquitination	5/604	50/23328	0.00928907	0.0870731	Atxn7l3/Pcgf2/Suz12/Trip12/Ube2e1	5
GO:0051438	regulation of ubiquitin-protein transferase activity	5/604	50/23328	0.00928907	0.0870731	Bag2/Pclo/Pten/Rps2/Trib2	5
GO:0051653	spindle localization	5/604	50/23328	0.00928907	0.0870731	Clasp1/Dctn1/Map4/Myh9/Wasl	5
GO:0198738	cell-cell signaling by wnt	20/604	432/23328	0.0093545	0.0870731	Apoe/Brd7/Cdh1/Csnk1a1/Ctnnbip1/Cxxc4/Ddx3x/Dvl3/Fermt2/Gsk3a/Gsk3b/Lgr5/Mark2/Mllt3/Pten/Rbms3/Snx3/Tbl1x/Tle5/Tmem131l	20
GO:0009755	hormone-mediated signaling pathway	10/604	161/23328	0.0093569	0.0870731	Calr/Ddx17/Ddx5/Lgr5/Phb/Rbfox2/Rwdd1/Strn3/Ube3a/Zmiz1	10
GO:1903034	regulation of response to wounding	11/604	186/23328	0.00937314	0.0870731	Anxa5/Apoe/Cd9/Clasp1/Grn/Hmgcr/Myh9/Pten/Rtn4rl1/Ubash3b/Xbp1	11
GO:0031110	regulation of microtubule polymerization or depolymerization	7/604	91/23328	0.00937392	0.0870731	Capzb/Clasp1/Dctn1/Dysf/Mapre2/Pde4dip/Tubb4a	7
GO:0043954	cellular component maintenance	6/604	70/23328	0.00950029	0.088023	Apoe/Cadm1/Cfl1/Dgkz/Hspa8/Mpz	6
GO:0051346	negative regulation of hydrolase activity	19/604	405/23328	0.0097642	0.0902391	Arl6ip1/Cast/Cdkn2d/Cnn3/Cnst/Cstb/Ddx3x/Dhcr24/Egln1/Gapdh/Gnai2/Gpx1/Grk2/Mnat1/Rdx/Serpina3g/Snap91/Timp2/Vegfa	19
GO:0046165	alcohol biosynthetic process	9/604	138/23328	0.00989232	0.0910061	Apoe/Cacna1h/Dhcr24/Fdps/Hmgcr/Hsd17b7/Moxd1/Mvd/Nsdhl	9
GO:1901214	regulation of neuron death	18/604	377/23328	0.00989704	0.0910061	Apoe/Capn2/Egln1/Gbe1/Grn/Gsk3a/Gsk3b/Hsp90ab1/Hspd1/Ntrk1/Pik3ca/Pou4f1/Psmc1/Ralbp1/Tac1/Tox3/Vegfa/Wfs1	18
GO:0008089	anterograde axonal transport	5/604	51/23328	0.0100848	0.0921809	Ap3b2/Arl8a/Hspb1/Kif3a/Kif5b	5
GO:0051489	regulation of filopodium assembly	5/604	51/23328	0.0100848	0.0921809	Arpc2/Capzb/Rala/Stau2/Wasl	5
GO:0006898	receptor-mediated endocytosis	13/604	240/23328	0.0101006	0.0921809	Apoe/Cd2ap/Cd9/Clta/Gak/Grk2/Itsn2/Kif3a/Napb/Sdcbp/Snap91/Vegfa/Wasl	13
GO:0006513	protein monoubiquitination	6/604	71/23328	0.0101565	0.09246	Atxn7l3/Klhl22/Pcgf2/Ube2e1/Ube2o/Ube4b	6
GO:0007265	Ras protein signal transduction	17/604	350/23328	0.0102291	0.0928893	Aatk/Apoe/Arhgef18/Camk2d/Cyth1/Dgkz/Dhcr24/Itsn2/Lztr1/Mapre2/Ntrk1/Psd4/Rala/Sdcbp/Shoc2/Timp2/Trim28	17
GO:0016125	sterol metabolic process	9/604	139/23328	0.0103426	0.0936872	Apoe/Dhcr24/Fdps/Hmgcr/Hsd17b7/Lipa/Mvd/Nfe2l1/Nsdhl	9
GO:0010631	epithelial cell migration	15/604	295/23328	0.0104066	0.0938013	Apoe/Calr/Clasp1/Emc10/Gpx1/Grn/Hspb1/Mapre2/Myh9/Pten/Ptprr/Rhob/Sparc/Tac1/Vegfa	15
GO:0097193	intrinsic apoptotic signaling pathway	15/604	295/23328	0.0104066	0.0938013	Cdkn2d/Ddx3x/Ddx5/Gpx1/Gsk3b/Hspb1/Ivns1abp/Pou4f1/Ptpn1/Ralbp1/Serinc3/Stk25/Tpt1/Wfs1/Xbp1	15
GO:0072655	establishment of protein localization to mitochondrion	7/604	93/23328	0.0105018	0.0938973	Bag3/Gdap1/Gsk3a/Hk1/Hspd1/Tspo/Ywhaz	7
GO:0007015	actin filament organization	20/604	437/23328	0.0105194	0.0938973	Arhgap28/Arhgef18/Arpc2/Avil/Capzb/Ccdc88a/Cd2ap/Cd47/Cfl1/Clasp1/Mphosph8/Myo1a/Pdlim1/Rdx/Rhob/Sorbs2/Sptb/Tac1/Washc3/Wasl	20
GO:0042026	protein refolding	3/604	18/23328	0.0105467	0.0938973	Dnaja2/Hspa8/Hspd1	3
GO:0048268	clathrin coat assembly	3/604	18/23328	0.0105467	0.0938973	Clta/Nsg2/Snap91	3
GO:0097091	synaptic vesicle clustering	3/604	18/23328	0.0105467	0.0938973	Pclo/Pten/Snap91	3
GO:0010970	transport along microtubule	10/604	164/23328	0.0105716	0.0938973	Ap3b2/Arl8a/Dctn1/Hspa8/Hspb1/Ift57/Kif3a/Kif5b/Stau2/Sun2	10
GO:2000045	regulation of G1/S transition of mitotic cell cycle	8/604	116/23328	0.0106667	0.0945119	Brd7/Ddx3x/Dgkz/Kmt2e/Psme1/Pten/Rdx/Ube2e2	8
GO:0034655	nucleobase-containing compound catabolic process	17/604	352/23328	0.0107786	0.0952725	Cda/Cpeb3/Ddx5/Dhx9/Dkc1/Elavl4/Enpp5/Gspt2/Gtpbp2/Nt5m/Nudt4/Rnps1/Sidt2/Ssb/Taf15/Tob1/Vegfa	17
GO:0010611	regulation of cardiac muscle hypertrophy	6/604	72/23328	0.0108442	0.095621	Camk2d/Fdps/Gsk3a/Gsk3b/Mef2a/Ppp3ca	6
GO:0055002	striated muscle cell development	11/604	190/23328	0.0108829	0.0957309	Camk2d/Capzb/Dysf/Fdps/Gpx1/Gsk3a/Gsk3b/Mef2a/Ppp3ca/Sorbs2/Vegfa	11
GO:0060612	adipose tissue development	5/604	52/23328	0.0109261	0.0958797	Klf7/Pgrmc2/Pik3ca/Slc25a25/Xbp1	5
GO:0090132	epithelium migration	15/604	297/23328	0.0110207	0.0964548	Apoe/Calr/Clasp1/Emc10/Gpx1/Grn/Hspb1/Mapre2/Myh9/Pten/Ptprr/Rhob/Sparc/Tac1/Vegfa	15
GO:0022898	regulation of transmembrane transporter activity	14/604	270/23328	0.0111409	0.0964548	Actb/Ahcyl1/Ank2/Camk2d/Cfl1/Dysf/Gopc/Hk1/Kif5b/Nipsnap2/Pim1/Ppp2ca/Pten/Rph3a	14
GO:0043523	regulation of neuron apoptotic process	14/604	270/23328	0.0111409	0.0964548	Apoe/Gbe1/Grn/Gsk3a/Gsk3b/Hsp90ab1/Hspd1/Ntrk1/Pik3ca/Pou4f1/Ralbp1/Tox3/Vegfa/Wfs1	14
GO:0000038	very long-chain fatty acid metabolic process	4/604	34/23328	0.0111502	0.0964548	Abcd3/Elovl5/Elovl7/Tecr	4
GO:0099633	protein localization to postsynaptic specialization membrane	4/604	34/23328	0.0111502	0.0964548	Gsk3b/Nptx1/Nptx2/Nptxr	4
GO:0099645	neurotransmitter receptor localization to postsynaptic specialization membrane	4/604	34/23328	0.0111502	0.0964548	Gsk3b/Nptx1/Nptx2/Nptxr	4
GO:0051047	positive regulation of secretion	20/604	440/23328	0.0112723	0.0968546	Atp13a2/Cacna1h/Cadm1/Cadps/Camk2n1/Cd2ap/Clasp1/Dpysl2/Gapdh/Gnai2/Grk2/Kif5b/Map1lc3b/Runx1/Sdcbp/Stam/Stx1a/Syt1/Tac1/Xbp1	20
GO:0019439	aromatic compound catabolic process	19/604	411/23328	0.0112829	0.0968546	Cda/Comt/Cpeb3/Ddx5/Dhx9/Dkc1/Elavl4/Enpp5/Gspt2/Gtpbp2/Moxd1/Nt5m/Nudt4/Rnps1/Sidt2/Ssb/Taf15/Tob1/Vegfa	19
GO:0048639	positive regulation of developmental growth	12/604	217/23328	0.0113025	0.0968546	Apoe/Cpne6/Cpne9/Fdps/Gsk3b/Hopx/Islr2/Itsn2/Pim1/Syt1/Trpv2/Vegfa	12
GO:0051054	positive regulation of DNA metabolic process	12/604	217/23328	0.0113025	0.0968546	Camk2d/Dhx9/Dkc1/Fam168a/Gsk3b/Hmbox1/Hsp90ab1/Nek7/Nsd2/Top2b/Trim28/Vegfa	12
GO:0006605	protein targeting	14/604	271/23328	0.011479	0.0979077	Arl6ip1/Arpc2/Bag3/Gcc2/Gdap1/Gsk3a/Hspa8/Hspd1/Os9/Sec62/Sec63/Srp14/Ywhaz/Zdhhc2	14
GO:0051056	regulation of small GTPase mediated signal transduction	14/604	271/23328	0.011479	0.0979077	Apoe/Arhgap28/Arhgef18/Camk2d/Cd2ap/Cyth1/Dgkz/Itsn2/Lztr1/Mapre2/Ntrk1/Psd4/Shoc2/Timp2	14
GO:0090130	tissue migration	15/604	299/23328	0.0116628	0.0992436	Apoe/Calr/Clasp1/Emc10/Gpx1/Grn/Hspb1/Mapre2/Myh9/Pten/Ptprr/Rhob/Sparc/Tac1/Vegfa	15
GO:0042326	negative regulation of phosphorylation	21/604	471/23328	0.0117036	0.0993112	Actb/Apoe/Camk2n1/Cdkn2d/Eif3a/Ggnbp2/Grk2/Gsk3b/Hipk3/Hmgcr/Hspb1/Phb/Ppp2ca/Prkar2a/Pten/Ptpn1/Ptprr/Snx25/Suz12/Ubash3b/Xbp1	21
GO:0055013	cardiac muscle cell development	7/604	95/23328	0.0117252	0.0993112	Camk2d/Fdps/Gsk3a/Gsk3b/Mef2a/Sorbs2/Vegfa	7
GO:1901361	organic cyclic compound catabolic process	20/604	442/23328	0.0117978	0.0996011	Apoe/Cda/Comt/Cpeb3/Ddx5/Dhx9/Dkc1/Elavl4/Enpp5/Gspt2/Gtpbp2/Moxd1/Nt5m/Nudt4/Rnps1/Sidt2/Ssb/Taf15/Tob1/Vegfa	20
GO:0048662	negative regulation of smooth muscle cell proliferation	5/604	53/23328	0.011814	0.0996011	Comt/Ctnnbip1/Ndrg4/Pten/Ralbp1	5
GO:0110053	regulation of actin filament organization	14/604	273/23328	0.0121792	0.100526	Arhgap28/Arhgef18/Arpc2/Avil/Capzb/Ccdc88a/Cd47/Cfl1/Clasp1/Mphosph8/Rdx/Sptb/Tac1/Wasl	14
GO:0006613	cotranslational protein targeting to membrane	3/604	19/23328	0.0122869	0.100526	Arl6ip1/Sec63/Srp14	3
GO:0010544	negative regulation of platelet activation	3/604	19/23328	0.0122869	0.100526	Apoe/Cd9/Ubash3b	3
GO:0032011	ARF protein signal transduction	3/604	19/23328	0.0122869	0.100526	Cyth1/Mapre2/Psd4	3
GO:0032012	regulation of ARF protein signal transduction	3/604	19/23328	0.0122869	0.100526	Cyth1/Mapre2/Psd4	3
GO:0034111	negative regulation of homotypic cell-cell adhesion	3/604	19/23328	0.0122869	0.100526	Cd9/Rdx/Ubash3b	3
GO:0046827	positive regulation of protein export from nucleus	3/604	19/23328	0.0122869	0.100526	Bag3/Gsk3b/Rbm22	3
GO:0071786	endoplasmic reticulum tubular network organization	3/604	19/23328	0.0122869	0.100526	Arl6ip1/Atl1/Tmem33	3
GO:0098962	regulation of postsynaptic neurotransmitter receptor activity	3/604	19/23328	0.0122869	0.100526	Nptx1/Nptx2/Nptxr	3
GO:1902236	negative regulation of endoplasmic reticulum stress-induced intrinsic apoptotic signaling pathway	3/604	19/23328	0.0122869	0.100526	Ptpn1/Wfs1/Xbp1	3
GO:0007029	endoplasmic reticulum organization	6/604	74/23328	0.0123174	0.100526	Arl6ip1/Atl1/Gak/Sec31a/Tmem33/Vapb	6
GO:0042273	ribosomal large subunit biogenesis	6/604	74/23328	0.0123174	0.100526	mt-Rnr2/Rpl10/Rpl14/Rpl23a/Rpl35/Rsl24d1	6
GO:0010591	regulation of lamellipodium assembly	4/604	35/23328	0.0123368	0.100526	Arpc2/Avil/Capzb/Cfl1	4
GO:0034331	cell junction maintenance	4/604	35/23328	0.0123368	0.100526	Cadm1/Dgkz/Hspa8/Mpz	4
GO:0051973	positive regulation of telomerase activity	4/604	35/23328	0.0123368	0.100526	Dkc1/Hmbox1/Hsp90ab1/Nek7	4
GO:0060998	regulation of dendritic spine development	7/604	96/23328	0.0123741	0.100605	Apoe/Cfl1/Cpeb3/Grn/Pten/Stau2/Ube3a	7
GO:0051954	positive regulation of amine transport	5/604	54/23328	0.0127497	0.103429	Arl6ip1/Dpysl2/Grk2/Stx1a/Syt1	5
GO:0001837	epithelial to mesenchymal transition	9/604	144/23328	0.0128287	0.103839	Clasp1/Ddx17/Ddx5/Gsk3b/Ppp2ca/Pten/Sdcbp/Trim28/Vegfa	9
GO:0010948	negative regulation of cell cycle process	12/604	221/23328	0.0129138	0.104297	Brd7/Bub3/Calr/Cast/Cdkn2d/Dgkz/Dync1li1/Hsp90ab1/Klhl22/Pten/Pttg1/Rps6ka2	12
GO:1903532	positive regulation of secretion by cell	18/604	388/23328	0.0129835	0.104628	Atp13a2/Cacna1h/Cadm1/Cadps/Camk2n1/Cd2ap/Clasp1/Dpysl2/Gapdh/Grk2/Kif5b/Runx1/Sdcbp/Stam/Stx1a/Syt1/Tac1/Xbp1	18
GO:0019933	cAMP-mediated signaling	11/604	195/23328	0.0130242	0.104725	Calca/Calcb/Eif4ebp2/Gapdh/Gnai2/Gnal/Grk2/Gsk3a/Lgr5/Pclo/Prkar2a	11
GO:0014743	regulation of muscle hypertrophy	6/604	75/23328	0.0131043	0.105138	Camk2d/Fdps/Gsk3a/Gsk3b/Mef2a/Ppp3ca	6
GO:0043547	positive regulation of GTPase activity	12/604	222/23328	0.0133428	0.106816	Dvl3/Gnao1/Gsk3b/Lars/Mapre2/Myo9a/Ntrk1/Ralbp1/Tbc1d1/Tbc1d10b/Tbc1d9/Tbc1d9b	12
GO:0030111	regulation of Wnt signaling pathway	15/604	304/23328	0.0133968	0.106889	Apoe/Cdh1/Csnk1a1/Ctnnbip1/Cxxc4/Ddx3x/Gsk3a/Gsk3b/Lgr5/Mllt3/Rbms3/Snx3/Tbl1x/Tle5/Tmem131l	15
GO:0015850	organic hydroxy compound transport	13/604	249/23328	0.0134104	0.106889	Actb/Apoe/Cadps/Grk2/Irak1/Ralbp1/Stard3/Stard4/Stx1a/Syt1/Tac1/Xbp1/Zdhhc8	13
GO:0032956	regulation of actin cytoskeleton organization	17/604	361/23328	0.0135475	0.107746	Arhgap28/Arhgef18/Arpc2/Avil/Capzb/Ccdc88a/Cd2ap/Cd47/Cfl1/Clasp1/Mphosph8/Rdx/Rhob/Sptb/Stau2/Tac1/Wasl	17
GO:0032232	negative regulation of actin filament bundle assembly	4/604	36/23328	0.0136013	0.107939	Arhgap28/Arhgef18/Cfl1/Clasp1	4
GO:0003007	heart morphogenesis	14/604	277/23328	0.0136788	0.108168	Dvl3/Egln1/Gaa/Gsk3a/Ift57/Kif3a/Nrp2/Nsd2/Pim1/Pou4f1/Sema3c/Ube4b/Vegfa/Zmiz1	14
GO:0010665	regulation of cardiac muscle cell apoptotic process	5/604	55/23328	0.0137342	0.108168	Camk2d/Capn2/Hmgcr/Hspa8/Pten	5
GO:0045773	positive regulation of axon extension	5/604	55/23328	0.0137342	0.108168	Apoe/Gsk3b/Islr2/Trpv2/Vegfa	5
GO:0070585	protein localization to mitochondrion	7/604	98/23328	0.0137487	0.108168	Bag3/Gdap1/Gsk3a/Hk1/Hspd1/Tspo/Ywhaz	7
GO:0019935	cyclic-nucleotide-mediated signaling	12/604	223/23328	0.0137825	0.108201	Apoe/Calca/Calcb/Eif4ebp2/Gapdh/Gnai2/Gnal/Grk2/Gsk3a/Lgr5/Pclo/Prkar2a	12
GO:0000079	regulation of cyclin-dependent protein serine/threonine kinase activity	6/604	76/23328	0.0139258	0.108929	Actb/Ccni/Cdkn2d/Mnat1/Pim1/Pten	6
GO:0061041	regulation of wound healing	9/604	146/23328	0.0139383	0.108929	Anxa5/Apoe/Cd9/Clasp1/Hmgcr/Myh9/Pten/Ubash3b/Xbp1	9
GO:0050773	regulation of dendrite development	11/604	197/23328	0.0139648	0.108929	Apoe/Cfl1/Cpeb3/Elavl4/Grn/Gsk3a/Gsk3b/Ppp3ca/Pten/Stau2/Ube3a	11
GO:0016358	dendrite development	15/604	306/23328	0.014144	0.109684	Apoe/Cfl1/Cpeb3/Elavl4/Grn/Gsk3a/Gsk3b/Klf7/Mef2a/Ppp3ca/Pten/Rbfox2/Stau2/Ube3a/Wasl	15
GO:0050965	detection of temperature stimulus involved in sensory perception of pain	3/604	20/23328	0.0141818	0.109684	Calca/Ntrk1/Tac1	3
GO:0071157	negative regulation of cell cycle arrest	3/604	20/23328	0.0141818	0.109684	Calr/Cast/Hsp90ab1	3
GO:1990182	exosomal secretion	3/604	20/23328	0.0141818	0.109684	Atp13a2/Sdcbp/Stam	3
GO:0052547	regulation of peptidase activity	19/604	421/23328	0.0142268	0.1098	Arl6ip1/Atp13a2/Cast/Cdh1/Cdkn2d/Cstb/Ddx3x/Dhcr24/Gapdh/Gpx1/Grk2/Grn/Hspd1/Ift57/Ppp2ca/Psme1/Serpina3g/Timp2/Vegfa	19
GO:0097061	dendritic spine organization	7/604	99/23328	0.0144755	0.111484	Apoe/Cfl1/Pten/Rph3a/Stau2/Ube3a/Wasl	7
GO:0048762	mesenchymal cell differentiation	12/604	225/23328	0.0146952	0.112937	Cfl1/Clasp1/Ddx17/Ddx5/Gsk3b/Nrp2/Ppp2ca/Pten/Sdcbp/Sema3c/Trim28/Vegfa	12
GO:0070534	protein K63-linked ubiquitination	5/604	56/23328	0.0147686	0.113263	Ddx3x/Rnf5/Trip12/Ube2e2/Ube2o	5
GO:0071514	genetic imprinting	4/604	37/23328	0.0149452	0.114137	Gsk3a/Gsk3b/Pik3ca/Trim28	4
GO:1903427	negative regulation of reactive oxygen species biosynthetic process	4/604	37/23328	0.0149452	0.114137	Eef1a1/Gla/Hspd1/Tspo	4
GO:0006304	DNA modification	7/604	100/23328	0.0152294	0.115823	Gsk3a/Gsk3b/Kmt2e/Mphosph8/Pik3ca/Tdrkh/Trim28	7
GO:0010771	negative regulation of cell morphogenesis involved in differentiation	7/604	100/23328	0.0152294	0.115823	Aatk/Gsk3b/Ppp3ca/Pten/Sema3c/Ttc3/Ube3a	7
GO:1903052	positive regulation of proteolysis involved in cellular protein catabolic process	8/604	124/23328	0.015484	0.117515	Bag2/Csnk1a1/Gsk3a/Gsk3b/Pten/Rnf144a/Trib2/Xbp1	8
GO:0006401	RNA catabolic process	13/604	254/23328	0.0155783	0.117986	Cpeb3/Ddx5/Dhx9/Dkc1/Elavl4/Gspt2/Gtpbp2/Rnps1/Sidt2/Ssb/Taf15/Tob1/Vegfa	13
GO:0033673	negative regulation of kinase activity	12/604	227/23328	0.015653	0.118228	Actb/Apoe/Camk2n1/Ggnbp2/Gsk3b/Hipk3/Hmgcr/Hspb1/Prkar2a/Pten/Ptpn1/Ubash3b	12
GO:0008625	extrinsic apoptotic signaling pathway via death domain receptors	6/604	78/23328	0.0156751	0.118228	Bag3/Ddx3x/Gpx1/Gsk3b/Pea15a/Pten	6
GO:0007613	memory	9/604	149/23328	0.0157336	0.118281	Apoe/Comt/Cpeb3/Eif4ebp2/Pja2/Pten/Rcan2/Tac1/Th	9
GO:0042775	mitochondrial ATP synthesis coupled electron transport	5/604	57/23328	0.0158539	0.118281	Cox5a/Cox6a1/Ndufa8/Ndufb9/Uqcr10	5
GO:0043489	RNA stabilization	5/604	57/23328	0.0158539	0.118281	Dhx9/Dkc1/Elavl4/Taf15/Vegfa	5
GO:1902373	negative regulation of mRNA catabolic process	5/604	57/23328	0.0158539	0.118281	Dhx9/Elavl4/Taf15/Tob1/Vegfa	5
GO:0034329	cell junction assembly	19/604	426/23328	0.0159098	0.118281	Actb/Cadm1/Cd9/Cdh1/Cfl1/Clasp1/Fermt2/Gabrg2/Gsk3b/Myo9a/Nptn/Nptx1/Nptxr/Ntrk1/Pclo/Pten/Sdcbp/Stau2/Vegfa	19
GO:0032869	cellular response to insulin stimulus	11/604	201/23328	0.015999	0.118281	Atp2b1/Eif4ebp2/Gnai2/Grk2/Gsk3a/Gsk3b/Nucks1/Pten/Ptpn1/Rab15/Xbp1	11
GO:0070507	regulation of microtubule cytoskeleton organization	11/604	201/23328	0.015999	0.118281	Capzb/Clasp1/Dctn1/Dync1li1/Dysf/Gsk3b/Mapre2/Mark2/Pde4dip/Senp6/Tubb4a	11
GO:0006906	vesicle fusion	7/604	101/23328	0.0160107	0.118281	Atp13a2/Dysf/Kif5b/Snap47/Stx1a/Stx2/Syt1	7
GO:0055006	cardiac cell development	7/604	101/23328	0.0160107	0.118281	Camk2d/Fdps/Gsk3a/Gsk3b/Mef2a/Sorbs2/Vegfa	7
GO:0007035	vacuolar acidification	3/604	21/23328	0.0162329	0.118281	Atp6v0a1/Dmxl2/Grn	3
GO:0007190	activation of adenylate cyclase activity	3/604	21/23328	0.0162329	0.118281	Calca/Gnal/Lgr5	3
GO:0033605	positive regulation of catecholamine secretion	3/604	21/23328	0.0162329	0.118281	Grk2/Stx1a/Syt1	3
GO:0046325	negative regulation of glucose import	3/604	21/23328	0.0162329	0.118281	Grk2/Gsk3a/Pea15a	3
GO:0046716	muscle cell cellular homeostasis	3/604	21/23328	0.0162329	0.118281	Bag3/Gaa/Large1	3
GO:0060055	angiogenesis involved in wound healing	3/604	21/23328	0.0162329	0.118281	Gpx1/Vegfa/Xbp1	3
GO:0097734	extracellular exosome biogenesis	3/604	21/23328	0.0162329	0.118281	Atp13a2/Sdcbp/Stam	3
GO:0099515	actin filament-based transport	3/604	21/23328	0.0162329	0.118281	Myo1a/Sun2/Wasl	3
GO:0031099	regeneration	9/604	150/23328	0.0163682	0.118569	Cd9/Dysf/Gpx1/Grn/Hopx/Klf5/Large1/Pten/Rtn4rl1	9
GO:0051452	intracellular pH reduction	4/604	38/23328	0.01637	0.118569	Atp6v0a1/Dmxl2/Grn/Ube3a	4
GO:2000463	positive regulation of excitatory postsynaptic potential	4/604	38/23328	0.01637	0.118569	Grk2/Gsk3b/Pten/Stx1a	4
GO:0060070	canonical Wnt signaling pathway	14/604	284/23328	0.0166419	0.1203	Apoe/Cdh1/Csnk1a1/Ddx3x/Dvl3/Gsk3a/Gsk3b/Lgr5/Mllt3/Pten/Rbms3/Tbl1x/Tle5/Tmem131l	14
GO:0042692	muscle cell differentiation	18/604	399/23328	0.0167836	0.121085	Ank2/Camk2d/Capn2/Capzb/Cd9/Dysf/Fdps/Gpx1/Gsk3a/Gsk3b/Hopx/Klf5/Mef2a/Myh9/Ppp3ca/Sorbs2/Vegfa/Xbp1	18
GO:1901216	positive regulation of neuron death	8/604	126/23328	0.0169009	0.12162	Apoe/Capn2/Egln1/Grn/Gsk3a/Gsk3b/Ralbp1/Tac1	8
GO:0010656	negative regulation of muscle cell apoptotic process	5/604	58/23328	0.0169911	0.12162	Bag3/Gapdh/Gsk3b/Hmgcr/Hspa8	5
GO:0099172	presynapse organization	5/604	58/23328	0.0169911	0.12162	Cadm1/Pclo/Pten/Sdcbp/Snap91	5
GO:1903902	positive regulation of viral life cycle	5/604	58/23328	0.0169911	0.12162	Ddx3x/Hspa8/Nucks1/Top2b/Vapb	5
GO:0048738	cardiac muscle tissue development	13/604	258/23328	0.0174972	0.124998	Camk2d/Egln1/Fdps/Gsk3a/Gsk3b/Mef2a/Nprl3/Pim1/Pou4f1/Pten/Sorbs2/Ube4b/Vegfa	13
GO:0060996	dendritic spine development	8/604	127/23328	0.0176433	0.125166	Apoe/Cfl1/Cpeb3/Grn/Pten/Stau2/Ube3a/Wasl	8
GO:0003300	cardiac muscle hypertrophy	7/604	103/23328	0.0176579	0.125166	Camk2d/Fdps/Gsk3a/Gsk3b/Mef2a/Ppp3ca/Sorbs2	7
GO:0010595	positive regulation of endothelial cell migration	7/604	103/23328	0.0176579	0.125166	Calr/Emc10/Grn/Hspb1/Rhob/Sparc/Vegfa	7
GO:0050772	positive regulation of axonogenesis	7/604	103/23328	0.0176579	0.125166	Apoe/Gsk3b/Islr2/Snap91/Stk25/Trpv2/Vegfa	7
GO:0006778	porphyrin-containing compound metabolic process	4/604	39/23328	0.017877	0.125743	Ank1/Cox10/Snx3/Sptb	4
GO:0010613	positive regulation of cardiac muscle hypertrophy	4/604	39/23328	0.017877	0.125743	Camk2d/Fdps/Mef2a/Ppp3ca	4
GO:1900087	positive regulation of G1/S transition of mitotic cell cycle	4/604	39/23328	0.017877	0.125743	Ddx3x/Kmt2e/Rdx/Ube2e2	4
GO:2000816	negative regulation of mitotic sister chromatid separation	4/604	39/23328	0.017877	0.125743	Bub3/Dync1li1/Klhl22/Pttg1	4
GO:0045727	positive regulation of translation	8/604	128/23328	0.0184088	0.128721	Abcf1/Cnbp/Cpeb3/Ddx3x/Dhx9/Eif3c/Rbms3/Rps3a1	8
GO:0061387	regulation of extent of cell growth	8/604	128/23328	0.0184088	0.128721	Aatk/Apoe/Dpysl2/Gsk3b/Islr2/Sema3c/Trpv2/Vegfa	8
GO:0099170	postsynaptic modulation of chemical synaptic transmission	3/604	22/23328	0.0184415	0.128721	Cdh1/Egln1/Ppp3ca	3
GO:1901522	positive regulation of transcription from RNA polymerase II promoter involved in cellular response to chemical stimulus	3/604	22/23328	0.0184415	0.128721	Chd6/Vegfa/Xbp1	3
GO:0007051	spindle organization	10/604	179/23328	0.0185189	0.129014	Abraxas2/Clasp1/Dctn1/Map4/Mapre2/Myh9/Pde4dip/Ralbp1/Senp6/Tubgcp5	10
GO:0006364	rRNA processing	11/604	206/23328	0.0188446	0.131034	Ddx17/Dkc1/Frg1/Lyar/Ngdn/Pa2g4/Rpl14/Rpl35/Rpp30/Rps8/Rrp36	11
GO:0060828	regulation of canonical Wnt signaling pathway	12/604	234/23328	0.0193804	0.133334	Apoe/Cdh1/Csnk1a1/Ddx3x/Gsk3a/Gsk3b/Lgr5/Mllt3/Rbms3/Tbl1x/Tle5/Tmem131l	12
GO:2000116	regulation of cysteine-type endopeptidase activity	12/604	234/23328	0.0193804	0.133334	Arl6ip1/Cast/Cdh1/Cdkn2d/Ddx3x/Dhcr24/Gpx1/Grk2/Hspd1/Ift57/Ppp2ca/Vegfa	12
GO:1901616	organic hydroxy compound catabolic process	5/604	60/23328	0.0194247	0.133334	Apoe/Comt/Moxd1/Pten/Sord	5
GO:0006418	tRNA aminoacylation for protein translation	4/604	40/23328	0.0194676	0.133334	Dalrd3/Lars/Lars2/Sars	4
GO:0006984	ER-nucleus signaling pathway	4/604	40/23328	0.0194676	0.133334	Gsk3b/Ptpn1/Tmem33/Wfs1	4
GO:0007616	long-term memory	4/604	40/23328	0.0194676	0.133334	Apoe/Cpeb3/Pja2/Tac1	4
GO:0014742	positive regulation of muscle hypertrophy	4/604	40/23328	0.0194676	0.133334	Camk2d/Fdps/Mef2a/Ppp3ca	4
GO:1905819	negative regulation of chromosome separation	4/604	40/23328	0.0194676	0.133334	Bub3/Dync1li1/Klhl22/Pttg1	4
GO:0032868	response to insulin	12/604	235/23328	0.0199626	0.136468	Atp2b1/Eif4ebp2/Gnai2/Grk2/Gsk3a/Gsk3b/Nucks1/Pten/Ptpn1/Rab15/Vgf/Xbp1	12
GO:0008203	cholesterol metabolic process	8/604	130/23328	0.0200106	0.136541	Apoe/Dhcr24/Fdps/Hmgcr/Hsd17b7/Mvd/Nfe2l1/Nsdhl	8
GO:1901615	organic hydroxy compound metabolic process	21/604	498/23328	0.0204607	0.139123	Aco2/Apoe/Cacna1h/Chka/Comt/Dhcr24/Dysf/Fdps/Hmgcr/Hsd17b7/Idh3b/Lipa/Moxd1/Mvd/Nfe2l1/Nsdhl/Nudt4/Pten/Sord/Stard4/Th	21
GO:0061178	regulation of insulin secretion involved in cellular response to glucose stimulus	6/604	83/23328	0.0207003	0.139123	Camk2n1/Hmgcr/Kif5b/Klf7/Pim3/Sidt2	6
GO:0007584	response to nutrient	5/604	61/23328	0.0207228	0.139123	Cdkn2d/Gatm/Pdia3/Pim1/Xbp1	5
GO:0042773	ATP synthesis coupled electron transport	5/604	61/23328	0.0207228	0.139123	Cox5a/Cox6a1/Ndufa8/Ndufb9/Uqcr10	5
GO:0051052	regulation of DNA metabolic process	17/604	379/23328	0.0207339	0.139123	Camk2d/Dhx9/Dkc1/Fam168a/Gsk3a/Gsk3b/Hmbox1/Hsp90ab1/Mphosph8/Nek7/Nsd2/Nucks1/Pik3ca/Top2b/Trim28/Trip12/Vegfa	17
GO:0032727	positive regulation of interferon-alpha production	3/604	23/23328	0.0208082	0.139123	Ddx3x/Dhx9/Hspd1	3
GO:0036003	positive regulation of transcription from RNA polymerase II promoter in response to stress	3/604	23/23328	0.0208082	0.139123	Chd6/Nfe2l1/Vegfa	3
GO:0050961	detection of temperature stimulus involved in sensory perception	3/604	23/23328	0.0208082	0.139123	Calca/Ntrk1/Tac1	3
GO:0140112	extracellular vesicle biogenesis	3/604	23/23328	0.0208082	0.139123	Atp13a2/Sdcbp/Stam	3
GO:1901626	regulation of postsynaptic membrane organization	3/604	23/23328	0.0208082	0.139123	Apoe/Sorbs2/Zdhhc2	3
GO:1904666	regulation of ubiquitin protein ligase activity	3/604	23/23328	0.0208082	0.139123	Bag2/Pclo/Pten	3
GO:0032434	regulation of proteasomal ubiquitin-dependent protein catabolic process	8/604	131/23328	0.0208477	0.139132	Araf/Csnk1a1/Gsk3a/Gsk3b/Hsp90ab1/Rnf144a/Sdcbp/Trib2	8
GO:0071364	cellular response to epidermal growth factor stimulus	4/604	41/23328	0.0211429	0.140844	Arpc2/Cfl1/Eef1a1/Grk2	4
GO:0014897	striated muscle hypertrophy	7/604	107/23328	0.0213033	0.14114	Camk2d/Fdps/Gsk3a/Gsk3b/Mef2a/Ppp3ca/Sorbs2	7
GO:0090174	organelle membrane fusion	7/604	107/23328	0.0213033	0.14114	Atp13a2/Dysf/Kif5b/Snap47/Stx1a/Stx2/Syt1	7
GO:1903426	regulation of reactive oxygen species biosynthetic process	7/604	107/23328	0.0213033	0.14114	Ass1/Cd47/Clcn3/Eef1a1/Gla/Hspd1/Tspo	7
GO:0034763	negative regulation of transmembrane transport	8/604	132/23328	0.0217092	0.143569	Camk2d/Dysf/Gopc/Grk2/Gsk3a/Pea15a/Ppp2ca/Pten	8
GO:0043154	negative regulation of cysteine-type endopeptidase activity involved in apoptotic process	6/604	84/23328	0.0218222	0.144055	Arl6ip1/Cdkn2d/Ddx3x/Dhcr24/Gpx1/Vegfa	6
GO:0006900	vesicle budding from membrane	5/604	62/23328	0.0220764	0.144686	Sec31a/Snap91/Snx3/Vapb/Wasl	5
GO:0019080	viral gene expression	5/604	62/23328	0.0220764	0.144686	Dhx9/Eif3a/Eif3l/Nucks1/Ssb	5
GO:0098930	axonal transport	5/604	62/23328	0.0220764	0.144686	Ap3b2/Arl8a/Hspb1/Kif3a/Kif5b	5
GO:1905207	regulation of cardiocyte differentiation	5/604	62/23328	0.0220764	0.144686	Fdps/Gsk3a/Gsk3b/Klf5/Sema3c	5
GO:0055067	monovalent inorganic cation homeostasis	9/604	158/23328	0.0221363	0.144819	Atp6v0a1/Camk2d/Comt/Dmxl2/Gnai2/Grn/Slc9a9/Tac1/Ube3a	9
GO:0000956	nuclear-transcribed mRNA catabolic process	7/604	108/23328	0.0222905	0.145307	Cpeb3/Ddx5/Gspt2/Gtpbp2/Rnps1/Ssb/Tob1	7
GO:0055017	cardiac muscle tissue growth	7/604	108/23328	0.0222905	0.145307	Camk2d/Fdps/Gsk3a/Gsk3b/Pim1/Pten/Sorbs2	7
GO:0043542	endothelial cell migration	11/604	212/23328	0.0227357	0.147945	Apoe/Calr/Emc10/Gpx1/Grn/Hspb1/Myh9/Pten/Rhob/Sparc/Vegfa	11
GO:0033048	negative regulation of mitotic sister chromatid segregation	4/604	42/23328	0.0229038	0.14851	Bub3/Dync1li1/Klhl22/Pttg1	4
GO:2000008	regulation of protein localization to cell surface	4/604	42/23328	0.0229038	0.14851	Cdh1/Gopc/Hsp90ab1/Leprotl1	4
GO:0071383	cellular response to steroid hormone stimulus	9/604	159/23328	0.0229479	0.148532	Calr/Ddx17/Ddx5/Phb/Rbfox2/Rwdd1/Strn3/Ube3a/Zmiz1	9
GO:0046578	regulation of Ras protein signal transduction	12/604	240/23328	0.0230712	0.148916	Apoe/Arhgef18/Camk2d/Cyth1/Dgkz/Itsn2/Lztr1/Mapre2/Ntrk1/Psd4/Shoc2/Timp2	12
GO:0014896	muscle hypertrophy	7/604	109/23328	0.0233088	0.148916	Camk2d/Fdps/Gsk3a/Gsk3b/Mef2a/Ppp3ca/Sorbs2	7
GO:1901800	positive regulation of proteasomal protein catabolic process	7/604	109/23328	0.0233088	0.148916	Bag2/Csnk1a1/Gsk3a/Gsk3b/Rnf144a/Trib2/Xbp1	7
GO:0022010	central nervous system myelination	3/604	24/23328	0.0233335	0.148916	Id4/Plp1/Pten	3
GO:0031670	cellular response to nutrient	3/604	24/23328	0.0233335	0.148916	Pdia3/Pim1/Xbp1	3
GO:0032291	axon ensheathment in central nervous system	3/604	24/23328	0.0233335	0.148916	Id4/Plp1/Pten	3
GO:0036010	protein localization to endosome	3/604	24/23328	0.0233335	0.148916	Rdx/Tmem30a/Vegfa	3
GO:0051457	maintenance of protein location in nucleus	3/604	24/23328	0.0233335	0.148916	Grk2/Sun2/Taf3	3
GO:0060999	positive regulation of dendritic spine development	5/604	63/23328	0.023486	0.149106	Apoe/Cfl1/Cpeb3/Grn/Stau2	5
GO:0070936	protein K48-linked ubiquitination	5/604	63/23328	0.023486	0.149106	Rnf5/Ttc3/Ube2e1/Ube2e2/Ube3a	5
GO:0150116	regulation of cell-substrate junction organization	5/604	63/23328	0.023486	0.149106	Cfl1/Clasp1/Mapre2/Pten/Vegfa	5
GO:0007018	microtubule-based movement	17/604	385/23328	0.0236843	0.150104	Anxa5/Ap3b2/Arl8a/Dctn1/Dync1li1/Hspa8/Hspb1/Ift57/Kif21a/Kif3a/Kif5b/Ktn1/Map4/Sord/Stau2/Sun2/Tac1	17
GO:0031646	positive regulation of nervous system process	6/604	86/23328	0.0241874	0.152994	Grk2/Gsk3b/Pten/Rnf10/Stx1a/Tac1	6
GO:0030041	actin filament polymerization	10/604	187/23328	0.024224	0.152994	Arhgap28/Arpc2/Avil/Capzb/Cfl1/Mphosph8/Rdx/Sptb/Washc3/Wasl	10
GO:0120034	positive regulation of plasma membrane bounded cell projection assembly	7/604	110/23328	0.0243588	0.153579	Arpc2/Avil/Ccdc88a/Cfl1/Kctd17/Rala/Wasl	7
GO:1901653	cellular response to peptide	14/604	299/23328	0.0246173	0.154651	Ahcyl1/Anxa5/Atp2b1/Cfl1/Eif4ebp2/Gnai2/Grk2/Gsk3a/Gsk3b/Nucks1/Pten/Ptpn1/Rab15/Xbp1	14
GO:0032008	positive regulation of TOR signaling	4/604	43/23328	0.0247513	0.154651	Klhl22/Lamtor3/Lars/Xbp1	4
GO:0043039	tRNA aminoacylation	4/604	43/23328	0.0247513	0.154651	Dalrd3/Lars/Lars2/Sars	4
GO:0045851	pH reduction	4/604	43/23328	0.0247513	0.154651	Atp6v0a1/Dmxl2/Grn/Ube3a	4
GO:0097484	dendrite extension	4/604	43/23328	0.0247513	0.154651	Cpne6/Cpne9/Itsn2/Syt1	4
GO:0016072	rRNA metabolic process	11/604	215/23328	0.0248878	0.154651	Ddx17/Dkc1/Frg1/Lyar/Ngdn/Pa2g4/Rpl14/Rpl35/Rpp30/Rps8/Rrp36	11
GO:0048008	platelet-derived growth factor receptor signaling pathway	5/604	64/23328	0.0249524	0.154651	Ndrg4/Pten/Ptpn1/Vegfa/Zfand5	5
GO:0051784	negative regulation of nuclear division	5/604	64/23328	0.0249524	0.154651	Bub3/Dync1li1/Klhl22/Pttg1/Rps6ka2	5
GO:0070059	intrinsic apoptotic signaling pathway in response to endoplasmic reticulum stress	5/604	64/23328	0.0249524	0.154651	Gsk3b/Ptpn1/Serinc3/Wfs1/Xbp1	5
GO:0090278	negative regulation of peptide hormone secretion	5/604	64/23328	0.0249524	0.154651	Anxa5/Hmgcr/Klf7/Pim3/Ppp3ca	5
GO:0010770	positive regulation of cell morphogenesis involved in differentiation	10/604	188/23328	0.0250172	0.15479	Apoe/Arpc2/Calr/Gsk3b/Islr2/Snap91/Stau2/Stk25/Trpv2/Vegfa	10
GO:0035601	protein deacylation	7/604	111/23328	0.0254408	0.154818	Abhd12/Dysf/Hopx/Lypla2/Phb/Tbl1x/Vegfa	7
GO:0098732	macromolecule deacylation	7/604	111/23328	0.0254408	0.154818	Abhd12/Dysf/Hopx/Lypla2/Phb/Tbl1x/Vegfa	7
GO:0090257	regulation of muscle system process	12/604	244/23328	0.0258041	0.154818	Ank2/Atp2b1/Cacna1h/Calca/Camk2d/Fdps/Grk2/Gsk3a/Gsk3b/Mef2a/Ppp3ca/Scn10a	12
GO:0035813	regulation of renal sodium excretion	3/604	25/23328	0.0260174	0.154818	Comt/Gnai2/Tac1	3
GO:0060216	definitive hemopoiesis	3/604	25/23328	0.0260174	0.154818	Cbfb/Rbfox2/Runx1	3
GO:1901658	glycosyl compound catabolic process	3/604	25/23328	0.0260174	0.154818	Cda/Fuca2/Gla	3
GO:1902914	regulation of protein polyubiquitination	3/604	25/23328	0.0260174	0.154818	Ddx3x/Dysf/Trip12	3
GO:0046486	glycerolipid metabolic process	16/604	360/23328	0.0262095	0.154818	Abhd12/Apoe/Avil/Capn2/Chka/Dgkz/Efr3b/Gpx1/Lpgat1/Lypla2/Pi4k2a/Pik3ca/Pip4k2a/Pitpnc1/Pten/Serinc3	16
GO:0015801	aromatic amino acid transport	2/604	10/23328	0.0262419	0.154818	Slc3a2/Slc7a1	2
GO:0019336	phenol-containing compound catabolic process	2/604	10/23328	0.0262419	0.154818	Comt/Moxd1	2
GO:0032908	regulation of transforming growth factor beta1 production	2/604	10/23328	0.0262419	0.154818	Cd2ap/Laptm4b	2
GO:0034454	microtubule anchoring at centrosome	2/604	10/23328	0.0262419	0.154818	Dctn1/Kif3a	2
GO:0042421	norepinephrine biosynthetic process	2/604	10/23328	0.0262419	0.154818	Moxd1/Th	2
GO:0042439	ethanolamine-containing compound metabolic process	2/604	10/23328	0.0262419	0.154818	Chka/Moxd1	2
GO:0043201	response to leucine	2/604	10/23328	0.0262419	0.154818	Klhl22/Lars	2
GO:0045869	negative regulation of single stranded viral RNA replication via double stranded DNA intermediate	2/604	10/23328	0.0262419	0.154818	Mphosph8/Trim28	2
GO:0051001	negative regulation of nitric-oxide synthase activity	2/604	10/23328	0.0262419	0.154818	Gla/Gsk3b	2
GO:0061684	chaperone-mediated autophagy	2/604	10/23328	0.0262419	0.154818	Bag3/Hspa8	2
GO:0070417	cellular response to cold	2/604	10/23328	0.0262419	0.154818	Abraxas2/Nfe2l1	2
GO:0071233	cellular response to leucine	2/604	10/23328	0.0262419	0.154818	Klhl22/Lars	2
GO:0071257	cellular response to electrical stimulus	2/604	10/23328	0.0262419	0.154818	Actb/Pten	2
GO:0071305	cellular response to vitamin D	2/604	10/23328	0.0262419	0.154818	Pdia3/Pim1	2
GO:0075522	IRES-dependent viral translational initiation	2/604	10/23328	0.0262419	0.154818	Eif3a/Ssb	2
GO:0090309	positive regulation of DNA methylation-dependent heterochromatin assembly	2/604	10/23328	0.0262419	0.154818	Mphosph8/Trim28	2
GO:1900103	positive regulation of endoplasmic reticulum unfolded protein response	2/604	10/23328	0.0262419	0.154818	Tmem33/Xbp1	2
GO:1904526	regulation of microtubule binding	2/604	10/23328	0.0262419	0.154818	Mark2/Ppp2ca	2
GO:2000767	positive regulation of cytoplasmic translation	2/604	10/23328	0.0262419	0.154818	Cnbp/Dhx9	2
GO:2000807	regulation of synaptic vesicle clustering	2/604	10/23328	0.0262419	0.154818	Pten/Snap91	2
GO:0006402	mRNA catabolic process	11/604	217/23328	0.0264025	0.154818	Cpeb3/Ddx5/Dhx9/Elavl4/Gspt2/Gtpbp2/Rnps1/Ssb/Taf15/Tob1/Vegfa	11
GO:0007623	circadian rhythm	11/604	217/23328	0.0264025	0.154818	Ass1/Ddx5/Dhx9/Gsk3b/Id4/Maged1/Ntrk1/Pten/Rai1/Ube3a/Zfhx3	11
GO:0098840	protein transport along microtubule	5/604	65/23328	0.0264763	0.154818	Hspb1/Ift57/Kif3a/Kif5b/Stau2	5
GO:0099118	microtubule-based protein transport	5/604	65/23328	0.0264763	0.154818	Hspb1/Ift57/Kif3a/Kif5b/Stau2	5
GO:0007009	plasma membrane organization	7/604	112/23328	0.0265552	0.154818	Ank2/Dysf/Myh9/Pten/Sptb/Stx2/Wasl	7
GO:0030038	contractile actin filament bundle assembly	7/604	112/23328	0.0265552	0.154818	Arhgap28/Arhgef18/Ccdc88a/Cd47/Clasp1/Pdlim1/Tac1	7
GO:0043149	stress fiber assembly	7/604	112/23328	0.0265552	0.154818	Arhgap28/Arhgef18/Ccdc88a/Cd47/Clasp1/Pdlim1/Tac1	7
GO:0008631	intrinsic apoptotic signaling pathway in response to oxidative stress	4/604	44/23328	0.0266863	0.154818	Gpx1/Hspb1/Ralbp1/Stk25	4
GO:0033046	negative regulation of sister chromatid segregation	4/604	44/23328	0.0266863	0.154818	Bub3/Dync1li1/Klhl22/Pttg1	4
GO:0043038	amino acid activation	4/604	44/23328	0.0266863	0.154818	Dalrd3/Lars/Lars2/Sars	4
GO:0070849	response to epidermal growth factor	4/604	44/23328	0.0266863	0.154818	Arpc2/Cfl1/Eef1a1/Grk2	4
GO:1903312	negative regulation of mRNA metabolic process	6/604	88/23328	0.0267182	0.154818	Dhx9/Elavl4/Rnps1/Taf15/Tob1/Vegfa	6
GO:0044270	cellular nitrogen compound catabolic process	17/604	391/23328	0.0269422	0.155869	Cda/Cpeb3/Ddx5/Dhx9/Dkc1/Elavl4/Enpp5/Gspt2/Gtpbp2/Nt5m/Nudt4/Rnps1/Sidt2/Ssb/Taf15/Tob1/Vegfa	17
GO:0043087	regulation of GTPase activity	14/604	303/23328	0.0271579	0.156773	Dvl3/Gnao1/Gsk3b/Lars/Mapre2/Myo9a/Ntrk1/Ralbp1/Rdx/Sbf1/Tbc1d1/Tbc1d10b/Tbc1d9/Tbc1d9b	14
GO:0048545	response to steroid hormone	11/604	218/23328	0.0271843	0.156773	Ass1/Calr/Ddx17/Ddx5/Phb/Rbfox2/Rwdd1/Strn3/Tbl1x/Ube3a/Zmiz1	11
GO:0010466	negative regulation of peptidase activity	12/604	246/23328	0.027256	0.156854	Arl6ip1/Cast/Cdkn2d/Cstb/Ddx3x/Dhcr24/Gapdh/Gpx1/Grk2/Serpina3g/Timp2/Vegfa	12
GO:0033135	regulation of peptidyl-serine phosphorylation	9/604	164/23328	0.0273273	0.156854	Araf/Ggnbp2/Grk2/Gsk3a/Hsp90ab1/Pik3ca/Pten/Sh2d3c/Vegfa	9
GO:0043433	negative regulation of DNA-binding transcription factor activity	9/604	164/23328	0.0273273	0.156854	Ctnnbip1/Egln1/Irak1/Map3k10/Pim1/Rlim/Taf3/Trib2/Wfs1	9
GO:0048284	organelle fusion	8/604	138/23328	0.0274123	0.157095	Atp13a2/Dysf/Gdap1/Kif5b/Snap47/Stx1a/Stx2/Syt1	8
GO:0051924	regulation of calcium ion transport	13/604	275/23328	0.0276979	0.15826	Ank2/Atp2b1/Camk2d/Dysf/Gnai2/Gnao1/Nipsnap2/Plp1/Ppp2ca/Trpv2/Tspo/Ubash3b/Wfs1	13
GO:0050764	regulation of phagocytosis	7/604	113/23328	0.0277024	0.15826	Calr/Cd47/Dysf/Hspa8/Lyar/Pten/Snx3	7
GO:0006575	cellular modified amino acid metabolic process	9/604	165/23328	0.0282691	0.161245	Abhd12/Ass1/Carns1/Gatm/Ggt7/Gpx1/Gpx4/Nfe2l1/Serinc3	9
GO:0051293	establishment of spindle localization	4/604	45/23328	0.0287093	0.161466	Clasp1/Dctn1/Map4/Myh9	4
GO:1902743	regulation of lamellipodium organization	4/604	45/23328	0.0287093	0.161466	Arpc2/Avil/Capzb/Cfl1	4
GO:0010592	positive regulation of lamellipodium assembly	3/604	26/23328	0.0288594	0.161466	Arpc2/Avil/Cfl1	3
GO:0010829	negative regulation of glucose transmembrane transport	3/604	26/23328	0.0288594	0.161466	Grk2/Gsk3a/Pea15a	3
GO:0043171	peptide catabolic process	3/604	26/23328	0.0288594	0.161466	Ggt7/Ide/Lnpep	3
GO:0070861	regulation of protein exit from endoplasmic reticulum	3/604	26/23328	0.0288594	0.161466	Gcc2/Os9/Tmem30a	3
GO:0120033	negative regulation of plasma membrane bounded cell projection assembly	3/604	26/23328	0.0288594	0.161466	Capzb/Cfl1/Map4	3
GO:1902175	regulation of oxidative stress-induced intrinsic apoptotic signaling pathway	3/604	26/23328	0.0288594	0.161466	Gpx1/Hspb1/Ralbp1	3
GO:1904030	negative regulation of cyclin-dependent protein kinase activity	3/604	26/23328	0.0288594	0.161466	Actb/Camk2n1/Pten	3
GO:2000765	regulation of cytoplasmic translation	3/604	26/23328	0.0288594	0.161466	Cnbp/Cpeb3/Dhx9	3
GO:0060078	regulation of postsynaptic membrane potential	7/604	114/23328	0.0288828	0.161466	Gabra3/Gabrg2/Grk2/Gsk3b/Ppp3ca/Pten/Stx1a	7
GO:1903076	regulation of protein localization to plasma membrane	7/604	114/23328	0.0288828	0.161466	Actb/Camk2d/Cnst/Gopc/Kif5b/Rer1/Zdhhc2	7
GO:1905330	regulation of morphogenesis of an epithelium	7/604	114/23328	0.0288828	0.161466	Cdh1/Clasp1/Dvl3/Maged1/Mllt3/Pten/Vegfa	7
GO:1900076	regulation of cellular response to insulin stimulus	6/604	90/23328	0.0294185	0.16421	Atp2b1/Gnai2/Grk2/Gsk3a/Nucks1/Ptpn1	6
GO:0007034	vacuolar transport	8/604	140/23328	0.0295242	0.164297	Atp13a2/Gak/Gcc2/Grn/Hspa8/Leprotl1/Rhob/Stam	8
GO:1904375	regulation of protein localization to cell periphery	8/604	140/23328	0.0295242	0.164297	Actb/Camk2d/Cnst/Gopc/Gsk3b/Kif5b/Rer1/Zdhhc2	8
GO:0098656	anion transmembrane transport	11/604	221/23328	0.0296298	0.164518	Abcd3/Arl6ip1/Clcn3/Gabra3/Gabrg2/Gopc/Hk1/Slc25a11/Slc25a3/Slc3a2/Slc7a1	11
GO:0046847	filopodium assembly	5/604	67/23328	0.029699	0.164518	Arpc2/Capzb/Rala/Stau2/Wasl	5
GO:0070613	regulation of protein processing	5/604	67/23328	0.029699	0.164518	Bag2/Cast/Cdh1/Myh9/Rps6ka2	5
GO:0031398	positive regulation of protein ubiquitination	7/604	115/23328	0.0300967	0.166097	Ddx3x/Gsk3a/Pten/Rps2/Trib2/Ube3a/Wfs1	7
GO:0048259	regulation of receptor-mediated endocytosis	7/604	115/23328	0.0300967	0.166097	Cd2ap/Kif3a/Napb/Sdcbp/Snap91/Vegfa/Wasl	7
GO:0003205	cardiac chamber development	10/604	194/23328	0.0301716	0.166097	Dctn5/Dvl3/Egln1/Gsk3a/Nprl3/Nrp2/Nsd2/Pou4f1/Sema3c/Ube4b	10
GO:0046700	heterocycle catabolic process	17/604	397/23328	0.0305253	0.166097	Cda/Cpeb3/Ddx5/Dhx9/Dkc1/Elavl4/Enpp5/Gspt2/Gtpbp2/Nt5m/Nudt4/Rnps1/Sidt2/Ssb/Taf15/Tob1/Vegfa	17
GO:0070372	regulation of ERK1 and ERK2 cascade	14/604	308/23328	0.0305996	0.166097	Apoe/Camk2d/Camk2n1/Eif3a/Gnai2/Hmgcr/Ndrg4/Phb/Pten/Ptpn1/Ptprr/Vegfa/Xbp1/Ywhaz	14
GO:0010799	regulation of peptidyl-threonine phosphorylation	4/604	46/23328	0.0308209	0.166097	Cab39/Grk2/Gsk3a/Gsk3b	4
GO:0031952	regulation of protein autophosphorylation	4/604	46/23328	0.0308209	0.166097	Ddx3x/Ppp2ca/Ppp2r5c/Vegfa	4
GO:0043618	regulation of transcription from RNA polymerase II promoter in response to stress	4/604	46/23328	0.0308209	0.166097	Bag3/Chd6/Nfe2l1/Vegfa	4
GO:0051985	negative regulation of chromosome segregation	4/604	46/23328	0.0308209	0.166097	Bub3/Dync1li1/Klhl22/Pttg1	4
GO:0099111	microtubule-based transport	10/604	195/23328	0.0310985	0.166097	Ap3b2/Arl8a/Dctn1/Hspa8/Hspb1/Ift57/Kif3a/Kif5b/Stau2/Sun2	10
GO:1905475	regulation of protein localization to membrane	10/604	195/23328	0.0310985	0.166097	Actb/Arpc2/Camk2d/Cnst/Gopc/Gsk3b/Kif5b/Rer1/Sorbs2/Zdhhc2	10
GO:0007411	axon guidance	12/604	251/23328	0.0311443	0.166097	Alcam/Dpysl2/Kif3a/Kif5b/Klf7/Nptn/Nrp2/Ntrk1/Prrxl1/Rtn4rl1/Sema3c/Vegfa	12
GO:0017156	calcium-ion regulated exocytosis	5/604	68/23328	0.031399	0.166097	Cacna1h/Cadps/Gnai2/Stx1a/Syt1	5
GO:0030032	lamellipodium assembly	5/604	68/23328	0.031399	0.166097	Arpc2/Avil/Capzb/Ccdc88a/Cfl1	5
GO:0031122	cytoplasmic microtubule organization	5/604	68/23328	0.031399	0.166097	Ccdc88a/Clasp1/Dctn1/Pde4dip/Tubgcp5	5
GO:0032413	negative regulation of ion transmembrane transporter activity	5/604	68/23328	0.031399	0.166097	Camk2d/Dysf/Gopc/Ppp2ca/Pten	5
GO:0099601	regulation of neurotransmitter receptor activity	5/604	68/23328	0.031399	0.166097	Cfl1/Nptx1/Nptx2/Nptxr/Rph3a	5
GO:0006107	oxaloacetate metabolic process	2/604	11/23328	0.0315312	0.166097	Cs/Mdh1	2
GO:0009219	pyrimidine deoxyribonucleotide metabolic process	2/604	11/23328	0.0315312	0.166097	Cmpk2/Nt5m	2
GO:0010807	regulation of synaptic vesicle priming	2/604	11/23328	0.0315312	0.166097	Napb/Stx1a	2
GO:0018401	peptidyl-proline hydroxylation to 4-hydroxy-L-proline	2/604	11/23328	0.0315312	0.166097	Egln1/P4ha2	2
GO:0019372	lipoxygenase pathway	2/604	11/23328	0.0315312	0.166097	Gpx1/Gpx4	2
GO:0021559	trigeminal nerve development	2/604	11/23328	0.0315312	0.166097	Pou4f1/Prrxl1	2
GO:0032905	transforming growth factor beta1 production	2/604	11/23328	0.0315312	0.166097	Cd2ap/Laptm4b	2
GO:0036499	PERK-mediated unfolded protein response	2/604	11/23328	0.0315312	0.166097	Ptpn1/Tmem33	2
GO:0042996	regulation of Golgi to plasma membrane protein transport	2/604	11/23328	0.0315312	0.166097	Cnst/Gopc	2
GO:0061669	spontaneous neurotransmitter secretion	2/604	11/23328	0.0315312	0.166097	Rph3a/Syt1	2
GO:0086016	AV node cell action potential	2/604	11/23328	0.0315312	0.166097	Ank2/Scn10a	2
GO:0086027	AV node cell to bundle of His cell signaling	2/604	11/23328	0.0315312	0.166097	Ank2/Scn10a	2
GO:0140467	integrated stress response signaling	2/604	11/23328	0.0315312	0.166097	Ptpn1/Tmem33	2
GO:1901030	positive regulation of mitochondrial outer membrane permeabilization involved in apoptotic signaling pathway	2/604	11/23328	0.0315312	0.166097	Gsk3a/Gsk3b	2
GO:1902946	protein localization to early endosome	2/604	11/23328	0.0315312	0.166097	Rdx/Vegfa	2
GO:1904058	positive regulation of sensory perception of pain	2/604	11/23328	0.0315312	0.166097	Grk2/Tac1	2
GO:2000644	regulation of receptor catabolic process	2/604	11/23328	0.0315312	0.166097	Apoe/Ptpn1	2
GO:0006891	intra-Golgi vesicle-mediated transport	3/604	27/23328	0.0318588	0.16686	Cog1/Rab6a/Trappc3	3
GO:0034067	protein localization to Golgi apparatus	3/604	27/23328	0.0318588	0.16686	Gak/Gcc2/Rab6a	3
GO:0035812	renal sodium excretion	3/604	27/23328	0.0318588	0.16686	Comt/Gnai2/Tac1	3
GO:0051443	positive regulation of ubiquitin-protein transferase activity	3/604	27/23328	0.0318588	0.16686	Pten/Rps2/Trib2	3
GO:0097485	neuron projection guidance	12/604	252/23328	0.0319674	0.167189	Alcam/Dpysl2/Kif3a/Kif5b/Klf7/Nptn/Nrp2/Ntrk1/Prrxl1/Rtn4rl1/Sema3c/Vegfa	12
GO:0032874	positive regulation of stress-activated MAPK cascade	9/604	169/23328	0.0322645	0.167925	Dvl3/Emc10/Hmgcr/Irak1/Map3k10/Pja2/Ptpn1/Stk25/Vegfa	9
GO:0051017	actin filament bundle assembly	9/604	169/23328	0.0322645	0.167925	Arhgap28/Arhgef18/Ccdc88a/Cd47/Cfl1/Clasp1/Pdlim1/Rdx/Tac1	9
GO:0071897	DNA biosynthetic process	9/604	169/23328	0.0322645	0.167925	Camk2d/Cdkn2d/Dkc1/Gsk3b/Hmbox1/Hsp90ab1/Nek7/Phb/Vegfa	9
GO:0035773	insulin secretion involved in cellular response to glucose stimulus	6/604	92/23328	0.0322921	0.167925	Camk2n1/Hmgcr/Kif5b/Klf7/Pim3/Sidt2	6
GO:1901652	response to peptide	17/604	400/23328	0.0324441	0.168475	Ahcyl1/Anxa5/Atp2b1/Cfl1/Eif4ebp2/Gatm/Gnai2/Grk2/Gsk3a/Gsk3b/Nucks1/Pten/Ptpn1/Rab15/Serpina3g/Vgf/Xbp1	17
GO:0071901	negative regulation of protein serine/threonine kinase activity	7/604	117/23328	0.0326266	0.169182	Apoe/Gsk3b/Hipk3/Hmgcr/Prkar2a/Pten/Ptpn1	7
GO:0001941	postsynaptic membrane organization	4/604	47/23328	0.0330216	0.170504	Apoe/Rer1/Sorbs2/Zdhhc2	4
GO:0030520	intracellular estrogen receptor signaling pathway	4/604	47/23328	0.0330216	0.170504	Ddx17/Ddx5/Rbfox2/Strn3	4
GO:0033013	tetrapyrrole metabolic process	4/604	47/23328	0.0330216	0.170504	Ank1/Cox10/Snx3/Sptb	4
GO:1901617	organic hydroxy compound biosynthetic process	11/604	225/23328	0.0331302	0.170729	Apoe/Cacna1h/Dhcr24/Fdps/Hmgcr/Hsd17b7/Moxd1/Mvd/Nsdhl/Stard4/Th	11
GO:0034394	protein localization to cell surface	5/604	69/23328	0.0331587	0.170729	Ank2/Cdh1/Gopc/Hsp90ab1/Leprotl1	5
GO:0150115	cell-substrate junction organization	6/604	93/23328	0.0337948	0.173759	Cfl1/Clasp1/Fermt2/Mapre2/Pten/Vegfa	6
GO:0060419	heart growth	7/604	118/23328	0.0339431	0.174276	Camk2d/Fdps/Gsk3a/Gsk3b/Pim1/Pten/Sorbs2	7
GO:0030833	regulation of actin filament polymerization	9/604	171/23328	0.0344021	0.176137	Arhgap28/Arpc2/Avil/Capzb/Cfl1/Mphosph8/Rdx/Sptb/Wasl	9
GO:0070304	positive regulation of stress-activated protein kinase signaling cascade	9/604	171/23328	0.0344021	0.176137	Dvl3/Emc10/Hmgcr/Irak1/Map3k10/Pja2/Ptpn1/Stk25/Vegfa	9
GO:0001541	ovarian follicle development	5/604	70/23328	0.0349785	0.176794	Ermp1/Grk2/Ube3a/Vegfa/Vgf	5
GO:0050885	neuromuscular process controlling balance	5/604	70/23328	0.0349785	0.176794	Camta1/Gaa/Pou4f1/Rbfox1/Rbfox2	5
GO:1903317	regulation of protein maturation	5/604	70/23328	0.0349785	0.176794	Bag2/Cast/Cdh1/Myh9/Rps6ka2	5
GO:0032469	endoplasmic reticulum calcium ion homeostasis	3/604	28/23328	0.0350146	0.176794	Camk2d/Kctd17/Wfs1	3
GO:0032647	regulation of interferon-alpha production	3/604	28/23328	0.0350146	0.176794	Ddx3x/Dhx9/Hspd1	3
GO:0032801	receptor catabolic process	3/604	28/23328	0.0350146	0.176794	Apoe/Ptpn1/Snx25	3
GO:0060384	innervation	3/604	28/23328	0.0350146	0.176794	Nptx1/Ntrk1/Pou4f1	3
GO:0098698	postsynaptic specialization assembly	3/604	28/23328	0.0350146	0.176794	Nptx1/Nptxr/Pten	3
GO:1900745	positive regulation of p38MAPK cascade	3/604	28/23328	0.0350146	0.176794	Emc10/Pja2/Vegfa	3
GO:1904861	excitatory synapse assembly	3/604	28/23328	0.0350146	0.176794	Nptn/Nptx1/Pten	3
GO:2000278	regulation of DNA biosynthetic process	7/604	119/23328	0.0352945	0.17707	Camk2d/Dkc1/Gsk3b/Hmbox1/Hsp90ab1/Nek7/Vegfa	7
GO:0030195	negative regulation of blood coagulation	4/604	48/23328	0.0353118	0.17707	Anxa5/Apoe/Cd9/Ubash3b	4
GO:0031111	negative regulation of microtubule polymerization or depolymerization	4/604	48/23328	0.0353118	0.17707	Capzb/Clasp1/Dysf/Tubb4a	4
GO:0048010	vascular endothelial growth factor receptor signaling pathway	4/604	48/23328	0.0353118	0.17707	Hspb1/Ptpn1/Vegfa/Xbp1	4
GO:0051972	regulation of telomerase activity	4/604	48/23328	0.0353118	0.17707	Dkc1/Hmbox1/Hsp90ab1/Nek7	4
GO:0045785	positive regulation of cell adhesion	18/604	435/23328	0.035438	0.177459	Arpc2/Calca/Calr/Cbfb/Cd47/Cdh1/Cfl1/Dysf/Gsk3b/Hspd1/Irak1/Ppp3ca/Runx1/Slc7a1/Vegfa/Xbp1/Zfhx3/Zmiz1	18
GO:0061572	actin filament bundle organization	9/604	172/23328	0.0355067	0.177559	Arhgap28/Arhgef18/Ccdc88a/Cd47/Cfl1/Clasp1/Pdlim1/Rdx/Tac1	9
GO:0006650	glycerophospholipid metabolic process	12/604	257/23328	0.0363182	0.179625	Abhd12/Capn2/Chka/Dgkz/Efr3b/Lpgat1/Pi4k2a/Pik3ca/Pip4k2a/Pitpnc1/Pten/Serinc3	12
GO:0019233	sensory perception of pain	8/604	146/23328	0.036525	0.179625	Acpp/Cacna1h/Calca/Comt/Grk2/Ntrk1/Scn10a/Tac1	8
GO:0098693	regulation of synaptic vesicle cycle	8/604	146/23328	0.036525	0.179625	Apba1/Cyth1/Gsk3b/Napb/Pten/Snap91/Stx1a/Syt1	8
GO:0007040	lysosome organization	5/604	71/23328	0.036859	0.179625	Acpp/Gaa/Grn/Hspa8/Laptm4b	5
GO:0043407	negative regulation of MAP kinase activity	5/604	71/23328	0.036859	0.179625	Apoe/Gsk3b/Hipk3/Hmgcr/Ptpn1	5
GO:0080171	lytic vacuole organization	5/604	71/23328	0.036859	0.179625	Acpp/Gaa/Grn/Hspa8/Laptm4b	5
GO:0051492	regulation of stress fiber assembly	6/604	95/23328	0.0369343	0.179625	Arhgap28/Arhgef18/Ccdc88a/Cd47/Clasp1/Tac1	6
GO:0006123	mitochondrial electron transport, cytochrome c to oxygen	2/604	12/23328	0.0371992	0.179625	Cox5a/Cox6a1	2
GO:0007028	cytoplasm organization	2/604	12/23328	0.0371992	0.179625	Kif5b/Zmiz1	2
GO:0010872	regulation of cholesterol esterification	2/604	12/23328	0.0371992	0.179625	Apoe/Stard4	2
GO:0016188	synaptic vesicle maturation	2/604	12/23328	0.0371992	0.179625	Clcn3/Zdhhc2	2
GO:0019646	aerobic electron transport chain	2/604	12/23328	0.0371992	0.179625	Cox5a/Cox6a1	2
GO:0031453	positive regulation of heterochromatin assembly	2/604	12/23328	0.0371992	0.179625	Mphosph8/Trim28	2
GO:0034392	negative regulation of smooth muscle cell apoptotic process	2/604	12/23328	0.0371992	0.179625	Gapdh/Gsk3b	2
GO:0035437	maintenance of protein localization in endoplasmic reticulum	2/604	12/23328	0.0371992	0.179625	Os9/Rer1	2
GO:0048934	peripheral nervous system neuron differentiation	2/604	12/23328	0.0371992	0.179625	Onecut2/Pou4f1	2
GO:0048935	peripheral nervous system neuron development	2/604	12/23328	0.0371992	0.179625	Onecut2/Pou4f1	2
GO:0060179	male mating behavior	2/604	12/23328	0.0371992	0.179625	Grn/Pten	2
GO:0060213	positive regulation of nuclear-transcribed mRNA poly(A) tail shortening	2/604	12/23328	0.0371992	0.179625	Cpeb3/Tob1	2
GO:0071318	cellular response to ATP	2/604	12/23328	0.0371992	0.179625	Cib2/Top2b	2
GO:0072393	microtubule anchoring at microtubule organizing center	2/604	12/23328	0.0371992	0.179625	Dctn1/Kif3a	2
GO:0097113	AMPA glutamate receptor clustering	2/604	12/23328	0.0371992	0.179625	Apoe/Zdhhc2	2
GO:0098935	dendritic transport	2/604	12/23328	0.0371992	0.179625	Kif5b/Stau2	2
GO:1900044	regulation of protein K63-linked ubiquitination	2/604	12/23328	0.0371992	0.179625	Ddx3x/Trip12	2
GO:1905214	regulation of RNA binding	2/604	12/23328	0.0371992	0.179625	Eif3c/Nucks1	2
GO:2000009	negative regulation of protein localization to cell surface	2/604	12/23328	0.0371992	0.179625	Gopc/Leprotl1	2
GO:0033173	calcineurin-NFAT signaling cascade	4/604	49/23328	0.0376918	0.181046	Camta1/Gsk3b/Ppp3ca/Rcan2	4
GO:0048255	mRNA stabilization	4/604	49/23328	0.0376918	0.181046	Dhx9/Elavl4/Taf15/Vegfa	4
GO:1900047	negative regulation of hemostasis	4/604	49/23328	0.0376918	0.181046	Anxa5/Apoe/Cd9/Ubash3b	4
GO:1902808	positive regulation of cell cycle G1/S phase transition	4/604	49/23328	0.0376918	0.181046	Ddx3x/Kmt2e/Rdx/Ube2e2	4
GO:0003206	cardiac chamber morphogenesis	8/604	147/23328	0.0377916	0.181049	Dvl3/Egln1/Gsk3a/Nrp2/Nsd2/Pou4f1/Sema3c/Ube4b	8
GO:0003231	cardiac ventricle development	8/604	147/23328	0.0377916	0.181049	Dctn5/Egln1/Gsk3a/Nprl3/Nsd2/Pou4f1/Sema3c/Ube4b	8
GO:0032412	regulation of ion transmembrane transporter activity	12/604	259/23328	0.0381707	0.181228	Ahcyl1/Ank2/Camk2d/Cfl1/Dysf/Gopc/Hk1/Kif5b/Nipsnap2/Ppp2ca/Pten/Rph3a	12
GO:0009306	protein secretion	19/604	470/23328	0.0382279	0.181228	Anxa5/Apoe/Atp13a2/Cadm1/Camk2n1/Cd2ap/Dysf/Gapdh/Hmgcr/Kif5b/Klf7/Pclo/Pim3/Ppp3ca/Rab15/Sidt2/Stx1a/Vgf/Xbp1	19
GO:0003148	outflow tract septum morphogenesis	3/604	29/23328	0.0383255	0.181228	Dvl3/Nrp2/Sema3c	3
GO:0007214	gamma-aminobutyric acid signaling pathway	3/604	29/23328	0.0383255	0.181228	Gabra3/Gabrg2/Gnai2	3
GO:0010800	positive regulation of peptidyl-threonine phosphorylation	3/604	29/23328	0.0383255	0.181228	Cab39/Gsk3a/Gsk3b	3
GO:0033273	response to vitamin	3/604	29/23328	0.0383255	0.181228	Cdkn2d/Pdia3/Pim1	3
GO:0042133	neurotransmitter metabolic process	3/604	29/23328	0.0383255	0.181228	Comt/Moxd1/Th	3
GO:0045292	mRNA cis splicing, via spliceosome	3/604	29/23328	0.0383255	0.181228	Prpf40a/Psip1/Rbm22	3
GO:0071353	cellular response to interleukin-4	3/604	29/23328	0.0383255	0.181228	Hsp90ab1/Rps2/Xbp1	3
GO:0150117	positive regulation of cell-substrate junction organization	3/604	29/23328	0.0383255	0.181228	Cfl1/Mapre2/Vegfa	3
GO:0051453	regulation of intracellular pH	5/604	72/23328	0.0388004	0.183237	Atp6v0a1/Dmxl2/Grn/Slc9a9/Ube3a	5
GO:0035592	establishment of protein localization to extracellular region	19/604	471/23328	0.0389168	0.183549	Anxa5/Apoe/Atp13a2/Cadm1/Camk2n1/Cd2ap/Dysf/Gapdh/Hmgcr/Kif5b/Klf7/Pclo/Pim3/Ppp3ca/Rab15/Sidt2/Stx1a/Vgf/Xbp1	19
GO:1903828	negative regulation of cellular protein localization	7/604	122/23328	0.0395608	0.186345	Bag3/Gopc/Gsk3b/Leprotl1/Maged1/Os9/Ppp2ca	7
GO:0007520	myoblast fusion	4/604	50/23328	0.0401616	0.187722	Capn2/Cd9/Gsk3b/Myh9	4
GO:0018198	peptidyl-cysteine modification	4/604	50/23328	0.0401616	0.187722	Gapdh/Rab6a/Zdhhc2/Zdhhc8	4
GO:0034332	adherens junction organization	4/604	50/23328	0.0401616	0.187722	Actb/Cdh1/Rdx/Vegfa	4
GO:0048489	synaptic vesicle transport	4/604	50/23328	0.0401616	0.187722	Ap3b2/Dpysl2/Kif5b/Snap91	4
GO:0050819	negative regulation of coagulation	4/604	50/23328	0.0401616	0.187722	Anxa5/Apoe/Cd9/Ubash3b	4
GO:1903573	negative regulation of response to endoplasmic reticulum stress	4/604	50/23328	0.0401616	0.187722	Os9/Ptpn1/Wfs1/Xbp1	4
GO:1905037	autophagosome organization	6/604	97/23328	0.0402545	0.187916	Atp13a2/Bag3/Map1lc3b/Nprl3/Pip4k2a/Rnf5	6
GO:0071902	positive regulation of protein serine/threonine kinase activity	13/604	291/23328	0.0407536	0.189749	Cab39/Ddx3x/Dvl3/Hsp90ab1/Irak1/Lamtor3/Maged1/Map3k10/Mnat1/Pim1/Ppp2ca/Ptpn1/Vegfa	13
GO:0042274	ribosomal small subunit biogenesis	5/604	73/23328	0.0408031	0.189749	mt-Rnr1/Ngdn/Rps2/Rps8/Rrp36	5
GO:0060997	dendritic spine morphogenesis	5/604	73/23328	0.0408031	0.189749	Cfl1/Pten/Stau2/Ube3a/Wasl	5
GO:0016202	regulation of striated muscle tissue development	9/604	177/23328	0.0413954	0.189875	Ddx17/Ddx5/Fdps/Gsk3a/Gsk3b/Hmgcr/Pim1/Pten/Rbfox1	9
GO:0035051	cardiocyte differentiation	9/604	177/23328	0.0413954	0.189875	Camk2d/Fdps/Gsk3a/Gsk3b/Klf5/Mef2a/Sema3c/Sorbs2/Vegfa	9
GO:0051656	establishment of organelle localization	16/604	382/23328	0.0415187	0.189875	Ap3b2/Clasp1/Dctn1/Dpysl2/Kif5b/Map4/Myh9/Myo1a/Nup88/Pclo/Snap91/Stard3/Stk25/Sun2/Wasl/Ywhaz	16
GO:0061025	membrane fusion	8/604	150/23328	0.0417669	0.189875	Atp13a2/Cd9/Dysf/Kif5b/Snap47/Stx1a/Stx2/Syt1	8
GO:0006734	NADH metabolic process	3/604	30/23328	0.0417899	0.189875	Hk1/Idh3b/Mdh1	3
GO:0010390	histone monoubiquitination	3/604	30/23328	0.0417899	0.189875	Atxn7l3/Pcgf2/Ube2e1	3
GO:0010874	regulation of cholesterol efflux	3/604	30/23328	0.0417899	0.189875	Apoe/Irak1/Zdhhc8	3
GO:0032607	interferon-alpha production	3/604	30/23328	0.0417899	0.189875	Ddx3x/Dhx9/Hspd1	3
GO:0120178	steroid hormone biosynthetic process	3/604	30/23328	0.0417899	0.189875	Cacna1h/Hsd17b7/Stard3	3
GO:0034660	ncRNA metabolic process	18/604	444/23328	0.0418664	0.189875	Dalrd3/Ddx17/Dkc1/Frg1/Lars/Lars2/Lyar/Ngdn/Pa2g4/Rpl14/Rpl35/Rpp30/Rps8/Rrp36/Sars/Ssb/Tdrkh/Trmt1l	18
GO:0043500	muscle adaptation	7/604	124/23328	0.0425843	0.189875	Camk2d/Fdps/Gatm/Gsk3a/Gsk3b/Mef2a/Ppp3ca	7
GO:0060538	skeletal muscle organ development	10/604	206/23328	0.0426468	0.189875	Ddx17/Ddx5/Dysf/Gpx1/Hmgcr/Klf5/Large1/Mbnl1/Ppp3ca/Rbfox1	10
GO:0043620	regulation of DNA-templated transcription in response to stress	4/604	51/23328	0.0427213	0.189875	Bag3/Chd6/Nfe2l1/Vegfa	4
GO:0072527	pyrimidine-containing compound metabolic process	4/604	51/23328	0.0427213	0.189875	Acpp/Cda/Cmpk2/Nt5m	4
GO:0099054	presynapse assembly	4/604	51/23328	0.0427213	0.189875	Cadm1/Pclo/Pten/Sdcbp	4
GO:0006626	protein targeting to mitochondrion	5/604	74/23328	0.0428672	0.189875	Bag3/Gdap1/Gsk3a/Hspd1/Ywhaz	5
GO:0045926	negative regulation of growth	12/604	264/23328	0.043091	0.189875	Aatk/Cda/Cdkn2d/Cfl1/Dcbld2/Ddx3x/Gsk3a/Gsk3b/Phb/Pten/Rai1/Sema3c	12
GO:0001682	tRNA 5'-leader removal	2/604	13/23328	0.0432229	0.189875	Rpp30/Ssb	2
GO:0001778	plasma membrane repair	2/604	13/23328	0.0432229	0.189875	Dysf/Myh9	2
GO:0001973	G protein-coupled adenosine receptor signaling pathway	2/604	13/23328	0.0432229	0.189875	Acpp/Gnai2	2
GO:0010359	regulation of anion channel activity	2/604	13/23328	0.0432229	0.189875	Gopc/Hk1	2
GO:0010457	centriole-centriole cohesion	2/604	13/23328	0.0432229	0.189875	Dctn1/Kif3a	2
GO:0030953	astral microtubule organization	2/604	13/23328	0.0432229	0.189875	Clasp1/Pde4dip	2
GO:0032372	negative regulation of sterol transport	2/604	13/23328	0.0432229	0.189875	Apoe/Irak1	2
GO:0032375	negative regulation of cholesterol transport	2/604	13/23328	0.0432229	0.189875	Apoe/Irak1	2
GO:0035588	G protein-coupled purinergic receptor signaling pathway	2/604	13/23328	0.0432229	0.189875	Acpp/Gnai2	2
GO:0042136	neurotransmitter biosynthetic process	2/604	13/23328	0.0432229	0.189875	Moxd1/Th	2
GO:0044090	positive regulation of vacuole organization	2/604	13/23328	0.0432229	0.189875	Grn/Pip4k2a	2
GO:0045176	apical protein localization	2/604	13/23328	0.0432229	0.189875	Actb/Rdx	2
GO:0045799	positive regulation of chromatin assembly or disassembly	2/604	13/23328	0.0432229	0.189875	Mphosph8/Trim28	2
GO:0060394	negative regulation of pathway-restricted SMAD protein phosphorylation	2/604	13/23328	0.0432229	0.189875	Snx25/Xbp1	2
GO:0070071	proton-transporting two-sector ATPase complex assembly	2/604	13/23328	0.0432229	0.189875	Fmc1/Tmem70	2
GO:0071285	cellular response to lithium ion	2/604	13/23328	0.0432229	0.189875	Cdh1/Gsk3a	2
GO:0071295	cellular response to vitamin	2/604	13/23328	0.0432229	0.189875	Pdia3/Pim1	2
GO:0086067	AV node cell to bundle of His cell communication	2/604	13/23328	0.0432229	0.189875	Ank2/Scn10a	2
GO:0097090	presynaptic membrane organization	2/604	13/23328	0.0432229	0.189875	Apoe/Pten	2
GO:0097201	negative regulation of transcription from RNA polymerase II promoter in response to stress	2/604	13/23328	0.0432229	0.189875	Bag3/Nfe2l1	2
GO:0097688	glutamate receptor clustering	2/604	13/23328	0.0432229	0.189875	Apoe/Zdhhc2	2
GO:0106072	negative regulation of adenylate cyclase-activating G protein-coupled receptor signaling pathway	2/604	13/23328	0.0432229	0.189875	Gnai2/Grk2	2
GO:0150011	regulation of neuron projection arborization	2/604	13/23328	0.0432229	0.189875	Dvl3/Myo9a	2
GO:1901163	regulation of trophoblast cell migration	2/604	13/23328	0.0432229	0.189875	Calr/Vegfa	2
GO:1901678	iron coordination entity transport	2/604	13/23328	0.0432229	0.189875	Pgrmc2/Slc22a17	2
GO:1905146	lysosomal protein catabolic process	2/604	13/23328	0.0432229	0.189875	Atp13a2/Laptm4b	2
GO:1905668	positive regulation of protein localization to endosome	2/604	13/23328	0.0432229	0.189875	Rdx/Vegfa	2
GO:2000674	regulation of type B pancreatic cell apoptotic process	2/604	13/23328	0.0432229	0.189875	Cast/Wfs1	2
GO:2000833	positive regulation of steroid hormone secretion	2/604	13/23328	0.0432229	0.189875	Runx1/Tac1	2
GO:0051090	regulation of DNA-binding transcription factor activity	17/604	415/23328	0.0433924	0.190391	Bex2/Ctnnbip1/Dhx9/Egln1/Irak1/Map3k10/Ntrk1/Pim1/Pou4f1/Ppp3ca/Pten/Rlim/Rwdd1/Taf3/Trib2/Vegfa/Wfs1	17
GO:0043502	regulation of muscle adaptation	6/604	99/23328	0.0437578	0.191365	Camk2d/Fdps/Gsk3a/Gsk3b/Mef2a/Ppp3ca	6
GO:0001101	response to acid chemical	10/604	207/23328	0.043824	0.191365	Capn2/Cdh1/Cfl1/Cpeb3/Ipo5/Klhl22/Lamtor3/Lars/Vegfa/Xbp1	10
GO:0030522	intracellular receptor signaling pathway	10/604	207/23328	0.043824	0.191365	Calr/Ddx17/Ddx5/Phb/Pim1/Rbfox2/Rwdd1/Strn3/Ube3a/Zmiz1	10
GO:0031032	actomyosin structure organization	10/604	207/23328	0.043824	0.191365	Arhgap28/Arhgef18/Ccdc88a/Cd47/Clasp1/Cnn3/Mef2a/Myh9/Pdlim1/Tac1	10
GO:0071692	protein localization to extracellular region	19/604	478/23328	0.0439952	0.191883	Anxa5/Apoe/Atp13a2/Cadm1/Camk2n1/Cd2ap/Dysf/Gapdh/Hmgcr/Kif5b/Klf7/Pclo/Pim3/Ppp3ca/Rab15/Sidt2/Stx1a/Vgf/Xbp1	19
GO:1901990	regulation of mitotic cell cycle phase transition	12/604	265/23328	0.0441256	0.192101	Brd7/Bub3/Camk2d/Ddx3x/Dgkz/Dync1li1/Klhl22/Kmt2e/Psme1/Pten/Rdx/Ube2e2	12
GO:1903409	reactive oxygen species biosynthetic process	7/604	125/23328	0.0441506	0.192101	Ass1/Cd47/Clcn3/Eef1a1/Gla/Hspd1/Tspo	7
GO:0070371	ERK1 and ERK2 cascade	14/604	325/23328	0.0446845	0.194193	Apoe/Camk2d/Camk2n1/Eif3a/Gnai2/Hmgcr/Ndrg4/Phb/Pten/Ptpn1/Ptprr/Vegfa/Xbp1/Ywhaz	14
GO:0048747	muscle fiber development	5/604	75/23328	0.0449932	0.194778	Capzb/Dysf/Gpx1/Ppp3ca/Vegfa	5
GO:0098661	inorganic anion transmembrane transport	5/604	75/23328	0.0449932	0.194778	Clcn3/Gabra3/Gabrg2/Slc25a11/Slc25a3	5
GO:1901861	regulation of muscle tissue development	9/604	180/23328	0.0452277	0.194778	Ddx17/Ddx5/Fdps/Gsk3a/Gsk3b/Hmgcr/Pim1/Pten/Rbfox1	9
GO:0032481	positive regulation of type I interferon production	4/604	52/23328	0.0453709	0.194778	Ddx3x/Dhx9/Hspd1/Irak1	4
GO:0008299	isoprenoid biosynthetic process	3/604	31/23328	0.0454061	0.194778	Fdps/Hmgcr/Mvd	3
GO:0033137	negative regulation of peptidyl-serine phosphorylation	3/604	31/23328	0.0454061	0.194778	Ggnbp2/Grk2/Pten	3
GO:0044062	regulation of excretion	3/604	31/23328	0.0454061	0.194778	Comt/Gnai2/Tac1	3
GO:0051497	negative regulation of stress fiber assembly	3/604	31/23328	0.0454061	0.194778	Arhgap28/Arhgef18/Clasp1	3
GO:0070670	response to interleukin-4	3/604	31/23328	0.0454061	0.194778	Hsp90ab1/Rps2/Xbp1	3
GO:1904031	positive regulation of cyclin-dependent protein kinase activity	3/604	31/23328	0.0454061	0.194778	Hsp90ab1/Mnat1/Pim1	3
GO:2001014	regulation of skeletal muscle cell differentiation	3/604	31/23328	0.0454061	0.194778	Ddx17/Ddx5/Rbfox1	3
GO:0046889	positive regulation of lipid biosynthetic process	6/604	100/23328	0.0455788	0.195289	Apoe/Capn2/Elovl5/Fdps/Lpgat1/Stard4	6
GO:0030048	actin filament-based movement	7/604	126/23328	0.0457535	0.195808	Ank2/Cacna1h/Camk2d/Myh9/Myo1a/Sun2/Wasl	7
GO:0043281	regulation of cysteine-type endopeptidase activity involved in apoptotic process	10/604	209/23328	0.0462442	0.197677	Arl6ip1/Cdh1/Cdkn2d/Ddx3x/Dhcr24/Gpx1/Hspd1/Ift57/Ppp2ca/Vegfa	10
GO:0048634	regulation of muscle organ development	9/604	181/23328	0.0465561	0.198777	Ddx17/Ddx5/Fdps/Gsk3a/Gsk3b/Hmgcr/Pim1/Pten/Rbfox1	9
GO:1901987	regulation of cell cycle phase transition	13/604	297/23328	0.046616	0.1988	Brd7/Bub3/Camk2d/Cdkn2d/Ddx3x/Dgkz/Dync1li1/Klhl22/Kmt2e/Psme1/Pten/Rdx/Ube2e2	13
GO:0045670	regulation of osteoclast differentiation	5/604	76/23328	0.047181	0.200975	Gsk3b/Lrrc17/Pou4f1/Prxl2a/Ubash3b	5
GO:0007041	lysosomal transport	6/604	101/23328	0.0474462	0.2014	Atp13a2/Gak/Gcc2/Grn/Hspa8/Rhob	6
GO:0032092	positive regulation of protein binding	6/604	101/23328	0.0474462	0.2014	Apoe/Gsk3b/Hsp90ab1/Ide/Map1lc3b/Ppp2ca	6
GO:2000060	positive regulation of ubiquitin-dependent protein catabolic process	6/604	101/23328	0.0474462	0.2014	Csnk1a1/Gsk3a/Gsk3b/Pten/Rnf144a/Trib2	6
GO:0006816	calcium ion transport	17/604	420/23328	0.0475705	0.201693	Ank2/Atp2b1/Cacna1h/Camk2d/Dysf/Gnai2/Gnao1/Nipsnap2/Plp1/Ppp2ca/Ppp3ca/Slc25a25/Smdt1/Trpv2/Tspo/Ubash3b/Wfs1	17
GO:0006403	RNA localization	9/604	182/23328	0.0479101	0.202569	Cetn3/Dhx9/Dkc1/Nup88/Sarnp/Sem1/Sidt2/Ssb/Stau2	9
GO:0031113	regulation of microtubule polymerization	4/604	53/23328	0.0481102	0.202569	Capzb/Dctn1/Pde4dip/Tubb4a	4
GO:0034605	cellular response to heat	4/604	53/23328	0.0481102	0.202569	Bag3/Dhx9/Hsp90ab1/Irak1	4
GO:0045839	negative regulation of mitotic nuclear division	4/604	53/23328	0.0481102	0.202569	Bub3/Dync1li1/Klhl22/Pttg1	4
GO:0046676	negative regulation of insulin secretion	4/604	53/23328	0.0481102	0.202569	Hmgcr/Klf7/Pim3/Ppp3ca	4
GO:0097720	calcineurin-mediated signaling	4/604	53/23328	0.0481102	0.202569	Camta1/Gsk3b/Ppp3ca/Rcan2	4
GO:0003279	cardiac septum development	7/604	128/23328	0.0490701	0.202907	Dctn5/Dvl3/Egln1/Nprl3/Nrp2/Nsd2/Sema3c	7
GO:0032212	positive regulation of telomere maintenance via telomerase	3/604	32/23328	0.0491719	0.202907	Dkc1/Hmbox1/Nek7	3
GO:0051491	positive regulation of filopodium assembly	3/604	32/23328	0.0491719	0.202907	Arpc2/Rala/Wasl	3
GO:0031397	negative regulation of protein ubiquitination	5/604	77/23328	0.0494309	0.202907	Bag2/Dysf/Ivns1abp/Trip12/Tspo	5
GO:0032410	negative regulation of transporter activity	5/604	77/23328	0.0494309	0.202907	Camk2d/Dysf/Gopc/Ppp2ca/Pten	5
GO:0071277	cellular response to calcium ion	5/604	77/23328	0.0494309	0.202907	Cpne4/Cpne6/Cpne9/Mef2a/Syt1	5
GO:0006002	fructose 6-phosphate metabolic process	2/604	14/23328	0.0495801	0.202907	Hk1/Nfe2l1	2
GO:0010226	response to lithium ion	2/604	14/23328	0.0495801	0.202907	Cdh1/Gsk3a	2
GO:0015936	coenzyme A metabolic process	2/604	14/23328	0.0495801	0.202907	Hmgcr/Pank4	2
GO:0019511	peptidyl-proline hydroxylation	2/604	14/23328	0.0495801	0.202907	Egln1/P4ha2	2
GO:0032769	negative regulation of monooxygenase activity	2/604	14/23328	0.0495801	0.202907	Gla/Gsk3b	2
GO:0035435	phosphate ion transmembrane transport	2/604	14/23328	0.0495801	0.202907	Slc25a11/Slc25a3	2
GO:0035815	positive regulation of renal sodium excretion	2/604	14/23328	0.0495801	0.202907	Gnai2/Tac1	2
GO:0042532	negative regulation of tyrosine phosphorylation of STAT protein	2/604	14/23328	0.0495801	0.202907	Ggnbp2/Suz12	2
GO:0043248	proteasome assembly	2/604	14/23328	0.0495801	0.202907	Psmd4/Sem1	2
GO:0050667	homocysteine metabolic process	2/604	14/23328	0.0495801	0.202907	Comt/Mpst	2
GO:0060211	regulation of nuclear-transcribed mRNA poly(A) tail shortening	2/604	14/23328	0.0495801	0.202907	Cpeb3/Tob1	2
GO:0060736	prostate gland growth	2/604	14/23328	0.0495801	0.202907	Pten/Ube3a	2
GO:0061450	trophoblast cell migration	2/604	14/23328	0.0495801	0.202907	Calr/Vegfa	2
GO:0071340	skeletal muscle acetylcholine-gated channel clustering	2/604	14/23328	0.0495801	0.202907	Rer1/Sorbs2	2
GO:0090308	regulation of DNA methylation-dependent heterochromatin assembly	2/604	14/23328	0.0495801	0.202907	Mphosph8/Trim28	2
GO:0090331	negative regulation of platelet aggregation	2/604	14/23328	0.0495801	0.202907	Cd9/Ubash3b	2
GO:1901841	regulation of high voltage-gated calcium channel activity	2/604	14/23328	0.0495801	0.202907	Dysf/Nipsnap2	2
GO:1902950	regulation of dendritic spine maintenance	2/604	14/23328	0.0495801	0.202907	Apoe/Cfl1	2
GO:1905666	regulation of protein localization to endosome	2/604	14/23328	0.0495801	0.202907	Rdx/Vegfa	2
GO:0046890	regulation of lipid biosynthetic process	9/604	184/23328	0.0506959	0.206387	Apoe/Avil/Capn2/Dhh/Elovl5/Fdps/Lpgat1/Stard4/Tspo	9
GO:2001235	positive regulation of apoptotic signaling pathway	9/604	184/23328	0.0506959	0.206387	Gsk3a/Gsk3b/Itm2c/Maged1/Pdia3/Pea15a/Pten/Ralbp1/Serinc3	9
GO:0048511	rhythmic process	13/604	301/23328	0.050835	0.206387	Ass1/Ddx5/Dhx9/Grk2/Gsk3b/Id4/Maged1/Ntrk1/Pten/Rai1/Runx1/Ube3a/Zfhx3	13
GO:0032355	response to estradiol	4/604	54/23328	0.0509391	0.206387	Ggt7/Grn/Pou4f1/Strn3	4
GO:0046834	lipid phosphorylation	4/604	54/23328	0.0509391	0.206387	Dgkz/Efr3b/Pi4k2a/Pik3ca	4
GO:0071806	protein transmembrane transport	4/604	54/23328	0.0509391	0.206387	Hspa8/Hspd1/Sec62/Sec63	4
GO:1900271	regulation of long-term synaptic potentiation	4/604	54/23328	0.0509391	0.206387	Apoe/Cpeb3/Gsk3b/Zdhhc2	4
GO:1904705	regulation of vascular associated smooth muscle cell proliferation	4/604	54/23328	0.0509391	0.206387	Camk2d/Gnai2/Grk2/Pten	4
GO:1990874	vascular associated smooth muscle cell proliferation	4/604	54/23328	0.0509391	0.206387	Camk2d/Gnai2/Grk2/Pten	4
GO:0030004	cellular monovalent inorganic cation homeostasis	6/604	103/23328	0.0513213	0.207475	Atp6v0a1/Camk2d/Dmxl2/Grn/Slc9a9/Ube3a	6
GO:2000300	regulation of synaptic vesicle exocytosis	6/604	103/23328	0.0513213	0.207475	Apba1/Cyth1/Gsk3b/Napb/Stx1a/Syt1	6
GO:0050810	regulation of steroid biosynthetic process	5/604	78/23328	0.0517429	0.208948	Apoe/Dhh/Fdps/Stard4/Tspo	5
GO:0050657	nucleic acid transport	8/604	157/23328	0.0520929	0.209806	Cetn3/Dhx9/Nup88/Sarnp/Sem1/Sidt2/Ssb/Stau2	8
GO:0050658	RNA transport	8/604	157/23328	0.0520929	0.209806	Cetn3/Dhx9/Nup88/Sarnp/Sem1/Sidt2/Ssb/Stau2	8
GO:0071229	cellular response to acid chemical	9/604	185/23328	0.0521279	0.209806	Capn2/Cdh1/Cpeb3/Ipo5/Klhl22/Lamtor3/Lars/Vegfa/Xbp1	9
GO:0007617	mating behavior	3/604	33/23328	0.0530851	0.212721	Grn/Pten/Th	3
GO:0045745	positive regulation of G protein-coupled receptor signaling pathway	3/604	33/23328	0.0530851	0.212721	Acpp/Gsk3a/Phb	3
GO:0050999	regulation of nitric-oxide synthase activity	3/604	33/23328	0.0530851	0.212721	Apoe/Gla/Gsk3b	3
GO:1902745	positive regulation of lamellipodium organization	3/604	33/23328	0.0530851	0.212721	Arpc2/Avil/Cfl1	3
GO:0015844	monoamine transport	6/604	104/23328	0.0533293	0.212998	Actb/Cadps/Grk2/Stx1a/Syt1/Xbp1	6
GO:0048525	negative regulation of viral process	6/604	104/23328	0.0533293	0.212998	Mphosph8/Nucks1/Oasl2/Snx3/Trim28/Vapb	6
GO:0052126	movement in host environment	6/604	104/23328	0.0533293	0.212998	Fuca2/Grk2/Phb/Snx3/Trim28/Vapb	6
GO:0043270	positive regulation of ion transport	14/604	334/23328	0.0537485	0.214438	Ahcyl1/Ank2/Apoe/Arl6ip1/Atp2b1/Cfl1/Dpysl2/Kif5b/Nipsnap2/Plp1/Syt1/Trpv2/Tspo/Wfs1	14
GO:0061001	regulation of dendritic spine morphogenesis	4/604	55/23328	0.0538571	0.214527	Cfl1/Pten/Stau2/Ube3a	4
GO:0009117	nucleotide metabolic process	17/604	427/23328	0.0538885	0.214527	Acpp/Atp5c1/Atp5j2/Cda/Cmpk2/Cs/Eno1b/Enpp5/Gapdh/Hk1/Hmgcr/Mvd/Nt5m/Nudt4/Oasl2/Pank4/Rfk	17
GO:0008154	actin polymerization or depolymerization	10/604	215/23328	0.0540407	0.214899	Arhgap28/Arpc2/Avil/Capzb/Cfl1/Mphosph8/Rdx/Sptb/Washc3/Wasl	10
GO:1902117	positive regulation of organelle assembly	5/604	79/23328	0.0541172	0.214969	Arpc2/Ccdc88a/Kctd17/Pip4k2a/Sdcbp	5
GO:0002761	regulation of myeloid leukocyte differentiation	7/604	131/23328	0.0543242	0.215322	Ctnnbip1/Gsk3b/Lrrc17/Pou4f1/Prxl2a/Runx1/Ubash3b	7
GO:0048640	negative regulation of developmental growth	7/604	131/23328	0.0543242	0.215322	Aatk/Cfl1/Gsk3a/Gsk3b/Pten/Rai1/Sema3c	7
GO:0043200	response to amino acid	9/604	187/23328	0.0550707	0.218045	Capn2/Cdh1/Cfl1/Cpeb3/Ipo5/Klhl22/Lamtor3/Lars/Xbp1	9
GO:0010469	regulation of signaling receptor activity	7/604	132/23328	0.0561506	0.218447	Cfl1/Nptx1/Nptx2/Nptxr/Ppp2ca/Pten/Rph3a	7
GO:0007039	protein catabolic process in the vacuole	2/604	15/23328	0.0562495	0.218447	Atp13a2/Laptm4b	2
GO:0007614	short-term memory	2/604	15/23328	0.0562495	0.218447	Comt/Rcan2	2
GO:0031115	negative regulation of microtubule polymerization	2/604	15/23328	0.0562495	0.218447	Capzb/Tubb4a	2
GO:0031340	positive regulation of vesicle fusion	2/604	15/23328	0.0562495	0.218447	Kif5b/Syt1	2
GO:0032511	late endosome to vacuole transport via multivesicular body sorting pathway	2/604	15/23328	0.0562495	0.218447	Leprotl1/Stam	2
GO:0032785	negative regulation of DNA-templated transcription, elongation	2/604	15/23328	0.0562495	0.218447	Eapp/Pou4f1	2
GO:0034433	steroid esterification	2/604	15/23328	0.0562495	0.218447	Apoe/Stard4	2
GO:0034434	sterol esterification	2/604	15/23328	0.0562495	0.218447	Apoe/Stard4	2
GO:0034435	cholesterol esterification	2/604	15/23328	0.0562495	0.218447	Apoe/Stard4	2
GO:0044793	negative regulation by host of viral process	2/604	15/23328	0.0562495	0.218447	Nucks1/Vapb	2
GO:0048308	organelle inheritance	2/604	15/23328	0.0562495	0.218447	Stk25/Ywhaz	2
GO:0048313	Golgi inheritance	2/604	15/23328	0.0562495	0.218447	Stk25/Ywhaz	2
GO:0051547	regulation of keratinocyte migration	2/604	15/23328	0.0562495	0.218447	Mapre2/Pten	2
GO:0051645	Golgi localization	2/604	15/23328	0.0562495	0.218447	Stk25/Ywhaz	2
GO:0061042	vascular wound healing	2/604	15/23328	0.0562495	0.218447	Vegfa/Xbp1	2
GO:0099116	tRNA 5'-end processing	2/604	15/23328	0.0562495	0.218447	Rpp30/Ssb	2
GO:1902043	positive regulation of extrinsic apoptotic signaling pathway via death domain receptors	2/604	15/23328	0.0562495	0.218447	Pea15a/Pten	2
GO:0030641	regulation of cellular pH	5/604	80/23328	0.0565536	0.218891	Atp6v0a1/Dmxl2/Grn/Slc9a9/Ube3a	5
GO:0048041	focal adhesion assembly	5/604	80/23328	0.0565536	0.218891	Cfl1/Clasp1/Fermt2/Pten/Vegfa	5
GO:0008064	regulation of actin polymerization or depolymerization	9/604	188/23328	0.0565818	0.218891	Arhgap28/Arpc2/Avil/Capzb/Cfl1/Mphosph8/Rdx/Sptb/Wasl	9
GO:0007618	mating	4/604	56/23328	0.0568639	0.218891	Grn/Pten/Th/Vgf	4
GO:0035924	cellular response to vascular endothelial growth factor stimulus	4/604	56/23328	0.0568639	0.218891	Hspb1/Nrp2/Vegfa/Xbp1	4
GO:0051930	regulation of sensory perception of pain	4/604	56/23328	0.0568639	0.218891	Acpp/Comt/Grk2/Tac1	4
GO:0098815	modulation of excitatory postsynaptic potential	4/604	56/23328	0.0568639	0.218891	Grk2/Gsk3b/Pten/Stx1a	4
GO:0051236	establishment of RNA localization	8/604	160/23328	0.0569792	0.218891	Cetn3/Dhx9/Nup88/Sarnp/Sem1/Sidt2/Ssb/Stau2	8
GO:0002021	response to dietary excess	3/604	34/23328	0.0571433	0.218891	Apoe/Slc25a25/Vgf	3
GO:0032509	endosome transport via multivesicular body sorting pathway	3/604	34/23328	0.0571433	0.218891	Laptm4b/Leprotl1/Stam	3
GO:0062149	detection of stimulus involved in sensory perception of pain	3/604	34/23328	0.0571433	0.218891	Calca/Ntrk1/Tac1	3
GO:0071634	regulation of transforming growth factor beta production	3/604	34/23328	0.0571433	0.218891	Cd2ap/Hsp90ab1/Laptm4b	3
GO:0099068	postsynapse assembly	3/604	34/23328	0.0571433	0.218891	Nptx1/Nptxr/Pten	3
GO:0031532	actin cytoskeleton reorganization	6/604	106/23328	0.0574866	0.219975	Arpc2/Cd2ap/Myh9/Ptpn1/Rala/Thsd7a	6
GO:0001764	neuron migration	9/604	189/23328	0.0581195	0.222164	Cdh1/Gsk3b/Mark2/Nrp2/Prrxl1/Top2b/Tubb2a/Vegfa/Zmiz1	9
GO:0021675	nerve development	5/604	81/23328	0.0590522	0.225258	Nptx1/Nrp2/Ntrk1/Pou4f1/Prrxl1	5
GO:0022904	respiratory electron transport chain	5/604	81/23328	0.0590522	0.225258	Cox5a/Cox6a1/Ndufa8/Ndufb9/Uqcr10	5
GO:0050709	negative regulation of protein secretion	6/604	107/23328	0.0596361	0.227011	Anxa5/Apoe/Hmgcr/Klf7/Pim3/Ppp3ca	6
GO:0110020	regulation of actomyosin structure organization	6/604	107/23328	0.0596361	0.227011	Arhgap28/Arhgef18/Ccdc88a/Cd47/Clasp1/Tac1	6
GO:0006749	glutathione metabolic process	4/604	57/23328	0.059959	0.227765	Ggt7/Gpx1/Gpx4/Nfe2l1	4
GO:0051931	regulation of sensory perception	4/604	57/23328	0.059959	0.227765	Acpp/Comt/Grk2/Tac1	4
GO:0030832	regulation of actin filament length	9/604	191/23328	0.0612749	0.231341	Arhgap28/Arpc2/Avil/Capzb/Cfl1/Mphosph8/Rdx/Sptb/Wasl	9
GO:0000462	maturation of SSU-rRNA from tricistronic rRNA transcript (SSU-rRNA, 5.8S rRNA, LSU-rRNA)	3/604	35/23328	0.0613439	0.231341	Ngdn/Rps8/Rrp36	3
GO:0003016	respiratory system process	3/604	35/23328	0.0613439	0.231341	Gaa/Jag2/Zfand5	3
GO:0010719	negative regulation of epithelial to mesenchymal transition	3/604	35/23328	0.0613439	0.231341	Ppp2ca/Pten/Vegfa	3
GO:0034110	regulation of homotypic cell-cell adhesion	3/604	35/23328	0.0613439	0.231341	Cd9/Rdx/Ubash3b	3
GO:1900181	negative regulation of protein localization to nucleus	3/604	35/23328	0.0613439	0.231341	Gsk3b/Maged1/Ppp2ca	3
GO:1905898	positive regulation of response to endoplasmic reticulum stress	3/604	35/23328	0.0613439	0.231341	Serinc3/Tmem33/Xbp1	3
GO:0050678	regulation of epithelial cell proliferation	15/604	372/23328	0.0616021	0.232074	Apoe/Cdh1/Dysf/Emc10/Fmc1/Gpx1/Grn/Ift57/Kif3a/Maged1/Pten/Sparc/Suz12/Vegfa/Xbp1	15
GO:0032091	negative regulation of protein binding	6/604	108/23328	0.0618329	0.232554	Actb/Bag2/Ctnnbip1/Dysf/Gsk3b/Tle5	6
GO:0051701	interaction with host	7/604	135/23328	0.0618567	0.232554	Fuca2/Gapdh/Grk2/Phb/Snx3/Trim28/Vapb	7
GO:0070838	divalent metal ion transport	18/604	467/23328	0.0620448	0.232613	Ank2/Atp2b1/Cacna1h/Camk2d/Dysf/Gnai2/Gnao1/Nipal3/Nipsnap2/Plp1/Ppp2ca/Ppp3ca/Slc25a25/Smdt1/Trpv2/Tspo/Ubash3b/Wfs1	18
GO:0006753	nucleoside phosphate metabolic process	17/604	436/23328	0.0628432	0.232613	Acpp/Atp5c1/Atp5j2/Cda/Cmpk2/Cs/Eno1b/Enpp5/Gapdh/Hk1/Hmgcr/Mvd/Nt5m/Nudt4/Oasl2/Pank4/Rfk	17
GO:0022408	negative regulation of cell-cell adhesion	9/604	192/23328	0.0628928	0.232613	Ass1/Cbfb/Cd9/Cdh1/Rdx/Runx1/Tmem131l/Ubash3b/Vegfa	9
GO:2001252	positive regulation of chromosome organization	9/604	192/23328	0.0628928	0.232613	Brd7/Dkc1/Hmbox1/Kmt2e/Mphosph8/Nek7/Trim28/Vegfa/Xbp1	9
GO:0060485	mesenchyme development	12/604	281/23328	0.0630706	0.232613	Cfl1/Clasp1/Ddx17/Ddx5/Gsk3b/Nrp2/Ppp2ca/Pten/Sdcbp/Sema3c/Trim28/Vegfa	12
GO:0010965	regulation of mitotic sister chromatid separation	4/604	58/23328	0.0631418	0.232613	Bub3/Dync1li1/Klhl22/Pttg1	4
GO:0045071	negative regulation of viral genome replication	4/604	58/23328	0.0631418	0.232613	Mphosph8/Oasl2/Trim28/Vapb	4
GO:0048016	inositol phosphate-mediated signaling	4/604	58/23328	0.0631418	0.232613	Camta1/Gsk3b/Ppp3ca/Rcan2	4
GO:0006103	2-oxoglutarate metabolic process	2/604	16/23328	0.0632107	0.232613	Idh3b/Mrps36	2
GO:0006620	posttranslational protein targeting to endoplasmic reticulum membrane	2/604	16/23328	0.0632107	0.232613	Sec62/Sec63	2
GO:0006658	phosphatidylserine metabolic process	2/604	16/23328	0.0632107	0.232613	Abhd12/Serinc3	2
GO:0030322	stabilization of membrane potential	2/604	16/23328	0.0632107	0.232613	Kcnk1/Kcnk13	2
GO:0034134	toll-like receptor 2 signaling pathway	2/604	16/23328	0.0632107	0.232613	Irak1/Pja2	2
GO:0035590	purinergic nucleotide receptor signaling pathway	2/604	16/23328	0.0632107	0.232613	Acpp/Gnai2	2
GO:0048681	negative regulation of axon regeneration	2/604	16/23328	0.0632107	0.232613	Pten/Rtn4rl1	2
GO:0055089	fatty acid homeostasis	2/604	16/23328	0.0632107	0.232613	Apoe/Xbp1	2
GO:0071498	cellular response to fluid shear stress	2/604	16/23328	0.0632107	0.232613	Ass1/Xbp1	2
GO:0097050	type B pancreatic cell apoptotic process	2/604	16/23328	0.0632107	0.232613	Cast/Wfs1	2
GO:0098974	postsynaptic actin cytoskeleton organization	2/604	16/23328	0.0632107	0.232613	Actb/Wasl	2
GO:0099188	postsynaptic cytoskeleton organization	2/604	16/23328	0.0632107	0.232613	Actb/Wasl	2
GO:1902187	negative regulation of viral release from host cell	2/604	16/23328	0.0632107	0.232613	Trim28/Vapb	2
GO:0051928	positive regulation of calcium ion transport	7/604	136/23328	0.0638346	0.234493	Ank2/Atp2b1/Nipsnap2/Plp1/Trpv2/Tspo/Wfs1	7
GO:0016311	dephosphorylation	15/604	374/23328	0.0638762	0.234493	Acpp/Camta1/Cnst/Gnai2/Hsp90ab1/Ilkap/Ppp2ca/Ppp2r5c/Ppp3ca/Pten/Ptp4a2/Ptpn1/Ptprr/Ubash3b/Ublcp1	15
GO:0051668	localization within membrane	6/604	109/23328	0.064077	0.234493	Apoe/Rala/Rer1/Sec31a/Sorbs2/Zdhhc2	6
GO:1900006	positive regulation of dendrite development	6/604	109/23328	0.064077	0.234493	Apoe/Cfl1/Cpeb3/Elavl4/Grn/Stau2	6
GO:0030100	regulation of endocytosis	10/604	222/23328	0.064178	0.234493	Apoe/Cd2ap/Kif3a/Napb/Ppp3ca/Ptpn1/Sdcbp/Snap91/Vegfa/Wasl	10
GO:0045732	positive regulation of protein catabolic process	10/604	222/23328	0.064178	0.234493	Apoe/Bag2/Csnk1a1/Gsk3a/Gsk3b/Pten/Rdx/Rnf144a/Trib2/Xbp1	10
GO:1903901	negative regulation of viral life cycle	5/604	83/23328	0.0642354	0.234493	Mphosph8/Oasl2/Snx3/Trim28/Vapb	5
GO:1990542	mitochondrial transmembrane transport	5/604	83/23328	0.0642354	0.234493	Atp5c1/Atp5j2/Hspd1/Sfxn3/Smdt1	5
GO:0070588	calcium ion transmembrane transport	12/604	282/23328	0.0644086	0.23489	Ank2/Atp2b1/Cacna1h/Camk2d/Dysf/Nipsnap2/Plp1/Ppp2ca/Slc25a25/Smdt1/Trpv2/Ubash3b	12
GO:1903305	regulation of regulated secretory pathway	9/604	193/23328	0.0645377	0.235126	Apba1/Cacna1h/Cadps/Cyth1/Gnai2/Gsk3b/Napb/Stx1a/Syt1	9
GO:0050673	epithelial cell proliferation	17/604	438/23328	0.0649635	0.23637	Apoe/Cdh1/Dysf/Emc10/Fmc1/Gpx1/Grn/Ift57/Kif3a/Lgr5/Maged1/Pten/Sidt2/Sparc/Suz12/Vegfa/Xbp1	17
GO:0072511	divalent inorganic cation transport	18/604	470/23328	0.0650985	0.23637	Ank2/Atp2b1/Cacna1h/Camk2d/Dysf/Gnai2/Gnao1/Nipal3/Nipsnap2/Plp1/Ppp2ca/Ppp3ca/Slc25a25/Smdt1/Trpv2/Tspo/Ubash3b/Wfs1	18
GO:0007094	mitotic spindle assembly checkpoint	3/604	36/23328	0.0656842	0.23637	Bub3/Dync1li1/Klhl22	3
GO:0010664	negative regulation of striated muscle cell apoptotic process	3/604	36/23328	0.0656842	0.23637	Bag3/Hmgcr/Hspa8	3
GO:0048679	regulation of axon regeneration	3/604	36/23328	0.0656842	0.23637	Grn/Pten/Rtn4rl1	3
GO:0071173	spindle assembly checkpoint	3/604	36/23328	0.0656842	0.23637	Bub3/Dync1li1/Klhl22	3
GO:0071604	transforming growth factor beta production	3/604	36/23328	0.0656842	0.23637	Cd2ap/Hsp90ab1/Laptm4b	3
GO:0097242	amyloid-beta clearance	3/604	36/23328	0.0656842	0.23637	Apoe/Hmgcr/Ide	3
GO:1904358	positive regulation of telomere maintenance via telomere lengthening	3/604	36/23328	0.0656842	0.23637	Dkc1/Hmbox1/Nek7	3
GO:1904707	positive regulation of vascular associated smooth muscle cell proliferation	3/604	36/23328	0.0656842	0.23637	Camk2d/Gnai2/Grk2	3
GO:1905209	positive regulation of cardiocyte differentiation	3/604	36/23328	0.0656842	0.23637	Fdps/Gsk3b/Sema3c	3
GO:2000785	regulation of autophagosome assembly	3/604	36/23328	0.0656842	0.23637	Nprl3/Pip4k2a/Rnf5	3
GO:2001236	regulation of extrinsic apoptotic signaling pathway	8/604	165/23328	0.06575	0.23637	Ddx3x/Gpx1/Gsk3b/Itm2c/Pdia3/Pea15a/Pten/Vegfa	8
GO:0007050	cell cycle arrest	7/604	137/23328	0.0658504	0.23637	Calr/Cast/Cdkn2d/Hsp90ab1/Kmt2e/Pou4f1/Tbrg1	7
GO:0035821	modulation of process of other organism	7/604	137/23328	0.0658504	0.23637	Apoe/Cfl1/Gapdh/Hspa8/Nucks1/Phb/Vapb	7
GO:0007528	neuromuscular junction development	4/604	59/23328	0.0664117	0.237684	Dctn1/Gsk3b/Rer1/Sorbs2	4
GO:0043462	regulation of ATPase activity	4/604	59/23328	0.0664117	0.237684	Cnn3/Dhx9/Mnat1/Napb	4
GO:0071156	regulation of cell cycle arrest	4/604	59/23328	0.0664117	0.237684	Calr/Cast/Hsp90ab1/Pou4f1	4
GO:0022900	electron transport chain	5/604	84/23328	0.0669198	0.239268	Cox5a/Cox6a1/Ndufa8/Ndufb9/Uqcr10	5
GO:0007565	female pregnancy	8/604	166/23328	0.0675989	0.241224	Calr/Cdh1/Comt/Grn/Stx2/Tppp3/Trim28/Vegfa	8
GO:0010594	regulation of endothelial cell migration	8/604	166/23328	0.0675989	0.241224	Apoe/Calr/Emc10/Grn/Hspb1/Rhob/Sparc/Vegfa	8
GO:0031667	response to nutrient levels	14/604	346/23328	0.0676922	0.24132	Apoe/Asns/Cdkn2d/Comt/Gatm/Lars/Map1lc3b/Nprl3/Ntrk1/Pdia3/Pim1/Slc25a25/Vgf/Xbp1	14
GO:0009991	response to extracellular stimulus	15/604	378/23328	0.0685928	0.241918	Apoe/Asns/Cdkn2d/Comt/Gatm/Lars/Map1lc3b/Nprl3/Ntrk1/Pdia3/Pim1/Slc25a25/Tle5/Vgf/Xbp1	15
GO:0016241	regulation of macroautophagy	6/604	111/23328	0.0687072	0.241918	Atp13a2/Atp6v0a1/Bag3/Nprl3/Pip4k2a/Rnf5	6
GO:0051100	negative regulation of binding	8/604	167/23328	0.0694796	0.241918	Actb/Arhgap28/Bag2/Ctnnbip1/Dysf/Gsk3b/Ppp3ca/Tle5	8
GO:0007519	skeletal muscle tissue development	9/604	196/23328	0.0696345	0.241918	Ddx17/Ddx5/Dysf/Gpx1/Hmgcr/Klf5/Mbnl1/Ppp3ca/Rbfox1	9
GO:0072330	monocarboxylic acid biosynthetic process	9/604	196/23328	0.0696345	0.241918	Abcd3/Asns/Elovl5/Elovl7/Gatm/Lpgat1/Plp1/Stard4/Tecr	9
GO:0030301	cholesterol transport	5/604	85/23328	0.0696658	0.241918	Apoe/Irak1/Stard3/Stard4/Zdhhc8	5
GO:0043648	dicarboxylic acid metabolic process	5/604	85/23328	0.0696658	0.241918	Ass1/Cs/Idh3b/Mdh1/Mrps36	5
GO:0051937	catecholamine transport	5/604	85/23328	0.0696658	0.241918	Actb/Cadps/Grk2/Stx1a/Syt1	5
GO:0006278	RNA-dependent DNA biosynthetic process	4/604	60/23328	0.0697679	0.241918	Dkc1/Hmbox1/Hsp90ab1/Nek7	4
GO:0007004	telomere maintenance via telomerase	4/604	60/23328	0.0697679	0.241918	Dkc1/Hmbox1/Hsp90ab1/Nek7	4
GO:0051893	regulation of focal adhesion assembly	4/604	60/23328	0.0697679	0.241918	Cfl1/Clasp1/Pten/Vegfa	4
GO:0090109	regulation of cell-substrate junction assembly	4/604	60/23328	0.0697679	0.241918	Cfl1/Clasp1/Pten/Vegfa	4
GO:2001238	positive regulation of extrinsic apoptotic signaling pathway	4/604	60/23328	0.0697679	0.241918	Itm2c/Pdia3/Pea15a/Pten	4
GO:0055007	cardiac muscle cell differentiation	7/604	139/23328	0.0699964	0.241918	Camk2d/Fdps/Gsk3a/Gsk3b/Mef2a/Sorbs2/Vegfa	7
GO:1903322	positive regulation of protein modification by small protein conjugation or removal	7/604	139/23328	0.0699964	0.241918	Ddx3x/Gsk3a/Pten/Rps2/Trib2/Ube3a/Wfs1	7
GO:0033144	negative regulation of intracellular steroid hormone receptor signaling pathway	3/604	37/23328	0.0701612	0.241918	Calr/Phb/Strn3	3
GO:0045047	protein targeting to ER	3/604	37/23328	0.0701612	0.241918	Sec62/Sec63/Srp14	3
GO:0048846	axon extension involved in axon guidance	3/604	37/23328	0.0701612	0.241918	Nrp2/Sema3c/Vegfa	3
GO:0051294	establishment of spindle orientation	3/604	37/23328	0.0701612	0.241918	Clasp1/Dctn1/Map4	3
GO:0071709	membrane assembly	3/604	37/23328	0.0701612	0.241918	Gak/Pten/Stx2	3
GO:1902284	neuron projection extension involved in neuron projection guidance	3/604	37/23328	0.0701612	0.241918	Nrp2/Sema3c/Vegfa	3
GO:0032230	positive regulation of synaptic transmission, GABAergic	2/604	17/23328	0.0704443	0.241918	Kif5b/Tac1	2
GO:0032516	positive regulation of phosphoprotein phosphatase activity	2/604	17/23328	0.0704443	0.241918	Hsp90ab1/Ppp2ca	2
GO:0032780	negative regulation of ATPase activity	2/604	17/23328	0.0704443	0.241918	Cnn3/Mnat1	2
GO:0035313	wound healing, spreading of epidermal cells	2/604	17/23328	0.0704443	0.241918	Clasp1/Pten	2
GO:0042415	norepinephrine metabolic process	2/604	17/23328	0.0704443	0.241918	Moxd1/Th	2
GO:0042776	mitochondrial ATP synthesis coupled proton transport	2/604	17/23328	0.0704443	0.241918	Atp5c1/Atp5j2	2
GO:0043374	CD8-positive, alpha-beta T cell differentiation	2/604	17/23328	0.0704443	0.241918	Cbfb/Runx1	2
GO:0048853	forebrain morphogenesis	2/604	17/23328	0.0704443	0.241918	Gak/Pten	2
GO:0060253	negative regulation of glial cell proliferation	2/604	17/23328	0.0704443	0.241918	Rnf10/Tspo	2
GO:0060973	cell migration involved in heart development	2/604	17/23328	0.0704443	0.241918	Ndrg4/Sema3c	2
GO:0072529	pyrimidine-containing compound catabolic process	2/604	17/23328	0.0704443	0.241918	Cda/Nt5m	2
GO:0098814	spontaneous synaptic transmission	2/604	17/23328	0.0704443	0.241918	Rph3a/Syt1	2
GO:1900221	regulation of amyloid-beta clearance	2/604	17/23328	0.0704443	0.241918	Apoe/Hmgcr	2
GO:1902176	negative regulation of oxidative stress-induced intrinsic apoptotic signaling pathway	2/604	17/23328	0.0704443	0.241918	Gpx1/Hspb1	2
GO:1904263	positive regulation of TORC1 signaling	2/604	17/23328	0.0704443	0.241918	Klhl22/Lars	2
GO:1905331	negative regulation of morphogenesis of an epithelium	2/604	17/23328	0.0704443	0.241918	Clasp1/Pten	2
GO:2000369	regulation of clathrin-dependent endocytosis	2/604	17/23328	0.0704443	0.241918	Snap91/Wasl	2
GO:2001028	positive regulation of endothelial cell chemotaxis	2/604	17/23328	0.0704443	0.241918	Hspb1/Vegfa	2
GO:0042060	wound healing	14/604	349/23328	0.071521	0.245385	Anxa5/Apoe/C1galt1c1/Cd9/Clasp1/Dcbld2/Dysf/Gpx1/Hmgcr/Myh9/Pten/Ubash3b/Vegfa/Xbp1	14
GO:0071241	cellular response to inorganic substance	10/604	227/23328	0.0721211	0.246766	Atp13a2/Cdh1/Cpne4/Cpne6/Cpne9/Gsk3a/Mef2a/Nfe2l1/Nptx1/Syt1	10
GO:0007189	adenylate cyclase-activating G protein-coupled receptor signaling pathway	7/604	140/23328	0.0721265	0.246766	Calca/Calcb/Gnai2/Gnal/Grk2/Gsk3a/Lgr5	7
GO:0050905	neuromuscular process	7/604	140/23328	0.0721265	0.246766	Camta1/Dctn1/Gaa/Pou4f1/Pten/Rbfox1/Rbfox2	7
GO:0006405	RNA export from nucleus	5/604	86/23328	0.0724731	0.247026	Dhx9/Nup88/Sarnp/Sem1/Ssb	5
GO:0015918	sterol transport	5/604	86/23328	0.0724731	0.247026	Apoe/Irak1/Stard3/Stard4/Zdhhc8	5
GO:0060411	cardiac septum morphogenesis	5/604	86/23328	0.0724731	0.247026	Dvl3/Egln1/Nrp2/Nsd2/Sema3c	5
GO:0097581	lamellipodium organization	5/604	86/23328	0.0724731	0.247026	Arpc2/Avil/Capzb/Ccdc88a/Cfl1	5
GO:0048608	reproductive structure development	18/604	477/23328	0.072619	0.247293	Cdh1/Dhcr24/Dhh/Egln1/Ermp1/Ggnbp2/Grk2/Hsp90ab1/Id4/Nsdhl/Ntrk1/Pten/Runx1/Tppp3/Trim28/Ube3a/Vegfa/Vgf	18
GO:0051306	mitotic sister chromatid separation	4/604	61/23328	0.0732097	0.249072	Bub3/Dync1li1/Klhl22/Pttg1	4
GO:0030099	myeloid cell differentiation	16/604	414/23328	0.0738802	0.251119	Ank1/Cbfb/Ctnnbip1/Gsk3b/Kmt2e/Lrrc17/Lyar/Myh9/Nfe2l1/Pip4k2a/Pou4f1/Prxl2a/Rbfox2/Runx1/Ubash3b/Vegfa	16
GO:0006903	vesicle targeting	3/604	38/23328	0.0747718	0.252037	Clasp1/Pclo/Stard3	3
GO:0010543	regulation of platelet activation	3/604	38/23328	0.0747718	0.252037	Apoe/Cd9/Ubash3b	3
GO:0032228	regulation of synaptic transmission, GABAergic	3/604	38/23328	0.0747718	0.252037	Kif5b/Pten/Tac1	3
GO:0038084	vascular endothelial growth factor signaling pathway	3/604	38/23328	0.0747718	0.252037	Hspb1/Nrp2/Vegfa	3
GO:0045841	negative regulation of mitotic metaphase/anaphase transition	3/604	38/23328	0.0747718	0.252037	Bub3/Dync1li1/Klhl22	3
GO:0045940	positive regulation of steroid metabolic process	3/604	38/23328	0.0747718	0.252037	Apoe/Fdps/Stard4	3
GO:0070528	protein kinase C signaling	3/604	38/23328	0.0747718	0.252037	Arpc2/Capzb/Vegfa	3
GO:0071174	mitotic spindle checkpoint	3/604	38/23328	0.0747718	0.252037	Bub3/Dync1li1/Klhl22	3
GO:0071985	multivesicular body sorting pathway	3/604	38/23328	0.0747718	0.252037	Laptm4b/Leprotl1/Stam	3
GO:0030308	negative regulation of cell growth	9/604	199/23328	0.0749758	0.252492	Aatk/Cda/Cdkn2d/Cfl1/Dcbld2/Ddx3x/Gsk3a/Phb/Sema3c	9
GO:0030073	insulin secretion	10/604	229/23328	0.0754642	0.253902	Camk2n1/Hmgcr/Kif5b/Klf7/Pclo/Pim3/Ppp3ca/Sidt2/Stx1a/Vgf	10
GO:0046488	phosphatidylinositol metabolic process	7/604	142/23328	0.076501	0.255378	Efr3b/Lpgat1/Pi4k2a/Pik3ca/Pip4k2a/Pitpnc1/Pten	7
GO:0032387	negative regulation of intracellular transport	4/604	62/23328	0.0767361	0.255378	Bag3/Os9/Ppp2ca/Snx3	4
GO:0051058	negative regulation of small GTPase mediated signal transduction	4/604	62/23328	0.0767361	0.255378	Cd2ap/Dgkz/Lztr1/Timp2	4
GO:0061337	cardiac conduction	4/604	62/23328	0.0767361	0.255378	Ank2/Mef2a/Rbfox2/Scn10a	4
GO:0072665	protein localization to vacuole	4/604	62/23328	0.0767361	0.255378	Atp13a2/Gcc2/Hspa8/Stam	4
GO:1903078	positive regulation of protein localization to plasma membrane	4/604	62/23328	0.0767361	0.255378	Cnst/Kif5b/Rer1/Zdhhc2	4
GO:1902905	positive regulation of supramolecular fiber organization	9/604	200/23328	0.0768107	0.255378	Arpc2/Ccdc88a/Cd47/Cfl1/Colgalt1/Dctn1/Pde4dip/Tac1/Wasl	9
GO:0061458	reproductive system development	18/604	481/23328	0.0771685	0.255378	Cdh1/Dhcr24/Dhh/Egln1/Ermp1/Ggnbp2/Grk2/Hsp90ab1/Id4/Nsdhl/Ntrk1/Pten/Runx1/Tppp3/Trim28/Ube3a/Vegfa/Vgf	18
GO:0045931	positive regulation of mitotic cell cycle	8/604	171/23328	0.0773202	0.255378	Asns/Camk2d/Ddx3x/Dync1li1/Dynlt3/Kmt2e/Rdx/Ube2e2	8
GO:0002281	macrophage activation involved in immune response	2/604	18/23328	0.0779315	0.255378	Dysf/Grn	2
GO:0006614	SRP-dependent cotranslational protein targeting to membrane	2/604	18/23328	0.0779315	0.255378	Sec63/Srp14	2
GO:0006700	C21-steroid hormone biosynthetic process	2/604	18/23328	0.0779315	0.255378	Cacna1h/Stard3	2
GO:0009299	mRNA transcription	2/604	18/23328	0.0779315	0.255378	Ddx5/Hipk3	2
GO:0021542	dentate gyrus development	2/604	18/23328	0.0779315	0.255378	Kif3a/Pten	2
GO:0030011	maintenance of cell polarity	2/604	18/23328	0.0779315	0.255378	Gsk3b/Pdlim1	2
GO:0034471	ncRNA 5'-end processing	2/604	18/23328	0.0779315	0.255378	Rpp30/Ssb	2
GO:0045019	negative regulation of nitric oxide biosynthetic process	2/604	18/23328	0.0779315	0.255378	Gla/Tspo	2
GO:0045779	negative regulation of bone resorption	2/604	18/23328	0.0779315	0.255378	Ubash3b/Vegfa	2
GO:0051131	chaperone-mediated protein complex assembly	2/604	18/23328	0.0779315	0.255378	Hopx/Hsp90ab1	2
GO:0060576	intestinal epithelial cell development	2/604	18/23328	0.0779315	0.255378	Cdh1/Klf5	2
GO:0060841	venous blood vessel development	2/604	18/23328	0.0779315	0.255378	Sema3c/Vegfa	2
GO:0060947	cardiac vascular smooth muscle cell differentiation	2/604	18/23328	0.0779315	0.255378	Klf5/Vegfa	2
GO:0070571	negative regulation of neuron projection regeneration	2/604	18/23328	0.0779315	0.255378	Pten/Rtn4rl1	2
GO:0099150	regulation of postsynaptic specialization assembly	2/604	18/23328	0.0779315	0.255378	Nptx1/Nptxr	2
GO:0150052	regulation of postsynapse assembly	2/604	18/23328	0.0779315	0.255378	Nptx1/Nptxr	2
GO:1900153	positive regulation of nuclear-transcribed mRNA catabolic process, deadenylation-dependent decay	2/604	18/23328	0.0779315	0.255378	Cpeb3/Tob1	2
GO:1901317	regulation of flagellated sperm motility	2/604	18/23328	0.0779315	0.255378	Anxa5/Tac1	2
GO:1904406	negative regulation of nitric oxide metabolic process	2/604	18/23328	0.0779315	0.255378	Gla/Tspo	2
GO:2001185	regulation of CD8-positive, alpha-beta T cell activation	2/604	18/23328	0.0779315	0.255378	Cbfb/Runx1	2
GO:0032436	positive regulation of proteasomal ubiquitin-dependent protein catabolic process	5/604	88/23328	0.0782705	0.255571	Csnk1a1/Gsk3a/Gsk3b/Rnf144a/Trib2	5
GO:0060079	excitatory postsynaptic potential	5/604	88/23328	0.0782705	0.255571	Grk2/Gsk3b/Ppp3ca/Pten/Stx1a	5
GO:1901992	positive regulation of mitotic cell cycle phase transition	5/604	88/23328	0.0782705	0.255571	Camk2d/Ddx3x/Kmt2e/Rdx/Ube2e2	5
GO:1903321	negative regulation of protein modification by small protein conjugation or removal	5/604	88/23328	0.0782705	0.255571	Bag2/Dysf/Ivns1abp/Trip12/Tspo	5
GO:0006888	endoplasmic reticulum to Golgi vesicle-mediated transport	6/604	115/23328	0.0785336	0.255972	Ank1/Sec31a/Trappc2/Trappc2l/Trappc3/Vapb	6
GO:0008585	female gonad development	6/604	115/23328	0.0785336	0.255972	Ermp1/Grk2/Runx1/Ube3a/Vegfa/Vgf	6
GO:0008654	phospholipid biosynthetic process	8/604	172/23328	0.0793598	0.257099	Capn2/Chka/Dgkz/Fdps/Lpgat1/Mvd/Pi4k2a/Pik3ca	8
GO:0007212	dopamine receptor signaling pathway	3/604	39/23328	0.0795131	0.257099	Gnal/Gnao1/Nsg2	3
GO:0032506	cytokinetic process	3/604	39/23328	0.0795131	0.257099	Anxa11/Myh9/Stx2	3
GO:0036230	granulocyte activation	3/604	39/23328	0.0795131	0.257099	Grn/Kmt2e/Pi4k2a	3
GO:0042311	vasodilation	3/604	39/23328	0.0795131	0.257099	Apoe/Calca/Gpx1	3
GO:0042398	cellular modified amino acid biosynthetic process	3/604	39/23328	0.0795131	0.257099	Carns1/Gatm/Ggt7	3
GO:0061462	protein localization to lysosome	3/604	39/23328	0.0795131	0.257099	Atp13a2/Gcc2/Hspa8	3
GO:1902100	negative regulation of metaphase/anaphase transition of cell cycle	3/604	39/23328	0.0795131	0.257099	Bub3/Dync1li1/Klhl22	3
GO:1905710	positive regulation of membrane permeability	3/604	39/23328	0.0795131	0.257099	Gsk3a/Gsk3b/Hspa8	3
GO:1905818	regulation of chromosome separation	4/604	63/23328	0.0803463	0.259563	Bub3/Dync1li1/Klhl22/Pttg1	4
GO:0032872	regulation of stress-activated MAPK cascade	10/604	232/23328	0.0806574	0.260338	Dvl3/Emc10/Hipk3/Hmgcr/Irak1/Map3k10/Pja2/Ptpn1/Stk25/Vegfa	10
GO:0002792	negative regulation of peptide secretion	6/604	116/23328	0.0811076	0.261329	Anxa5/Apoe/Hmgcr/Klf7/Pim3/Ppp3ca	6
GO:0043487	regulation of RNA stability	6/604	116/23328	0.0811076	0.261329	Cpeb3/Dhx9/Dkc1/Elavl4/Taf15/Vegfa	6
GO:0070301	cellular response to hydrogen peroxide	5/604	89/23328	0.08126	0.261589	Cfl1/Pcgf2/Rhob/Stk25/Top2b	5
GO:0071230	cellular response to amino acid stimulus	8/604	173/23328	0.0814313	0.261909	Capn2/Cdh1/Cpeb3/Ipo5/Klhl22/Lamtor3/Lars/Xbp1	8
GO:0090150	establishment of protein localization to membrane	10/604	233/23328	0.0824361	0.264675	Arl6ip1/Arpc2/Cnst/Gopc/Gorasp2/Sec62/Sec63/Snap47/Srp14/Zdhhc2	10
GO:0097191	extrinsic apoptotic signaling pathway	10/604	233/23328	0.0824361	0.264675	Bag3/Ddx3x/Gpx1/Gsk3a/Gsk3b/Itm2c/Pdia3/Pea15a/Pten/Vegfa	10
GO:0006612	protein targeting to membrane	6/604	117/23328	0.0837282	0.26693	Arl6ip1/Arpc2/Sec62/Sec63/Srp14/Zdhhc2	6
GO:0048814	regulation of dendrite morphogenesis	6/604	117/23328	0.0837282	0.26693	Cfl1/Gsk3b/Ppp3ca/Pten/Stau2/Ube3a	6
GO:1905269	positive regulation of chromatin organization	6/604	117/23328	0.0837282	0.26693	Brd7/Kmt2e/Mphosph8/Trim28/Vegfa/Xbp1	6
GO:0045787	positive regulation of cell cycle	14/604	358/23328	0.0838497	0.26693	Asns/Calr/Camk2d/Cast/Ddx3x/Dync1li1/Dynlt3/Hsp90ab1/Kmt2e/Mnat1/Pim1/Pou4f1/Rdx/Ube2e2	14
GO:0008347	glial cell migration	4/604	64/23328	0.0840392	0.26693	Cd9/Sun2/Tspo/Zmiz1	4
GO:0043388	positive regulation of DNA binding	4/604	64/23328	0.0840392	0.26693	Calm1/Hipk3/Pou4f1/Trim28	4
GO:0061951	establishment of protein localization to plasma membrane	4/604	64/23328	0.0840392	0.26693	Cnst/Gopc/Gorasp2/Zdhhc2	4
GO:1902807	negative regulation of cell cycle G1/S phase transition	4/604	64/23328	0.0840392	0.26693	Brd7/Cdkn2d/Dgkz/Pten	4
GO:0007044	cell-substrate junction assembly	5/604	90/23328	0.0843096	0.26693	Cfl1/Clasp1/Fermt2/Pten/Vegfa	5
GO:0046888	negative regulation of hormone secretion	5/604	90/23328	0.0843096	0.26693	Anxa5/Hmgcr/Klf7/Pim3/Ppp3ca	5
GO:0009409	response to cold	3/604	40/23328	0.0843816	0.26693	Abraxas2/Nfe2l1/Vgf	3
GO:0031577	spindle checkpoint	3/604	40/23328	0.0843816	0.26693	Bub3/Dync1li1/Klhl22	3
GO:0035307	positive regulation of protein dephosphorylation	3/604	40/23328	0.0843816	0.26693	Camta1/Hsp90ab1/Ppp2ca	3
GO:0070570	regulation of neuron projection regeneration	3/604	40/23328	0.0843816	0.26693	Grn/Pten/Rtn4rl1	3
GO:0070884	regulation of calcineurin-NFAT signaling cascade	3/604	40/23328	0.0843816	0.26693	Camta1/Gsk3b/Rcan2	3
GO:0071542	dopaminergic neuron differentiation	3/604	40/23328	0.0843816	0.26693	Dvl3/Gsk3b/Vegfa	3
GO:1903959	regulation of anion transmembrane transport	3/604	40/23328	0.0843816	0.26693	Arl6ip1/Gopc/Hk1	3
GO:0006622	protein targeting to lysosome	2/604	19/23328	0.0856544	0.267298	Gcc2/Hspa8	2
GO:0006656	phosphatidylcholine biosynthetic process	2/604	19/23328	0.0856544	0.267298	Capn2/Chka	2
GO:0010880	regulation of release of sequestered calcium ion into cytosol by sarcoplasmic reticulum	2/604	19/23328	0.0856544	0.267298	Ank2/Camk2d	2
GO:0030050	vesicle transport along actin filament	2/604	19/23328	0.0856544	0.267298	Myo1a/Wasl	2
GO:0031445	regulation of heterochromatin assembly	2/604	19/23328	0.0856544	0.267298	Mphosph8/Trim28	2
GO:0035372	protein localization to microtubule	2/604	19/23328	0.0856544	0.267298	Gsk3b/Mapre2	2
GO:0043116	negative regulation of vascular permeability	2/604	19/23328	0.0856544	0.267298	Apoe/Vegfa	2
GO:0045540	regulation of cholesterol biosynthetic process	2/604	19/23328	0.0856544	0.267298	Apoe/Fdps	2
GO:0050884	neuromuscular process controlling posture	2/604	19/23328	0.0856544	0.267298	Gaa/Pou4f1	2
GO:0051546	keratinocyte migration	2/604	19/23328	0.0856544	0.267298	Mapre2/Pten	2
GO:0072578	neurotransmitter-gated ion channel clustering	2/604	19/23328	0.0856544	0.267298	Apoe/Zdhhc2	2
GO:0106118	regulation of sterol biosynthetic process	2/604	19/23328	0.0856544	0.267298	Apoe/Fdps	2
GO:1904424	regulation of GTP binding	2/604	19/23328	0.0856544	0.267298	Arhgap28/Csnk1a1	2
GO:1905874	regulation of postsynaptic density organization	2/604	19/23328	0.0856544	0.267298	Cfl1/Nptx1	2
GO:2000641	regulation of early endosome to late endosome transport	2/604	19/23328	0.0856544	0.267298	Rdx/Snx3	2
GO:0007612	learning	8/604	175/23328	0.0856696	0.267298	Amph/Comt/Elavl4/Hmgcr/Ndrg4/Nptx2/Tac1/Th	8
GO:0070302	regulation of stress-activated protein kinase signaling cascade	10/604	235/23328	0.0860653	0.268304	Dvl3/Emc10/Hipk3/Hmgcr/Irak1/Map3k10/Pja2/Ptpn1/Stk25/Vegfa	10
GO:0046545	development of primary female sexual characteristics	6/604	118/23328	0.0863952	0.269102	Ermp1/Grk2/Runx1/Ube3a/Vegfa/Vgf	6
GO:0043414	macromolecule methylation	12/604	297/23328	0.0867304	0.269916	Gsk3a/Gsk3b/Kmt2e/Mphosph8/Nsd2/Pik3ca/Rab6a/Suz12/Tdrkh/Trim28/Trmt1l/Xbp1	12
GO:0034765	regulation of ion transmembrane transport	18/604	489/23328	0.0868259	0.269983	Ahcyl1/Ank2/Arl6ip1/Cacna1h/Camk2d/Cfl1/Dysf/Gopc/Hk1/Kcnk13/Kif5b/Nipsnap2/Plp1/Ppp2ca/Pten/Rph3a/Scn10a/Ubash3b	18
GO:0045454	cell redox homeostasis	4/604	65/23328	0.0878138	0.272823	Gpx1/Nfe2l1/Pdia3/Txnl1	4
GO:0045930	negative regulation of mitotic cell cycle	10/604	236/23328	0.0879158	0.272904	Brd7/Bub3/Dgkz/Dync1li1/Klhl22/Pten/Pttg1/Timp2/Top2b/Zwint	10
GO:0006914	autophagy	16/604	425/23328	0.0880643	0.272904	Acbd5/Atp13a2/Atp6v0a1/Bag3/Fundc1/Gopc/Gsk3a/Gsk3b/Hspa8/Klhl22/Map1lc3b/Nprl3/Pip4k2a/Rnf5/Tspo/Xbp1	16
GO:0061919	process utilizing autophagic mechanism	16/604	425/23328	0.0880643	0.272904	Acbd5/Atp13a2/Atp6v0a1/Bag3/Fundc1/Gopc/Gsk3a/Gsk3b/Hspa8/Klhl22/Map1lc3b/Nprl3/Pip4k2a/Rnf5/Tspo/Xbp1	16
GO:0001952	regulation of cell-matrix adhesion	6/604	119/23328	0.0891085	0.275327	Cfl1/Clasp1/Gsk3b/Onecut2/Pten/Vegfa	6
GO:0007431	salivary gland development	3/604	41/23328	0.0893742	0.275327	Cdh1/Sema3c/Xbp1	3
GO:0046164	alcohol catabolic process	3/604	41/23328	0.0893742	0.275327	Apoe/Pten/Sord	3
GO:0072599	establishment of protein localization to endoplasmic reticulum	3/604	41/23328	0.0893742	0.275327	Sec62/Sec63/Srp14	3
GO:0098801	regulation of renal system process	3/604	41/23328	0.0893742	0.275327	Comt/Gnai2/Tac1	3
GO:0106056	regulation of calcineurin-mediated signaling	3/604	41/23328	0.0893742	0.275327	Camta1/Gsk3b/Rcan2	3
GO:1900744	regulation of p38MAPK cascade	3/604	41/23328	0.0893742	0.275327	Emc10/Pja2/Vegfa	3
GO:0050680	negative regulation of epithelial cell proliferation	7/604	148/23328	0.0905347	0.278124	Apoe/Cdh1/Ift57/Maged1/Pten/Sparc/Suz12	7
GO:0000045	autophagosome assembly	5/604	92/23328	0.0905868	0.278124	Bag3/Map1lc3b/Nprl3/Pip4k2a/Rnf5	5
GO:0051304	chromosome separation	5/604	92/23328	0.0905868	0.278124	Bub3/Dync1li1/Klhl22/Pttg1/Top2b	5
GO:0055072	iron ion homeostasis	5/604	92/23328	0.0905868	0.278124	Ank1/Atp13a2/Egln1/Ftl1/Slc22a17	5
GO:0010959	regulation of metal ion transport	16/604	427/23328	0.0908183	0.278367	Ahcyl1/Ank2/Atp2b1/Camk2d/Dysf/Gnai2/Gnao1/Kif5b/Nipsnap2/Plp1/Ppp2ca/Pten/Trpv2/Tspo/Ubash3b/Wfs1	16
GO:0022407	regulation of cell-cell adhesion	16/604	427/23328	0.0908183	0.278367	Ass1/Cbfb/Cd47/Cd9/Cdh1/Hspd1/Irak1/Rdx/Runx1/Slc7a1/Tmem131l/Ubash3b/Vegfa/Xbp1/Zdhhc2/Zmiz1	16
GO:0042982	amyloid precursor protein metabolic process	4/604	66/23328	0.091669	0.280503	Apoe/Dhcr24/Gsk3a/Itm2c	4
GO:0090559	regulation of membrane permeability	4/604	66/23328	0.091669	0.280503	Gsk3a/Gsk3b/Hspa8/Laptm4b	4
GO:0031331	positive regulation of cellular catabolic process	15/604	396/23328	0.0926548	0.283282	Apoe/Bag2/Bag3/Cpeb3/Csnk1a1/Gsk3a/Gsk3b/Pip4k2a/Pten/Ptpn1/Rdx/Rnf144a/Tob1/Trib2/Xbp1	15
GO:0046879	hormone secretion	14/604	364/23328	0.0927783	0.283312	Anxa5/Camk2n1/Hmgcr/Kif5b/Klf7/Pclo/Pim3/Ppp3ca/Runx1/Sidt2/Stx1a/Tac1/Vgf/Ywhaz	14
GO:0043405	regulation of MAP kinase activity	12/604	301/23328	0.0934043	0.283312	Apoe/Dvl3/Gsk3b/Hipk3/Hmgcr/Irak1/Lamtor3/Maged1/Map3k10/Ptpn1/Trib2/Vegfa	12
GO:0000966	RNA 5'-end processing	2/604	20/23328	0.0935958	0.283312	Rpp30/Ssb	2
GO:0006349	regulation of gene expression by genetic imprinting	2/604	20/23328	0.0935958	0.283312	Gsk3a/Gsk3b	2
GO:0010875	positive regulation of cholesterol efflux	2/604	20/23328	0.0935958	0.283312	Apoe/Zdhhc8	2
GO:0016137	glycoside metabolic process	2/604	20/23328	0.0935958	0.283312	Fuca2/Gla	2
GO:0021535	cell migration in hindbrain	2/604	20/23328	0.0935958	0.283312	Pou4f1/Rbfox2	2
GO:0046851	negative regulation of bone remodeling	2/604	20/23328	0.0935958	0.283312	Ubash3b/Vegfa	2
GO:1900151	regulation of nuclear-transcribed mRNA catabolic process, deadenylation-dependent decay	2/604	20/23328	0.0935958	0.283312	Cpeb3/Tob1	2
GO:1901028	regulation of mitochondrial outer membrane permeabilization involved in apoptotic signaling pathway	2/604	20/23328	0.0935958	0.283312	Gsk3a/Gsk3b	2
GO:1903214	regulation of protein targeting to mitochondrion	2/604	20/23328	0.0935958	0.283312	Bag3/Gsk3a	2
GO:1903909	regulation of receptor clustering	2/604	20/23328	0.0935958	0.283312	Sorbs2/Zdhhc2	2
GO:0043506	regulation of JUN kinase activity	5/604	93/23328	0.0938136	0.283736	Dvl3/Hipk3/Irak1/Map3k10/Ptpn1	5
GO:0016569	covalent chromatin modification	17/604	462/23328	0.0942422	0.28445	Atxn7l3/Brd7/Hopx/Kmt2e/Mphosph8/Nsd2/Pcgf2/Phb/Phf20/Pim3/Suz12/Tbl1x/Trim28/Trip12/Ube2e1/Vegfa/Xbp1	17
GO:0050708	regulation of protein secretion	14/604	365/23328	0.094322	0.28445	Anxa5/Apoe/Atp13a2/Cadm1/Camk2n1/Cd2ap/Gapdh/Hmgcr/Kif5b/Klf7/Pim3/Ppp3ca/Sidt2/Xbp1	14
GO:0006509	membrane protein ectodomain proteolysis	3/604	42/23328	0.0944873	0.28445	Apoe/Myh9/Timp2	3
GO:0042417	dopamine metabolic process	3/604	42/23328	0.0944873	0.28445	Comt/Moxd1/Th	3
GO:0046825	regulation of protein export from nucleus	3/604	42/23328	0.0944873	0.28445	Bag3/Gsk3b/Rbm22	3
GO:0015837	amine transport	6/604	121/23328	0.094673	0.28445	Arl6ip1/Dpysl2/Grk2/Stx1a/Syt1/Th	6
GO:0042542	response to hydrogen peroxide	6/604	121/23328	0.094673	0.28445	Cfl1/Gpx1/Pcgf2/Rhob/Stk25/Top2b	6
GO:1901136	carbohydrate derivative catabolic process	6/604	121/23328	0.094673	0.28445	Cda/Cemip2/Fuca2/Gla/Nt5m/Nudt4	6
GO:0000768	syncytium formation by plasma membrane fusion	4/604	67/23328	0.0956036	0.286538	Capn2/Cd9/Gsk3b/Myh9	4
GO:0140253	cell-cell fusion	4/604	67/23328	0.0956036	0.286538	Capn2/Cd9/Gsk3b/Myh9	4
GO:1903307	positive regulation of regulated secretory pathway	4/604	67/23328	0.0956036	0.286538	Cacna1h/Cadps/Stx1a/Syt1	4
GO:1902275	regulation of chromatin organization	9/604	210/23328	0.0966598	0.289229	Brd7/Kmt2e/Mllt3/Mphosph8/Ssrp1/Trim28/Trip12/Vegfa/Xbp1	9
GO:2000027	regulation of animal organ morphogenesis	9/604	210/23328	0.0966598	0.289229	Casz1/Cdh1/Dvl3/Maged1/Mllt3/Pim1/Sema3c/Vegfa/Xbp1	9
GO:0000075	cell cycle checkpoint	8/604	180/23328	0.0968192	0.289468	Bub3/Cdc5l/Dgkz/Dync1li1/Klhl22/Pea15a/Top2b/Zwint	8
GO:0010717	regulation of epithelial to mesenchymal transition	5/604	94/23328	0.0970986	0.290066	Clasp1/Ppp2ca/Pten/Sdcbp/Vegfa	5
GO:0045807	positive regulation of endocytosis	6/604	122/23328	0.0975236	0.291098	Apoe/Kif3a/Ppp3ca/Snap91/Vegfa/Wasl	6
GO:0000422	autophagy of mitochondrion	4/604	68/23328	0.0996164	0.294277	Fundc1/Gsk3a/Map1lc3b/Tspo	4
GO:0002763	positive regulation of myeloid leukocyte differentiation	4/604	68/23328	0.0996164	0.294277	Ctnnbip1/Gsk3b/Pou4f1/Runx1	4
GO:0043949	regulation of cAMP-mediated signaling	4/604	68/23328	0.0996164	0.294277	Gnai2/Grk2/Gsk3a/Prkar2a	4
GO:0046324	regulation of glucose import	4/604	68/23328	0.0996164	0.294277	Grk2/Gsk3a/Mef2a/Pea15a	4
GO:0046579	positive regulation of Ras protein signal transduction	4/604	68/23328	0.0996164	0.294277	Camk2d/Mapre2/Ntrk1/Shoc2	4
GO:0048641	regulation of skeletal muscle tissue development	4/604	68/23328	0.0996164	0.294277	Ddx17/Ddx5/Hmgcr/Rbfox1	4
GO:0050432	catecholamine secretion	4/604	68/23328	0.0996164	0.294277	Cadps/Grk2/Stx1a/Syt1	4
GO:0061726	mitochondrion disassembly	4/604	68/23328	0.0996164	0.294277	Fundc1/Gsk3a/Map1lc3b/Tspo	4
GO:2000378	negative regulation of reactive oxygen species metabolic process	4/604	68/23328	0.0996164	0.294277	Eef1a1/Gla/Hspd1/Tspo	4
GO:0014003	oligodendrocyte development	3/604	43/23328	0.0997175	0.294277	Id4/Plp1/Pten	3
GO:0032007	negative regulation of TOR signaling	3/604	43/23328	0.0997175	0.294277	Gsk3a/Gsk3b/Nprl3	3
GO:0038083	peptidyl-tyrosine autophosphorylation	3/604	43/23328	0.0997175	0.294277	Aatk/Ntrk1/Vegfa	3
GO:0046854	phosphatidylinositol phosphorylation	3/604	43/23328	0.0997175	0.294277	Efr3b/Pi4k2a/Pik3ca	3
GO:0050685	positive regulation of mRNA processing	3/604	43/23328	0.0997175	0.294277	Cpeb3/Hspa8/Tra2a	3
GO:0008286	insulin receptor signaling pathway	6/604	123/23328	0.100419	0.295232	Eif4ebp2/Gnai2/Gsk3a/Gsk3b/Nucks1/Ptpn1	6
GO:0051341	regulation of oxidoreductase activity	5/604	95/23328	0.100441	0.295232	Apoe/Gla/Gnai2/Gsk3b/Rfk	5
GO:1902600	proton transmembrane transport	5/604	95/23328	0.100441	0.295232	Atp5c1/Atp5j2/Atp6v0a1/Atp6v1b2/Clcn3	5
GO:0071559	response to transforming growth factor beta	9/604	212/23328	0.100956	0.295232	Fermt2/Hsp90ab1/Onecut2/Runx1/Sdcbp/Snx25/Xbp1/Zfhx3/Zmiz1	9
GO:0000028	ribosomal small subunit assembly	2/604	21/23328	0.101739	0.295232	mt-Rnr1/Rps2	2
GO:0001976	nervous system process involved in regulation of systemic arterial blood pressure	2/604	21/23328	0.101739	0.295232	Calca/Rps6ka2	2
GO:0006346	DNA methylation-dependent heterochromatin assembly	2/604	21/23328	0.101739	0.295232	Mphosph8/Trim28	2
GO:0008210	estrogen metabolic process	2/604	21/23328	0.101739	0.295232	Comt/Hsd17b7	2
GO:0010847	regulation of chromatin assembly	2/604	21/23328	0.101739	0.295232	Mphosph8/Trim28	2
GO:0014808	release of sequestered calcium ion into cytosol by sarcoplasmic reticulum	2/604	21/23328	0.101739	0.295232	Ank2/Camk2d	2
GO:0036344	platelet morphogenesis	2/604	21/23328	0.101739	0.295232	C1galt1c1/Myh9	2
GO:0042219	cellular modified amino acid catabolic process	2/604	21/23328	0.101739	0.295232	Abhd12/Ggt7	2
GO:0043117	positive regulation of vascular permeability	2/604	21/23328	0.101739	0.295232	Apoe/Vegfa	2
GO:0045475	locomotor rhythm	2/604	21/23328	0.101739	0.295232	Pten/Zfhx3	2
GO:0046174	polyol catabolic process	2/604	21/23328	0.101739	0.295232	Pten/Sord	2
GO:0046697	decidualization	2/604	21/23328	0.101739	0.295232	Cdh1/Tppp3	2
GO:0050434	positive regulation of viral transcription	2/604	21/23328	0.101739	0.295232	Dhx9/Nucks1	2
GO:0090036	regulation of protein kinase C signaling	2/604	21/23328	0.101739	0.295232	Capzb/Vegfa	2
GO:0097107	postsynaptic density assembly	2/604	21/23328	0.101739	0.295232	Nptx1/Pten	2
GO:1902004	positive regulation of amyloid-beta formation	2/604	21/23328	0.101739	0.295232	Apoe/Gsk3a	2
GO:2000209	regulation of anoikis	2/604	21/23328	0.101739	0.295232	Pik3ca/Tle5	2
GO:0051153	regulation of striated muscle cell differentiation	6/604	124/23328	0.10336	0.299274	Capn2/Fdps/Gsk3a/Gsk3b/Hopx/Xbp1	6
GO:0006949	syncytium formation	4/604	69/23328	0.103706	0.299274	Capn2/Cd9/Gsk3b/Myh9	4
GO:0033047	regulation of mitotic sister chromatid segregation	4/604	69/23328	0.103706	0.299274	Bub3/Dync1li1/Klhl22/Pttg1	4
GO:0045428	regulation of nitric oxide biosynthetic process	4/604	69/23328	0.103706	0.299274	Ass1/Cd47/Gla/Tspo	4
GO:0048146	positive regulation of fibroblast proliferation	4/604	69/23328	0.103706	0.299274	Dhx9/Grk2/Rps3a1/Zmiz1	4
GO:0048168	regulation of neuronal synaptic plasticity	4/604	69/23328	0.103706	0.299274	Gsk3b/Ncdn/Vgf/Zdhhc2	4
GO:1904377	positive regulation of protein localization to cell periphery	4/604	69/23328	0.103706	0.299274	Cnst/Kif5b/Rer1/Zdhhc2	4
GO:0098876	vesicle-mediated transport to the plasma membrane	5/604	96/23328	0.10384	0.299425	Cnst/Exoc6b/Gopc/Snap47/Zdhhc2	5
GO:0016925	protein sumoylation	3/604	44/23328	0.105061	0.301753	Stx1a/Trim28/Zmiz1	3
GO:0032768	regulation of monooxygenase activity	3/604	44/23328	0.105061	0.301753	Apoe/Gla/Gsk3b	3
GO:0043114	regulation of vascular permeability	3/604	44/23328	0.105061	0.301753	Apoe/Ctnnbip1/Vegfa	3
GO:0044091	membrane biogenesis	3/604	44/23328	0.105061	0.301753	Gak/Pten/Stx2	3
GO:0050919	negative chemotaxis	3/604	44/23328	0.105061	0.301753	Nrp2/Rtn4rl1/Sema3c	3
GO:0009914	hormone transport	14/604	372/23328	0.105572	0.302982	Anxa5/Camk2n1/Hmgcr/Kif5b/Klf7/Pclo/Pim3/Ppp3ca/Runx1/Sidt2/Stx1a/Tac1/Vgf/Ywhaz	14
GO:0002027	regulation of heart rate	5/604	97/23328	0.107296	0.307206	Ank2/Calca/Rbfox2/Scn10a/Tac1	5
GO:0006885	regulation of pH	5/604	97/23328	0.107296	0.307206	Atp6v0a1/Dmxl2/Grn/Slc9a9/Ube3a	5
GO:0099072	regulation of postsynaptic membrane neurotransmitter receptor levels	5/604	97/23328	0.107296	0.307206	Gsk3b/Nptx1/Nptx2/Nptxr/Snap47	5
GO:1901888	regulation of cell junction assembly	9/604	215/23328	0.107601	0.307647	Cfl1/Clasp1/Gsk3b/Nptx1/Nptxr/Ntrk1/Pten/Stau2/Vegfa	9
GO:0032922	circadian regulation of gene expression	4/604	70/23328	0.107871	0.307647	Id4/Maged1/Rai1/Zfhx3	4
GO:0071426	ribonucleoprotein complex export from nucleus	4/604	70/23328	0.107871	0.307647	Nup88/Sarnp/Sem1/Ssb	4
GO:1905515	non-motile cilium assembly	4/604	70/23328	0.107871	0.307647	Dctn1/Ift57/Kif3a/Map4	4
GO:2000179	positive regulation of neural precursor cell proliferation	4/604	70/23328	0.107871	0.307647	Gak/Gnai2/Nap1l1/Vegfa	4
GO:0006644	phospholipid metabolic process	14/604	374/23328	0.108929	0.310421	Abhd12/Capn2/Chka/Dgkz/Efr3b/Fdps/Lpgat1/Mvd/Pi4k2a/Pik3ca/Pip4k2a/Pitpnc1/Pten/Serinc3	14
GO:0010506	regulation of autophagy	11/604	278/23328	0.109027	0.310458	Atp13a2/Atp6v0a1/Bag3/Gsk3a/Gsk3b/Klhl22/Nprl3/Pip4k2a/Rnf5/Tspo/Xbp1	11
GO:0006120	mitochondrial electron transport, NADH to ubiquinone	2/604	22/23328	0.110069	0.311722	Ndufa8/Ndufb9	2
GO:0006783	heme biosynthetic process	2/604	22/23328	0.110069	0.311722	Cox10/Snx3	2
GO:0010499	proteasomal ubiquitin-independent protein catabolic process	2/604	22/23328	0.110069	0.311722	Psma5/Psmb7	2
GO:0019674	NAD metabolic process	2/604	22/23328	0.110069	0.311722	Hk1/Mdh1	2
GO:1903055	positive regulation of extracellular matrix organization	2/604	22/23328	0.110069	0.311722	Clasp1/Colgalt1	2
GO:1903514	release of sequestered calcium ion into cytosol by endoplasmic reticulum	2/604	22/23328	0.110069	0.311722	Ank2/Camk2d	2
GO:2001026	regulation of endothelial cell chemotaxis	2/604	22/23328	0.110069	0.311722	Hspb1/Vegfa	2
GO:0000245	spliceosomal complex assembly	3/604	45/23328	0.110515	0.311776	Crnkl1/Mbnl1/Psip1	3
GO:0009166	nucleotide catabolic process	3/604	45/23328	0.110515	0.311776	Enpp5/Nt5m/Nudt4	3
GO:0031507	heterochromatin assembly	3/604	45/23328	0.110515	0.311776	Mphosph8/Smarca5/Trim28	3
GO:0032527	protein exit from endoplasmic reticulum	3/604	45/23328	0.110515	0.311776	Gcc2/Os9/Tmem30a	3
GO:0089718	amino acid import across plasma membrane	3/604	45/23328	0.110515	0.311776	Arl6ip1/Slc3a2/Slc7a1	3
GO:0099565	chemical synaptic transmission, postsynaptic	5/604	98/23328	0.110808	0.311878	Grk2/Gsk3b/Ppp3ca/Pten/Stx1a	5
GO:1901657	glycosyl compound metabolic process	5/604	98/23328	0.110808	0.311878	Acpp/Cda/Fuca2/Gla/Uckl1	5
GO:1903008	organelle disassembly	5/604	98/23328	0.110808	0.311878	Fundc1/Gsk3a/Kif5b/Map1lc3b/Tspo	5
GO:0006790	sulfur compound metabolic process	11/604	279/23328	0.111021	0.312238	Acpp/Ahcyl1/Comt/Cs/Ggt7/Gpx1/Gpx4/Isca2/Mpst/Mvd/Nfe2l1	11
GO:0003012	muscle system process	15/604	408/23328	0.11132	0.312839	Ank2/Atp2b1/Cacna1h/Calca/Camk2d/Fdps/Gaa/Gatm/Grk2/Gsk3a/Gsk3b/Mef2a/Ppp3ca/Scn10a/Sorbs2	15
GO:0043113	receptor clustering	4/604	71/23328	0.112111	0.314488	Apoe/Rer1/Sorbs2/Zdhhc2	4
GO:0071166	ribonucleoprotein complex localization	4/604	71/23328	0.112111	0.314488	Nup88/Sarnp/Sem1/Ssb	4
GO:0031668	cellular response to extracellular stimulus	9/604	217/23328	0.112166	0.314488	Asns/Comt/Lars/Map1lc3b/Nprl3/Pdia3/Pim1/Tle5/Xbp1	9
GO:0060048	cardiac muscle contraction	6/604	127/23328	0.112449	0.31504	Ank2/Cacna1h/Camk2d/Gaa/Grk2/Scn10a	6
GO:0071496	cellular response to external stimulus	11/604	280/23328	0.113036	0.316442	Asns/Bag3/Comt/Gsk3b/Lars/Map1lc3b/Nprl3/Pdia3/Pim1/Tle5/Xbp1	11
GO:0021761	limbic system development	5/604	99/23328	0.114374	0.319943	Gsk3b/Id4/Kif3a/Nrp2/Pten	5
GO:0006282	regulation of DNA repair	6/604	128/23328	0.115566	0.322782	Dhx9/Fam168a/Nsd2/Top2b/Trim28/Trip12	6
GO:0061013	regulation of mRNA catabolic process	6/604	128/23328	0.115566	0.322782	Cpeb3/Dhx9/Elavl4/Taf15/Tob1/Vegfa	6
GO:0003254	regulation of membrane depolarization	3/604	46/23328	0.116075	0.322969	Camk2d/Scn10a/Tspo	3
GO:0033344	cholesterol efflux	3/604	46/23328	0.116075	0.322969	Apoe/Irak1/Zdhhc8	3
GO:0090317	negative regulation of intracellular protein transport	3/604	46/23328	0.116075	0.322969	Bag3/Os9/Ppp2ca	3
GO:0098926	postsynaptic signal transduction	3/604	46/23328	0.116075	0.322969	Gnai2/Rnf10/Sorbs2	3
GO:1901985	positive regulation of protein acetylation	3/604	46/23328	0.116075	0.322969	Brd7/Ddx3x/Xbp1	3
GO:0031669	cellular response to nutrient levels	8/604	188/23328	0.116282	0.323052	Asns/Comt/Lars/Map1lc3b/Nprl3/Pdia3/Pim1/Xbp1	8
GO:0045766	positive regulation of angiogenesis	8/604	188/23328	0.116282	0.323052	Emc10/Grn/Hspb1/Ntrk1/Rhob/Runx1/Vegfa/Xbp1	8
GO:1901988	negative regulation of cell cycle phase transition	7/604	158/23328	0.116903	0.324532	Brd7/Bub3/Cdkn2d/Dgkz/Dync1li1/Klhl22/Pten	7
GO:0006476	protein deacetylation	5/604	100/23328	0.117995	0.326428	Dysf/Hopx/Phb/Tbl1x/Vegfa	5
GO:0007568	aging	10/604	251/23328	0.118521	0.326428	Apoe/Calr/Gnao1/Gsk3a/Ide/Pten/Rwdd1/Sec63/Top2b/Zmiz1	10
GO:0034405	response to fluid shear stress	2/604	23/23328	0.11857	0.326428	Ass1/Xbp1	2
GO:0043371	negative regulation of CD4-positive, alpha-beta T cell differentiation	2/604	23/23328	0.11857	0.326428	Cbfb/Runx1	2
GO:0048485	sympathetic nervous system development	2/604	23/23328	0.11857	0.326428	Nrp2/Ntrk1	2
GO:0051043	regulation of membrane protein ectodomain proteolysis	2/604	23/23328	0.11857	0.326428	Apoe/Timp2	2
GO:0051156	glucose 6-phosphate metabolic process	2/604	23/23328	0.11857	0.326428	Hk1/Nfe2l1	2
GO:0051450	myoblast proliferation	2/604	23/23328	0.11857	0.326428	Gpx1/Malat1	2
GO:0090190	positive regulation of branching involved in ureteric bud morphogenesis	2/604	23/23328	0.11857	0.326428	Maged1/Vegfa	2
GO:0097062	dendritic spine maintenance	2/604	23/23328	0.11857	0.326428	Apoe/Cfl1	2
GO:2000831	regulation of steroid hormone secretion	2/604	23/23328	0.11857	0.326428	Runx1/Tac1	2
GO:0033138	positive regulation of peptidyl-serine phosphorylation	6/604	129/23328	0.118726	0.32661	Araf/Gsk3a/Hsp90ab1/Pik3ca/Sh2d3c/Vegfa	6
GO:0045444	fat cell differentiation	10/604	252/23328	0.120749	0.331586	Dysf/Gpx1/Gsk3b/Id4/Klf5/Pim1/Tbl1x/Trib2/Vegfa/Xbp1	10
GO:0045739	positive regulation of DNA repair	4/604	73/23328	0.120807	0.331586	Dhx9/Fam168a/Top2b/Trim28	4
GO:0051155	positive regulation of striated muscle cell differentiation	4/604	73/23328	0.120807	0.331586	Capn2/Fdps/Gsk3b/Hopx	4
GO:2001237	negative regulation of extrinsic apoptotic signaling pathway	5/604	101/23328	0.121669	0.33264	Ddx3x/Gpx1/Gsk3b/Pea15a/Vegfa	5
GO:0006378	mRNA polyadenylation	3/604	47/23328	0.121738	0.33264	Ahcyl1/Cpeb3/Cpsf1	3
GO:0038202	TORC1 signaling	3/604	47/23328	0.121738	0.33264	Klhl22/Lars/Nprl3	3
GO:0045581	negative regulation of T cell differentiation	3/604	47/23328	0.121738	0.33264	Cbfb/Runx1/Tmem131l	3
GO:0060964	regulation of gene silencing by miRNA	3/604	47/23328	0.121738	0.33264	Ddx5/Dhx9/Ppp3ca	3
GO:0072666	establishment of protein localization to vacuole	3/604	47/23328	0.121738	0.33264	Gcc2/Hspa8/Stam	3
GO:0032259	methylation	13/604	349/23328	0.12235	0.334062	Comt/Gsk3a/Gsk3b/Kmt2e/Mphosph8/Nsd2/Pik3ca/Rab6a/Suz12/Tdrkh/Trim28/Trmt1l/Xbp1	13
GO:0030072	peptide hormone secretion	11/604	285/23328	0.123421	0.336736	Anxa5/Camk2n1/Hmgcr/Kif5b/Klf7/Pclo/Pim3/Ppp3ca/Sidt2/Stx1a/Vgf	11
GO:2001020	regulation of response to DNA damage stimulus	9/604	222/23328	0.124038	0.338039	Cdkn2d/Ddx5/Dhx9/Fam168a/Nsd2/Top2b/Tpt1/Trim28/Trip12	9
GO:0061351	neural precursor cell proliferation	8/604	191/23328	0.124084	0.338039	Gak/Gnai2/Grn/Id4/Kif3a/Nap1l1/Trnp1/Vegfa	8
GO:0007093	mitotic cell cycle checkpoint	6/604	131/23328	0.125174	0.339976	Bub3/Dgkz/Dync1li1/Klhl22/Top2b/Zwint	6
GO:0006414	translational elongation	4/604	74/23328	0.125261	0.339976	Cpeb3/Eef1a1/Gtpbp2/Rplp2	4
GO:0010833	telomere maintenance via telomere lengthening	4/604	74/23328	0.125261	0.339976	Dkc1/Hmbox1/Hsp90ab1/Nek7	4
GO:0021766	hippocampus development	4/604	74/23328	0.125261	0.339976	Gsk3b/Id4/Kif3a/Pten	4
GO:0099518	vesicle cytoskeletal trafficking	4/604	74/23328	0.125261	0.339976	Ap3b2/Kif5b/Myo1a/Wasl	4
GO:1901989	positive regulation of cell cycle phase transition	5/604	102/23328	0.125397	0.340092	Camk2d/Ddx3x/Kmt2e/Rdx/Ube2e2	5
GO:0042391	regulation of membrane potential	16/604	450/23328	0.126392	0.341984	Ank2/Cacna1h/Camk2d/Gabra3/Gabrg2/Grk2/Gsk3b/Kcnk1/Kcnk13/Kif5b/Ppp3ca/Pten/Scn10a/Stx1a/Tac1/Tspo	16
GO:0001829	trophectodermal cell differentiation	2/604	24/23328	0.127228	0.341984	Cdh1/Hopx	2
GO:0015985	energy coupled proton transport, down electrochemical gradient	2/604	24/23328	0.127228	0.341984	Atp5c1/Atp5j2	2
GO:0015986	ATP synthesis coupled proton transport	2/604	24/23328	0.127228	0.341984	Atp5c1/Atp5j2	2
GO:0018230	peptidyl-L-cysteine S-palmitoylation	2/604	24/23328	0.127228	0.341984	Zdhhc2/Zdhhc8	2
GO:0018231	peptidyl-S-diacylglycerol-L-cysteine biosynthetic process from peptidyl-cysteine	2/604	24/23328	0.127228	0.341984	Zdhhc2/Zdhhc8	2
GO:0019400	alditol metabolic process	2/604	24/23328	0.127228	0.341984	Dysf/Sord	2
GO:0031954	positive regulation of protein autophosphorylation	2/604	24/23328	0.127228	0.341984	Ddx3x/Vegfa	2
GO:0035561	regulation of chromatin binding	2/604	24/23328	0.127228	0.341984	Hmbox1/Ppp3ca	2
GO:0045324	late endosome to vacuole transport	2/604	24/23328	0.127228	0.341984	Leprotl1/Stam	2
GO:0046628	positive regulation of insulin receptor signaling pathway	2/604	24/23328	0.127228	0.341984	Gnai2/Nucks1	2
GO:0090330	regulation of platelet aggregation	2/604	24/23328	0.127228	0.341984	Cd9/Ubash3b	2
GO:0019098	reproductive behavior	3/604	48/23328	0.127499	0.341984	Grn/Pten/Th	3
GO:0038066	p38MAPK cascade	3/604	48/23328	0.127499	0.341984	Emc10/Pja2/Vegfa	3
GO:0043631	RNA polyadenylation	3/604	48/23328	0.127499	0.341984	Ahcyl1/Cpeb3/Cpsf1	3
GO:0006865	amino acid transport	7/604	162/23328	0.128458	0.344303	Apba1/Arl6ip1/Dpysl2/Nfe2l1/Sfxn3/Slc3a2/Slc7a1	7
GO:0031123	RNA 3'-end processing	5/604	103/23328	0.129176	0.345719	Ahcyl1/Cpeb3/Cpsf1/Dkc1/Ssb	5
GO:0055024	regulation of cardiac muscle tissue development	5/604	103/23328	0.129176	0.345719	Fdps/Gsk3a/Gsk3b/Pim1/Pten	5
GO:0015931	nucleobase-containing compound transport	8/604	193/23328	0.129435	0.346157	Cetn3/Dhx9/Nup88/Sarnp/Sem1/Sidt2/Ssb/Stau2	8
GO:0046626	regulation of insulin receptor signaling pathway	4/604	75/23328	0.129783	0.346581	Gnai2/Gsk3a/Nucks1/Ptpn1	4
GO:0051057	positive regulation of small GTPase mediated signal transduction	4/604	75/23328	0.129783	0.346581	Camk2d/Mapre2/Ntrk1/Shoc2	4
GO:0040029	regulation of gene expression, epigenetic	7/604	163/23328	0.131434	0.350325	Gpx1/Gsk3a/Gsk3b/Mphosph8/Pcgf2/Rlim/Zmiz1	7
GO:1903169	regulation of calcium ion transmembrane transport	7/604	163/23328	0.131434	0.350325	Ank2/Camk2d/Dysf/Nipsnap2/Plp1/Ppp2ca/Ubash3b	7
GO:0051495	positive regulation of cytoskeleton organization	9/604	225/23328	0.131473	0.350325	Arpc2/Ccdc88a/Cd47/Cfl1/Dctn1/Pde4dip/Pfdn2/Tac1/Wasl	9
GO:0044070	regulation of anion transport	6/604	133/23328	0.131788	0.35091	Ahcyl1/Apoe/Arl6ip1/Dpysl2/Gopc/Hk1	6
GO:0050878	regulation of body fluid levels	13/604	354/23328	0.13207	0.351404	Anxa5/Apoe/C1galt1c1/Cd9/Cdh1/Gak/Gnai2/Map1lc3b/Tac1/Ubash3b/Vegfa/Wfs1/Xbp1	13
GO:0051403	stress-activated MAPK cascade	10/604	257/23328	0.132233	0.351581	Dvl3/Emc10/Hipk3/Hmgcr/Irak1/Map3k10/Pja2/Ptpn1/Stk25/Vegfa	10
GO:0034766	negative regulation of ion transmembrane transport	5/604	104/23328	0.133007	0.351933	Camk2d/Dysf/Gopc/Ppp2ca/Pten	5
GO:0043488	regulation of mRNA stability	5/604	104/23328	0.133007	0.351933	Cpeb3/Dhx9/Elavl4/Taf15/Vegfa	5
GO:0045778	positive regulation of ossification	5/604	104/23328	0.133007	0.351933	Atp2b1/Calca/Ctnnbip1/Tac1/Vegfa	5
GO:1902106	negative regulation of leukocyte differentiation	5/604	104/23328	0.133007	0.351933	Cbfb/Lrrc17/Runx1/Tmem131l/Ubash3b	5
GO:0007157	heterophilic cell-cell adhesion via plasma membrane cell adhesion molecules	3/604	49/23328	0.133356	0.351933	Alcam/Cadm1/Mcam	3
GO:0030490	maturation of SSU-rRNA	3/604	49/23328	0.133356	0.351933	Ngdn/Rps8/Rrp36	3
GO:0033120	positive regulation of RNA splicing	3/604	49/23328	0.133356	0.351933	Hspa8/Rbm22/Tra2a	3
GO:0035196	production of miRNAs involved in gene silencing by miRNA	3/604	49/23328	0.133356	0.351933	Ddx5/Ppp3ca/Zc3h7a	3
GO:0043090	amino acid import	3/604	49/23328	0.133356	0.351933	Arl6ip1/Slc3a2/Slc7a1	3
GO:2000725	regulation of cardiac muscle cell differentiation	3/604	49/23328	0.133356	0.351933	Fdps/Gsk3a/Gsk3b	3
GO:0034470	ncRNA processing	13/604	355/23328	0.134065	0.351933	Ddx17/Dkc1/Frg1/Lyar/Ngdn/Pa2g4/Rpl14/Rpl35/Rpp30/Rps8/Rrp36/Ssb/Trmt1l	13
GO:0007162	negative regulation of cell adhesion	11/604	290/23328	0.13432	0.351933	Ass1/Cbfb/Cd9/Cdh1/Cfl1/Pten/Rdx/Runx1/Tmem131l/Ubash3b/Vegfa	11
GO:0051865	protein autoubiquitination	4/604	76/23328	0.134372	0.351933	Rnf10/Rnf11/Ube3a/Ube4b	4
GO:0034249	negative regulation of cellular amide metabolic process	7/604	164/23328	0.134444	0.351933	Apoe/Calr/Cpeb3/Ddx3x/Eif4ebp2/Gapdh/Tob1	7
GO:0046928	regulation of neurotransmitter secretion	6/604	134/23328	0.135157	0.351933	Apba1/Cyth1/Gsk3b/Napb/Stx1a/Syt1	6
GO:0055076	transition metal ion homeostasis	6/604	134/23328	0.135157	0.351933	Ank1/Atox1/Atp13a2/Egln1/Ftl1/Slc22a17	6
GO:0060249	anatomical structure homeostasis	15/604	422/23328	0.135746	0.351933	Ankrd11/Bag3/Cib2/Clcn3/Dctn1/Dkc1/Gaa/Hmbox1/Hsp90ab1/Large1/Lipa/Ncdn/Nek7/Ubash3b/Vegfa	15
GO:0002183	cytoplasmic translational initiation	2/604	25/23328	0.136029	0.351933	Eif3a/Rps2	2
GO:0009394	2'-deoxyribonucleotide metabolic process	2/604	25/23328	0.136029	0.351933	Cmpk2/Nt5m	2
GO:0010954	positive regulation of protein processing	2/604	25/23328	0.136029	0.351933	Bag2/Myh9	2
GO:0019692	deoxyribose phosphate metabolic process	2/604	25/23328	0.136029	0.351933	Cmpk2/Nt5m	2
GO:0032878	regulation of establishment or maintenance of cell polarity	2/604	25/23328	0.136029	0.351933	Cfl1/Kif3a	2
GO:0044003	modulation by symbiont of host process	2/604	25/23328	0.136029	0.351933	Gapdh/Vapb	2
GO:0046426	negative regulation of receptor signaling pathway via JAK-STAT	2/604	25/23328	0.136029	0.351933	Ggnbp2/Suz12	2
GO:0046688	response to copper ion	2/604	25/23328	0.136029	0.351933	Nfe2l1/Sord	2
GO:0051894	positive regulation of focal adhesion assembly	2/604	25/23328	0.136029	0.351933	Cfl1/Vegfa	2
GO:0060295	regulation of cilium movement involved in cell motility	2/604	25/23328	0.136029	0.351933	Anxa5/Tac1	2
GO:0060575	intestinal epithelial cell differentiation	2/604	25/23328	0.136029	0.351933	Cdh1/Klf5	2
GO:0061213	positive regulation of mesonephros development	2/604	25/23328	0.136029	0.351933	Maged1/Vegfa	2
GO:0071108	protein K48-linked deubiquitination	2/604	25/23328	0.136029	0.351933	Mindy1/Mindy2	2
GO:0086019	cell-cell signaling involved in cardiac conduction	2/604	25/23328	0.136029	0.351933	Ank2/Scn10a	2
GO:0090114	COPII-coated vesicle budding	2/604	25/23328	0.136029	0.351933	Sec31a/Vapb	2
GO:1902019	regulation of cilium-dependent cell motility	2/604	25/23328	0.136029	0.351933	Anxa5/Tac1	2
GO:1902230	negative regulation of intrinsic apoptotic signaling pathway in response to DNA damage	2/604	25/23328	0.136029	0.351933	Cdkn2d/Tpt1	2
GO:1902683	regulation of receptor localization to synapse	2/604	25/23328	0.136029	0.351933	Gsk3b/Nptn	2
GO:1902993	positive regulation of amyloid precursor protein catabolic process	2/604	25/23328	0.136029	0.351933	Apoe/Gsk3a	2
GO:1903798	regulation of production of miRNAs involved in gene silencing by miRNA	2/604	25/23328	0.136029	0.351933	Ddx5/Ppp3ca	2
GO:1905208	negative regulation of cardiocyte differentiation	2/604	25/23328	0.136029	0.351933	Gsk3a/Klf5	2
GO:0051147	regulation of muscle cell differentiation	7/604	165/23328	0.137487	0.355453	Capn2/Fdps/Gsk3a/Gsk3b/Hopx/Klf5/Xbp1	7
GO:0070646	protein modification by small protein removal	6/604	135/23328	0.138567	0.356368	Abraxas2/Atxn7l3/Cops3/Mindy1/Mindy2/Senp6	6
GO:0006809	nitric oxide biosynthetic process	4/604	77/23328	0.139026	0.356368	Ass1/Cd47/Gla/Tspo	4
GO:0016575	histone deacetylation	4/604	77/23328	0.139026	0.356368	Hopx/Phb/Tbl1x/Vegfa	4
GO:0030433	ubiquitin-dependent ERAD pathway	4/604	77/23328	0.139026	0.356368	Os9/Rnf5/Ube4b/Wfs1	4
GO:0033143	regulation of intracellular steroid hormone receptor signaling pathway	4/604	77/23328	0.139026	0.356368	Calr/Ddx5/Phb/Strn3	4
GO:0043507	positive regulation of JUN kinase activity	4/604	77/23328	0.139026	0.356368	Dvl3/Irak1/Map3k10/Ptpn1	4
GO:0048844	artery morphogenesis	4/604	77/23328	0.139026	0.356368	Apoe/Nprl3/Vegfa/Zmiz1	4
GO:1901224	positive regulation of NIK/NF-kappaB signaling	4/604	77/23328	0.139026	0.356368	Calr/Ddx3x/Irak1/Phb	4
GO:0002762	negative regulation of myeloid leukocyte differentiation	3/604	50/23328	0.139305	0.356368	Lrrc17/Runx1/Ubash3b	3
GO:0007032	endosome organization	3/604	50/23328	0.139305	0.356368	Laptm4b/Pi4k2a/Snx3	3
GO:0021545	cranial nerve development	3/604	50/23328	0.139305	0.356368	Nrp2/Pou4f1/Prrxl1	3
GO:0032210	regulation of telomere maintenance via telomerase	3/604	50/23328	0.139305	0.356368	Dkc1/Hmbox1/Nek7	3
GO:0060147	regulation of posttranscriptional gene silencing	3/604	50/23328	0.139305	0.356368	Ddx5/Dhx9/Ppp3ca	3
GO:0060966	regulation of gene silencing by RNA	3/604	50/23328	0.139305	0.356368	Ddx5/Dhx9/Ppp3ca	3
GO:1902475	L-alpha-amino acid transmembrane transport	3/604	50/23328	0.139305	0.356368	Arl6ip1/Slc3a2/Slc7a1	3
GO:0044706	multi-multicellular organism process	8/604	197/23328	0.140486	0.359137	Calr/Cdh1/Comt/Grn/Stx2/Tppp3/Trim28/Vegfa	8
GO:0110110	positive regulation of animal organ morphogenesis	5/604	106/23328	0.140818	0.359735	Maged1/Pim1/Sema3c/Vegfa/Xbp1	5
GO:0016485	protein processing	9/604	229/23328	0.141742	0.360199	Bag2/Capn2/Cast/Cdh1/Dhcr24/Dhh/Metap2/Myh9/Rps6ka2	9
GO:0051271	negative regulation of cellular component movement	12/604	326/23328	0.141971	0.360199	Apoe/Calr/Cd9/Cdh1/Cfl1/Clasp1/Gsk3b/Ndrg4/Pten/Ptprr/Rhob/Sema3c	12
GO:0055074	calcium ion homeostasis	17/604	493/23328	0.142789	0.360199	Ank2/Apoe/Atp13a2/Atp2b1/Calca/Calcb/Camk2d/Camk2n1/Cib2/Kctd17/Nptn/Smdt1/Tac1/Trpv2/Ubash3b/Vapb/Wfs1	17
GO:0045834	positive regulation of lipid metabolic process	7/604	167/23328	0.143674	0.360199	Apoe/Capn2/Dgkz/Elovl5/Fdps/Lpgat1/Stard4	7
GO:0003208	cardiac ventricle morphogenesis	4/604	78/23328	0.143744	0.360199	Gsk3a/Pou4f1/Sema3c/Ube4b	4
GO:0005977	glycogen metabolic process	4/604	78/23328	0.143744	0.360199	Gaa/Gbe1/Gsk3a/Gsk3b	4
GO:0006073	cellular glucan metabolic process	4/604	78/23328	0.143744	0.360199	Gaa/Gbe1/Gsk3a/Gsk3b	4
GO:0044042	glucan metabolic process	4/604	78/23328	0.143744	0.360199	Gaa/Gbe1/Gsk3a/Gsk3b	4
GO:1901983	regulation of protein acetylation	4/604	78/23328	0.143744	0.360199	Brd7/Ddx3x/Gsk3b/Xbp1	4
GO:0021700	developmental maturation	12/604	327/23328	0.144153	0.360199	Calca/Cbfb/Clcn3/Gsk3b/Plp1/Pten/Rps6ka2/Runx1/Vegfa/Xbp1/Ywhaz/Zdhhc2	12
GO:0000289	nuclear-transcribed mRNA poly(A) tail shortening	2/604	26/23328	0.14496	0.360199	Cpeb3/Tob1	2
GO:0001672	regulation of chromatin assembly or disassembly	2/604	26/23328	0.14496	0.360199	Mphosph8/Trim28	2
GO:0006817	phosphate ion transport	2/604	26/23328	0.14496	0.360199	Slc25a11/Slc25a3	2
GO:0007263	nitric oxide mediated signal transduction	2/604	26/23328	0.14496	0.360199	Apoe/Vegfa	2
GO:0009713	catechol-containing compound biosynthetic process	2/604	26/23328	0.14496	0.360199	Moxd1/Th	2
GO:0021801	cerebral cortex radial glia guided migration	2/604	26/23328	0.14496	0.360199	Sun2/Zmiz1	2
GO:0022030	telencephalon glial cell migration	2/604	26/23328	0.14496	0.360199	Sun2/Zmiz1	2
GO:0031440	regulation of mRNA 3'-end processing	2/604	26/23328	0.14496	0.360199	Ahcyl1/Cpeb3	2
GO:0034104	negative regulation of tissue remodeling	2/604	26/23328	0.14496	0.360199	Ubash3b/Vegfa	2
GO:0034123	positive regulation of toll-like receptor signaling pathway	2/604	26/23328	0.14496	0.360199	Ddx3x/Pja2	2
GO:0035929	steroid hormone secretion	2/604	26/23328	0.14496	0.360199	Runx1/Tac1	2
GO:0042423	catecholamine biosynthetic process	2/604	26/23328	0.14496	0.360199	Moxd1/Th	2
GO:0044342	type B pancreatic cell proliferation	2/604	26/23328	0.14496	0.360199	Fmc1/Sidt2	2
GO:0045723	positive regulation of fatty acid biosynthetic process	2/604	26/23328	0.14496	0.360199	Elovl5/Lpgat1	2
GO:0046339	diacylglycerol metabolic process	2/604	26/23328	0.14496	0.360199	Avil/Dgkz	2
GO:0048791	calcium ion-regulated exocytosis of neurotransmitter	2/604	26/23328	0.14496	0.360199	Cadps/Syt1	2
GO:0055094	response to lipoprotein particle	2/604	26/23328	0.14496	0.360199	Apoe/Cd9	2
GO:0060765	regulation of androgen receptor signaling pathway	2/604	26/23328	0.14496	0.360199	Ddx5/Phb	2
GO:0070920	regulation of production of small RNA involved in gene silencing by RNA	2/604	26/23328	0.14496	0.360199	Ddx5/Ppp3ca	2
GO:0090189	regulation of branching involved in ureteric bud morphogenesis	2/604	26/23328	0.14496	0.360199	Maged1/Vegfa	2
GO:0098901	regulation of cardiac muscle cell action potential	2/604	26/23328	0.14496	0.360199	Ank2/Camk2d	2
GO:0099010	modification of postsynaptic structure	2/604	26/23328	0.14496	0.360199	Cfl1/Gsk3b	2
GO:0140058	neuron projection arborization	2/604	26/23328	0.14496	0.360199	Dvl3/Myo9a	2
GO:1903747	regulation of establishment of protein localization to mitochondrion	2/604	26/23328	0.14496	0.360199	Bag3/Gsk3a	2
GO:1904893	negative regulation of receptor signaling pathway via STAT	2/604	26/23328	0.14496	0.360199	Ggnbp2/Suz12	2
GO:2000637	positive regulation of gene silencing by miRNA	2/604	26/23328	0.14496	0.360199	Ddx5/Dhx9	2
GO:2000738	positive regulation of stem cell differentiation	2/604	26/23328	0.14496	0.360199	Gsk3b/Sema3c	2
GO:0006406	mRNA export from nucleus	3/604	51/23328	0.145342	0.360199	Nup88/Sarnp/Sem1	3
GO:0031050	dsRNA processing	3/604	51/23328	0.145342	0.360199	Ddx5/Ppp3ca/Zc3h7a	3
GO:0031648	protein destabilization	3/604	51/23328	0.145342	0.360199	Rnf5/Serf2/Xbp1	3
GO:0032206	positive regulation of telomere maintenance	3/604	51/23328	0.145342	0.360199	Dkc1/Hmbox1/Nek7	3
GO:0042987	amyloid precursor protein catabolic process	3/604	51/23328	0.145342	0.360199	Apoe/Dhcr24/Gsk3a	3
GO:0070918	production of small RNA involved in gene silencing by RNA	3/604	51/23328	0.145342	0.360199	Ddx5/Ppp3ca/Zc3h7a	3
GO:0071427	mRNA-containing ribonucleoprotein complex export from nucleus	3/604	51/23328	0.145342	0.360199	Nup88/Sarnp/Sem1	3
GO:0006399	tRNA metabolic process	7/604	168/23328	0.146816	0.363607	Dalrd3/Lars/Lars2/Rpp30/Sars/Ssb/Trmt1l	7
GO:0048663	neuron fate commitment	4/604	79/23328	0.148524	0.367339	Casz1/Jag2/Pou4f1/Runx1	4
GO:0055021	regulation of cardiac muscle tissue growth	4/604	79/23328	0.148524	0.367339	Fdps/Gsk3a/Pim1/Pten	4
GO:0060840	artery development	5/604	108/23328	0.148825	0.367834	Apoe/Dctn5/Nprl3/Vegfa/Zmiz1	5
GO:0006639	acylglycerol metabolic process	6/604	138/23328	0.149032	0.367846	Abhd12/Apoe/Avil/Dgkz/Gpx1/Lypla2	6
GO:0030218	erythrocyte differentiation	6/604	138/23328	0.149032	0.367846	Ank1/Kmt2e/Lyar/Nfe2l1/Rbfox2/Vegfa	6
GO:0007179	transforming growth factor beta receptor signaling pathway	7/604	169/23328	0.149991	0.369965	Fermt2/Hsp90ab1/Onecut2/Sdcbp/Snx25/Xbp1/Zmiz1	7
GO:0051353	positive regulation of oxidoreductase activity	3/604	52/23328	0.151462	0.372837	Apoe/Gnai2/Rfk	3
GO:0060632	regulation of microtubule-based movement	3/604	52/23328	0.151462	0.372837	Anxa5/Kif3a/Tac1	3
GO:0065002	intracellular protein transmembrane transport	3/604	52/23328	0.151462	0.372837	Hspd1/Sec62/Sec63	3
GO:0035249	synaptic transmission, glutamatergic	5/604	109/23328	0.1529	0.375307	Clcn3/Dgkz/Napb/Ntrk1/Syt1	5
GO:0051028	mRNA transport	5/604	109/23328	0.1529	0.375307	Cetn3/Dhx9/Nup88/Sarnp/Sem1	5
GO:1905477	positive regulation of protein localization to membrane	5/604	109/23328	0.1529	0.375307	Arpc2/Cnst/Kif5b/Rer1/Zdhhc2	5
GO:2001259	positive regulation of cation channel activity	4/604	80/23328	0.153365	0.375307	Ank2/Cfl1/Kif5b/Nipsnap2	4
GO:0001956	positive regulation of neurotransmitter secretion	2/604	27/23328	0.154008	0.375307	Stx1a/Syt1	2
GO:0006376	mRNA splice site selection	2/604	27/23328	0.154008	0.375307	Mbnl1/Psip1	2
GO:0015874	norepinephrine transport	2/604	27/23328	0.154008	0.375307	Actb/Stx1a	2
GO:0046639	negative regulation of alpha-beta T cell differentiation	2/604	27/23328	0.154008	0.375307	Cbfb/Runx1	2
GO:0050849	negative regulation of calcium-mediated signaling	2/604	27/23328	0.154008	0.375307	Egln1/Gsk3b	2
GO:0060148	positive regulation of posttranscriptional gene silencing	2/604	27/23328	0.154008	0.375307	Ddx5/Dhx9	2
GO:0060343	trabecula formation	2/604	27/23328	0.154008	0.375307	Egln1/Vegfa	2
GO:0060716	labyrinthine layer blood vessel development	2/604	27/23328	0.154008	0.375307	Ggnbp2/Nsdhl	2
GO:0070050	neuron cellular homeostasis	2/604	27/23328	0.154008	0.375307	Clcn3/Dctn1	2
GO:1903319	positive regulation of protein maturation	2/604	27/23328	0.154008	0.375307	Bag2/Myh9	2
GO:2000727	positive regulation of cardiac muscle cell differentiation	2/604	27/23328	0.154008	0.375307	Fdps/Gsk3b	2
GO:0046394	carboxylic acid biosynthetic process	11/604	299/23328	0.155195	0.377947	Abcd3/Asns/Ass1/Carns1/Elovl5/Elovl7/Gatm/Lpgat1/Plp1/Stard4/Tecr	11
GO:0006638	neutral lipid metabolic process	6/604	140/23328	0.1562	0.380142	Abhd12/Apoe/Avil/Dgkz/Gpx1/Lypla2	6
GO:0017015	regulation of transforming growth factor beta receptor signaling pathway	5/604	110/23328	0.15702	0.381162	Hsp90ab1/Onecut2/Sdcbp/Snx25/Xbp1	5
GO:2001022	positive regulation of response to DNA damage stimulus	5/604	110/23328	0.15702	0.381162	Ddx5/Dhx9/Fam168a/Top2b/Trim28	5
GO:0016053	organic acid biosynthetic process	11/604	300/23328	0.157611	0.381162	Abcd3/Asns/Ass1/Carns1/Elovl5/Elovl7/Gatm/Lpgat1/Plp1/Stard4/Tecr	11
GO:0030850	prostate gland development	3/604	53/23328	0.157663	0.381162	Id4/Pten/Ube3a	3
GO:0031103	axon regeneration	3/604	53/23328	0.157663	0.381162	Grn/Pten/Rtn4rl1	3
GO:0032371	regulation of sterol transport	3/604	53/23328	0.157663	0.381162	Apoe/Irak1/Zdhhc8	3
GO:0032374	regulation of cholesterol transport	3/604	53/23328	0.157663	0.381162	Apoe/Irak1/Zdhhc8	3
GO:0043666	regulation of phosphoprotein phosphatase activity	3/604	53/23328	0.157663	0.381162	Gnai2/Hsp90ab1/Ppp2ca	3
GO:0050435	amyloid-beta metabolic process	3/604	53/23328	0.157663	0.381162	Apoe/Gsk3a/Ide	3
GO:0061383	trabecula morphogenesis	3/604	53/23328	0.157663	0.381162	Egln1/Ube4b/Vegfa	3
GO:0031334	positive regulation of protein-containing complex assembly	9/604	235/23328	0.157884	0.381442	Arpc2/Dctn1/Ddx3x/Gsk3b/Pde4dip/Snap91/Tppp3/Vegfa/Wasl	9
GO:0043525	positive regulation of neuron apoptotic process	4/604	81/23328	0.158264	0.381856	Grn/Gsk3a/Gsk3b/Ralbp1	4
GO:0046209	nitric oxide metabolic process	4/604	81/23328	0.158264	0.381856	Ass1/Cd47/Gla/Tspo	4
GO:0008637	apoptotic mitochondrial changes	5/604	111/23328	0.161186	0.385862	Gpx1/Gsk3a/Gsk3b/Hspd1/Nptx1	5
GO:0019218	regulation of steroid metabolic process	5/604	111/23328	0.161186	0.385862	Apoe/Dhh/Fdps/Stard4/Tspo	5
GO:0030316	osteoclast differentiation	5/604	111/23328	0.161186	0.385862	Gsk3b/Lrrc17/Pou4f1/Prxl2a/Ubash3b	5
GO:0002347	response to tumor cell	2/604	28/23328	0.163161	0.385862	Hspd1/Rbms3	2
GO:0010738	regulation of protein kinase A signaling	2/604	28/23328	0.163161	0.385862	Pja2/Prkar2a	2
GO:0030224	monocyte differentiation	2/604	28/23328	0.163161	0.385862	Ctnnbip1/Vegfa	2
GO:0033522	histone H2A ubiquitination	2/604	28/23328	0.163161	0.385862	Pcgf2/Trip12	2
GO:0034390	smooth muscle cell apoptotic process	2/604	28/23328	0.163161	0.385862	Gapdh/Gsk3b	2
GO:0034391	regulation of smooth muscle cell apoptotic process	2/604	28/23328	0.163161	0.385862	Gapdh/Gsk3b	2
GO:0045724	positive regulation of cilium assembly	2/604	28/23328	0.163161	0.385862	Ccdc88a/Kctd17	2
GO:0045737	positive regulation of cyclin-dependent protein serine/threonine kinase activity	2/604	28/23328	0.163161	0.385862	Mnat1/Pim1	2
GO:0060445	branching involved in salivary gland morphogenesis	2/604	28/23328	0.163161	0.385862	Cdh1/Sema3c	2
GO:0061217	regulation of mesonephros development	2/604	28/23328	0.163161	0.385862	Maged1/Vegfa	2
GO:0071402	cellular response to lipoprotein particle stimulus	2/604	28/23328	0.163161	0.385862	Apoe/Cd9	2
GO:0071875	adrenergic receptor signaling pathway	2/604	28/23328	0.163161	0.385862	Gnai2/Gsk3a	2
GO:1900273	positive regulation of long-term synaptic potentiation	2/604	28/23328	0.163161	0.385862	Cpeb3/Zdhhc2	2
GO:1901020	negative regulation of calcium ion transmembrane transporter activity	2/604	28/23328	0.163161	0.385862	Dysf/Ppp2ca	2
GO:1903131	mononuclear cell differentiation	2/604	28/23328	0.163161	0.385862	Ctnnbip1/Vegfa	2
GO:1903649	regulation of cytoplasmic transport	2/604	28/23328	0.163161	0.385862	Rdx/Snx3	2
GO:2000310	regulation of NMDA receptor activity	2/604	28/23328	0.163161	0.385862	Cfl1/Rph3a	2
GO:2001032	regulation of double-strand break repair via nonhomologous end joining	2/604	28/23328	0.163161	0.385862	Nsd2/Top2b	2
GO:0019915	lipid storage	4/604	82/23328	0.163221	0.385862	Apoe/Dysf/Ldah/Stard4	4
GO:0030193	regulation of blood coagulation	4/604	82/23328	0.163221	0.385862	Anxa5/Apoe/Cd9/Ubash3b	4
GO:0032370	positive regulation of lipid transport	4/604	82/23328	0.163221	0.385862	Apoe/Runx1/Tac1/Zdhhc8	4
GO:0032479	regulation of type I interferon production	4/604	82/23328	0.163221	0.385862	Ddx3x/Dhx9/Hspd1/Irak1	4
GO:0033045	regulation of sister chromatid segregation	4/604	82/23328	0.163221	0.385862	Bub3/Dync1li1/Klhl22/Pttg1	4
GO:0044409	entry into host	4/604	82/23328	0.163221	0.385862	Fuca2/Grk2/Phb/Snx3	4
GO:1901019	regulation of calcium ion transmembrane transporter activity	4/604	82/23328	0.163221	0.385862	Ank2/Dysf/Nipsnap2/Ppp2ca	4
GO:0010821	regulation of mitochondrion organization	6/604	142/23328	0.163517	0.385862	Atp13a2/Bag3/Gpx1/Gsk3a/Gsk3b/Tspo	6
GO:1901991	negative regulation of mitotic cell cycle phase transition	6/604	142/23328	0.163517	0.385862	Brd7/Bub3/Dgkz/Dync1li1/Klhl22/Pten	6
GO:0001649	osteoblast differentiation	8/604	205/23328	0.163935	0.385862	Cbfb/Ctnnbip1/Ddx5/Dhh/Gsk3b/Id4/Tob1/Vegfa	8
GO:0048469	cell maturation	8/604	205/23328	0.163935	0.385862	Calca/Cbfb/Gsk3b/Plp1/Rps6ka2/Runx1/Vegfa/Xbp1	8
GO:0010823	negative regulation of mitochondrion organization	3/604	54/23328	0.163941	0.385862	Bag3/Gpx1/Tspo	3
GO:0014014	negative regulation of gliogenesis	3/604	54/23328	0.163941	0.385862	Id4/Rnf10/Tspo	3
GO:0030071	regulation of mitotic metaphase/anaphase transition	3/604	54/23328	0.163941	0.385862	Bub3/Dync1li1/Klhl22	3
GO:0035272	exocrine system development	3/604	54/23328	0.163941	0.385862	Cdh1/Sema3c/Xbp1	3
GO:0055025	positive regulation of cardiac muscle tissue development	3/604	54/23328	0.163941	0.385862	Fdps/Gsk3b/Pim1	3
GO:1902476	chloride transmembrane transport	3/604	54/23328	0.163941	0.385862	Clcn3/Gabra3/Gabrg2	3
GO:0048732	gland development	16/604	471/23328	0.165033	0.388181	Cadm1/Cdh1/Gak/Gpx1/Id4/Mpst/Onecut2/Pik3ca/Prkcsh/Pten/Runx1/Sec63/Sema3c/Ube3a/Vegfa/Xbp1	16
GO:0051225	spindle assembly	5/604	112/23328	0.165396	0.388535	Abraxas2/Clasp1/Mapre2/Senp6/Tubgcp5	5
GO:1903844	regulation of cellular response to transforming growth factor beta stimulus	5/604	112/23328	0.165396	0.388535	Hsp90ab1/Onecut2/Sdcbp/Snx25/Xbp1	5
GO:0001890	placenta development	7/604	174/23328	0.166339	0.390248	Cdh1/Egln1/Ggnbp2/Hsp90ab1/Nsdhl/Tppp3/Trim28	7
GO:0043271	negative regulation of ion transport	7/604	174/23328	0.166339	0.390248	Apoe/Camk2d/Dysf/Gnao1/Gopc/Ppp2ca/Pten	7
GO:0001738	morphogenesis of a polarized epithelium	4/604	83/23328	0.168233	0.392923	Actb/Dvl3/Mllt3/Myo9a	4
GO:0030168	platelet activation	4/604	83/23328	0.168233	0.392923	Apoe/C1galt1c1/Cd9/Ubash3b	4
GO:0045844	positive regulation of striated muscle tissue development	4/604	83/23328	0.168233	0.392923	Fdps/Gsk3b/Hmgcr/Pim1	4
GO:0046323	glucose import	4/604	83/23328	0.168233	0.392923	Grk2/Gsk3a/Mef2a/Pea15a	4
GO:0048636	positive regulation of muscle organ development	4/604	83/23328	0.168233	0.392923	Fdps/Gsk3b/Hmgcr/Pim1	4
GO:0051899	membrane depolarization	4/604	83/23328	0.168233	0.392923	Cacna1h/Camk2d/Scn10a/Tspo	4
GO:1900046	regulation of hemostasis	4/604	83/23328	0.168233	0.392923	Anxa5/Apoe/Cd9/Ubash3b	4
GO:0031098	stress-activated protein kinase signaling cascade	10/604	272/23328	0.169991	0.394953	Dvl3/Emc10/Hipk3/Hmgcr/Irak1/Map3k10/Pja2/Ptpn1/Stk25/Vegfa	10
GO:0035265	organ growth	8/604	207/23328	0.170066	0.394953	Camk2d/Fdps/Gsk3a/Gsk3b/Pim1/Pten/Sorbs2/Ube3a	8
GO:2000377	regulation of reactive oxygen species metabolic process	8/604	207/23328	0.170066	0.394953	Ass1/Cd47/Clcn3/Eef1a1/Gla/Gnai2/Hspd1/Tspo	8
GO:0006826	iron ion transport	3/604	55/23328	0.170292	0.394953	Pgrmc2/Slc22a17/Snx3	3
GO:0033619	membrane protein proteolysis	3/604	55/23328	0.170292	0.394953	Apoe/Myh9/Timp2	3
GO:0035306	positive regulation of dephosphorylation	3/604	55/23328	0.170292	0.394953	Camta1/Hsp90ab1/Ppp2ca	3
GO:0046580	negative regulation of Ras protein signal transduction	3/604	55/23328	0.170292	0.394953	Dgkz/Lztr1/Timp2	3
GO:0050891	multicellular organismal water homeostasis	3/604	55/23328	0.170292	0.394953	Cdh1/Gak/Wfs1	3
GO:0051496	positive regulation of stress fiber assembly	3/604	55/23328	0.170292	0.394953	Ccdc88a/Cd47/Tac1	3
GO:0086001	cardiac muscle cell action potential	3/604	55/23328	0.170292	0.394953	Ank2/Camk2d/Scn10a	3
GO:1901799	negative regulation of proteasomal protein catabolic process	3/604	55/23328	0.170292	0.394953	Hsp90ab1/Os9/Sdcbp	3
GO:0015698	inorganic anion transport	6/604	144/23328	0.170978	0.395837	Clcn3/Gabra3/Gabrg2/Slc25a11/Slc25a3/Tspo	6
GO:0002791	regulation of peptide secretion	14/604	406/23328	0.171054	0.395837	Anxa5/Apoe/Atp13a2/Cadm1/Camk2n1/Cd2ap/Gapdh/Hmgcr/Kif5b/Klf7/Pim3/Ppp3ca/Sidt2/Xbp1	14
GO:0045860	positive regulation of protein kinase activity	15/604	440/23328	0.171208	0.395837	Cab39/Ccdc88a/Ddx3x/Dvl3/Hsp90ab1/Irak1/Lamtor3/Maged1/Map3k10/Mnat1/Phb/Pim1/Ppp2ca/Ptpn1/Vegfa	15
GO:0003085	negative regulation of systemic arterial blood pressure	2/604	29/23328	0.172408	0.395837	Calca/Tac1	2
GO:0006220	pyrimidine nucleotide metabolic process	2/604	29/23328	0.172408	0.395837	Cmpk2/Nt5m	2
GO:0010893	positive regulation of steroid biosynthetic process	2/604	29/23328	0.172408	0.395837	Fdps/Stard4	2
GO:0018126	protein hydroxylation	2/604	29/23328	0.172408	0.395837	Egln1/P4ha2	2
GO:0030511	positive regulation of transforming growth factor beta receptor signaling pathway	2/604	29/23328	0.172408	0.395837	Hsp90ab1/Sdcbp	2
GO:0031116	positive regulation of microtubule polymerization	2/604	29/23328	0.172408	0.395837	Dctn1/Pde4dip	2
GO:0033198	response to ATP	2/604	29/23328	0.172408	0.395837	Cib2/Top2b	2
GO:0045822	negative regulation of heart contraction	2/604	29/23328	0.172408	0.395837	Grk2/Tac1	2
GO:0061050	regulation of cell growth involved in cardiac muscle cell development	2/604	29/23328	0.172408	0.395837	Fdps/Gsk3a	2
GO:0070296	sarcoplasmic reticulum calcium ion transport	2/604	29/23328	0.172408	0.395837	Ank2/Camk2d	2
GO:0097345	mitochondrial outer membrane permeabilization	2/604	29/23328	0.172408	0.395837	Gsk3a/Gsk3b	2
GO:1900078	positive regulation of cellular response to insulin stimulus	2/604	29/23328	0.172408	0.395837	Gnai2/Nucks1	2
GO:1903846	positive regulation of cellular response to transforming growth factor beta stimulus	2/604	29/23328	0.172408	0.395837	Hsp90ab1/Sdcbp	2
GO:0071560	cellular response to transforming growth factor beta stimulus	8/604	208/23328	0.173169	0.395889	Fermt2/Hsp90ab1/Onecut2/Runx1/Sdcbp/Snx25/Xbp1/Zmiz1	8
GO:1904018	positive regulation of vasculature development	8/604	208/23328	0.173169	0.395889	Emc10/Grn/Hspb1/Ntrk1/Rhob/Runx1/Vegfa/Xbp1	8
GO:0003151	outflow tract morphogenesis	4/604	84/23328	0.173298	0.395889	Dvl3/Nrp2/Sema3c/Vegfa	4
GO:0006942	regulation of striated muscle contraction	4/604	84/23328	0.173298	0.395889	Ank2/Cacna1h/Grk2/Scn10a	4
GO:0046530	photoreceptor cell differentiation	4/604	84/23328	0.173298	0.395889	2610301B20Rik/Casz1/Th/Vegfa	4
GO:0050766	positive regulation of phagocytosis	4/604	84/23328	0.173298	0.395889	Calr/Cd47/Hspa8/Lyar	4
GO:1901863	positive regulation of muscle tissue development	4/604	84/23328	0.173298	0.395889	Fdps/Gsk3b/Hmgcr/Pim1	4
GO:1903363	negative regulation of cellular protein catabolic process	4/604	84/23328	0.173298	0.395889	Hsp90ab1/Laptm4b/Os9/Sdcbp	4
GO:0006633	fatty acid biosynthetic process	6/604	145/23328	0.174761	0.39873	Abcd3/Elovl5/Elovl7/Lpgat1/Plp1/Tecr	6
GO:0017148	negative regulation of translation	6/604	145/23328	0.174761	0.39873	Calr/Cpeb3/Ddx3x/Eif4ebp2/Gapdh/Tob1	6
GO:0006874	cellular calcium ion homeostasis	16/604	476/23328	0.17506	0.399164	Ank2/Apoe/Atp13a2/Atp2b1/Calca/Calcb/Camk2d/Cib2/Kctd17/Nptn/Smdt1/Tac1/Trpv2/Ubash3b/Vapb/Wfs1	16
GO:0006631	fatty acid metabolic process	14/604	408/23328	0.175441	0.399782	Abcd3/Cyb5a/Ech1/Elovl5/Elovl7/Gpx1/Gpx4/Hadhb/Lipa/Lpgat1/Lypla2/Nfe2l1/Plp1/Tecr	14
GO:0001954	positive regulation of cell-matrix adhesion	3/604	56/23328	0.176713	0.400183	Cfl1/Gsk3b/Vegfa	3
GO:0042446	hormone biosynthetic process	3/604	56/23328	0.176713	0.400183	Cacna1h/Hsd17b7/Stard3	3
GO:0045599	negative regulation of fat cell differentiation	3/604	56/23328	0.176713	0.400183	Id4/Trib2/Vegfa	3
GO:0045620	negative regulation of lymphocyte differentiation	3/604	56/23328	0.176713	0.400183	Cbfb/Runx1/Tmem131l	3
GO:0070828	heterochromatin organization	3/604	56/23328	0.176713	0.400183	Mphosph8/Smarca5/Trim28	3
GO:1902099	regulation of metaphase/anaphase transition of cell cycle	3/604	56/23328	0.176713	0.400183	Bub3/Dync1li1/Klhl22	3
GO:1902883	negative regulation of response to oxidative stress	3/604	56/23328	0.176713	0.400183	Ggt7/Gpx1/Hspb1	3
GO:1903350	response to dopamine	3/604	56/23328	0.176713	0.400183	Gnal/Gnao1/Nsg2	3
GO:1903351	cellular response to dopamine	3/604	56/23328	0.176713	0.400183	Gnal/Gnao1/Nsg2	3
GO:1903533	regulation of protein targeting	3/604	56/23328	0.176713	0.400183	Arpc2/Bag3/Gsk3a	3
GO:0071103	DNA conformation change	9/604	242/23328	0.177785	0.40236	Dhx9/H2bc4/Mnat1/Mphosph8/Nap1l1/Nap1l5/Smarca5/Top2b/Trim28	9
GO:0006835	dicarboxylic acid transport	4/604	85/23328	0.178416	0.40354	Apba1/Arl6ip1/Dpysl2/Slc25a11	4
GO:0045598	regulation of fat cell differentiation	6/604	146/23328	0.178577	0.403654	Id4/Klf5/Pim1/Trib2/Vegfa/Xbp1	6
GO:1902105	regulation of leukocyte differentiation	11/604	309/23328	0.180196	0.40706	Cbfb/Ctnnbip1/Gsk3b/Lrrc17/Pou4f1/Prxl2a/Runx1/Tmem131l/Ubash3b/Xbp1/Zmiz1	11
GO:0006767	water-soluble vitamin metabolic process	2/604	30/23328	0.181738	0.407651	Acpp/Rfk	2
GO:0009262	deoxyribonucleotide metabolic process	2/604	30/23328	0.181738	0.407651	Cmpk2/Nt5m	2
GO:0010922	positive regulation of phosphatase activity	2/604	30/23328	0.181738	0.407651	Hsp90ab1/Ppp2ca	2
GO:0010955	negative regulation of protein processing	2/604	30/23328	0.181738	0.407651	Cast/Cdh1	2
GO:0035162	embryonic hemopoiesis	2/604	30/23328	0.181738	0.407651	Runx1/Vegfa	2
GO:0035767	endothelial cell chemotaxis	2/604	30/23328	0.181738	0.407651	Hspb1/Vegfa	2
GO:0043457	regulation of cellular respiration	2/604	30/23328	0.181738	0.407651	Ide/Pik3ca	2
GO:0043951	negative regulation of cAMP-mediated signaling	2/604	30/23328	0.181738	0.407651	Gnai2/Grk2	2
GO:0045671	negative regulation of osteoclast differentiation	2/604	30/23328	0.181738	0.407651	Lrrc17/Ubash3b	2
GO:0051957	positive regulation of amino acid transport	2/604	30/23328	0.181738	0.407651	Arl6ip1/Dpysl2	2
GO:1903318	negative regulation of protein maturation	2/604	30/23328	0.181738	0.407651	Cast/Cdh1	2
GO:2001251	negative regulation of chromosome organization	6/604	147/23328	0.182427	0.407651	Bub3/Dync1li1/Klhl22/Mnat1/Pttg1/Trip12	6
GO:0042180	cellular ketone metabolic process	8/604	211/23328	0.182631	0.407651	Cacna1h/Comt/Elovl5/Hmgcr/Lpgat1/Nfe2l1/Stard3/Stard4	8
GO:0007052	mitotic spindle organization	5/604	116/23328	0.182659	0.407651	Abraxas2/Clasp1/Dctn1/Map4/Ralbp1	5
GO:0051952	regulation of amine transport	5/604	116/23328	0.182659	0.407651	Arl6ip1/Dpysl2/Grk2/Stx1a/Syt1	5
GO:0006584	catecholamine metabolic process	3/604	57/23328	0.183199	0.407651	Comt/Moxd1/Th	3
GO:0007091	metaphase/anaphase transition of mitotic cell cycle	3/604	57/23328	0.183199	0.407651	Bub3/Dync1li1/Klhl22	3
GO:0007585	respiratory gaseous exchange by respiratory system	3/604	57/23328	0.183199	0.407651	Gaa/Jag2/Zfand5	3
GO:0009712	catechol-containing compound metabolic process	3/604	57/23328	0.183199	0.407651	Comt/Moxd1/Th	3
GO:0043030	regulation of macrophage activation	3/604	57/23328	0.183199	0.407651	Grn/Hspd1/Pja2	3
GO:0055078	sodium ion homeostasis	3/604	57/23328	0.183199	0.407651	Comt/Gnai2/Tac1	3
GO:0072698	protein localization to microtubule cytoskeleton	3/604	57/23328	0.183199	0.407651	Golgb1/Gsk3b/Mapre2	3
GO:1901292	nucleoside phosphate catabolic process	3/604	57/23328	0.183199	0.407651	Enpp5/Nt5m/Nudt4	3
GO:0003281	ventricular septum development	4/604	86/23328	0.183584	0.407651	Dctn5/Egln1/Nprl3/Nsd2	4
GO:0032606	type I interferon production	4/604	86/23328	0.183584	0.407651	Ddx3x/Dhx9/Hspd1/Irak1	4
GO:0050818	regulation of coagulation	4/604	86/23328	0.183584	0.407651	Anxa5/Apoe/Cd9/Ubash3b	4
GO:0061333	renal tubule morphogenesis	4/604	86/23328	0.183584	0.407651	Ctnnbip1/Lgr5/Maged1/Vegfa	4
GO:2001057	reactive nitrogen species metabolic process	4/604	86/23328	0.183584	0.407651	Ass1/Cd47/Gla/Tspo	4
GO:0006281	DNA repair	16/604	481/23328	0.185391	0.411413	Actr8/Cdc5l/Cdkn2d/Dhx9/Fam168a/Mnat1/Nsd2/Nucks1/Paxx/Pttg1/Sem1/Sfr1/Ssrp1/Top2b/Trim28/Trip12	16
GO:0043112	receptor metabolic process	8/604	212/23328	0.185834	0.412146	Apoe/Cd9/Grk2/Napb/Ptpn1/Sdcbp/Snx25/Vegfa	8
GO:0010876	lipid localization	14/604	413/23328	0.186648	0.4137	Abcd3/Apoe/Dysf/Irak1/Ldah/Lrp10/Pitpnc1/Runx1/Stard3/Stard4/Tac1/Tmem30a/Tspo/Zdhhc8	14
GO:1902107	positive regulation of leukocyte differentiation	7/604	180/23328	0.186942	0.414099	Cbfb/Ctnnbip1/Gsk3b/Pou4f1/Runx1/Xbp1/Zmiz1	7
GO:1901890	positive regulation of cell junction assembly	5/604	117/23328	0.187075	0.414144	Cfl1/Gsk3b/Ntrk1/Stau2/Vegfa	5
GO:0016570	histone modification	15/604	448/23328	0.188354	0.416326	Atxn7l3/Brd7/Hopx/Kmt2e/Nsd2/Pcgf2/Phb/Phf20/Pim3/Suz12/Tbl1x/Trip12/Ube2e1/Vegfa/Xbp1	15
GO:0035304	regulation of protein dephosphorylation	4/604	87/23328	0.188801	0.416326	Camta1/Gnai2/Hsp90ab1/Ppp2ca	4
GO:0060420	regulation of heart growth	4/604	87/23328	0.188801	0.416326	Fdps/Gsk3a/Pim1/Pten	4
GO:0001754	eye photoreceptor cell differentiation	3/604	58/23328	0.189748	0.416326	Casz1/Th/Vegfa	3
GO:0001755	neural crest cell migration	3/604	58/23328	0.189748	0.416326	Cfl1/Nrp2/Sema3c	3
GO:0032653	regulation of interleukin-10 production	3/604	58/23328	0.189748	0.416326	Cd47/Hspd1/Trib2	3
GO:0061614	pri-miRNA transcription by RNA polymerase II	3/604	58/23328	0.189748	0.416326	Ddx17/Ddx5/Klf5	3
GO:0001935	endothelial cell proliferation	6/604	149/23328	0.190225	0.416326	Apoe/Dysf/Emc10/Sparc/Vegfa/Xbp1	6
GO:0034101	erythrocyte homeostasis	6/604	149/23328	0.190225	0.416326	Ank1/Kmt2e/Lyar/Nfe2l1/Rbfox2/Vegfa	6
GO:0046660	female sex differentiation	6/604	149/23328	0.190225	0.416326	Ermp1/Grk2/Runx1/Ube3a/Vegfa/Vgf	6
GO:0002026	regulation of the force of heart contraction	2/604	31/23328	0.19114	0.416326	Gaa/Grk2	2
GO:0007097	nuclear migration	2/604	31/23328	0.19114	0.416326	Dctn1/Sun2	2
GO:0032365	intracellular lipid transport	2/604	31/23328	0.19114	0.416326	Abcd3/Stard4	2
GO:0032373	positive regulation of sterol transport	2/604	31/23328	0.19114	0.416326	Apoe/Zdhhc8	2
GO:0032376	positive regulation of cholesterol transport	2/604	31/23328	0.19114	0.416326	Apoe/Zdhhc8	2
GO:0036037	CD8-positive, alpha-beta T cell activation	2/604	31/23328	0.19114	0.416326	Cbfb/Runx1	2
GO:0042168	heme metabolic process	2/604	31/23328	0.19114	0.416326	Cox10/Snx3	2
GO:0043276	anoikis	2/604	31/23328	0.19114	0.416326	Pik3ca/Tle5	2
GO:0044319	wound healing, spreading of cells	2/604	31/23328	0.19114	0.416326	Clasp1/Pten	2
GO:0044458	motile cilium assembly	2/604	31/23328	0.19114	0.416326	Ift57/Kif3a	2
GO:0045932	negative regulation of muscle contraction	2/604	31/23328	0.19114	0.416326	Calca/Grk2	2
GO:0060074	synapse maturation	2/604	31/23328	0.19114	0.416326	Pten/Ywhaz	2
GO:0086010	membrane depolarization during action potential	2/604	31/23328	0.19114	0.416326	Cacna1h/Scn10a	2
GO:0090505	epiboly involved in wound healing	2/604	31/23328	0.19114	0.416326	Clasp1/Pten	2
GO:0095500	acetylcholine receptor signaling pathway	2/604	31/23328	0.19114	0.416326	Gnai2/Sorbs2	2
GO:1901889	negative regulation of cell junction assembly	2/604	31/23328	0.19114	0.416326	Gsk3b/Pten	2
GO:1902186	regulation of viral release from host cell	2/604	31/23328	0.19114	0.416326	Trim28/Vapb	2
GO:1904019	epithelial cell apoptotic process	5/604	118/23328	0.19153	0.416927	Cast/Gsk3b/Jag2/Wfs1/Xbp1	5
GO:0010810	regulation of cell-substrate adhesion	8/604	214/23328	0.192311	0.418128	Arpc2/Calr/Cfl1/Clasp1/Gsk3b/Onecut2/Pten/Vegfa	8
GO:0019722	calcium-mediated signaling	8/604	214/23328	0.192311	0.418128	Ank2/Calm1/Camta1/Egln1/Gsk3b/Ppp3ca/Rcan2/Tox3	8
GO:0006112	energy reserve metabolic process	4/604	88/23328	0.194064	0.420936	Gaa/Gbe1/Gsk3a/Gsk3b	4
GO:0010827	regulation of glucose transmembrane transport	4/604	88/23328	0.194064	0.420936	Grk2/Gsk3a/Mef2a/Pea15a	4
GO:0035914	skeletal muscle cell differentiation	4/604	88/23328	0.194064	0.420936	Ddx17/Ddx5/Klf5/Rbfox1	4
GO:1904063	negative regulation of cation transmembrane transport	4/604	88/23328	0.194064	0.420936	Camk2d/Dysf/Ppp2ca/Pten	4
GO:0043534	blood vessel endothelial cell migration	5/604	119/23328	0.196023	0.424895	Apoe/Gpx1/Hspb1/Myh9/Vegfa	5
GO:0007588	excretion	3/604	59/23328	0.196355	0.424895	Comt/Gnai2/Tac1	3
GO:0044784	metaphase/anaphase transition of cell cycle	3/604	59/23328	0.196355	0.424895	Bub3/Dync1li1/Klhl22	3
GO:1904356	regulation of telomere maintenance via telomere lengthening	3/604	59/23328	0.196355	0.424895	Dkc1/Hmbox1/Nek7	3
GO:0031497	chromatin assembly	6/604	151/23328	0.198148	0.428269	H2bc4/Mphosph8/Nap1l1/Nap1l5/Smarca5/Trim28	6
GO:0051588	regulation of neurotransmitter transport	6/604	151/23328	0.198148	0.428269	Apba1/Cyth1/Gsk3b/Napb/Stx1a/Syt1	6
GO:0070374	positive regulation of ERK1 and ERK2 cascade	8/604	216/23328	0.198882	0.429509	Apoe/Camk2d/Gnai2/Hmgcr/Ndrg4/Phb/Pten/Vegfa	8
GO:0051149	positive regulation of muscle cell differentiation	4/604	89/23328	0.199372	0.429509	Capn2/Fdps/Gsk3b/Hopx	4
GO:0001893	maternal placenta development	2/604	32/23328	0.200605	0.429509	Cdh1/Tppp3	2
GO:0008608	attachment of spindle microtubules to kinetochore	2/604	32/23328	0.200605	0.429509	Abraxas2/Bub3	2
GO:0010043	response to zinc ion	2/604	32/23328	0.200605	0.429509	Ass1/Gsk3b	2
GO:0010614	negative regulation of cardiac muscle hypertrophy	2/604	32/23328	0.200605	0.429509	Gsk3a/Gsk3b	2
GO:0031645	negative regulation of nervous system process	2/604	32/23328	0.200605	0.429509	Calca/Pten	2
GO:0048026	positive regulation of mRNA splicing, via spliceosome	2/604	32/23328	0.200605	0.429509	Hspa8/Tra2a	2
GO:0051590	positive regulation of neurotransmitter transport	2/604	32/23328	0.200605	0.429509	Stx1a/Syt1	2
GO:0055022	negative regulation of cardiac muscle tissue growth	2/604	32/23328	0.200605	0.429509	Gsk3a/Pten	2
GO:0061117	negative regulation of heart growth	2/604	32/23328	0.200605	0.429509	Gsk3a/Pten	2
GO:0071354	cellular response to interleukin-6	2/604	32/23328	0.200605	0.429509	Cfl1/Phb	2
GO:0090504	epiboly	2/604	32/23328	0.200605	0.429509	Clasp1/Pten	2
GO:1902110	positive regulation of mitochondrial membrane permeability involved in apoptotic process	2/604	32/23328	0.200605	0.429509	Gsk3a/Gsk3b	2
GO:1902473	regulation of protein localization to synapse	2/604	32/23328	0.200605	0.429509	Gsk3b/Nptn	2
GO:2000515	negative regulation of CD4-positive, alpha-beta T cell activation	2/604	32/23328	0.200605	0.429509	Cbfb/Runx1	2
GO:0051321	meiotic cell cycle	11/604	317/23328	0.201471	0.431111	Bub3/Calr/Clgn/Myh9/Ppp2ca/Pttg1/Rps6ka2/Sun2/Tdrkh/Top2b/Tubgcp5	11
GO:0006520	cellular amino acid metabolic process	9/604	250/23328	0.201838	0.43139	Asns/Ass1/Comt/Dalrd3/Lars/Lars2/Mpst/Sars/Th	9
GO:0030258	lipid modification	9/604	250/23328	0.201838	0.43139	Abcd3/Apoe/Dgkz/Efr3b/Hadhb/Pi4k2a/Pik3ca/Pten/Stard4	9
GO:0006303	double-strand break repair via nonhomologous end joining	3/604	60/23328	0.203017	0.432644	Nsd2/Paxx/Top2b	3
GO:0048260	positive regulation of receptor-mediated endocytosis	3/604	60/23328	0.203017	0.432644	Kif3a/Vegfa/Wasl	3
GO:0060711	labyrinthine layer development	3/604	60/23328	0.203017	0.432644	Egln1/Ggnbp2/Nsdhl	3
GO:0098900	regulation of action potential	3/604	60/23328	0.203017	0.432644	Ank2/Camk2d/Tac1	3
GO:2000134	negative regulation of G1/S transition of mitotic cell cycle	3/604	60/23328	0.203017	0.432644	Brd7/Dgkz/Pten	3
GO:0070509	calcium ion import	4/604	90/23328	0.204724	0.436027	Cacna1h/Dysf/Smdt1/Trpv2	4
GO:0007188	adenylate cyclase-modulating G protein-coupled receptor signaling pathway	8/604	219/23328	0.208906	0.441598	Calca/Calcb/Gnai2/Gnal/Gnao1/Grk2/Gsk3a/Lgr5	8
GO:0009611	response to wounding	16/604	492/23328	0.209138	0.441598	Anxa5/Apoe/C1galt1c1/Cd9/Clasp1/Dcbld2/Dysf/Gpx1/Grn/Hmgcr/Myh9/Pten/Rtn4rl1/Ubash3b/Vegfa/Xbp1	16
GO:0045765	regulation of angiogenesis	11/604	320/23328	0.209721	0.441598	Egln1/Emc10/Grn/Hspb1/Ntrk1/Rhob/Runx1/Sars/Sparc/Vegfa/Xbp1	11
GO:0006446	regulation of translational initiation	3/604	61/23328	0.209731	0.441598	Ddx3x/Eif4ebp2/Eif5b	3
GO:0006893	Golgi to plasma membrane transport	3/604	61/23328	0.209731	0.441598	Cnst/Exoc6b/Gopc	3
GO:0031124	mRNA 3'-end processing	3/604	61/23328	0.209731	0.441598	Ahcyl1/Cpeb3/Cpsf1	3
GO:0044380	protein localization to cytoskeleton	3/604	61/23328	0.209731	0.441598	Golgb1/Gsk3b/Mapre2	3
GO:1902017	regulation of cilium assembly	3/604	61/23328	0.209731	0.441598	Ccdc88a/Kctd17/Map4	3
GO:0006084	acetyl-CoA metabolic process	2/604	33/23328	0.210122	0.441598	Cs/Mvd	2
GO:0019076	viral release from host cell	2/604	33/23328	0.210122	0.441598	Trim28/Vapb	2
GO:0021884	forebrain neuron development	2/604	33/23328	0.210122	0.441598	Nrp2/Zmiz1	2
GO:0031112	positive regulation of microtubule polymerization or depolymerization	2/604	33/23328	0.210122	0.441598	Dctn1/Pde4dip	2
GO:0032369	negative regulation of lipid transport	2/604	33/23328	0.210122	0.441598	Apoe/Irak1	2
GO:0033561	regulation of water loss via skin	2/604	33/23328	0.210122	0.441598	Cdh1/Gak	2
GO:0035890	exit from host	2/604	33/23328	0.210122	0.441598	Trim28/Vapb	2
GO:0035891	exit from host cell	2/604	33/23328	0.210122	0.441598	Trim28/Vapb	2
GO:0042119	neutrophil activation	2/604	33/23328	0.210122	0.441598	Grn/Kmt2e	2
GO:0045672	positive regulation of osteoclast differentiation	2/604	33/23328	0.210122	0.441598	Gsk3b/Pou4f1	2
GO:0048841	regulation of axon extension involved in axon guidance	2/604	33/23328	0.210122	0.441598	Sema3c/Vegfa	2
GO:0051354	negative regulation of oxidoreductase activity	2/604	33/23328	0.210122	0.441598	Gla/Gsk3b	2
GO:0051642	centrosome localization	2/604	33/23328	0.210122	0.441598	Kif5b/Sun2	2
GO:1905144	response to acetylcholine	2/604	33/23328	0.210122	0.441598	Gnai2/Sorbs2	2
GO:1905145	cellular response to acetylcholine	2/604	33/23328	0.210122	0.441598	Gnai2/Sorbs2	2
GO:0007338	single fertilization	6/604	154/23328	0.210257	0.441628	Cacna1h/Cast/Cd9/Clgn/Stx2/Ube3a	6
GO:0050806	positive regulation of synaptic transmission	12/604	355/23328	0.212111	0.445266	Apoe/Cpeb3/Grk2/Gsk3b/Kif5b/Ntrk1/Pten/Snap47/Stx1a/Syt1/Tac1/Zdhhc2	12
GO:0002573	myeloid leukocyte differentiation	8/604	220/23328	0.212291	0.445387	Ctnnbip1/Gsk3b/Lrrc17/Pou4f1/Prxl2a/Runx1/Ubash3b/Vegfa	8
GO:1903706	regulation of hemopoiesis	14/604	424/23328	0.212467	0.445501	Cbfb/Ctnnbip1/Gsk3b/Lrrc17/Pim1/Pou4f1/Prxl2a/Rbfox2/Runx1/Tmem131l/Ubash3b/Vegfa/Xbp1/Zmiz1	14
GO:0046474	glycerophospholipid biosynthetic process	5/604	123/23328	0.214344	0.446223	Capn2/Chka/Dgkz/Pi4k2a/Pik3ca	5
GO:1901342	regulation of vasculature development	12/604	356/23328	0.214763	0.446223	Egln1/Emc10/Grn/Hspb1/Klf5/Ntrk1/Rhob/Runx1/Sars/Sparc/Vegfa/Xbp1	12
GO:0002275	myeloid cell activation involved in immune response	4/604	92/23328	0.215551	0.446223	Dysf/Grn/Pi4k2a/Ywhaz	4
GO:0090630	activation of GTPase activity	4/604	92/23328	0.215551	0.446223	Tbc1d1/Tbc1d10b/Tbc1d9/Tbc1d9b	4
GO:1903039	positive regulation of leukocyte cell-cell adhesion	8/604	221/23328	0.215696	0.446223	Cbfb/Cd47/Hspd1/Irak1/Runx1/Slc7a1/Xbp1/Zmiz1	8
GO:0010171	body morphogenesis	3/604	62/23328	0.216494	0.446223	Ankrd11/Clasp1/Ssbp3	3
GO:0031102	neuron projection regeneration	3/604	62/23328	0.216494	0.446223	Grn/Pten/Rtn4rl1	3
GO:0031640	killing of cells of other organism	3/604	62/23328	0.216494	0.446223	Gapdh/Rpl30/Tac1	3
GO:0032613	interleukin-10 production	3/604	62/23328	0.216494	0.446223	Cd47/Hspd1/Trib2	3
GO:0051148	negative regulation of muscle cell differentiation	3/604	62/23328	0.216494	0.446223	Gsk3a/Klf5/Xbp1	3
GO:0051926	negative regulation of calcium ion transport	3/604	62/23328	0.216494	0.446223	Dysf/Gnao1/Ppp2ca	3
GO:0060393	regulation of pathway-restricted SMAD protein phosphorylation	3/604	62/23328	0.216494	0.446223	Sdcbp/Snx25/Xbp1	3
GO:0006937	regulation of muscle contraction	6/604	156/23328	0.218471	0.446223	Ank2/Atp2b1/Cacna1h/Calca/Grk2/Scn10a	6
GO:0007224	smoothened signaling pathway	6/604	156/23328	0.218471	0.446223	Dhh/Ift57/Kif3a/Map3k10/Mosmo/Nsdhl	6
GO:0009267	cellular response to starvation	6/604	156/23328	0.218471	0.446223	Asns/Comt/Lars/Map1lc3b/Nprl3/Xbp1	6
GO:0032675	regulation of interleukin-6 production	6/604	156/23328	0.218471	0.446223	Capn2/Cd47/Dhx9/Grk2/Hspd1/Xbp1	6
GO:0003073	regulation of systemic arterial blood pressure	5/604	124/23328	0.219007	0.446223	Calca/Camk2n1/Gsk3a/Rps6ka2/Tac1	5
GO:0032411	positive regulation of transporter activity	5/604	124/23328	0.219007	0.446223	Ank2/Cfl1/Kif5b/Nipsnap2/Syngr3	5
GO:0051963	regulation of synapse assembly	5/604	124/23328	0.219007	0.446223	Gsk3b/Nptx1/Nptxr/Ntrk1/Stau2	5
GO:1905039	carboxylic acid transmembrane transport	5/604	124/23328	0.219007	0.446223	Abcd3/Arl6ip1/Slc25a11/Slc3a2/Slc7a1	5
GO:0000096	sulfur amino acid metabolic process	2/604	34/23328	0.219683	0.446223	Comt/Mpst	2
GO:0003352	regulation of cilium movement	2/604	34/23328	0.219683	0.446223	Anxa5/Tac1	2
GO:0014741	negative regulation of muscle hypertrophy	2/604	34/23328	0.219683	0.446223	Gsk3a/Gsk3b	2
GO:0031338	regulation of vesicle fusion	2/604	34/23328	0.219683	0.446223	Kif5b/Syt1	2
GO:0032508	DNA duplex unwinding	2/604	34/23328	0.219683	0.446223	Dhx9/Mnat1	2
GO:0032728	positive regulation of interferon-beta production	2/604	34/23328	0.219683	0.446223	Ddx3x/Dhx9	2
GO:0044275	cellular carbohydrate catabolic process	2/604	34/23328	0.219683	0.446223	Gaa/Sord	2
GO:0048194	Golgi vesicle budding	2/604	34/23328	0.219683	0.446223	Sec31a/Vapb	2
GO:0061842	microtubule organizing center localization	2/604	34/23328	0.219683	0.446223	Kif5b/Sun2	2
GO:0070741	response to interleukin-6	2/604	34/23328	0.219683	0.446223	Cfl1/Phb	2
GO:0090162	establishment of epithelial cell polarity	2/604	34/23328	0.219683	0.446223	Cyth1/Myo9a	2
GO:0090181	regulation of cholesterol metabolic process	2/604	34/23328	0.219683	0.446223	Apoe/Fdps	2
GO:0099563	modification of synaptic structure	2/604	34/23328	0.219683	0.446223	Cfl1/Gsk3b	2
GO:0120255	olefinic compound biosynthetic process	2/604	34/23328	0.219683	0.446223	Cacna1h/Stard3	2
GO:1900274	regulation of phospholipase C activity	2/604	34/23328	0.219683	0.446223	Phb/Snap91	2
GO:1902686	mitochondrial outer membrane permeabilization involved in programmed cell death	2/604	34/23328	0.219683	0.446223	Gsk3a/Gsk3b	2
GO:1903146	regulation of autophagy of mitochondrion	2/604	34/23328	0.219683	0.446223	Gsk3a/Tspo	2
GO:0090407	organophosphate biosynthetic process	14/604	427/23328	0.219771	0.446223	Atp5c1/Atp5j2/Capn2/Chka/Cmpk2/Dgkz/Fdps/Lpgat1/Mvd/Oasl2/Pank4/Pi4k2a/Pik3ca/Rfk	14
GO:0045445	myoblast differentiation	4/604	93/23328	0.221022	0.446223	Ddx17/Ddx5/Mbnl1/Zfhx3	4
GO:0051048	negative regulation of secretion	8/604	223/23328	0.22257	0.446223	Anxa5/Apoe/Comt/Gnai2/Hmgcr/Klf7/Pim3/Ppp3ca	8
GO:0009896	positive regulation of catabolic process	15/604	463/23328	0.222608	0.446223	Apoe/Bag2/Bag3/Cpeb3/Csnk1a1/Gsk3a/Gsk3b/Pip4k2a/Pten/Ptpn1/Rdx/Rnf144a/Tob1/Trib2/Xbp1	15
GO:0021543	pallium development	6/604	157/23328	0.222618	0.446223	Gsk3b/Id4/Kif3a/Pten/Sun2/Zmiz1	6
GO:0030104	water homeostasis	3/604	63/23328	0.223301	0.446223	Cdh1/Gak/Wfs1	3
GO:0050796	regulation of insulin secretion	7/604	190/23328	0.223414	0.446223	Camk2n1/Hmgcr/Kif5b/Klf7/Pim3/Ppp3ca/Sidt2	7
GO:1903825	organic acid transmembrane transport	5/604	125/23328	0.223701	0.446223	Abcd3/Arl6ip1/Slc25a11/Slc3a2/Slc7a1	5
GO:0002064	epithelial cell development	9/604	257/23328	0.223926	0.446223	Cdh1/Gpx1/Klf5/Ntrk1/Onecut2/Rdx/Sidt2/Vegfa/Xbp1	9
GO:0001503	ossification	13/604	394/23328	0.224009	0.446223	Atp2b1/Calca/Cbfb/Ctnnbip1/Ddx5/Dhh/Gsk3b/Id4/Lrrc17/Runx1/Tac1/Tob1/Vegfa	13
GO:2000146	negative regulation of cell motility	10/604	291/23328	0.224226	0.446223	Apoe/Calr/Cdh1/Cfl1/Clasp1/Gsk3b/Ndrg4/Pten/Ptprr/Rhob	10
GO:0003018	vascular process in circulatory system	8/604	224/23328	0.226036	0.446223	Apoe/Atp2b1/Calca/Ctnnbip1/Gpx1/Grk2/Hmgcr/Vegfa	8
GO:0045637	regulation of myeloid cell differentiation	8/604	224/23328	0.226036	0.446223	Ctnnbip1/Gsk3b/Lrrc17/Pou4f1/Prxl2a/Rbfox2/Runx1/Ubash3b	8
GO:1903313	positive regulation of mRNA metabolic process	4/604	94/23328	0.22653	0.446223	Cpeb3/Hspa8/Tob1/Tra2a	4
GO:0040013	negative regulation of locomotion	11/604	326/23328	0.226639	0.446223	Apoe/Calr/Cdh1/Cfl1/Clasp1/Gsk3b/Ndrg4/Pten/Ptprr/Rhob/Sema3c	11
GO:0051783	regulation of nuclear division	7/604	191/23328	0.227193	0.446223	Bub3/Calr/Dync1li1/Klhl22/Nfe2l1/Pttg1/Rps6ka2	7
GO:0072593	reactive oxygen species metabolic process	10/604	292/23328	0.227254	0.446223	Ass1/Cd47/Clcn3/Eef1a1/Gla/Gnai2/Gpx1/Hspd1/Rfk/Tspo	10
GO:0006623	protein targeting to vacuole	2/604	35/23328	0.22928	0.446223	Gcc2/Hspa8	2
GO:0007026	negative regulation of microtubule depolymerization	2/604	35/23328	0.22928	0.446223	Clasp1/Dysf	2
GO:0014047	glutamate secretion	2/604	35/23328	0.22928	0.446223	Apba1/Dpysl2	2
GO:0017004	cytochrome complex assembly	2/604	35/23328	0.22928	0.446223	Cox10/Uqcr10	2
GO:0032435	negative regulation of proteasomal ubiquitin-dependent protein catabolic process	2/604	35/23328	0.22928	0.446223	Hsp90ab1/Sdcbp	2
GO:0040001	establishment of mitotic spindle localization	2/604	35/23328	0.22928	0.446223	Clasp1/Dctn1	2
GO:0050832	defense response to fungus	2/604	35/23328	0.22928	0.446223	Gapdh/Tac1	2
GO:0055090	acylglycerol homeostasis	2/604	35/23328	0.22928	0.446223	Apoe/Xbp1	2
GO:0060292	long-term synaptic depression	2/604	35/23328	0.22928	0.446223	Pten/Stau2	2
GO:0070328	triglyceride homeostasis	2/604	35/23328	0.22928	0.446223	Apoe/Xbp1	2
GO:0086091	regulation of heart rate by cardiac conduction	2/604	35/23328	0.22928	0.446223	Ank2/Rbfox2	2
GO:1902003	regulation of amyloid-beta formation	2/604	35/23328	0.22928	0.446223	Apoe/Gsk3a	2
GO:1903429	regulation of cell maturation	2/604	35/23328	0.22928	0.446223	Gsk3b/Runx1	2
GO:0001658	branching involved in ureteric bud morphogenesis	3/604	64/23328	0.23015	0.446223	Ctnnbip1/Maged1/Vegfa	3
GO:0006879	cellular iron ion homeostasis	3/604	64/23328	0.23015	0.446223	Atp13a2/Egln1/Ftl1	3
GO:0000050	urea cycle	1/604	10/23328	0.23078	0.446223	Ass1	1
GO:0000183	rDNA heterochromatin assembly	1/604	10/23328	0.23078	0.446223	Smarca5	1
GO:0002318	myeloid progenitor cell differentiation	1/604	10/23328	0.23078	0.446223	Runx1	1
GO:0003149	membranous septum morphogenesis	1/604	10/23328	0.23078	0.446223	Nsd2	1
GO:0006000	fructose metabolic process	1/604	10/23328	0.23078	0.446223	Sord	1
GO:0006607	NLS-bearing protein import into nucleus	1/604	10/23328	0.23078	0.446223	Ipo5	1
GO:0006651	diacylglycerol biosynthetic process	1/604	10/23328	0.23078	0.446223	Avil	1
GO:0006707	cholesterol catabolic process	1/604	10/23328	0.23078	0.446223	Apoe	1
GO:0006995	cellular response to nitrogen starvation	1/604	10/23328	0.23078	0.446223	Map1lc3b	1
GO:0007042	lysosomal lumen acidification	1/604	10/23328	0.23078	0.446223	Grn	1
GO:0007191	adenylate cyclase-activating dopamine receptor signaling pathway	1/604	10/23328	0.23078	0.446223	Gnal	1
GO:0007270	neuron-neuron synaptic transmission	1/604	10/23328	0.23078	0.446223	Pten	1
GO:0008626	granzyme-mediated apoptotic signaling pathway	1/604	10/23328	0.23078	0.446223	Ube4b	1
GO:0009265	2'-deoxyribonucleotide biosynthetic process	1/604	10/23328	0.23078	0.446223	Cmpk2	1
GO:0009650	UV protection	1/604	10/23328	0.23078	0.446223	Gpx1	1
GO:0010042	response to manganese ion	1/604	10/23328	0.23078	0.446223	Atp13a2	1
GO:0010612	regulation of cardiac muscle adaptation	1/604	10/23328	0.23078	0.446223	Ppp3ca	1
GO:0010940	positive regulation of necrotic cell death	1/604	10/23328	0.23078	0.446223	Tspo	1
GO:0014883	transition between fast and slow fiber	1/604	10/23328	0.23078	0.446223	Ppp3ca	1
GO:0015937	coenzyme A biosynthetic process	1/604	10/23328	0.23078	0.446223	Pank4	1
GO:0016127	sterol catabolic process	1/604	10/23328	0.23078	0.446223	Apoe	1
GO:0017062	respiratory chain complex III assembly	1/604	10/23328	0.23078	0.446223	Uqcr10	1
GO:0019732	antifungal humoral response	1/604	10/23328	0.23078	0.446223	Tac1	1
GO:0021612	facial nerve structural organization	1/604	10/23328	0.23078	0.446223	Nrp2	1
GO:0030853	negative regulation of granulocyte differentiation	1/604	10/23328	0.23078	0.446223	Runx1	1
GO:0030952	establishment or maintenance of cytoskeleton polarity	1/604	10/23328	0.23078	0.446223	Pdlim1	1
GO:0031118	rRNA pseudouridine synthesis	1/604	10/23328	0.23078	0.446223	Dkc1	1
GO:0032224	positive regulation of synaptic transmission, cholinergic	1/604	10/23328	0.23078	0.446223	Tac1	1
GO:0032621	interleukin-18 production	1/604	10/23328	0.23078	0.446223	Dhx9	1
GO:0033085	negative regulation of T cell differentiation in thymus	1/604	10/23328	0.23078	0.446223	Tmem131l	1
GO:0033572	transferrin transport	1/604	10/23328	0.23078	0.446223	Snx3	1
GO:0034370	triglyceride-rich lipoprotein particle remodeling	1/604	10/23328	0.23078	0.446223	Apoe	1
GO:0034380	high-density lipoprotein particle assembly	1/604	10/23328	0.23078	0.446223	Apoe	1
GO:0034551	mitochondrial respiratory chain complex III assembly	1/604	10/23328	0.23078	0.446223	Uqcr10	1
GO:0036462	TRAIL-activated apoptotic signaling pathway	1/604	10/23328	0.23078	0.446223	Pten	1
GO:0043416	regulation of skeletal muscle tissue regeneration	1/604	10/23328	0.23078	0.446223	Hopx	1
GO:0043562	cellular response to nitrogen levels	1/604	10/23328	0.23078	0.446223	Map1lc3b	1
GO:0045472	response to ether	1/604	10/23328	0.23078	0.446223	Arpc2	1
GO:0045542	positive regulation of cholesterol biosynthetic process	1/604	10/23328	0.23078	0.446223	Fdps	1
GO:0045762	positive regulation of adenylate cyclase activity	1/604	10/23328	0.23078	0.446223	Timp2	1
GO:0045955	negative regulation of calcium ion-dependent exocytosis	1/604	10/23328	0.23078	0.446223	Gnai2	1
GO:0046085	adenosine metabolic process	1/604	10/23328	0.23078	0.446223	Acpp	1
GO:0046385	deoxyribose phosphate biosynthetic process	1/604	10/23328	0.23078	0.446223	Cmpk2	1
GO:0046386	deoxyribose phosphate catabolic process	1/604	10/23328	0.23078	0.446223	Nt5m	1
GO:0048739	cardiac muscle fiber development	1/604	10/23328	0.23078	0.446223	Vegfa	1
GO:0050957	equilibrioception	1/604	10/23328	0.23078	0.446223	Pou4f1	1
GO:0051418	microtubule nucleation by microtubule organizing center	1/604	10/23328	0.23078	0.446223	Tubgcp5	1
GO:0060215	primitive hemopoiesis	1/604	10/23328	0.23078	0.446223	Vegfa	1
GO:0060982	coronary artery morphogenesis	1/604	10/23328	0.23078	0.446223	Vegfa	1
GO:0061620	glycolytic process through glucose-6-phosphate	1/604	10/23328	0.23078	0.446223	Hk1	1
GO:0061635	regulation of protein complex stability	1/604	10/23328	0.23078	0.446223	Hspa8	1
GO:0070257	positive regulation of mucus secretion	1/604	10/23328	0.23078	0.446223	Map1lc3b	1
GO:0070857	regulation of bile acid biosynthetic process	1/604	10/23328	0.23078	0.446223	Stard4	1
GO:0070862	negative regulation of protein exit from endoplasmic reticulum	1/604	10/23328	0.23078	0.446223	Os9	1
GO:0072321	chaperone-mediated protein transport	1/604	10/23328	0.23078	0.446223	Hspa8	1
GO:0090091	positive regulation of extracellular matrix disassembly	1/604	10/23328	0.23078	0.446223	Clasp1	1
GO:0097067	cellular response to thyroid hormone stimulus	1/604	10/23328	0.23078	0.446223	Rdx	1
GO:0097105	presynaptic membrane assembly	1/604	10/23328	0.23078	0.446223	Pten	1
GO:0097341	zymogen inhibition	1/604	10/23328	0.23078	0.446223	Cast	1
GO:0098700	neurotransmitter loading into synaptic vesicle	1/604	10/23328	0.23078	0.446223	Th	1
GO:0099004	calmodulin dependent kinase signaling pathway	1/604	10/23328	0.23078	0.446223	Egln1	1
GO:0106120	positive regulation of sterol biosynthetic process	1/604	10/23328	0.23078	0.446223	Fdps	1
GO:0140507	granzyme-mediated programmed cell death signaling pathway	1/604	10/23328	0.23078	0.446223	Ube4b	1
GO:1902018	negative regulation of cilium assembly	1/604	10/23328	0.23078	0.446223	Map4	1
GO:1902033	regulation of hematopoietic stem cell proliferation	1/604	10/23328	0.23078	0.446223	Pim1	1
GO:1902415	regulation of mRNA binding	1/604	10/23328	0.23078	0.446223	Eif3c	1
GO:1903223	positive regulation of oxidative stress-induced neuron death	1/604	10/23328	0.23078	0.446223	Ralbp1	1
GO:1903748	negative regulation of establishment of protein localization to mitochondrion	1/604	10/23328	0.23078	0.446223	Bag3	1
GO:1903749	positive regulation of establishment of protein localization to mitochondrion	1/604	10/23328	0.23078	0.446223	Gsk3a	1
GO:1904667	negative regulation of ubiquitin protein ligase activity	1/604	10/23328	0.23078	0.446223	Bag2	1
GO:1904851	positive regulation of establishment of protein localization to telomere	1/604	10/23328	0.23078	0.446223	Dkc1	1
GO:1905962	glutamatergic neuron differentiation	1/604	10/23328	0.23078	0.446223	Casz1	1
GO:1990253	cellular response to leucine starvation	1/604	10/23328	0.23078	0.446223	Lars	1
GO:1990264	peptidyl-tyrosine dephosphorylation involved in inactivation of protein kinase activity	1/604	10/23328	0.23078	0.446223	Ptpn1	1
GO:1990504	dense core granule exocytosis	1/604	10/23328	0.23078	0.446223	Cadps	1
GO:1990535	neuron projection maintenance	1/604	10/23328	0.23078	0.446223	Dctn1	1
GO:2001138	regulation of phospholipid transport	1/604	10/23328	0.23078	0.446223	Apoe	1
GO:2001140	positive regulation of phospholipid transport	1/604	10/23328	0.23078	0.446223	Apoe	1
GO:0007569	cell aging	6/604	159/23328	0.230989	0.44639	Calr/Ide/Pten/Rwdd1/Top2b/Zmiz1	6
GO:0021954	central nervous system neuron development	4/604	95/23328	0.232072	0.448246	Hsp90ab1/Nrp2/Pten/Zmiz1	4
GO:0008277	regulation of G protein-coupled receptor signaling pathway	5/604	127/23328	0.233178	0.449669	Acpp/Gnai2/Grk2/Gsk3a/Phb	5
GO:0042157	lipoprotein metabolic process	5/604	127/23328	0.233178	0.449669	Abhd12/Apoe/Lypla2/Zdhhc2/Zdhhc8	5
GO:0051101	regulation of DNA binding	5/604	127/23328	0.233178	0.449669	Calm1/Ctnnbip1/Hipk3/Pou4f1/Trim28	5
GO:0051604	protein maturation	10/604	294/23328	0.233358	0.449779	Bag2/Capn2/Cast/Cdh1/Dhcr24/Dhh/Isca2/Metap2/Myh9/Rps6ka2	10
GO:0001818	negative regulation of cytokine production	9/604	260/23328	0.233665	0.449988	Atp2b1/Cd2ap/Hsp90ab1/Laptm4b/Nptn/Sars/Suz12/Trib2/Tspo	9
GO:0019216	regulation of lipid metabolic process	12/604	363/23328	0.233714	0.449988	Apoe/Avil/Capn2/Dgkz/Dhh/Elovl5/Fdps/Fmc1/Lpgat1/Nfe2l1/Stard4/Tspo	12
GO:1903531	negative regulation of secretion by cell	7/604	193/23328	0.234816	0.451872	Anxa5/Apoe/Gnai2/Hmgcr/Klf7/Pim3/Ppp3ca	7
GO:0000910	cytokinesis	6/604	160/23328	0.235211	0.452395	Anxa11/Cfl1/Myh9/Prpf40a/Rhob/Stx2	6
GO:0006869	lipid transport	12/604	364/23328	0.236473	0.454583	Abcd3/Apoe/Irak1/Lrp10/Pitpnc1/Runx1/Stard3/Stard4/Tac1/Tmem30a/Tspo/Zdhhc8	12
GO:0015807	L-amino acid transport	3/604	65/23328	0.237038	0.454709	Arl6ip1/Slc3a2/Slc7a1	3
GO:0032233	positive regulation of actin filament bundle assembly	3/604	65/23328	0.237038	0.454709	Ccdc88a/Cd47/Tac1	3
GO:0042461	photoreceptor cell development	3/604	65/23328	0.237038	0.454709	2610301B20Rik/Th/Vegfa	3
GO:0060389	pathway-restricted SMAD protein phosphorylation	3/604	65/23328	0.237038	0.454709	Sdcbp/Snx25/Xbp1	3
GO:0070555	response to interleukin-1	4/604	96/23328	0.237647	0.455401	Cd47/Cfl1/Irak1/Tle5	4
GO:2000243	positive regulation of reproductive process	4/604	96/23328	0.237647	0.455401	Cacna1h/Runx1/Tac1/Vegfa	4
GO:0010811	positive regulation of cell-substrate adhesion	5/604	128/23328	0.237959	0.455759	Arpc2/Calr/Cfl1/Gsk3b/Vegfa	5
GO:0021915	neural tube development	7/604	194/23328	0.238659	0.455932	Cfl1/Dvl3/Ift57/Kif3a/Rala/Sema3c/Ssbp3	7
GO:0018345	protein palmitoylation	2/604	36/23328	0.238903	0.455932	Zdhhc2/Zdhhc8	2
GO:0035886	vascular associated smooth muscle cell differentiation	2/604	36/23328	0.238903	0.455932	Klf5/Vegfa	2
GO:0061384	heart trabecula morphogenesis	2/604	36/23328	0.238903	0.455932	Egln1/Ube4b	2
GO:0071539	protein localization to centrosome	2/604	36/23328	0.238903	0.455932	Golgb1/Gsk3b	2
GO:2000241	regulation of reproductive process	7/604	195/23328	0.242522	0.455932	Anxa5/Cacna1h/Calr/Rps6ka2/Runx1/Tac1/Vegfa	7
GO:0014065	phosphatidylinositol 3-kinase signaling	5/604	129/23328	0.242767	0.455932	Ntrk1/Pik3ca/Pten/Ube3a/Xbp1	5
GO:0032273	positive regulation of protein polymerization	5/604	129/23328	0.242767	0.455932	Arpc2/Dctn1/Pde4dip/Tppp3/Wasl	5
GO:0046434	organophosphate catabolic process	5/604	129/23328	0.242767	0.455932	Abhd12/Enpp5/Nt5m/Nudt4/Pten	5
GO:0050433	regulation of catecholamine secretion	3/604	66/23328	0.24396	0.455932	Grk2/Stx1a/Syt1	3
GO:0043491	protein kinase B signaling	7/604	196/23328	0.246405	0.455932	Gpx1/Hsp90ab1/Ntrk1/Phb/Pik3ca/Pten/Vegfa	7
GO:0048771	tissue remodeling	7/604	196/23328	0.246405	0.455932	Gsk3b/Lipa/Ncdn/Ppp3ca/Sema3c/Ubash3b/Vegfa	7
GO:0032368	regulation of lipid transport	5/604	130/23328	0.247601	0.455932	Apoe/Irak1/Runx1/Tac1/Zdhhc8	5
GO:0007178	transmembrane receptor protein serine/threonine kinase signaling pathway	12/604	368/23328	0.247637	0.455932	Ddx5/Fermt2/Hsp90ab1/Lnpep/Onecut2/Ppm1l/Sdcbp/Snx25/Tob1/Ube2o/Xbp1/Zmiz1	12
GO:0006941	striated muscle contraction	6/604	163/23328	0.248018	0.455932	Ank2/Cacna1h/Camk2d/Gaa/Grk2/Scn10a	6
GO:0000184	nuclear-transcribed mRNA catabolic process, nonsense-mediated decay	2/604	37/23328	0.248545	0.455932	Gspt2/Rnps1	2
GO:0002931	response to ischemia	2/604	37/23328	0.248545	0.455932	Abraxas2/Hk1	2
GO:0007435	salivary gland morphogenesis	2/604	37/23328	0.248545	0.455932	Cdh1/Sema3c	2
GO:0009066	aspartate family amino acid metabolic process	2/604	37/23328	0.248545	0.455932	Asns/Ass1	2
GO:0014823	response to activity	2/604	37/23328	0.248545	0.455932	Ntrk1/Slc25a25	2
GO:0034314	Arp2/3 complex-mediated actin nucleation	2/604	37/23328	0.248545	0.455932	Arpc2/Wasl	2
GO:0035794	positive regulation of mitochondrial membrane permeability	2/604	37/23328	0.248545	0.455932	Gsk3a/Gsk3b	2
GO:0040020	regulation of meiotic nuclear division	2/604	37/23328	0.248545	0.455932	Calr/Rps6ka2	2
GO:0051647	nucleus localization	2/604	37/23328	0.248545	0.455932	Dctn1/Sun2	2
GO:0060071	Wnt signaling pathway, planar cell polarity pathway	2/604	37/23328	0.248545	0.455932	Dvl3/Mllt3	2
GO:1902229	regulation of intrinsic apoptotic signaling pathway in response to DNA damage	2/604	37/23328	0.248545	0.455932	Cdkn2d/Tpt1	2
GO:0006334	nucleosome assembly	4/604	98/23328	0.24889	0.455932	H2bc4/Nap1l1/Nap1l5/Smarca5	4
GO:0006892	post-Golgi vesicle-mediated transport	4/604	98/23328	0.24889	0.455932	Cnst/Exoc6b/Gak/Gopc	4
GO:0036473	cell death in response to oxidative stress	4/604	98/23328	0.24889	0.455932	Gpx1/Hspb1/Ralbp1/Stk25	4
GO:0009259	ribonucleotide metabolic process	11/604	334/23328	0.249996	0.455932	Atp5c1/Atp5j2/Cs/Eno1b/Gapdh/Hk1/Hmgcr/Mvd/Nudt4/Pank4/Rfk	11
GO:0022409	positive regulation of cell-cell adhesion	9/604	265/23328	0.250225	0.455932	Cbfb/Cd47/Cdh1/Hspd1/Irak1/Runx1/Slc7a1/Xbp1/Zmiz1	9
GO:0001767	establishment of lymphocyte polarity	1/604	11/23328	0.250705	0.455932	Myh9	1
GO:0001768	establishment of T cell polarity	1/604	11/23328	0.250705	0.455932	Myh9	1
GO:0002349	histamine production involved in inflammatory response	1/604	11/23328	0.250705	0.455932	Ywhaz	1
GO:0002441	histamine secretion involved in inflammatory response	1/604	11/23328	0.250705	0.455932	Ywhaz	1
GO:0002553	histamine secretion by mast cell	1/604	11/23328	0.250705	0.455932	Ywhaz	1
GO:0002664	regulation of T cell tolerance induction	1/604	11/23328	0.250705	0.455932	Runx1	1
GO:0002679	respiratory burst involved in defense response	1/604	11/23328	0.250705	0.455932	Grn	1
GO:0006013	mannose metabolic process	1/604	11/23328	0.250705	0.455932	Hk1	1
GO:0006122	mitochondrial electron transport, ubiquinol to cytochrome c	1/604	11/23328	0.250705	0.455932	Uqcr10	1
GO:0006266	DNA ligation	1/604	11/23328	0.250705	0.455932	Paxx	1
GO:0009264	deoxyribonucleotide catabolic process	1/604	11/23328	0.250705	0.455932	Nt5m	1
GO:0014010	Schwann cell proliferation	1/604	11/23328	0.250705	0.455932	Rnf10	1
GO:0014889	muscle atrophy	1/604	11/23328	0.250705	0.455932	Gatm	1
GO:0015886	heme transport	1/604	11/23328	0.250705	0.455932	Pgrmc2	1
GO:0018206	peptidyl-methionine modification	1/604	11/23328	0.250705	0.455932	Metap2	1
GO:0019627	urea metabolic process	1/604	11/23328	0.250705	0.455932	Ass1	1
GO:0030854	positive regulation of granulocyte differentiation	1/604	11/23328	0.250705	0.455932	Runx1	1
GO:0031077	post-embryonic camera-type eye development	1/604	11/23328	0.250705	0.455932	Vegfa	1
GO:0031442	positive regulation of mRNA 3'-end processing	1/604	11/23328	0.250705	0.455932	Cpeb3	1
GO:0031630	regulation of synaptic vesicle fusion to presynaptic active zone membrane	1/604	11/23328	0.250705	0.455932	Syt1	1
GO:0031642	negative regulation of myelination	1/604	11/23328	0.250705	0.455932	Pten	1
GO:0032342	aldosterone biosynthetic process	1/604	11/23328	0.250705	0.455932	Cacna1h	1
GO:0033084	regulation of immature T cell proliferation in thymus	1/604	11/23328	0.250705	0.455932	Tmem131l	1
GO:0033327	Leydig cell differentiation	1/604	11/23328	0.250705	0.455932	Dhh	1
GO:0033700	phospholipid efflux	1/604	11/23328	0.250705	0.455932	Apoe	1
GO:0034135	regulation of toll-like receptor 2 signaling pathway	1/604	11/23328	0.250705	0.455932	Pja2	1
GO:0034650	cortisol metabolic process	1/604	11/23328	0.250705	0.455932	Cacna1h	1
GO:0034776	response to histamine	1/604	11/23328	0.250705	0.455932	Gabrg2	1
GO:0035881	amacrine cell differentiation	1/604	11/23328	0.250705	0.455932	Casz1	1
GO:0036490	regulation of translation in response to endoplasmic reticulum stress	1/604	11/23328	0.250705	0.455932	Ddx3x	1
GO:0038180	nerve growth factor signaling pathway	1/604	11/23328	0.250705	0.455932	Ntrk1	1
GO:0042135	neurotransmitter catabolic process	1/604	11/23328	0.250705	0.455932	Comt	1
GO:0042762	regulation of sulfur metabolic process	1/604	11/23328	0.250705	0.455932	Comt	1
GO:0043619	regulation of transcription from RNA polymerase II promoter in response to oxidative stress	1/604	11/23328	0.250705	0.455932	Chd6	1
GO:0043653	mitochondrial fragmentation involved in apoptotic process	1/604	11/23328	0.250705	0.455932	Nptx1	1
GO:0045602	negative regulation of endothelial cell differentiation	1/604	11/23328	0.250705	0.455932	Vegfa	1
GO:0046689	response to mercury ion	1/604	11/23328	0.250705	0.455932	Gatm	1
GO:0048845	venous blood vessel morphogenesis	1/604	11/23328	0.250705	0.455932	Vegfa	1
GO:0051124	synaptic growth at neuromuscular junction	1/604	11/23328	0.250705	0.455932	Gsk3b	1
GO:0051901	positive regulation of mitochondrial depolarization	1/604	11/23328	0.250705	0.455932	Tspo	1
GO:0055015	ventricular cardiac muscle cell development	1/604	11/23328	0.250705	0.455932	Mef2a	1
GO:0060174	limb bud formation	1/604	11/23328	0.250705	0.455932	Sema3c	1
GO:0060346	bone trabecula formation	1/604	11/23328	0.250705	0.455932	Vegfa	1
GO:0060600	dichotomous subdivision of an epithelial terminal unit	1/604	11/23328	0.250705	0.455932	Sema3c	1
GO:0060693	regulation of branching involved in salivary gland morphogenesis	1/604	11/23328	0.250705	0.455932	Cdh1	1
GO:0061309	cardiac neural crest cell development involved in outflow tract morphogenesis	1/604	11/23328	0.250705	0.455932	Sema3c	1
GO:0070203	regulation of establishment of protein localization to telomere	1/604	11/23328	0.250705	0.455932	Dkc1	1
GO:0086103	G protein-coupled receptor signaling pathway involved in heart process	1/604	11/23328	0.250705	0.455932	Gnai2	1
GO:0090037	positive regulation of protein kinase C signaling	1/604	11/23328	0.250705	0.455932	Vegfa	1
GO:0090205	positive regulation of cholesterol metabolic process	1/604	11/23328	0.250705	0.455932	Fdps	1
GO:0097084	vascular associated smooth muscle cell development	1/604	11/23328	0.250705	0.455932	Vegfa	1
GO:0097278	complement-dependent cytotoxicity	1/604	11/23328	0.250705	0.455932	Hsp90ab1	1
GO:0098532	histone H3-K27 trimethylation	1/604	11/23328	0.250705	0.455932	Suz12	1
GO:0150065	regulation of deacetylase activity	1/604	11/23328	0.250705	0.455932	Vegfa	1
GO:0150104	transport across blood-brain barrier	1/604	11/23328	0.250705	0.455932	Apoe	1
GO:1901142	insulin metabolic process	1/604	11/23328	0.250705	0.455932	Ide	1
GO:1901660	calcium ion export	1/604	11/23328	0.250705	0.455932	Atp2b1	1
GO:1902023	L-arginine transport	1/604	11/23328	0.250705	0.455932	Slc7a1	1
GO:1903365	regulation of fear response	1/604	11/23328	0.250705	0.455932	Apoe	1
GO:1903911	positive regulation of receptor clustering	1/604	11/23328	0.250705	0.455932	Zdhhc2	1
GO:1904779	regulation of protein localization to centrosome	1/604	11/23328	0.250705	0.455932	Gsk3b	1
GO:1905245	regulation of aspartic-type peptidase activity	1/604	11/23328	0.250705	0.455932	Grn	1
[truncated: 2,361 more rows]

## Sheet: cLTMR_string_node_degrees
#node	node_degree
Actb	18
Gapdh	16
Ubc	11
Tubb4a	8
Psmd4	7
Ywhaz	7
Calm1	6
Vegfa	6
mt-Co1	6
Cfl1	5
Cox5a	5
Dpysl2	5
Kif5b	5
Ssb	5
Apoe	4
Arpc2	4
Dync1li1	4
Lgr5	4
Map1lc3b	4
Ndufb9	4
Psma5	4
Psmc1	4
Psmd7	4
Ptpn1	4
Uqcr10	4
mt-Nd6	4
Kif3a	3
Timp2	3
Calca	2
Elavl4	2
Gaa	2
Higd2a	2
Hopx	2
Klf5	2
Mapre2	2
Nap1l1	2
Nrip3	2
Ppp3ca	2
Rbfox1	2
Rlim	2
Stam2	2
Avil	1
Cd47	1
Clgn	1
Comt	1
Eno1b	1
Fam21	1
Frg1	1
Gbe1	1
Impad1	1
Moxd1	1
Napb	1
Sarnp	1
Ssbp3	1
Tppp3	1
Uckl1	1
Zdhhc2	1
Acbd5	0
Adprh	0
Atp6v0a1	0
Cyth1	0
Dgkz	0
Fgfr1op	0
Kcnk1	0
Magee1	0
Map7d2	0
Mpz	0
Nap1l5	0
Ncdn	0
Ndrg4	0
Nek7	0
Nt5m	0
P4ha2	0
Pgrmc2	0
Pou4f1	0
Psd4	0
Ptp4a2	0
Rab5if	0
Rbm34	0
Rbms3	0
Runx1	0
Sars	0
Senp6	0
Sepw1	0
Snx25	0
Stard4	0
Tmem30a	0
Tox3	0
Vmn1r13	0
Zfhx3	0
