# Supplementary material for: Transcriptional Alterations of Mouse Trigeminal Ganglion Neurons Following Orofacial Inflammation Revealed by Single-Cell Analysis
Source: Front Cell Neurosci. 2022 Jun 2;16:885569. doi: 10.3389/fncel.2022.885569 (PMC9200971; doi:10.3389/fncel.2022.885569)
Supplement: Supplementary file 1 [file Data_Sheet_1.ZIP › Supplementary Tables/Supplementary Table S11.xlsx]

## Sheet: NF_DEGs
Gene	p_val	avg_log2FC	pct.1	pct.2
Cplx2	0.0102534	1.18382	0.583	0.471
mt-Co1	1.93e-07	1.09105	0.979	1
Sorl1	0.00196748	1.02043	0.812	0.686
Trappc3l	0.00382516	0.888848	0.604	0.353
Bc1	1.65e-06	0.881635	1	1
Zbtb20	0.00562203	0.877521	0.896	0.765
Spock3	2.63e-05	0.845257	0.917	0.804
Ank2	2.02e-06	0.802058	0.958	0.902
mt-Nd5	1.8e-05	0.78435	0.938	1
Lrrc17	4.43e-06	0.758164	0.875	0.706
Map7d2	0.0265247	0.754776	0.896	0.843
Nfia	0.0183988	0.708318	0.521	0.373
Osbpl3	0.00274209	0.693354	0.729	0.529
Ncam1	0.00285254	0.679245	0.771	0.608
Meg3	0.0495284	0.668725	0.958	0.941
Timp2	0.00538437	0.668005	1	0.941
Kcnb2	0.00106856	0.667552	0.917	0.784
Gap43	0.00651338	0.665799	0.958	0.882
Chd3	0.0176562	0.652398	0.833	0.765
Gsk3b	4.97e-07	0.63717	0.979	0.902
Onecut2	0.00320209	0.633813	0.771	0.608
Map1b	0.00129469	0.633041	1	0.961
Snhg11	0.00550083	0.631348	1	0.922
Atrx	0.00251506	0.628421	0.833	0.745
Alcam	0.0001865	0.621574	1	0.824
Nrip1	0.0431065	0.608961	0.688	0.647
Pura	0.000420821	0.605879	0.896	0.824
Cntn1	0.0318151	0.602325	0.896	0.922
Ppp2r5c	0.000100568	0.601704	0.938	0.824
mt-Atp8	0.0033439	0.584212	0.875	0.843
Ppig	0.000272589	0.575662	0.875	0.824
Plxna4	0.0155442	0.568645	0.708	0.608
Rock2	0.0388438	0.562259	0.708	0.667
Rbms3	0.000250128	0.55804	0.979	0.902
Gm10925	0.00302555	0.554743	0.958	0.98
Luc7l3	4.1e-05	0.553933	0.896	0.824
Napb	3.14e-07	0.535554	0.979	0.961
Pcdh9	0.00019759	0.528295	0.917	0.765
Ralgapa1	0.028782	0.518006	0.854	0.804
Nfic	0.00134248	0.517012	0.979	0.941
6430548M08Rik	0.00987246	0.514209	0.729	0.588
mt-Nd2	0.000126453	0.51402	1	1
Vat1	0.00308883	0.510701	0.896	0.824
Eif3a	0.000194044	0.510233	0.938	0.863
Slc17a6	0.000283124	0.509532	1	0.941
Srrm1	0.00825069	0.503061	0.833	0.745
Mosmo	0.00222147	0.501896	0.792	0.765
Bod1l	0.00140602	0.50062	0.854	0.765
Pnisr	0.0162144	0.499835	0.854	0.804
Irf2bp2	0.00292888	0.49225	0.771	0.725
Eid1	0.000444556	0.489539	0.958	0.882
Nap1l1	0.000253569	0.48933	0.958	0.922
Ttc3	0.000748485	0.489289	1	0.98
Ahi1	0.0152957	0.488866	0.833	0.725
Leprotl1	0.00260059	0.488563	0.938	0.902
Fgfr1	0.0308342	0.483735	0.771	0.647
Arl6ip1	3.9e-05	0.482727	1	0.98
Nrn1	0.0426695	0.480504	1	0.941
Rbm25	0.000387888	0.474332	0.812	0.745
Robo2	0.00339781	0.474004	0.875	0.804
Rhob	0.0043035	0.468263	0.938	0.843
Fam171b	0.0336354	0.467722	0.938	0.784
Gnpda2	0.00992819	0.466903	0.812	0.765
Pten	0.00584312	0.465757	0.917	0.882
Myt1l	0.0104401	0.464403	0.896	0.784
Eif4g1	0.00795989	0.463694	0.917	0.804
Prkce	0.0356796	0.462287	0.896	0.804
Cdk14	0.00053324	0.458269	0.958	0.863
Dnm3	0.00057871	0.454941	0.979	0.922
Scn7a	0.00687945	0.454627	0.979	0.941
Rdx	0.00119613	0.453343	0.917	0.882
Ncoa7	0.00836414	0.45312	0.938	0.882
Zfr	0.007776	0.452316	0.917	0.784
Maf	0.0162505	0.450557	0.396	0.196
Tcaf1	1.96e-05	0.445836	0.979	0.843
Rad23a	0.0106528	0.445384	0.896	0.784
Mbnl1	0.000402653	0.444635	0.875	0.824
Kcnq2	0.00133756	0.444456	0.812	0.647
Ankrd12	0.00839677	0.442585	0.854	0.804
Sarnp	0.00136721	0.438094	0.812	0.706
Cacna2d1	0.0158706	0.437207	0.938	0.784
Rbfox1	0.00503494	0.437064	0.958	0.882
Tsn	0.00287192	0.436463	0.958	0.824
Gnao1	0.00185687	0.435098	1	0.922
Celf1	0.000808924	0.432632	0.75	0.588
Mia3	0.0166018	0.431442	0.833	0.745
Cpt1a	0.0125598	0.429223	0.896	0.824
Ebf1	0.00160091	0.428881	0.958	0.843
Appl1	0.00561055	0.427155	0.771	0.706
Gdpd1	0.00561055	0.427002	0.812	0.667
Calm1	0.000828275	0.425076	1	1
Csrnp3	0.0411895	0.424738	0.771	0.784
Ptpra	0.019603	0.424166	0.875	0.784
Glg1	0.0383358	0.422435	0.917	0.824
Prkg1	0.00833124	0.421898	0.833	0.784
Bcl2	0.0118931	0.421443	0.646	0.412
Ktn1	0.0416875	0.420263	0.812	0.765
Ehbp1	0.00860464	0.42009	0.812	0.627
Kmt2e	0.0287691	0.420032	0.729	0.627
Kcnk3	0.00397451	0.419502	0.708	0.471
Smc1a	0.0216233	0.418123	0.812	0.765
Arid4b	0.0183859	0.417812	0.708	0.706
Atp2b1	0.00185723	0.417507	0.958	0.98
Actb	0.000163081	0.417386	0.979	1
Megf8	0.00403586	0.416608	0.771	0.686
Kif1b	0.0245741	0.416253	0.938	0.902
Yy1	0.00665316	0.410407	0.854	0.745
Kif5b	0.00282529	0.405488	1	0.941
App	0.000227594	0.402025	1	0.98
Wdr26	0.00494685	0.401557	0.833	0.745
Celf4	0.0285929	0.401134	0.917	0.882
Cers4	0.0369304	0.400812	0.833	0.863
Rbfox2	0.0034753	0.400629	0.875	0.804
Camk1d	0.0370159	0.399907	0.562	0.49
Kif21a	0.000126392	0.399435	1	0.922
Kif5a	0.0141251	0.397599	1	0.922
Mmgt1	0.0171263	0.397319	0.688	0.569
Scaper	0.00500691	0.39496	0.812	0.706
Gpx4	0.0157464	0.394817	0.771	0.784
Chd4	0.00266909	0.394471	0.896	0.843
Hdgfl3	0.0198812	0.394081	0.833	0.706
Mpz	0.000392626	0.392279	0.521	0.843
Tbl1x	0.00603961	0.391122	0.812	0.745
R3hdm4	0.0144223	0.389632	0.854	0.745
Zmynd11	0.0135883	0.388193	0.938	0.784
Gm49336	0.0451951	0.386486	0.667	0.588
Mef2a	0.0105749	0.386243	0.896	0.804
Pum1	0.014456	0.384443	0.771	0.725
Bsn	0.000117756	0.383281	0.812	0.667
Myo9a	0.00443209	0.383195	0.812	0.765
Dtna	0.00878803	0.382535	0.729	0.667
Smc3	0.0168823	0.382521	0.771	0.725
Atp11a	0.0260268	0.381896	0.75	0.608
Marchf7	0.00136676	0.379883	0.729	0.686
Camta1	0.0214364	0.375937	0.958	0.922
Psmd7	0.00313985	0.373369	0.917	0.843
Nek7	0.0210093	0.37332	0.917	0.902
Lin7a	0.0319683	0.372325	0.688	0.608
Tmem30a	0.00442198	0.372171	0.958	0.922
Tax1bp1	0.00168561	0.371325	0.958	0.902
Dhx36	0.00344612	0.370096	0.812	0.647
Ebf3	0.00511112	0.367509	0.854	0.765
Sptan1	0.00346381	0.366892	1	0.902
Larp4b	0.0138069	0.365543	0.958	0.843
Copg2	0.0113579	0.365251	0.771	0.647
Cldnd1	0.014499	0.364144	0.833	0.745
Elavl3	0.00611551	0.362633	0.979	0.882
Syt4	0.0401752	0.361661	0.979	0.863
Ccser2	0.0164124	0.359608	0.938	0.843
Kdsr	0.00145355	0.358529	0.729	0.627
Rpl30	0.0321404	0.3569	0.938	0.941
Dpysl2	0.000971972	0.356749	0.979	0.863
Arhgap44	0.0141597	0.356535	0.854	0.804
Sf3b1	0.00862486	0.355883	0.896	0.804
Cpeb4	0.00511112	0.355512	0.833	0.784
Apc2	0.00885886	0.3526	0.812	0.725
Tnrc6a	0.0308342	0.350437	0.729	0.686
Zc2hc1a	0.0321419	0.349508	0.875	0.824
Ppp4r3b	0.0246286	0.34846	0.708	0.647
Alg2	0.00272313	0.346207	0.938	0.902
Cpeb2	0.0385354	0.344935	0.708	0.647
Cpsf2	0.0131868	0.344905	0.792	0.725
Nisch	0.0117754	0.344426	0.854	0.824
Lats2	0.0430544	0.344227	0.646	0.569
Sec62	0.00622083	0.344199	0.896	0.882
Ube4b	0.0380561	0.343319	0.938	0.824
5330434G04Rik	0.0260295	0.34223	0.625	0.627
Gabra1	0.0364931	0.342087	0.479	0.353
U2surp	0.0203571	0.341997	0.792	0.765
Rap2c	0.000669866	0.341703	0.75	0.549
Rpl10	0.0398629	0.340135	0.833	0.784
Cd59a	0.0371782	0.339426	0.896	0.784
Zyg11b	0.019849	0.339107	0.812	0.804
Mtdh	0.00395609	0.338832	0.917	0.804
Elavl2	0.00873676	0.336766	0.958	0.941
AW209491	0.0314461	0.335269	0.604	0.49
Cd47	0.023853	0.333814	0.938	0.843
Six1	0.0147843	0.332838	0.854	0.725
Atxn7l3b	0.0306642	0.332835	0.938	0.843
Akap12	0.034779	0.330609	1	0.98
Mpdu1	0.0151105	0.330425	0.792	0.667
Gnl2	0.00153923	0.329495	0.875	0.725
Fyttd1	0.00255572	0.328129	0.833	0.725
Rbms1	0.0184671	0.326754	1	0.902
Pfn1	0.0297431	0.326075	0.896	0.824
Fam214b	0.0170836	0.325618	0.542	0.431
A4galt	0.0103439	0.325343	0.771	0.686
Gdap1	0.00578084	0.325322	0.979	0.824
Syn2	0.0455389	0.324097	0.938	0.882
Ankrd17	0.0154186	0.323985	0.917	0.804
Kif3a	0.0115882	0.323778	0.958	0.902
Eapp	0.034041	0.322864	0.708	0.686
Cwf19l2	0.00292838	0.322694	0.688	0.412
Ccni	0.00504159	0.322198	0.958	0.922
Armcx3	0.00423245	0.322172	0.875	0.784
B4galt6	0.0154034	0.321346	0.854	0.784
Pirt	0.00612419	0.320425	1	0.961
Hnrnpd	0.0237131	0.320338	0.854	0.725
Pcmtd1	0.0213745	0.319983	0.854	0.824
Usp16	0.00759396	0.317599	0.708	0.608
Ublcp1	0.00777893	0.316106	0.812	0.824
Psmd1	0.00633113	0.315636	0.875	0.863
Gpatch11	0.00972844	0.315593	0.771	0.686
Larp4	0.00450612	0.314713	0.812	0.667
Nucks1	0.0230118	0.314562	0.854	0.824
Slc25a30	0.0206333	0.313792	0.5	0.333
Hars	0.0211912	0.313617	0.792	0.706
Acbd4	0.0136366	0.313589	0.646	0.471
Slc9a9	0.0180504	0.312677	0.938	0.843
Herc3	0.00595205	0.311211	0.729	0.608
Mtmr6	0.0274946	0.309294	0.917	0.824
Zfp445	0.0100787	0.309216	0.812	0.784
Herpud1	0.0108607	0.30897	0.792	0.686
Fmr1	0.049345	0.308874	0.688	0.647
Arpc2	0.0143692	0.307787	0.917	0.902
Rasl11a	0.0487733	0.30678	0.625	0.529
Ssb	0.023853	0.306526	0.979	0.804
Scp2	0.0199371	0.305667	0.667	0.49
Snrnp70	0.0291674	0.305512	0.771	0.667
Ola1	0.0359686	0.305123	0.958	0.902
Tnpo2	0.00700278	0.30454	0.896	0.804
Impad1	0.0181605	0.304418	0.812	0.706
Kcmf1	0.0127096	0.304334	0.938	0.804
Rb1cc1	0.0298902	0.304192	0.938	0.863
Ywhaz	0.00295776	0.302129	1	1
Nolc1	0.020187	0.302068	0.771	0.667
Psmc1	0.00574332	0.301907	0.979	0.961
Ccdc47	0.0203504	0.301873	0.854	0.804
Kmt5a	0.00461765	0.301759	0.917	0.804
Ptges3	0.00624263	0.301338	0.958	0.882
Snx27	0.0284231	0.300125	0.854	0.725
Kcna4	0.0115476	0.29885	0.521	0.333
Ube3a	0.018099	0.298569	0.958	0.882
Smarca5	0.00967658	0.298205	0.812	0.784
Brinp1	0.0232531	0.297769	0.667	0.49
Rhbdd2	0.00293305	0.297505	0.771	0.647
Slc33a1	0.0405067	0.297326	0.583	0.471
Synrg	0.035552	0.296499	0.75	0.725
Rabep1	0.040999	0.292114	0.854	0.784
Cib2	0.0134299	0.291301	0.792	0.667
Vwa7	0.0474554	0.289373	0.583	0.51
Fry	0.0252728	0.288801	0.729	0.686
Amer1	0.0191133	0.288527	0.542	0.412
Syt11	0.00639042	0.287745	1	1
Sptbn1	0.0426657	0.285352	1	0.922
Arfip2	0.0214256	0.285213	0.812	0.725
Smu1	0.0431531	0.285158	0.812	0.686
Ranbp2	0.0216331	0.283617	0.583	0.471
Naa25	0.00992988	0.283436	0.729	0.725
Smap1	0.0451648	0.281975	0.917	0.765
G3bp2	0.00323869	0.280966	1	0.941
Six4	0.00658226	0.28089	0.646	0.51
D130009I18Rik	0.0298177	0.280803	0.708	0.627
Kmt2a	0.0219642	0.278723	0.75	0.686
Dnajc5	0.0152492	0.277565	0.958	0.902
Bcl9l	0.00847082	0.276326	0.625	0.392
Ankrd26	0.0326377	0.276262	0.5	0.353
Impact	0.0127516	0.275466	0.833	0.706
Gm4204	0.0336638	0.275006	0.646	0.627
Fxr1	0.0224391	0.274776	0.812	0.765
Rap1a	0.0146336	0.273985	0.667	0.529
Ccdc88a	0.0353486	0.273651	0.708	0.745
Cnbp	0.00900656	0.272261	0.979	0.902
Cetn3	0.0359192	0.271783	0.875	0.804
Frg1	0.00637152	0.270895	0.833	0.725
Prpf19	0.0259604	0.27004	0.896	0.804
Gm10123	0.0280942	0.269847	0.5	0.392
Shoc2	0.00833124	0.269465	0.875	0.745
Brd4	0.0413922	0.269014	0.729	0.706
Aftph	0.0335397	0.268629	0.75	0.706
Zcchc17	0.0139708	0.266817	0.812	0.647
Rrm2b	0.0142882	0.266764	0.771	0.647
Pex16	0.0308706	0.266448	0.604	0.49
Ube2b	0.0170979	0.266437	0.917	0.922
Selenow	0.0176212	0.26634	1	1
Zmpste24	0.023733	0.265643	0.708	0.647
Ptp4a1	0.0345412	0.26492	0.792	0.745
Mphosph8	0.047378	0.264355	0.792	0.863
Vps16	0.0412271	0.263891	0.646	0.569
Atf6	0.038771	0.263879	0.646	0.529
Dtd1	0.0398956	0.263687	0.771	0.686
Dnaja2	0.0267215	0.261617	0.896	0.824
Csde1	0.0161549	0.260132	0.958	0.902
Tmem132d	0.0490676	0.259157	0.396	0.255
Mink1	0.0175306	0.258603	0.708	0.647
Kat6a	0.00744634	0.257537	0.479	0.275
Rab5b	0.0425311	0.256157	0.938	0.843
Ubn1	0.024602	0.255793	0.625	0.451
Pdk1	0.0335995	0.254965	0.5	0.353
Vps11	0.0414708	0.254589	0.646	0.608
Bclaf1	0.0356109	0.253784	0.833	0.843
Ssr4	0.044972	0.25313	0.875	0.765
Rps8	0.0181286	0.252137	1	0.961
Gfpt1	0.0232825	0.25172	0.625	0.49
Npepps	0.0251254	0.250718	0.896	0.843
Hnrnpu	0.0429947	0.250574	0.979	0.882
Klf9	0.0497476	0.248217	0.938	0.824
Son	0.0208488	0.24577	0.979	0.902
Strn3	0.0141543	0.244663	0.75	0.647
Ik	0.00635455	0.244533	0.938	0.843
Zfp91	0.0167737	0.244238	0.896	0.804
Dync1i2	0.00625611	0.243126	1	0.98
Eny2	0.027771	0.241992	0.854	0.745
Zfp639	0.0350959	0.23998	0.604	0.49
Tcerg1	0.0450741	0.239877	0.833	0.824
Nap1l5	0.0074048	0.239728	0.979	0.961
Gkap1	0.0283617	0.239578	0.667	0.608
Ddx55	0.0405801	0.239114	0.438	0.294
Ep300	0.0121902	0.239041	0.604	0.431
Sars	0.0391432	0.238038	0.938	0.882
Usp7	0.0102263	0.237802	0.854	0.765
Hsp90b1	0.020281	0.2364	1	0.902
Lactb2	0.0339725	0.236262	0.396	0.235
Smn1	0.00644829	0.235631	0.688	0.529
Tmod2	0.0407488	0.234564	0.854	0.804
Acbd5	0.0036588	0.233378	0.875	0.843
Csnk2a1	0.00911773	0.230728	0.875	0.784
Acbd3	0.028242	0.229616	0.688	0.647
Zc3h18	0.020502	0.227213	0.542	0.392
Kidins220	0.049962	0.223888	0.896	0.804
Atp6v1a	0.0212525	0.219153	0.979	0.98
Tubb4a	0.0161733	0.218423	1	0.98
Crlf3	0.0189893	0.217503	0.646	0.51
Dynlt3	0.00874071	0.216224	1	0.961
Miga1	0.0301277	0.215395	0.792	0.725
Nat10	0.00173066	0.21474	0.417	0.157
Them4	0.0298239	0.214486	0.854	0.804
Src	0.0337317	0.212344	0.333	0.157
Tpr	0.0216559	0.211847	0.854	0.784
Tsr3	0.0124324	0.210935	0.75	0.627
Axin1	0.0269859	0.210719	0.333	0.157
Braf	0.0388254	0.210317	0.688	0.608
Rnf20	0.0476472	0.209548	0.729	0.647
Lrrtm2	0.0394723	0.208904	0.729	0.667
Rnf11	0.0365927	0.206917	0.958	0.902
Capzb	0.0146877	0.205594	1	0.98
Slc37a3	0.0375641	0.204183	0.354	0.196
Ptprs	0.0476656	0.203761	0.812	0.824
Dsel	0.0212422	0.200839	0.542	0.353
Cltb	0.00664661	-0.200081	0.875	0.941
Eed	4.25e-05	-0.200971	0.104	0.49
Acaa2	0.0390782	-0.201772	0.417	0.627
Gm5781	0.0388765	-0.202916	0.833	0.863
Gm43333	0.0355462	-0.203213	0.25	0.451
Amigo3	0.0182968	-0.203315	0.312	0.549
Snx3	0.0257254	-0.203357	0.958	0.902
Ptrhd1	0.0313762	-0.203996	0.417	0.627
Trim41	0.00955189	-0.205911	0.312	0.549
Rom1	0.0415146	-0.207752	0.312	0.49
Trmt61a	0.00963227	-0.209346	0.188	0.431
Cdc42se1	0.00641725	-0.209664	0.312	0.627
Ociad1	0.0426695	-0.209695	0.958	0.98
Gm17494	5.78e-06	-0.210731	0.062	0.49
Ptpn23	0.0350104	-0.211094	0.292	0.49
2410004B18Rik	0.035813	-0.2112	0.5	0.706
Ankrd45	0.0102472	-0.211745	0.25	0.49
Tuba1a	0.0230893	-0.211885	1	1
Prr7	0.00648495	-0.212211	0.146	0.392
Rab40c	0.0433425	-0.212569	0.438	0.686
Gm42636	0.0107513	-0.212874	0.354	0.608
Serinc3	0.0371884	-0.213533	0.917	0.902
Cdkl4	0.0438957	-0.213836	0.438	0.627
Ints3	0.00367446	-0.213944	0.333	0.627
Gm12184	0.0462209	-0.214164	0.438	0.588
Ogfr	0.000314336	-0.214687	0.188	0.549
Sertad1	0.0126098	-0.216131	0.167	0.373
Vps50	0.0283248	-0.216625	0.479	0.667
Fbxo4	0.00731228	-0.21693	0.312	0.608
Pdhx	0.0407069	-0.217231	0.5	0.686
Rps27rt	0.0233258	-0.217359	0.646	0.824
Ubac1	0.0366002	-0.217399	0.646	0.804
Stam2	0.0270486	-0.21827	0.354	0.588
Zwint	0.0107101	-0.218364	1	0.961
Usp50	0.049389	-0.218618	0.354	0.529
Eci2	0.0449451	-0.218912	0.542	0.745
Pdhb	0.0369919	-0.219239	0.792	0.922
Plekhm2	0.00828143	-0.220277	0.312	0.667
Ddx23	0.000178698	-0.221327	0.167	0.49
Ubb-ps	0.0468518	-0.221344	0.667	0.784
Nxn	0.00285895	-0.221602	0.083	0.333
Serp1	0.00847082	-0.222418	0.354	0.647
Ndufa7	0.0495179	-0.223719	0.917	0.961
Ppp2r1a	0.0188126	-0.224154	0.958	0.922
Ankrd52	0.00213109	-0.224294	0.188	0.471
Crat	0.0326377	-0.224374	0.292	0.549
Rpl7a	0.0187814	-0.224981	0.917	0.902
Ndufa9	0.0394499	-0.22555	0.896	0.902
Fez2	0.0106883	-0.226856	0.646	0.863
Ankrd24	0.0188825	-0.227242	0.375	0.608
Kctd17	0.0453298	-0.227442	0.562	0.725
Cacng5	0.0396205	-0.227725	0.354	0.549
Cct7	0.00338039	-0.22806	0.958	0.882
Nptn	0.0171253	-0.22838	0.979	0.961
Akr1a1	0.0110373	-0.228698	0.979	0.98
Slfn5	0.0105974	-0.229019	0.25	0.51
Vipas39	0.00527866	-0.229368	0.479	0.745
Dnajc15	0.0479424	-0.230115	0.75	0.863
Trappc1	0.0132201	-0.230609	0.833	0.902
Arfgap2	0.0388617	-0.230749	0.542	0.765
Uck1	0.0208016	-0.230935	0.417	0.627
Pigbos1	0.0094346	-0.230953	0.354	0.608
Svil	0.0448806	-0.23135	0.146	0.314
Fbxo25	0.0074109	-0.231587	0.458	0.765
D6Wsu163e	0.000134626	-0.232345	0.208	0.647
Fnta	0.027779	-0.232432	0.875	0.882
Gm28580	0.00672229	-0.233044	0.083	0.314
Oaz1	0.0262195	-0.233253	1	1
Klhl21	0.0373524	-0.234071	0.438	0.608
Cs	0.0335468	-0.234244	0.917	0.922
Clptm1l	0.0380911	-0.23425	0.5	0.667
Afg3l2	0.0465183	-0.234516	0.521	0.686
Asnsd1	0.000492046	-0.234654	0.312	0.647
Psmd14	0.0281271	-0.23585	0.917	0.922
Cacna1h	0.0153708	-0.236858	0.417	0.667
Ndfip1	0.00234927	-0.237207	1	1
Slc25a4	0.0116026	-0.237234	1	1
Rtn4r	0.0369334	-0.237457	0.229	0.431
Slc25a38	0.0094097	-0.237674	0.396	0.647
Cnih2	0.0239768	-0.238048	0.312	0.569
Elof1	0.0294875	-0.238134	0.479	0.706
Gm20721	1.81e-05	-0.238242	0.146	0.569
1700066M21Rik	0.0242591	-0.238942	0.25	0.49
Lsm2	0.00213807	-0.239198	0.292	0.627
Gm29521	0.0424476	-0.239823	0.354	0.588
Grpel1	0.0384635	-0.239948	0.667	0.725
Galnt9	0.00357005	-0.24047	0.271	0.549
Orai3	0.00276318	-0.24085	0.312	0.667
Gm10039	0.0295752	-0.241065	0.271	0.51
Mapk11	0.0210141	-0.241188	0.271	0.49
Myl6	0.0141281	-0.241481	1	0.98
Dusp11	0.0484884	-0.241939	0.333	0.51
Naf1	0.00398255	-0.242172	0.375	0.706
Snx10	0.0269356	-0.242203	0.979	0.98
Washc3	0.0375441	-0.242505	0.562	0.784
Exoc1	0.0375314	-0.242908	0.604	0.706
Rap1gds1	0.0261639	-0.242968	0.896	0.922
Tpm4	0.0194137	-0.243023	0.396	0.647
Macrod1	0.0071853	-0.244297	0.438	0.706
Stag2	0.0493477	-0.245174	0.562	0.745
Clns1a	0.0375314	-0.245581	0.604	0.706
Pink1	0.0340596	-0.245771	0.896	0.882
Map1lc3b	0.0151199	-0.245949	0.979	0.98
Prkcsh	0.0199498	-0.246072	0.458	0.667
Asns	0.0328937	-0.24636	0.854	0.922
Aak1	0.0475042	-0.247371	0.75	0.804
Eml2	0.046004	-0.247465	0.792	0.902
Urgcp	0.00678097	-0.247753	0.354	0.667
Zfp944	0.0225285	-0.248027	0.188	0.392
Osbpl6	0.0455904	-0.248432	0.708	0.804
Lrrc3b	0.0297913	-0.249679	0.562	0.745
Atpif1	0.007721	-0.250023	1	1
Tatdn2	0.0103297	-0.250444	0.292	0.549
Rmnd5b	0.0275202	-0.251541	0.375	0.588
Sccpdh	0.0388765	-0.252022	0.833	0.863
Zfp511	0.00949228	-0.252285	0.208	0.49
Trf	0.00098296	-0.252346	0.083	0.353
Fosl2	0.018162	-0.253712	0.354	0.608
AC159819.1	0.00216199	-0.254075	0.458	0.765
Ogdh	0.0107486	-0.25486	0.854	0.902
Ppm1a	0.00873364	-0.254967	0.917	0.961
Tpgs1	0.0364578	-0.255324	0.542	0.725
Hmox2	0.032579	-0.256351	0.729	0.863
Cox6a1	0.0116026	-0.256561	1	1
Phf24	0.0291283	-0.257031	0.896	0.922
1700037H04Rik	0.0260932	-0.257196	0.708	0.804
Eno2	0.0243887	-0.257217	1	0.98
Gorasp2	0.00803531	-0.257587	0.708	0.843
Rpl17-ps3	0.00110254	-0.258588	0.312	0.667
Zmat5	0.0105909	-0.259938	0.417	0.667
Ccdc92	0.0214424	-0.260033	0.958	0.941
Arnt2	0.0243609	-0.260257	0.625	0.784
Klc2	0.0194829	-0.260395	0.875	0.922
Wsb2	0.0481677	-0.260931	0.812	0.843
Cd151	0.0191615	-0.261064	0.917	0.941
Clta	0.0164844	-0.261107	0.979	0.961
Snap25	0.0235156	-0.261824	1	1
Vapb	0.0341621	-0.261961	0.917	0.961
Mrpl22	0.00567987	-0.262036	0.417	0.706
Rab3a	0.00725218	-0.262164	1	0.98
Dynll2	0.00137595	-0.262399	0.979	0.98
Gng3	0.00550228	-0.262472	1	1
B230118H07Rik	0.0265153	-0.263905	0.521	0.725
Rtp4	0.0125813	-0.263947	0.146	0.353
Riok3	0.0468938	-0.263981	0.562	0.725
Rassf8	0.000371706	-0.26657	0.104	0.412
Aifm3	0.0331425	-0.267212	0.375	0.529
Etf1	0.0474904	-0.26735	0.667	0.804
Nup93	0.0422186	-0.269029	0.667	0.804
Atp13a2	0.0362348	-0.270132	0.562	0.804
Pfn2	0.00313075	-0.270556	0.979	0.98
Rps12-ps4	0.0363	-0.27135	0.292	0.51
Cox4i1	0.0366252	-0.2717	1	1
Mrpl36	0.0423758	-0.272212	0.562	0.765
Dmac2l	0.00960827	-0.272387	0.438	0.725
Gm15536	0.00514117	-0.274396	0.167	0.392
Glrx5	0.0245861	-0.274597	0.833	0.863
Meis3	0.00184382	-0.274895	0.417	0.725
Hey1	0.0322549	-0.274942	0.25	0.471
Creld1	0.0166145	-0.275127	0.792	0.902
Pex5l	0.0392171	-0.275728	0.646	0.804
B020010K11Rik	2.92e-05	-0.275965	0.167	0.569
Arpc3	0.0214654	-0.278207	0.812	0.902
Cox14	0.0299313	-0.27854	0.896	0.941
Arrb2	0.0301355	-0.280707	0.479	0.686
Slc2a6	0.0114024	-0.280842	0.396	0.647
Opa1	0.0491484	-0.281405	0.812	0.882
Tstd3	0.0223405	-0.281845	0.458	0.706
Mrpl57	0.029695	-0.282033	0.646	0.784
Psmb1	0.0264561	-0.283088	0.979	0.98
Mllt11	4.82e-05	-0.283179	1	0.98
Selenof	0.00787649	-0.284366	0.917	0.961
Rnf10	0.0117223	-0.284612	0.729	0.863
Atp6v0c	0.00114495	-0.285145	0.958	0.961
Ddit3	0.00569466	-0.285408	0.229	0.51
Gsk3a	0.00122386	-0.285475	0.75	0.941
Gm8430	0.025509	-0.288532	0.729	0.843
Twf1	0.00842879	-0.288623	0.312	0.569
Naa60	0.0343857	-0.289162	0.688	0.824
Rpl32	0.0177879	-0.2895	0.979	0.961
Pld3	0.018823	-0.289682	0.792	0.843
Srxn1	0.0180504	-0.290831	0.875	0.902
Prdx1	0.00483011	-0.290967	0.958	0.961
Elmo2	0.038732	-0.291085	0.625	0.784
Coq9	0.00631294	-0.291333	0.396	0.667
Smarcb1	0.0242664	-0.292399	0.625	0.824
Bace1	0.0352932	-0.292439	0.688	0.863
Egln2	0.0429532	-0.294126	0.792	0.882
Lrpprc	0.0187139	-0.29439	0.646	0.784
Isca2	0.0405462	-0.295135	0.771	0.843
Gm2000	0.0231359	-0.29709	0.542	0.725
Cpe	0.0479377	-0.297135	0.958	0.98
Fh1	0.0342256	-0.297712	0.812	0.902
Chn1	0.0455817	-0.298357	0.896	0.961
Gm49207	0.00534048	-0.29864	0.479	0.686
Sc5d	0.0217145	-0.298786	0.625	0.824
Plxnc1	0.00796061	-0.299027	0.333	0.608
Rps16-ps2	0.00388035	-0.299776	0.333	0.588
Rpl13	0.00323716	-0.300596	0.958	0.941
Rps29	0.00717282	-0.30158	0.938	0.961
Rab11fip3	0.0268893	-0.304415	0.5	0.686
Coa6	0.00797405	-0.305122	0.583	0.765
Gm47135	0.0106799	-0.30515	0.521	0.765
Sod1	0.00302582	-0.305374	0.958	1
Fundc1	0.0240299	-0.305492	0.771	0.882
Eif4h	0.0138389	-0.305609	0.938	0.922
Armcx2	0.021258	-0.306715	0.771	0.863
Rpl10-ps3	0.00306096	-0.307518	0.792	0.824
Arhgef17	0.00665316	-0.307827	0.729	0.863
Zfp580	0.024811	-0.307919	0.396	0.608
Nectin2	0.00833817	-0.30794	0.312	0.549
Atp6v1g2	0.0198509	-0.308611	0.917	0.882
Ppib	0.0352431	-0.308741	0.625	0.843
Gm13835	0.018883	-0.310879	0.396	0.588
Dad1	0.00987501	-0.311039	0.938	0.961
H2az1	0.00935378	-0.311137	0.938	0.863
Cox7b	0.0230893	-0.311936	0.979	1
Ppp1r1a	0.00379932	-0.312484	0.25	0.529
Adh5	0.0204756	-0.312675	0.688	0.784
Comt	0.00293832	-0.31346	0.896	0.882
Mppe1	0.00522564	-0.31386	0.312	0.549
Rps13	0.00462482	-0.314135	0.979	1
Tppp3	0.000508582	-0.314356	1	1
Me1	0.0327515	-0.314457	0.688	0.882
Slc35g2	0.0356574	-0.315096	0.646	0.804
Mrpl12	0.00668176	-0.315276	0.604	0.804
Gprasp2	0.014288	-0.315788	0.729	0.824
Sncg	0.00204157	-0.316103	1	1
Mal2	0.0338282	-0.316406	0.417	0.647
Rps2	0.00323232	-0.316542	0.812	0.902
Cox7c	0.0398851	-0.317855	0.958	0.98
Trpa1	0.0124749	-0.318056	0.167	0.392
Mrps36	0.0391335	-0.31878	0.625	0.765
Ppil2	0.016055	-0.318896	0.458	0.686
Fdps	0.0112332	-0.319651	0.354	0.627
Atp6v1f	0.0206227	-0.320837	0.875	0.941
Gstm5	0.00833124	-0.321534	0.75	0.863
Arpc5l	0.0198396	-0.321771	0.812	0.863
Psma6	0.0198681	-0.322738	0.875	0.941
Gm7271	0.0192946	-0.322887	0.167	0.392
Avil	0.0271739	-0.322969	0.958	0.961
Entpd3	0.0142159	-0.324097	0.646	0.824
Grb2	0.0498905	-0.324161	0.896	0.941
Lrrc61	0.000529896	-0.325966	0.271	0.627
Sel1l3	0.0106615	-0.326314	0.5	0.686
Mtg1	0.0107513	-0.326795	0.354	0.608
Apod	0.00100352	-0.327171	0.354	0.686
Mrrf	0.00783747	-0.327407	0.438	0.706
Selenop	0.0113087	-0.328472	0.208	0.451
Bub3	0.0155216	-0.329065	0.646	0.824
Eif6	0.00477584	-0.329668	0.667	0.863
Uqcrh	0.034779	-0.32985	1	1
Strap	0.0317975	-0.329907	0.771	0.902
Slc25a11	0.0412557	-0.330106	0.771	0.922
Ddt	0.00964682	-0.330286	0.625	0.765
Sucla2	0.0286692	-0.330507	0.958	0.961
Epn3	0.000396003	-0.330538	0.208	0.529
Pcgf2	0.00568965	-0.330982	0.312	0.569
E2f6	0.0163817	-0.331159	0.604	0.804
Tex264	0.028188	-0.331888	0.583	0.824
Gm26384	0.0046247	-0.332234	0.958	1
Slc45a3	0.00480729	-0.332639	0.229	0.529
Tango2	0.0291362	-0.333583	0.75	0.863
Rian	0.0195451	-0.333802	1	0.98
Uqcc3	0.0408065	-0.333938	0.667	0.804
Ubqln2	0.00182569	-0.334406	0.854	0.941
Dynll1	0.0092764	-0.334577	0.875	0.961
Acot7	0.00550228	-0.334945	1	1
Kcns3	0.0169735	-0.335219	0.562	0.745
Mcts1	0.011039	-0.336193	0.729	0.824
Triap1	0.0362348	-0.336307	0.625	0.745
Prelid1	0.0459429	-0.336644	0.938	0.902
Nbdy	0.000719642	-0.336857	0.833	0.902
Tnfrsf1a	0.020712	-0.338297	0.438	0.647
Lrrc28	0.00367143	-0.338709	0.229	0.49
Rps26	0.00423498	-0.33937	0.958	0.98
Dynlrb1	0.045235	-0.339522	0.938	0.98
Ufd1	0.0378712	-0.340125	0.729	0.882
Rps2-ps10	0.000133911	-0.34118	0.354	0.745
Dmac2	0.0153921	-0.34128	0.562	0.745
Pgk1	0.00821681	-0.341676	0.979	1
Rsrp1	0.0232311	-0.341683	0.854	0.941
Gm17018	0.0412554	-0.342865	0.604	0.765
Vps37c	0.0469221	-0.343514	0.542	0.784
Pcbp4	0.0328158	-0.343859	0.854	0.882
Ddx52	0.0274321	-0.343899	0.354	0.627
Ndrg4	0.000495464	-0.346903	1	1
Aco2	0.0103835	-0.346943	0.938	0.941
Hnrnpf	0.00723754	-0.347585	0.688	0.804
Syt7	0.0285936	-0.347601	0.729	0.941
Mrps21	0.0031495	-0.348181	0.729	0.863
Septin4	0.0194081	-0.348354	0.708	0.882
Smdt1	0.00133532	-0.348821	0.896	0.902
Pecam1	4.13e-05	-0.349769	0.292	0.765
Hspe1	0.044102	-0.350069	0.917	0.961
Skap2	0.0257891	-0.35201	0.562	0.784
Ppp1r1c	0.021053	-0.353294	0.917	1
Hspa8	8.61e-06	-0.353581	1	1
Iars	0.0130872	-0.353803	0.542	0.745
Mrpl44	0.0169477	-0.35468	0.417	0.647
Diras1	0.0306407	-0.355661	0.583	0.765
Cops5	0.00302411	-0.355713	0.958	0.941
Vps29	0.0076155	-0.35657	0.812	0.882
Gm42666	0.00328501	-0.358372	0.604	0.784
Naa20	0.027123	-0.358764	0.75	0.863
Cebpzos	0.0131879	-0.360011	0.604	0.824
Pik3r3	0.00437523	-0.360708	0.292	0.588
Cox6c	0.00562193	-0.360907	1	1
Bmyc	0.0161072	-0.361467	0.708	0.902
Bud31	0.0108607	-0.361629	0.667	0.804
Mzt1	0.0420019	-0.363044	0.583	0.765
Swi5	0.0043287	-0.363196	0.917	1
H2aw	0.00801277	-0.363268	0.417	0.667
Ist1	0.0464625	-0.363486	0.625	0.824
B3gat3	0.0217297	-0.364335	0.729	0.824
C1qbp	0.00208532	-0.366198	0.708	0.863
Chchd2	0.00185747	-0.366666	1	1
Olfm1	0.0212193	-0.367181	0.896	0.941
Rnf5	0.0103636	-0.367684	0.854	0.843
Nt5c	0.00926718	-0.36807	0.792	0.902
Stmn3	0.00405213	-0.368708	1	1
Raly	0.00474191	-0.369504	0.854	0.902
Fastk	0.00694611	-0.370124	0.5	0.725
Mcrip1	0.0212251	-0.374053	0.75	0.824
Ndufb6	0.0114787	-0.375682	0.938	0.941
Trir	0.0383819	-0.376438	0.812	0.941
Eif3h	0.00218466	-0.377581	0.917	0.922
Snx12	0.0266961	-0.378397	0.604	0.804
Cd44	0.0493584	-0.37865	0.25	0.412
Ubb	1.38e-06	-0.378974	1	1
Msrb2	0.0116304	-0.379393	0.229	0.49
Mff	0.00318179	-0.379553	0.854	0.922
Ftl1-ps1	0.00186603	-0.379725	0.5	0.765
Ntan1	0.0352578	-0.380799	0.625	0.765
Uqcrc1	0.0149717	-0.381895	0.958	0.961
Snrpn	1.23e-07	-0.383211	1	1
Bola2	0.0119167	-0.38411	0.583	0.863
Actg1	5.76e-05	-0.38419	1	1
Tmem59	0.0184617	-0.384569	0.917	0.961
Mindy4b-ps	0.0105271	-0.384783	0.375	0.627
Hspe1-rs1	0.000742896	-0.385023	0.354	0.706
Gng5	0.00117741	-0.385188	0.333	0.608
Aopep	0.010648	-0.386095	0.708	0.824
Atp5g1	0.0398753	-0.386188	0.938	0.961
Sh3glb2	0.00294091	-0.387093	0.729	0.863
Psmb4	0.00586769	-0.387843	0.958	0.98
Diablo	0.00851801	-0.390691	0.875	0.902
Slc20a1	0.00843105	-0.391604	0.604	0.804
Ost4	0.00809981	-0.391901	0.896	0.902
Socs1	0.0202081	-0.39211	0.292	0.529
Paip2	0.000252117	-0.394915	0.875	0.922
Ndufb9	0.0204142	-0.395148	0.854	0.941
Rpl7	0.000100563	-0.395523	0.875	0.882
Bst2	0.00409245	-0.396003	0.167	0.431
Ubl4a	0.0116798	-0.396289	0.625	0.824
Dcn	0.000423171	-0.396387	0.146	0.451
Cdkn1a	0.0174278	-0.396668	0.542	0.745
BC029722	0.0273837	-0.397648	0.625	0.804
Gabarapl2	0.000633865	-0.40105	0.979	0.98
Atp5b	0.000522023	-0.401335	1	1
Tspan17	0.0373276	-0.403189	0.792	0.843
Mdh2	0.00366456	-0.403553	0.958	0.961
Cdk20	0.0435316	-0.404709	0.229	0.412
Syvn1	0.0233626	-0.404742	0.479	0.706
Pttg1	0.0379554	-0.407877	0.812	0.902
Pmp22	0.033685	-0.409769	0.833	0.902
Ubxn1	0.0238706	-0.410512	0.812	0.863
Slc49a4	0.000468484	-0.411635	0.667	0.863
Fth1	0.0313241	-0.412694	1	1
Ldhb	0.0178999	-0.413125	0.854	0.941
Rpl23a	5.1e-05	-0.41388	0.896	0.961
Arl8a	6.84e-06	-0.413937	0.958	0.941
Ppdpf	0.0429211	-0.414867	0.604	0.804
Sdr39u1	0.0153852	-0.415519	0.812	0.882
Ypel3	0.000271856	-0.415851	0.979	0.98
Klhdc2	0.00542126	-0.416173	0.833	0.863
Aurkaip1	0.0113107	-0.416336	0.771	0.843
Vdac2	0.00330767	-0.416573	0.917	0.941
Uqcrq	0.0297095	-0.416816	0.958	1
mt-Nd6	0.00726336	-0.417092	0.583	0.784
Timm23	0.0049899	-0.417867	0.688	0.843
Atpaf1	0.0482673	-0.420465	0.521	0.706
Irgm1	0.0136338	-0.420582	0.229	0.471
Atp5c1	0.000521939	-0.420815	0.979	0.961
Atp5j2	0.00821602	-0.420833	0.958	0.98
Uqcr10	0.00831512	-0.4223	0.854	0.882
Mrpl43	0.00250232	-0.42234	0.729	0.863
mt-Ts1	6.79e-05	-0.422375	0.271	0.647
Cnp	0.00641725	-0.423842	0.312	0.627
Cstb	0.00591618	-0.427088	0.708	0.882
Tcp1	0.000805929	-0.427683	0.896	0.961
Rnh1	0.00276902	-0.428064	0.583	0.882
Capns1	3.78e-07	-0.430328	1	0.961
Sdhd	0.012072	-0.430687	0.958	0.98
Uqcrb	0.0017712	-0.430721	0.958	1
Eif3f	0.00305962	-0.433886	0.938	0.98
Adk	0.049469	-0.434433	0.771	0.902
1110008P14Rik	0.00545489	-0.434626	0.729	0.882
Zbtb18	0.00278927	-0.434913	0.354	0.667
Ubc	0.000594334	-0.437035	1	0.98
Slc25a39	0.016477	-0.437096	0.75	0.882
Snap47	5.58e-05	-0.437546	0.917	0.941
Hagh	0.000604576	-0.438971	0.729	0.843
Nme1	0.0149736	-0.441735	0.979	0.961
Ndufs6	0.00755593	-0.442635	0.812	0.902
Clpp	0.0157316	-0.444583	0.604	0.725
Ahsa2	0.019073	-0.447342	0.646	0.784
Mir703	4.23e-08	-0.450696	0.167	0.725
Atp5k	0.022668	-0.451029	0.979	0.961
Tagln2	0.0339935	-0.451431	0.271	0.51
Ociad2	0.0167056	-0.452871	0.333	0.588
Qdpr	0.00241568	-0.460041	0.812	0.824
Tubb2a	2.54e-06	-0.467119	0.979	0.98
Atp5mpl	0.0141251	-0.468988	0.958	0.961
Cox17	0.00166525	-0.469706	0.729	0.882
Got1	0.00144264	-0.472547	0.896	0.98
Gm11808	0.000249813	-0.474441	0.792	0.882
Mdh1	0.00562193	-0.474697	1	1
Dgkz	0.00206573	-0.475627	0.562	0.863
Igtp	0.0384107	-0.476615	0.417	0.647
Tsnax	0.00021193	-0.476662	0.75	0.882
Rab37	0.014057	-0.478954	0.479	0.706
Prr13	0.0133138	-0.483271	0.917	0.961
Pdia3	5.9e-06	-0.483587	0.979	0.941
Psme2	0.00095596	-0.489802	0.604	0.863
Atp5g3	0.00190201	-0.496337	1	1
Fmc1	0.00410401	-0.496385	0.646	0.863
Tomm40	0.00325317	-0.496526	0.688	0.863
Atp5d	0.000187497	-0.497967	0.958	0.98
Eno1b	0.00020683	-0.498346	0.875	0.882
Atp5o	0.00387604	-0.499637	0.979	1
Psma5	0.000601251	-0.500819	0.833	0.902
Trnp1	0.00599509	-0.501222	1	1
0610012G03Rik	0.00467196	-0.501365	0.688	0.843
Slc36a1	0.0144798	-0.502735	0.792	0.882
Ift122	0.0184397	-0.517402	0.458	0.686
Slc25a5	0.00306044	-0.522005	0.979	0.98
Acot13	0.00445253	-0.523265	0.688	0.863
Atox1	0.00513425	-0.523367	0.875	0.922
Rgs10	0.000739001	-0.524277	0.979	0.98
Btbd2	0.000270797	-0.529581	0.708	0.882
Calca	0.00268118	-0.547054	0.708	0.922
Npdc1	4.92e-05	-0.552357	0.854	0.941
Slc25a3	1.59e-05	-0.56417	1	1
Nipsnap2	6.79e-05	-0.56455	0.75	0.902
Ndufc1	0.00132413	-0.565272	0.896	0.961
Rnf115	0.00154484	-0.567592	0.604	0.804
H2-K1	0.0498833	-0.574322	0.354	0.588
Rarres1	0.01464	-0.577492	0.625	0.843
Sparcl1	0.00439396	-0.578325	0.438	0.706
Idi1	0.0330641	-0.582145	0.708	0.824
Tpt1	8.83e-09	-0.593884	0.938	1
Cox5a	0.00020952	-0.599746	0.958	1
Gyg	0.00293928	-0.602204	0.708	0.922
Oasl2	0.0264654	-0.606638	0.583	0.725
Cplx1	0.00323897	-0.613887	0.958	1
Ldha	3.78e-05	-0.625478	0.979	1
Cerk	0.010078	-0.653627	0.75	0.804
Ndufa8	0.000319109	-0.669196	0.812	0.922
mt-Rnr1	0.000167686	-0.683239	0.938	1
Gm11942	5.46e-07	-0.707559	0.771	0.941
CT010467.1	0.000141655	-0.73291	1	1
Apoe	6.39e-06	-0.755097	0.396	0.784
Nme7	1.28e-08	-0.818087	0.312	0.784
Fxyd2	0.00808537	-0.858456	0.604	0.804
B2m	2.79e-07	-0.983349	0.854	0.961

## Sheet: NF_GO terms
ID	Description	GeneRatio	BgRatio	pvalue	qvalue	geneID	Count
GO:0046034	ATP metabolic process	43/746	253/23328	2.28771e-19	8.6042e-16	App/Atp5b/Atp5c1/Atp5d/Atp5g1/Atp5g3/Atp5j2/Atp5k/Atp5o/Atp6v1a/Atpif1/Coq9/Cox4i1/Cox5a/Cox6a1/Cox7c/Dmac2l/Dnajc15/Eif6/Eno1b/Eno2/Ep300/Hspa8/Ldha/Ndufa7/Ndufa8/Ndufb6/Ndufb9/Ndufs6/Nipsnap2/Ogdh/Ola1/Pgk1/Pink1/Sdhd/Slc2a6/Uqcc3/Uqcr10/Uqcrb/Uqcrc1/Uqcrh/Uqcrq/Zbtb20	43
GO:0006091	generation of precursor metabolites and energy	52/746	400/23328	7.43049e-18	1.39732e-14	Aco2/Adh5/App/Atp5b/Atp5c1/Atp5d/Atp5j2/Atp5o/Coq9/Cox17/Cox4i1/Cox5a/Cox6a1/Cox7c/Cs/Dnajc15/Eif6/Eno1b/Eno2/Ep300/Fh1/Gfpt1/Gsk3a/Gsk3b/Gyg/Ldha/Mdh1/Mdh2/Ndufa7/Ndufa8/Ndufb6/Ndufb9/Ndufs6/Nipsnap2/Ogdh/Pdhb/Pgk1/Pink1/Ppp1r1a/Prelid1/Ptges3/Rb1cc1/Sdhd/Slc2a6/Sucla2/Uqcc3/Uqcr10/Uqcrb/Uqcrc1/Uqcrh/Uqcrq/Zbtb20	52
GO:0006119	oxidative phosphorylation	26/746	108/23328	5.06941e-16	6.35544e-13	Atp5b/Atp5c1/Atp5d/Atp5j2/Atp5o/Coq9/Cox4i1/Cox5a/Cox6a1/Cox7c/Dnajc15/Ndufa7/Ndufa8/Ndufb6/Ndufb9/Ndufs6/Nipsnap2/Pgk1/Pink1/Sdhd/Uqcc3/Uqcr10/Uqcrb/Uqcrc1/Uqcrh/Uqcrq	26
GO:0007005	mitochondrion organization	54/746	481/23328	1.08335e-15	1.01864e-12	Acaa2/Afg3l2/Arrb2/Atp13a2/Atp5d/Atpaf1/Atpif1/Bcl2/Chchd2/Cnp/Cox14/Cox17/Dcn/Dmac2/Dnajc15/Dnm3/Ep300/Fmc1/Fundc1/Gabarapl2/Gdap1/Grpel1/Gsk3a/Gsk3b/Map1lc3b/Mef2a/Mff/Miga1/Mllt11/Ndufa8/Ndufa9/Ndufb6/Ndufb9/Ndufc1/Ndufs6/Nectin2/Nipsnap2/Opa1/Pink1/Prelid1/Rab3a/Rb1cc1/Septin4/Slc25a4/Slc25a5/Them4/Timm23/Tomm40/Triap1/Uqcc3/Uqcr10/Uqcrb/Vat1/Ywhaz	54
GO:0015980	energy derivation by oxidation of organic compounds	37/746	248/23328	5.80072e-15	3.98499e-12	Aco2/Atp5d/Coq9/Cox4i1/Cox5a/Cox6a1/Cox7c/Cs/Dnajc15/Fh1/Gfpt1/Gsk3a/Gsk3b/Gyg/Ldha/Mdh1/Mdh2/Ndufa7/Ndufa8/Ndufb6/Ndufb9/Ndufs6/Ogdh/Pdhb/Pink1/Ppp1r1a/Prelid1/Ptges3/Rb1cc1/Sdhd/Sucla2/Uqcc3/Uqcr10/Uqcrb/Uqcrc1/Uqcrh/Uqcrq	37
GO:0042775	mitochondrial ATP synthesis coupled electron transport	19/746	57/23328	6.35725e-15	3.98499e-12	Coq9/Cox4i1/Cox5a/Cox6a1/Cox7c/Dnajc15/Ndufa7/Ndufa8/Ndufb6/Ndufb9/Ndufs6/Pink1/Sdhd/Uqcc3/Uqcr10/Uqcrb/Uqcrc1/Uqcrh/Uqcrq	19
GO:0045333	cellular respiration	29/746	157/23328	1.84694e-14	9.9235e-12	Aco2/Atp5d/Coq9/Cox4i1/Cox5a/Cox6a1/Cox7c/Cs/Dnajc15/Fh1/Mdh1/Mdh2/Ndufa7/Ndufa8/Ndufb6/Ndufb9/Ndufs6/Ogdh/Pdhb/Pink1/Prelid1/Sdhd/Sucla2/Uqcc3/Uqcr10/Uqcrb/Uqcrc1/Uqcrh/Uqcrq	29
GO:0042773	ATP synthesis coupled electron transport	19/746	61/23328	2.62849e-14	1.23573e-11	Coq9/Cox4i1/Cox5a/Cox6a1/Cox7c/Dnajc15/Ndufa7/Ndufa8/Ndufb6/Ndufb9/Ndufs6/Pink1/Sdhd/Uqcc3/Uqcr10/Uqcrb/Uqcrc1/Uqcrh/Uqcrq	19
GO:0022904	respiratory electron transport chain	19/746	81/23328	7.35376e-12	3.0731e-09	Coq9/Cox4i1/Cox5a/Cox6a1/Cox7c/Dnajc15/Ndufa7/Ndufa8/Ndufb6/Ndufb9/Ndufs6/Pink1/Sdhd/Uqcc3/Uqcr10/Uqcrb/Uqcrc1/Uqcrh/Uqcrq	19
GO:0022900	electron transport chain	19/746	84/23328	1.46611e-11	5.51412e-09	Coq9/Cox4i1/Cox5a/Cox6a1/Cox7c/Dnajc15/Ndufa7/Ndufa8/Ndufb6/Ndufb9/Ndufs6/Pink1/Sdhd/Uqcc3/Uqcr10/Uqcrb/Uqcrc1/Uqcrh/Uqcrq	19
GO:0031333	negative regulation of protein-containing complex assembly	24/746	147/23328	5.10539e-11	1.7456e-08	Arpc2/Avil/Capzb/Dnajc15/Eml2/Ep300/Gsk3b/Impact/Mphosph8/Pecam1/Pfn1/Pfn2/Ppm1a/Rdx/Riok3/Sorl1/Sptan1/Sptbn1/Src/Svil/Tmod2/Tubb4a/Twf1/Vdac2	24
GO:0009060	aerobic respiration	17/746	74/23328	1.33426e-10	4.18185e-08	Aco2/Atp5d/Cox4i1/Cox5a/Cox6a1/Cox7c/Cs/Fh1/Mdh1/Mdh2/Ogdh/Pdhb/Sdhd/Sucla2/Uqcr10/Uqcrb/Uqcrh	17
GO:0006839	mitochondrial transport	27/746	200/23328	2.84879e-10	8.2419e-08	Acaa2/Afg3l2/Atp5b/Atp5c1/Atp5d/Atp5j2/Atp5o/Atpif1/Bcl2/Cnp/Dnajc15/Gdap1/Grpel1/Gsk3a/Gsk3b/Kif5b/Mff/Opa1/Pink1/Slc25a38/Slc25a4/Slc25a5/Smdt1/Them4/Timm23/Tomm40/Ywhaz	27
GO:0010639	negative regulation of organelle organization	39/746	420/23328	3.03236e-09	7.68881e-07	Acaa2/Apc2/Arpc2/Arrb2/Atrx/Avil/Bub3/Capzb/Eml2/Fez2/Fh1/Hdgfl3/Hnrnpu/Ik/Map1b/Mphosph8/Nat10/Opa1/Pecam1/Pfn1/Pfn2/Pink1/Prelid1/Pttg1/Rdx/Slc25a5/Smarcb1/Sptan1/Sptbn1/Src/Svil/Syt4/Tmod2/Tpr/Triap1/Tubb4a/Twf1/Ube2b/Vat1	39
GO:0043254	regulation of protein-containing complex assembly	40/746	438/23328	3.06648e-09	7.68881e-07	Apoe/Arfip2/Arpc2/Arpc3/Arpc5l/Avil/Capzb/Dnajc15/Eif4g1/Eml2/Ep300/Grb2/Gsk3b/Impact/Map1b/Mphosph8/Napb/Ncam1/Pecam1/Pfn1/Pfn2/Pink1/Ppm1a/Prkce/Rab3a/Rdx/Riok3/Sorl1/Sptan1/Sptbn1/Src/Svil/Tmod2/Tppp3/Tubb4a/Twf1/Usp50/Vdac2/Vps11/Vps16	40
GO:0099504	synaptic vesicle cycle	27/746	231/23328	7.07698e-09	1.58386e-06	Actb/Actg1/Bace1/Braf/Bsn/Cplx1/Cplx2/Dnajc5/Dnm3/Fmr1/Gsk3b/Mff/Napb/Nrn1/Pfn2/Prkce/Pten/Rab3a/Rap1a/Slc17a6/Snap25/Snap47/Sncg/Syn2/Syt11/Syt4/Syt7	27
GO:0032272	negative regulation of protein polymerization	16/746	83/23328	7.15908e-09	1.58386e-06	Arpc2/Avil/Capzb/Eml2/Mphosph8/Pecam1/Pfn1/Pfn2/Rdx/Sptan1/Sptbn1/Svil/Tmod2/Tubb4a/Twf1/Vdac2	16
GO:0008380	RNA splicing	36/746	386/23328	1.09942e-08	2.29721e-06	Bud31/C1qbp/Celf1/Celf4/Clns1a/Cwf19l2/Ddx23/Fastk/Fmr1/Frg1/Fxr1/Hnrnpf/Hnrnpu/Hspa8/Ik/Lsm2/Luc7l3/Mbnl1/Pcbp4/Prpf19/Raly/Rbfox1/Rbfox2/Rbm25/Rps13/Rps26/Sf3b1/Smn1/Smu1/Snrnp70/Snrpn/Son/Srrm1/Strap/Tcerg1/Zmat5	36
GO:0031503	protein-containing complex localization	28/746	259/23328	2.09684e-08	4.15071e-06	Arhgap44/Cacng5/Cnih2/Cplx1/Dnm3/Dynll1/Eif6/Eny2/Exoc1/Fyttd1/Gm7271/Gsk3b/Hnrnpu/Ift122/Kif5a/Kif5b/Klhl21/Mzt1/Nme7/Nptn/Nup93/Pura/Rap1a/Sarnp/Snap25/Snap47/Ssb/Tpr	28
GO:0051258	protein polymerization	30/746	293/23328	2.30229e-08	4.32951e-06	Arfip2/Arpc2/Arpc3/Arpc5l/Avil/Capzb/Dnm3/Eml2/Gpx4/Grb2/Hdgfl3/Map1b/Mphosph8/Msrb2/Mzt1/Opa1/Pecam1/Pfn1/Pfn2/Prkce/Rdx/Sptan1/Sptbn1/Svil/Tmod2/Tppp3/Tubb4a/Twf1/Vdac2/Washc3	30
GO:0032984	protein-containing complex disassembly	25/746	214/23328	2.5733e-08	4.60872e-06	Apc2/Arpc2/Avil/Capzb/Etf1/H2aw/Hdgfl3/Hspa8/Irgm1/Kif5b/Map1b/Map1lc3b/Mphosph8/Napb/Rdx/Smarcb1/Smn1/Sptan1/Sptbn1/Stmn3/Svil/Tmod2/Twf1/Vps16/Zmpste24	25
GO:0034250	positive regulation of cellular amide metabolic process	21/746	158/23328	3.56869e-08	5.83567e-06	Apoe/App/C1qbp/Cnbp/Dhx36/Eif4g1/Eif6/Ep300/Fmr1/Fxr1/Gsk3a/Hnrnpd/Impact/Larp4/Larp4b/Nat10/Pink1/Rbms3/Rock2/Serp1/Usp16	21
GO:0043484	regulation of RNA splicing	21/746	158/23328	3.56869e-08	5.83567e-06	C1qbp/Celf1/Celf4/Fastk/Fmr1/Fxr1/Hnrnpf/Hnrnpu/Hspa8/Ik/Mbnl1/Pcbp4/Prpf19/Rbfox1/Rbfox2/Rbm25/Rps13/Rps26/Smn1/Snrnp70/Son	21
GO:0098693	regulation of synaptic vesicle cycle	20/746	146/23328	4.50805e-08	7.06459e-06	Bace1/Braf/Bsn/Cplx1/Cplx2/Dnajc5/Dnm3/Fmr1/Gsk3b/Mff/Napb/Nrn1/Pfn2/Prkce/Pten/Rab3a/Rap1a/Syt11/Syt4/Syt7	20
GO:0034248	regulation of cellular amide metabolic process	36/746	410/23328	5.16874e-08	7.47257e-06	Apoe/App/Bc1/C1qbp/Cnbp/Cpeb2/Cpeb4/Dhx36/Eif4g1/Eif6/Ep300/Etf1/Fmr1/Fxr1/Gsk3a/Hnrnpd/Impact/Larp4/Larp4b/Lrpprc/Mtg1/Nat10/Olfm1/Paip2/Pdk1/Pink1/Pum1/Rbms3/Rock2/Rpl10/Sarnp/Serp1/Sorl1/Tnrc6a/Tpr/Usp16	36
GO:0000375	RNA splicing, via transesterification reactions	28/746	271/23328	5.56312e-08	7.47257e-06	Bud31/C1qbp/Celf1/Celf4/Clns1a/Cwf19l2/Ddx23/Fmr1/Fxr1/Hnrnpu/Hspa8/Ik/Lsm2/Luc7l3/Mbnl1/Pcbp4/Prpf19/Rbfox1/Rbfox2/Rbm25/Sf3b1/Smn1/Smu1/Snrnp70/Snrpn/Son/Srrm1/Strap	28
GO:0000377	RNA splicing, via transesterification reactions with bulged adenosine as nucleophile	28/746	271/23328	5.56312e-08	7.47257e-06	Bud31/C1qbp/Celf1/Celf4/Clns1a/Cwf19l2/Ddx23/Fmr1/Fxr1/Hnrnpu/Hspa8/Ik/Lsm2/Luc7l3/Mbnl1/Pcbp4/Prpf19/Rbfox1/Rbfox2/Rbm25/Sf3b1/Smn1/Smu1/Snrnp70/Snrpn/Son/Srrm1/Strap	28
GO:0000398	mRNA splicing, via spliceosome	28/746	271/23328	5.56312e-08	7.47257e-06	Bud31/C1qbp/Celf1/Celf4/Clns1a/Cwf19l2/Ddx23/Fmr1/Fxr1/Hnrnpu/Hspa8/Ik/Lsm2/Luc7l3/Mbnl1/Pcbp4/Prpf19/Rbfox1/Rbfox2/Rbm25/Sf3b1/Smn1/Smu1/Snrnp70/Snrpn/Son/Srrm1/Strap	28
GO:2001233	regulation of apoptotic signaling pathway	36/746	413/23328	6.21069e-08	8.05474e-06	Acaa2/Arrb2/Atpif1/Bcl2/Bclaf1/Cd44/Ddit3/Fgfr1/Gsk3a/Gsk3b/Herpud1/Marchf7/Meis3/Mllt11/Opa1/Pcgf2/Pdia3/Pink1/Pmp22/Ppp2r1a/Prelid1/Prr7/Pten/Rb1cc1/Rrm2b/Septin4/Serinc3/Slc25a5/Sod1/Src/Syvn1/Tpt1/Triap1/Ubb/Vdac2/Zmynd11	36
GO:0010498	proteasomal protein catabolic process	39/746	470/23328	6.56302e-08	8.22795e-06	Apoe/Arrb2/Axin1/Ccdc47/Ddit3/Dmac2/Fbxo4/Fmr1/Gabarapl2/Gsk3a/Gsk3b/Herpud1/Hsp90b1/Kctd17/Marchf7/Pmp22/Ppp2r5c/Prpf19/Psma5/Psma6/Psmb1/Psmb4/Psmd1/Psmd14/Psmd7/Psme2/Rad23a/Rmnd5b/Rnf5/Syvn1/Tbl1x/Ubb/Ube2b/Ube4b/Ubqln2/Ubxn1/Ufd1/Usp7/Zyg11b	39
GO:0010970	transport along microtubule	21/746	164/23328	6.87685e-08	8.27496e-06	App/Arl8a/Bsn/Cnih2/Copg2/Dync1i2/Dynll1/Fmr1/Hnrnpu/Hspa8/Ift122/Kif1b/Kif3a/Kif5a/Kif5b/Klc2/Map1b/Nme7/Pura/Sod1/Ubb	21
GO:0030705	cytoskeleton-dependent intracellular transport	23/746	194/23328	7.04055e-08	8.27496e-06	App/Arl8a/Bsn/Ccdc88a/Cnih2/Copg2/Dync1i2/Dynll1/Fmr1/Hnrnpu/Hspa8/Ift122/Kif1b/Kif3a/Kif5a/Kif5b/Klc2/Map1b/Nme7/Pura/Sod1/Syt4/Ubb	23
GO:0099003	vesicle-mediated transport in synapse	27/746	260/23328	8.63645e-08	9.84307e-06	Actb/Actg1/Bace1/Braf/Bsn/Cplx1/Cplx2/Dnajc5/Dnm3/Fmr1/Gsk3b/Mff/Napb/Nrn1/Pfn2/Prkce/Pten/Rab3a/Rap1a/Slc17a6/Snap25/Snap47/Sncg/Syn2/Syt11/Syt4/Syt7	27
GO:0022411	cellular component disassembly	34/746	383/23328	9.33738e-08	1.03289e-05	Apc2/Arpc2/Atpif1/Avil/Capzb/Etf1/Fundc1/Gabarapl2/Gsk3a/H2aw/Hdgfl3/Hspa8/Irgm1/Kif5b/Map1b/Map1lc3b/Mcts1/Mphosph8/Mrrf/Napb/Pink1/Rb1cc1/Rdx/Smarcb1/Smn1/Sptan1/Sptbn1/Stmn3/Svil/Tex264/Tmod2/Twf1/Vps16/Zmpste24	34
GO:0006397	mRNA processing	38/746	462/23328	1.21413e-07	1.30469e-05	App/Aurkaip1/Bud31/C1qbp/Celf1/Celf4/Clns1a/Cpsf2/Cwf19l2/Ddx23/Dhx36/Fmr1/Frg1/Fxr1/Hnrnpf/Hnrnpu/Hspa8/Ik/Lsm2/Luc7l3/Mbnl1/Pcbp4/Prpf19/Raly/Rbfox1/Rbfox2/Rbm25/Rnf20/Sf3b1/Smn1/Smu1/Snrnp70/Snrpn/Son/Srrm1/Strap/Tcerg1/Zmat5	38
GO:0009145	purine nucleoside triphosphate biosynthetic process	13/746	66/23328	1.41231e-07	1.47549e-05	Adk/Atp5b/Atp5c1/Atp5d/Atp5g1/Atp5g3/Atp5j2/Atp5k/Atp5o/Dmac2l/Nme1/Nme7/Uqcc3	13
GO:0006163	purine nucleotide metabolic process	32/746	354/23328	1.47484e-07	1.49918e-05	Acaa2/Acot7/Adk/App/Atp5b/Atp5c1/Atp5d/Atp5g1/Atp5g3/Atp5j2/Atp5k/Atp5o/Cs/Dmac2l/Eif6/Eno1b/Eno2/Ep300/Nme1/Nme7/Oasl2/Ogdh/Opa1/Pdhb/Pdhx/Pdk1/Pgk1/Scp2/Slc2a6/Sucla2/Uqcc3/Zbtb20	32
GO:0042176	regulation of protein catabolic process	34/746	395/23328	1.9447e-07	1.92477e-05	Amer1/Apc2/Apoe/App/Atp13a2/Atpif1/Axin1/Csnk2a1/Egln2/Fmr1/Gabarapl2/Gsk3a/Gsk3b/Herpud1/Marchf7/Ndfip1/Oaz1/Psmd1/Psmd14/Psme2/Pten/Rad23a/Rdx/Snx12/Snx3/Sorl1/Timp2/Ubb/Ube3a/Ubqln2/Ubxn1/Usp7/Vps11/Zyg11b	34
GO:0030837	negative regulation of actin filament polymerization	13/746	68/23328	2.0427e-07	1.96992e-05	Arpc2/Avil/Capzb/Mphosph8/Pecam1/Pfn1/Pfn2/Rdx/Sptan1/Sptbn1/Svil/Tmod2/Twf1	13
GO:0009150	purine ribonucleotide metabolic process	30/746	324/23328	2.14856e-07	2.02021e-05	Acaa2/Acot7/App/Atp5b/Atp5c1/Atp5d/Atp5g1/Atp5g3/Atp5j2/Atp5k/Atp5o/Cs/Dmac2l/Eif6/Eno1b/Eno2/Ep300/Nme1/Nme7/Ogdh/Opa1/Pdhb/Pdhx/Pdk1/Pgk1/Scp2/Slc2a6/Sucla2/Uqcc3/Zbtb20	30
GO:0008088	axo-dendritic transport	14/746	80/23328	2.21488e-07	2.02696e-05	App/Arl8a/Bsn/Cnih2/Fmr1/Hnrnpu/Hspa8/Kif1b/Kif3a/Kif5a/Kif5b/Klc2/Pura/Sod1	14
GO:0006120	mitochondrial electron transport, NADH to ubiquinone	8/746	22/23328	2.26352e-07	2.02696e-05	Coq9/Dnajc15/Ndufa7/Ndufa8/Ndufb6/Ndufb9/Ndufs6/Pink1	8
GO:0006753	nucleoside phosphate metabolic process	36/746	436/23328	2.37487e-07	2.07721e-05	Acaa2/Acot7/Adk/App/Atp5b/Atp5c1/Atp5d/Atp5g1/Atp5g3/Atp5j2/Atp5k/Atp5o/Cnp/Cs/Dmac2l/Eif6/Eno1b/Eno2/Entpd3/Ep300/Nme1/Nme7/Nt5c/Oasl2/Ogdh/Opa1/Pdhb/Pdhx/Pdk1/Pgk1/Rrm2b/Scp2/Slc2a6/Sucla2/Uqcc3/Zbtb20	36
GO:1902904	negative regulation of supramolecular fiber organization	20/746	163/23328	2.8452e-07	2.43204e-05	Apc2/Apoe/Arpc2/Avil/Capzb/Eml2/Hdgfl3/Hspa8/Map1b/Mphosph8/Pecam1/Pfn1/Pfn2/Rdx/Sptan1/Sptbn1/Svil/Tmod2/Tubb4a/Twf1	20
GO:0071826	ribonucleoprotein complex subunit organization	21/746	179/23328	3.09761e-07	2.58895e-05	Celf1/Celf4/Clns1a/Eif3a/Eif4h/Eif6/Kif5b/Lsm2/Luc7l3/Mbnl1/Mcts1/mt-Rnr1/Naf1/Prpf19/Ptges3/Rpl10/Rpl23a/Rps2/Sf3b1/Smn1/Strap	21
GO:0009141	nucleoside triphosphate metabolic process	16/746	109/23328	3.81384e-07	3.11828e-05	Adk/Atp5b/Atp5c1/Atp5d/Atp5g1/Atp5g3/Atp5j2/Atp5k/Atp5o/Dmac2l/Entpd3/Nme1/Nme7/Opa1/Rrm2b/Uqcc3	16
GO:1902903	regulation of supramolecular fiber organization	32/746	370/23328	3.99275e-07	3.17589e-05	Actg1/Apc2/Apoe/App/Arfip2/Arpc2/Arpc3/Arpc5l/Avil/Braf/Capzb/Ccdc88a/Cd47/Eml2/Ep300/Grb2/Hdgfl3/Hspa8/Map1b/Mphosph8/Pecam1/Pfn1/Pfn2/Prkce/Rdx/Rock2/Sptan1/Sptbn1/Svil/Tmod2/Tubb4a/Twf1	32
GO:0009259	ribonucleotide metabolic process	30/746	334/23328	4.12819e-07	3.17589e-05	Acaa2/Acot7/App/Atp5b/Atp5c1/Atp5d/Atp5g1/Atp5g3/Atp5j2/Atp5k/Atp5o/Cs/Dmac2l/Eif6/Eno1b/Eno2/Ep300/Nme1/Nme7/Ogdh/Opa1/Pdhb/Pdhx/Pdk1/Pgk1/Scp2/Slc2a6/Sucla2/Uqcc3/Zbtb20	30
GO:0009117	nucleotide metabolic process	35/746	427/23328	4.1468e-07	3.17589e-05	Acaa2/Acot7/Adk/App/Atp5b/Atp5c1/Atp5d/Atp5g1/Atp5g3/Atp5j2/Atp5k/Atp5o/Cnp/Cs/Dmac2l/Eif6/Eno1b/Eno2/Ep300/Nme1/Nme7/Nt5c/Oasl2/Ogdh/Opa1/Pdhb/Pdhx/Pdk1/Pgk1/Rrm2b/Scp2/Slc2a6/Sucla2/Uqcc3/Zbtb20	35
GO:0006122	mitochondrial electron transport, ubiquinol to cytochrome c	6/746	11/23328	4.22208e-07	3.17589e-05	Uqcc3/Uqcr10/Uqcrb/Uqcrc1/Uqcrh/Uqcrq	6
GO:0048638	regulation of developmental growth	34/746	409/23328	4.38398e-07	3.22168e-05	Afg3l2/Ankrd26/Apoe/App/Atp5g1/Bcl2/Cdkn1a/Celf1/Dpysl2/Ep300/Fdps/Fgfr1/Gsk3a/Gsk3b/Ist1/Lats2/Map1b/Mapk11/Megf8/Ncam1/Olfm1/Plxna4/Ppib/Pten/Ptprs/Rtn4r/Serp1/Six1/Six4/Slc25a4/Sod1/Syt4/Yy1/Zmpste24	34
GO:0048284	organelle fusion	18/746	138/23328	4.45427e-07	3.22168e-05	Afg3l2/Atp13a2/Cplx1/Cplx2/Eno2/Gdap1/Kif5b/Miga1/Opa1/Rab3a/Snap25/Snap47/Syt11/Syt4/Syt7/Vat1/Vps11/Vps16	18
GO:0051693	actin filament capping	10/746	41/23328	4.80972e-07	3.24552e-05	Arpc2/Avil/Capzb/Mphosph8/Rdx/Sptan1/Sptbn1/Svil/Tmod2/Twf1	10
GO:0006099	tricarboxylic acid cycle	9/746	32/23328	4.82958e-07	3.24552e-05	Aco2/Cs/Fh1/Mdh1/Mdh2/Ogdh/Pdhb/Sdhd/Sucla2	9
GO:0006417	regulation of translation	31/746	355/23328	4.91233e-07	3.24552e-05	App/Bc1/C1qbp/Cnbp/Cpeb2/Cpeb4/Dhx36/Eif4g1/Eif6/Ep300/Etf1/Fmr1/Fxr1/Hnrnpd/Impact/Larp4/Larp4b/Lrpprc/Mtg1/Nat10/Paip2/Pink1/Pum1/Rbms3/Rock2/Rpl10/Sarnp/Serp1/Tnrc6a/Tpr/Usp16	31
GO:0015985	energy coupled proton transport, down electrochemical gradient	8/746	24/23328	4.9187e-07	3.24552e-05	Atp5b/Atp5c1/Atp5d/Atp5g1/Atp5g3/Atp5j2/Atp5k/Atp5o	8
GO:0015986	ATP synthesis coupled proton transport	8/746	24/23328	4.9187e-07	3.24552e-05	Atp5b/Atp5c1/Atp5d/Atp5g1/Atp5g3/Atp5j2/Atp5k/Atp5o	8
GO:0032535	regulation of cellular component size	34/746	413/23328	5.48552e-07	3.55712e-05	Apoe/Arfip2/Arpc2/Arpc3/Arpc5l/Atp13a2/Atp5g1/Avil/Capzb/Clns1a/Dpysl2/Ep300/Grb2/Gsk3b/Ist1/Map1b/Megf8/Mphosph8/Olfm1/Pecam1/Pfn1/Pfn2/Plxna4/Prkce/Pten/Ptprs/Rb1cc1/Rdx/Rtn4r/Sptan1/Sptbn1/Svil/Tmod2/Twf1	34
GO:0072521	purine-containing compound metabolic process	33/746	396/23328	6.12177e-07	3.90243e-05	Acaa2/Acot7/Adk/App/Atp5b/Atp5c1/Atp5d/Atp5g1/Atp5g3/Atp5j2/Atp5k/Atp5o/Cs/Dmac2l/Eif6/Eno1b/Eno2/Ep300/Macrod1/Nme1/Nme7/Oasl2/Ogdh/Opa1/Pdhb/Pdhx/Pdk1/Pgk1/Scp2/Slc2a6/Sucla2/Uqcc3/Zbtb20	33
GO:0022618	ribonucleoprotein complex assembly	20/746	172/23328	6.80399e-07	4.26503e-05	Celf1/Celf4/Clns1a/Eif3a/Eif4h/Eif6/Lsm2/Luc7l3/Mbnl1/Mcts1/mt-Rnr1/Naf1/Prpf19/Ptges3/Rpl10/Rpl23a/Rps2/Sf3b1/Smn1/Strap	20
GO:0045727	positive regulation of translation	17/746	128/23328	7.1496e-07	4.4082e-05	C1qbp/Cnbp/Dhx36/Eif4g1/Eif6/Ep300/Fmr1/Fxr1/Hnrnpd/Impact/Larp4/Larp4b/Nat10/Pink1/Rbms3/Serp1/Usp16	17
GO:0009144	purine nucleoside triphosphate metabolic process	14/746	88/23328	7.45992e-07	4.52534e-05	Adk/Atp5b/Atp5c1/Atp5d/Atp5g1/Atp5g3/Atp5j2/Atp5k/Atp5o/Dmac2l/Nme1/Nme7/Opa1/Uqcc3	14
GO:0019693	ribose phosphate metabolic process	30/746	345/23328	8.18493e-07	4.88634e-05	Acaa2/Acot7/App/Atp5b/Atp5c1/Atp5d/Atp5g1/Atp5g3/Atp5j2/Atp5k/Atp5o/Cs/Dmac2l/Eif6/Eno1b/Eno2/Ep300/Nme1/Nme7/Ogdh/Opa1/Pdhb/Pdhx/Pdk1/Pgk1/Scp2/Slc2a6/Sucla2/Uqcc3/Zbtb20	30
GO:0043624	cellular protein complex disassembly	18/746	144/23328	8.42776e-07	4.9527e-05	Apc2/Arpc2/Avil/Capzb/Etf1/Hdgfl3/Hspa8/Map1b/Mphosph8/Napb/Rdx/Smn1/Sptan1/Sptbn1/Stmn3/Svil/Tmod2/Twf1	18
GO:0009206	purine ribonucleoside triphosphate biosynthetic process	12/746	65/23328	8.91117e-07	5.14327e-05	Atp5b/Atp5c1/Atp5d/Atp5g1/Atp5g3/Atp5j2/Atp5k/Atp5o/Dmac2l/Nme1/Nme7/Uqcc3	12
GO:0048024	regulation of mRNA splicing, via spliceosome	16/746	116/23328	9.02555e-07	5.14327e-05	C1qbp/Celf1/Celf4/Fmr1/Fxr1/Hnrnpu/Hspa8/Ik/Mbnl1/Pcbp4/Prpf19/Rbfox1/Rbfox2/Rbm25/Snrnp70/Son	16
GO:0032386	regulation of intracellular transport	29/746	329/23328	9.44447e-07	5.30166e-05	Apod/Arhgap44/Arpc2/Atp13a2/Atpif1/B3gat3/Cnih2/Ep300/Gsk3a/Gsk3b/Kif3a/Kif5b/Map1b/Ndrg4/Oaz1/Pink1/Ppm1a/Ptpn23/Rdx/Scp2/Snx12/Snx3/Sorl1/Src/Tcaf1/Tmem30a/Tnfrsf1a/Tpr/Vps11	29
GO:0009896	positive regulation of catabolic process	36/746	463/23328	9.9864e-07	5.52344e-05	Amer1/Apc2/Apoe/App/Atf6/Atpif1/Axin1/Cpt1a/Csnk2a1/Dcn/Ddit3/Dhx36/Egln2/Fmr1/Gsk3a/Gsk3b/Herpud1/Hnrnpd/Irgm1/Mtdh/Ndfip1/Oaz1/Pink1/Prkce/Pten/Pum1/Rad23a/Rdx/Rock2/Sorl1/Tmem59/Tnrc6a/Ubqln2/Vps11/Zbtb20/Zyg11b	36
GO:0009142	nucleoside triphosphate biosynthetic process	13/746	78/23328	1.0702e-06	5.83344e-05	Adk/Atp5b/Atp5c1/Atp5d/Atp5g1/Atp5g3/Atp5j2/Atp5k/Atp5o/Dmac2l/Nme1/Nme7/Uqcc3	13
GO:0032271	regulation of protein polymerization	23/746	227/23328	1.18906e-06	6.34359e-05	Arfip2/Arpc2/Arpc3/Arpc5l/Avil/Capzb/Eml2/Grb2/Map1b/Mphosph8/Pecam1/Pfn1/Pfn2/Prkce/Rdx/Sptan1/Sptbn1/Svil/Tmod2/Tppp3/Tubb4a/Twf1/Vdac2	23
GO:0006887	exocytosis	32/746	389/23328	1.19752e-06	6.34359e-05	Atp13a2/Bace1/Braf/Cacna1h/Cops5/Cplx1/Cplx2/D6Wsu163e/Exoc1/Fmr1/Gm7271/Gsk3b/Lin7a/Mia3/Napb/Ncam1/Nrn1/Pex5l/Pfn2/Prkce/Rab3a/Rap1a/Septin4/Snap25/Snap47/Syn2/Syt11/Syt4/Syt7/Vps11/Washc3/Ywhaz	32
GO:0009205	purine ribonucleoside triphosphate metabolic process	13/746	79/23328	1.24392e-06	6.46869e-05	Atp5b/Atp5c1/Atp5d/Atp5g1/Atp5g3/Atp5j2/Atp5k/Atp5o/Dmac2l/Nme1/Nme7/Opa1/Uqcc3	13
GO:0022613	ribonucleoprotein complex biogenesis	33/746	409/23328	1.25554e-06	6.46869e-05	C1qbp/Celf1/Celf4/Clns1a/Ddx52/Eif3a/Eif4h/Eif6/Frg1/Gnl2/Lsm2/Luc7l3/Mbnl1/Mcts1/Mrpl22/Mrpl36/mt-Rnr1/Naf1/Nat10/Prpf19/Pten/Ptges3/Riok3/Rpl10/Rpl23a/Rpl7/Rpl7a/Rps2/Rps8/Sf3b1/Smn1/Strap/Tsr3	33
GO:0099111	microtubule-based transport	21/746	195/23328	1.28502e-06	6.53111e-05	App/Arl8a/Bsn/Cnih2/Copg2/Dync1i2/Dynll1/Fmr1/Hnrnpu/Hspa8/Ift122/Kif1b/Kif3a/Kif5a/Kif5b/Klc2/Map1b/Nme7/Pura/Sod1/Ubb	21
GO:1901880	negative regulation of protein depolymerization	13/746	80/23328	1.44231e-06	7.2328e-05	Apc2/Arpc2/Avil/Capzb/Hdgfl3/Map1b/Mphosph8/Rdx/Sptan1/Sptbn1/Svil/Tmod2/Twf1	13
GO:0009201	ribonucleoside triphosphate biosynthetic process	12/746	68/23328	1.47581e-06	7.30341e-05	Atp5b/Atp5c1/Atp5d/Atp5g1/Atp5g3/Atp5j2/Atp5k/Atp5o/Dmac2l/Nme1/Nme7/Uqcc3	12
GO:0030835	negative regulation of actin filament depolymerization	10/746	46/23328	1.51357e-06	7.39301e-05	Arpc2/Avil/Capzb/Mphosph8/Rdx/Sptan1/Sptbn1/Svil/Tmod2/Twf1	10
GO:0051881	regulation of mitochondrial membrane potential	13/746	81/23328	1.66834e-06	8.04451e-05	Atp5g1/Atpif1/Bcl2/Dcn/Got1/Gsk3b/Mllt11/Pink1/Prelid1/Prkce/Sod1/Src/Ubb	13
GO:0034976	response to endoplasmic reticulum stress	24/746	249/23328	1.71369e-06	8.15856e-05	App/Atf6/Bcl2/Ccdc47/Cops5/Ddit3/Eif4g1/Ep300/Gorasp2/Gsk3b/Herpud1/Hsp90b1/Opa1/Pdia3/Pmp22/Rnf5/Serinc3/Serp1/Syvn1/Ube4b/Ubqln2/Ubxn1/Ufd1/Vapb	24
GO:0051261	protein depolymerization	16/746	123/23328	1.99761e-06	9.39141e-05	Apc2/Arpc2/Avil/Capzb/Hdgfl3/Hspa8/Map1b/Mphosph8/Rdx/Smn1/Sptan1/Sptbn1/Stmn3/Svil/Tmod2/Twf1	16
GO:0050808	synapse organization	36/746	479/23328	2.19513e-06	0.000100454	Actb/Afg3l2/Amigo3/Apoe/App/Arhgap44/Bsn/Chd4/Dgkz/Dhx36/Dnm3/Eif4g1/Fmr1/Gabra1/Gap43/Gsk3b/Hspa8/Lrrtm2/Nfia/Nptn/Opa1/Pfn1/Pfn2/Pmp22/Pten/Ptprs/Rab3a/Rock2/Six1/Six4/Sncg/Snx27/Sparcl1/Tuba1a/Ube3a/Ywhaz	36
GO:0009199	ribonucleoside triphosphate metabolic process	13/746	83/23328	2.21686e-06	0.000100454	Atp5b/Atp5c1/Atp5d/Atp5g1/Atp5g3/Atp5j2/Atp5k/Atp5o/Dmac2l/Nme1/Nme7/Opa1/Uqcc3	13
GO:1990542	mitochondrial transmembrane transport	13/746	83/23328	2.21686e-06	0.000100454	Afg3l2/Atp5b/Atp5c1/Atp5d/Atp5j2/Atp5o/Dnajc15/Grpel1/Opa1/Slc25a38/Smdt1/Timm23/Tomm40	13
GO:0050684	regulation of mRNA processing	18/746	154/23328	2.25817e-06	0.000101108	C1qbp/Celf1/Celf4/Dhx36/Fmr1/Fxr1/Hnrnpu/Hspa8/Ik/Mbnl1/Pcbp4/Prpf19/Rbfox1/Rbfox2/Rbm25/Rnf20/Snrnp70/Son	18
GO:1903362	regulation of cellular protein catabolic process	24/746	254/23328	2.43265e-06	0.000107639	Amer1/Apoe/Atp13a2/Atpif1/Axin1/Csnk2a1/Fmr1/Gabarapl2/Gsk3a/Gsk3b/Herpud1/Marchf7/Psmd14/Psme2/Pten/Rad23a/Rdx/Ubb/Ube3a/Ubqln2/Ubxn1/Usp7/Vps11/Zyg11b	24
GO:0006457	protein folding	18/746	155/23328	2.47993e-06	0.000108455	Ahsa2/B2m/Cct7/Dnaja2/Dnajc5/Grpel1/Hsp90b1/Hspa8/Hspe1/Pdia3/Ppib/Ppig/Ppil2/Ptges3/Ranbp2/Selenof/Tcp1/Ube4b	18
GO:0030041	actin filament polymerization	20/746	187/23328	2.54601e-06	0.000110065	Arfip2/Arpc2/Arpc3/Arpc5l/Avil/Capzb/Grb2/Mphosph8/Msrb2/Pecam1/Pfn1/Pfn2/Prkce/Rdx/Sptan1/Sptbn1/Svil/Tmod2/Twf1/Washc3	20
GO:0043161	proteasome-mediated ubiquitin-dependent protein catabolic process	32/746	405/23328	2.83086e-06	0.000120989	Arrb2/Axin1/Ccdc47/Ddit3/Dmac2/Fbxo4/Gsk3a/Gsk3b/Herpud1/Hsp90b1/Kctd17/Pmp22/Ppp2r5c/Psma5/Psma6/Psmb1/Psmb4/Psmd1/Psmd14/Psmd7/Rad23a/Rmnd5b/Rnf5/Syvn1/Tbl1x/Ube2b/Ube4b/Ubqln2/Ubxn1/Ufd1/Usp7/Zyg11b	32
GO:0030100	regulation of endocytosis	22/746	222/23328	2.91531e-06	0.000123198	Aak1/Ahi1/Apoe/App/Appl1/Arrb2/B2m/Cd151/Fmr1/Kif3a/Lrrtm2/Mff/Napb/Rab5b/Smap1/Snx12/Src/Syt11/Syt4/Syt7/Trf/Ubqln2	22
GO:0072594	establishment of protein localization to organelle	33/746	426/23328	3.04272e-06	0.000127153	Apod/Appl1/Atpif1/Cacng5/Cct7/Cdkn1a/Ddit3/Dnajc15/Dnm3/Ep300/Gdap1/Grpel1/Gsk3a/Hspa8/Ift122/Mff/Nup93/Pex16/Pex5l/Pink1/Ranbp2/Sec62/Snap25/Sorl1/Tcp1/Timm23/Tnfrsf1a/Tnpo2/Tomm40/Tpr/Tspan17/Vps37c/Ywhaz	33
GO:0043244	regulation of protein-containing complex disassembly	16/746	128/23328	3.39706e-06	0.000140401	Apc2/Arpc2/Avil/Capzb/Etf1/Hdgfl3/Irgm1/Map1b/Mphosph8/Rdx/Sptan1/Sptbn1/Svil/Tmod2/Twf1/Zmpste24	16
GO:2001252	positive regulation of chromosome organization	20/746	192/23328	3.82427e-06	0.00015634	App/Atrx/Cct7/Dhx36/Eed/Ep300/Fbxo4/Fmr1/Hnrnpd/Hnrnpu/Kmt2a/Kmt2e/Mphosph8/Naf1/Nek7/Pink1/Rnf20/Smarcb1/Tcp1/Tpr	20
GO:0006164	purine nucleotide biosynthetic process	18/746	160/23328	3.91279e-06	0.000158239	Acot7/Adk/Atp5b/Atp5c1/Atp5d/Atp5g1/Atp5g3/Atp5j2/Atp5k/Atp5o/Dmac2l/Nme1/Nme7/Oasl2/Pdhb/Pdhx/Pdk1/Uqcc3	18
GO:0071456	cellular response to hypoxia	14/746	101/23328	4.05642e-06	0.000161775	Acaa2/Bcl2/Chchd2/Cpeb2/Egln2/Kcnk3/Npepps/Pdk1/Pgk1/Pink1/Prkce/Pten/Rock2/Sdhd	14
GO:0045666	positive regulation of neuron differentiation	35/746	472/23328	4.08625e-06	0.000161775	Ahi1/Apoe/App/Atp5g1/Avil/Bcl2/Braf/Brinp1/Camk1d/Cntn1/Dhx36/Eif4g1/Ep300/Fgfr1/Fmr1/Gsk3b/Impact/Ist1/Kidins220/Map1b/Megf8/Ndrg4/Nme1/Opa1/Plxna4/Plxnc1/Prpf19/Pten/Rap1a/Robo2/Snx3/Syt4/Timp2/Tmem30a/Twf1	35
GO:0007006	mitochondrial membrane organization	14/746	102/23328	4.56539e-06	0.000178861	Acaa2/Afg3l2/Atpif1/Bcl2/Cnp/Gsk3a/Gsk3b/Opa1/Pink1/Slc25a4/Slc25a5/Them4/Tomm40/Uqcc3	14
GO:2000300	regulation of synaptic vesicle exocytosis	14/746	103/23328	5.13032e-06	0.000198922	Bace1/Braf/Cplx1/Cplx2/Fmr1/Gsk3b/Napb/Nrn1/Pfn2/Prkce/Rab3a/Rap1a/Syt4/Syt7	14
GO:0043242	negative regulation of protein-containing complex disassembly	13/746	90/23328	5.60921e-06	0.000215271	Apc2/Arpc2/Avil/Capzb/Hdgfl3/Map1b/Mphosph8/Rdx/Sptan1/Sptbn1/Svil/Tmod2/Twf1	13
GO:0072522	purine-containing compound biosynthetic process	18/746	165/23328	6.05359e-06	0.000229979	Acot7/Adk/Atp5b/Atp5c1/Atp5d/Atp5g1/Atp5g3/Atp5j2/Atp5k/Atp5o/Dmac2l/Nme1/Nme7/Oasl2/Pdhb/Pdhx/Pdk1/Uqcc3	18
GO:0002181	cytoplasmic translation	13/746	91/23328	6.35507e-06	0.000239017	Cnbp/Cpeb2/Cpeb4/Dhx36/Eif3a/Eif4h/Etf1/Fmr1/Mcts1/Rpl30/Rps2/Rps26/Rps29	13
GO:1990778	protein localization to cell periphery	29/746	363/23328	6.63909e-06	0.000247227	Actb/Ank2/Appl1/Arhgap44/Cacng5/Ccdc88a/Cplx1/Csnk2a1/Gorasp2/Gsk3b/Kcnb2/Kif1b/Kif5b/Lin7a/Ppil2/Rab3a/Rab40c/Rabep1/Rap1a/Rdx/Rock2/Scp2/Snap25/Snap47/Snx27/Sptbn1/Tmem59/Tnfrsf1a/Tspan17	29
GO:0006090	pyruvate metabolic process	15/746	120/23328	6.82965e-06	0.00025183	App/Eif6/Eno1b/Eno2/Ep300/Ldha/Ldhb/Me1/Ogdh/Pdhb/Pdhx/Pdk1/Pgk1/Slc2a6/Zbtb20	15
GO:2001242	regulation of intrinsic apoptotic signaling pathway	18/746	167/23328	7.1707e-06	0.000261839	Bcl2/Bclaf1/Cd44/Ddit3/Herpud1/Marchf7/Opa1/Pink1/Rrm2b/Septin4/Serinc3/Sod1/Src/Syvn1/Tpt1/Triap1/Ubb/Vdac2	18
GO:0016032	viral process	26/746	309/23328	7.91129e-06	0.000286104	Apoe/Bcl2/Bst2/Eif3a/Eif3f/Ep300/Etf1/Fmr1/Hspa8/Ist1/Mcts1/Mphosph8/Nectin2/Nucks1/Oasl2/Pfn1/Ppib/Rad23a/Rock2/Smarcb1/Snx3/Ssb/Them4/Vapb/Vps16/Zfp639	26
GO:0006754	ATP biosynthetic process	10/746	55/23328	8.37719e-06	0.000297236	Atp5b/Atp5c1/Atp5d/Atp5g1/Atp5g3/Atp5j2/Atp5k/Atp5o/Dmac2l/Uqcc3	10
GO:0030834	regulation of actin filament depolymerization	10/746	55/23328	8.37719e-06	0.000297236	Arpc2/Avil/Capzb/Mphosph8/Rdx/Sptan1/Sptbn1/Svil/Tmod2/Twf1	10
GO:0033044	regulation of chromosome organization	29/746	369/23328	9.08792e-06	0.000315611	App/Atrx/Bub3/Cct7/Dhx36/Eed/Eid1/Ep300/Fbxo4/Fh1/Fmr1/Hnrnpd/Hnrnpu/Ik/Kmt2a/Kmt2e/Mphosph8/Naf1/Nat10/Nek7/Pink1/Pttg1/Rnf20/Smarcb1/Src/Tcp1/Tpr/Ube2b/Zmpste24	29
GO:1901879	regulation of protein depolymerization	13/746	94/23328	9.1442e-06	0.000315611	Apc2/Arpc2/Avil/Capzb/Hdgfl3/Map1b/Mphosph8/Rdx/Sptan1/Sptbn1/Svil/Tmod2/Twf1	13
GO:0031338	regulation of vesicle fusion	8/746	34/23328	9.1468e-06	0.000315611	Cplx1/Cplx2/Kif5b/Rab3a/Syt4/Syt7/Vps11/Vps16	8
GO:0030833	regulation of actin filament polymerization	18/746	171/23328	9.97601e-06	0.00033727	Arfip2/Arpc2/Arpc3/Arpc5l/Avil/Capzb/Grb2/Mphosph8/Pecam1/Pfn1/Pfn2/Prkce/Rdx/Sptan1/Sptbn1/Svil/Tmod2/Twf1	18
GO:0051494	negative regulation of cytoskeleton organization	18/746	171/23328	9.97601e-06	0.00033727	Apc2/Arpc2/Avil/Capzb/Eml2/Hdgfl3/Map1b/Mphosph8/Pecam1/Pfn1/Pfn2/Rdx/Sptan1/Sptbn1/Svil/Tmod2/Tubb4a/Twf1	18
GO:0045732	positive regulation of protein catabolic process	21/746	222/23328	1.00435e-05	0.00033727	Amer1/Apc2/Apoe/App/Atpif1/Axin1/Csnk2a1/Egln2/Fmr1/Gsk3a/Gsk3b/Herpud1/Ndfip1/Oaz1/Pten/Rad23a/Rdx/Sorl1/Ubqln2/Vps11/Zyg11b	21
GO:0006898	receptor-mediated endocytosis	22/746	240/23328	1.0274e-05	0.000339423	Aak1/Ahi1/Apoe/App/Arrb2/Atp5b/B2m/Cacng5/Clta/Cltb/Dnm3/Fmr1/Grb2/Kif3a/Lrrtm2/Napb/Smap1/Snap25/Sorl1/Syt11/Trf/Ubqln2	22
GO:1902600	proton transmembrane transport	13/746	95/23328	1.02881e-05	0.000339423	Atp5b/Atp5c1/Atp5d/Atp5g1/Atp5g3/Atp5j2/Atp5k/Atp5o/Atp6v1a/Atp6v1f/Cox17/Slc25a4/Slc36a1	13
GO:0097193	intrinsic apoptotic signaling pathway	25/746	295/23328	1.04038e-05	0.000340255	Bcl2/Bclaf1/Cd44/Cdkn1a/Ddit3/Diablo/Ep300/Gsk3b/Herpud1/Marchf7/Mllt11/Opa1/Pdk1/Pink1/Rrm2b/Septin4/Serinc3/Sod1/Src/Syvn1/Tnfrsf1a/Tpt1/Triap1/Ubb/Vdac2	25
GO:0071453	cellular response to oxygen levels	16/746	140/23328	1.08989e-05	0.000353372	Acaa2/Atp6v1a/Bcl2/Chchd2/Cpeb2/Cpeb4/Egln2/Kcnk3/Npepps/Pdk1/Pgk1/Pink1/Prkce/Pten/Rock2/Sdhd	16
GO:0007269	neurotransmitter secretion	19/746	189/23328	1.10991e-05	0.000353766	Bace1/Braf/Cplx1/Cplx2/Fmr1/Gsk3b/Lin7a/Napb/Nrn1/Pfn2/Prkce/Rab3a/Rap1a/Snap25/Snap47/Sncg/Syn2/Syt4/Syt7	19
GO:0099643	signal release from synapse	19/746	189/23328	1.10991e-05	0.000353766	Bace1/Braf/Cplx1/Cplx2/Fmr1/Gsk3b/Lin7a/Napb/Nrn1/Pfn2/Prkce/Rab3a/Rap1a/Snap25/Snap47/Sncg/Syn2/Syt4/Syt7	19
GO:1902414	protein localization to cell junction	15/746	125/23328	1.12923e-05	0.000356899	Actb/Actg1/Arhgap44/Bsn/Cacng5/Cnih2/Cplx1/Gsk3b/Kif3a/Kif5a/Kif5b/Nptn/Rap1a/Snap25/Snap47	15
GO:0009152	purine ribonucleotide biosynthetic process	16/746	141/23328	1.19356e-05	0.000370995	Acot7/Atp5b/Atp5c1/Atp5d/Atp5g1/Atp5g3/Atp5j2/Atp5k/Atp5o/Dmac2l/Nme1/Nme7/Pdhb/Pdhx/Pdk1/Uqcc3	16
GO:0016079	synaptic vesicle exocytosis	16/746	141/23328	1.19356e-05	0.000370995	Bace1/Braf/Cplx1/Cplx2/Fmr1/Gsk3b/Napb/Nrn1/Pfn2/Prkce/Rab3a/Rap1a/Snap25/Snap47/Syt4/Syt7	16
GO:0008637	apoptotic mitochondrial changes	14/746	111/23328	1.23879e-05	0.000380563	Acaa2/Arrb2/Atpif1/Bcl2/Gsk3a/Gsk3b/Mllt11/Opa1/Pink1/Prelid1/Slc25a4/Slc25a5/Them4/Triap1	14
GO:0036294	cellular response to decreased oxygen levels	15/746	126/23328	1.24458e-05	0.000380563	Acaa2/Bcl2/Chchd2/Cpeb2/Cpeb4/Egln2/Kcnk3/Npepps/Pdk1/Pgk1/Pink1/Prkce/Pten/Rock2/Sdhd	15
GO:0033108	mitochondrial respiratory chain complex assembly	12/746	83/23328	1.26697e-05	0.000383902	Cox14/Cox17/Dmac2/Ndufa8/Ndufa9/Ndufb6/Ndufb9/Ndufc1/Ndufs6/Uqcc3/Uqcr10/Uqcrb	12
GO:0001666	response to hypoxia	20/746	208/23328	1.27591e-05	0.000383902	Acaa2/Arnt2/Bcl2/Chchd2/Cpeb2/Egln2/Ep300/Fosl2/Fundc1/Hmox2/Hsp90b1/Kcnk3/Npepps/Pdk1/Pgk1/Pink1/Prkce/Pten/Rock2/Sdhd	20
GO:0010821	regulation of mitochondrion organization	16/746	142/23328	1.30593e-05	0.000389814	Acaa2/Arrb2/Atp13a2/Atpif1/Dcn/Ep300/Gsk3a/Gsk3b/Mff/Mllt11/Opa1/Pink1/Prelid1/Slc25a5/Triap1/Vat1	16
GO:0031346	positive regulation of cell projection organization	34/746	478/23328	1.34855e-05	0.000397006	Ahi1/Apoe/Arpc2/Atp5g1/Avil/Braf/Camk1d/Ccdc88a/Cntn1/Dhx36/Dnm3/Dynll1/Ep300/Fgfr1/Fmr1/Gsk3b/Ist1/Kctd17/Kidins220/Map1b/Megf8/Ndrg4/Nme1/Opa1/Pfn1/Plxna4/Plxnc1/Rap1a/Robo2/Snx3/Src/Syt4/Tmem30a/Twf1	34
GO:0007015	actin filament organization	32/746	437/23328	1.35113e-05	0.000397006	Actg1/Arfip2/Arpc2/Arpc3/Arpc5l/Avil/Bcl2/Braf/Capzb/Ccdc88a/Cd47/Elmo2/Grb2/Hsp90b1/Mphosph8/Msrb2/Pecam1/Pfn1/Pfn2/Prkce/Rdx/Rhob/Rock2/Sptan1/Sptbn1/Src/Svil/Tmod2/Tpm4/Trf/Twf1/Washc3	32
GO:0007409	axonogenesis	34/746	482/23328	1.60306e-05	0.000463975	Actb/Afg3l2/Alcam/Apoe/App/Atp5g1/B4galt6/Bcl2/Braf/Chn1/Cnp/Dpysl2/Ep300/Gap43/Gsk3b/Ist1/Kif3a/Kif5a/Kif5b/Map1b/Megf8/Ncam1/Nptn/Nrn1/Olfm1/Plxna4/Plxnc1/Pmp22/Pten/Ptprs/Rab3a/Robo2/Rtn4r/Smn1	34
GO:0030042	actin filament depolymerization	10/746	59/23328	1.60372e-05	0.000463975	Arpc2/Avil/Capzb/Mphosph8/Rdx/Sptan1/Sptbn1/Svil/Tmod2/Twf1	10
GO:0010611	regulation of cardiac muscle hypertrophy	11/746	72/23328	1.69943e-05	0.000487913	Adk/Ep300/Fdps/Gsk3a/Gsk3b/Mef2a/Rock2/Slc25a4/Tnfrsf1a/Twf1/Yy1	11
GO:2001234	negative regulation of apoptotic signaling pathway	21/746	231/23328	1.83924e-05	0.00052405	Acaa2/Arrb2/Bcl2/Cd44/Gsk3b/Herpud1/Marchf7/Meis3/Opa1/Pcgf2/Pink1/Prelid1/Rb1cc1/Rrm2b/Slc25a5/Src/Syvn1/Tpt1/Triap1/Vdac2/Zmynd11	21
GO:0031647	regulation of protein stability	24/746	287/23328	1.93663e-05	0.000545583	Aak1/Ank2/Bcl2/Cct7/Dad1/Ep300/Fbxo4/Hspa8/Marchf7/Mosmo/Pfn1/Pfn2/Pink1/Ppib/Pten/Ptges3/Rad23a/Rnf5/Src/Syvn1/Tbl1x/Tcp1/Ube2b/Usp7	24
GO:0097120	receptor localization to synapse	11/746	73/23328	1.94382e-05	0.000545583	Arhgap44/Cacng5/Cnih2/Cplx1/Gsk3b/Kif5a/Kif5b/Nptn/Rap1a/Snap25/Snap47	11
GO:0033157	regulation of intracellular protein transport	21/746	232/23328	1.96281e-05	0.000546831	Apod/Arhgap44/Arpc2/Atp13a2/Atpif1/B3gat3/Ep300/Gsk3a/Gsk3b/Kif3a/Kif5b/Oaz1/Pink1/Ppm1a/Snx12/Snx3/Sorl1/Tcaf1/Tmem30a/Tnfrsf1a/Tpr	21
GO:2000641	regulation of early endosome to late endosome transport	6/746	19/23328	1.9908e-05	0.00055055	Ptpn23/Rdx/Snx12/Snx3/Src/Vps11	6
GO:0008154	actin polymerization or depolymerization	20/746	215/23328	2.07234e-05	0.000564881	Arfip2/Arpc2/Arpc3/Arpc5l/Avil/Capzb/Grb2/Mphosph8/Msrb2/Pecam1/Pfn1/Pfn2/Prkce/Rdx/Sptan1/Sptbn1/Svil/Tmod2/Twf1/Washc3	20
GO:0007568	aging	22/746	251/23328	2.07265e-05	0.000564881	Apod/Apoe/App/B2m/Bcl2/Cdkn1a/Fbxo4/Gnao1/Grb2/Gsk3a/Kat6a/Meg3/Ncam1/Ndufs6/Opa1/Pmp22/Pten/Scp2/Serp1/Sod1/Ypel3/Zmpste24	22
GO:0034249	negative regulation of cellular amide metabolic process	17/746	164/23328	2.13668e-05	0.000578143	Apoe/Bc1/Cpeb2/Cpeb4/Dhx36/Eif4g1/Eif6/Fmr1/Fxr1/Hnrnpd/Olfm1/Paip2/Pum1/Rock2/Sorl1/Tnrc6a/Tpr	17
GO:0051016	barbed-end actin filament capping	7/746	28/23328	2.18874e-05	0.000583827	Arpc2/Avil/Capzb/Mphosph8/Rdx/Svil/Twf1	7
GO:1903649	regulation of cytoplasmic transport	7/746	28/23328	2.18874e-05	0.000583827	Ptpn23/Rdx/Snx12/Snx3/Sorl1/Src/Vps11	7
GO:0036293	response to decreased oxygen levels	21/746	234/23328	2.23258e-05	0.000591327	Acaa2/Arnt2/Bcl2/Chchd2/Cpeb2/Cpeb4/Egln2/Ep300/Fosl2/Fundc1/Hmox2/Hsp90b1/Kcnk3/Npepps/Pdk1/Pgk1/Pink1/Prkce/Pten/Rock2/Sdhd	21
GO:0014743	regulation of muscle hypertrophy	11/746	75/23328	2.52511e-05	0.00066413	Adk/Ep300/Fdps/Gsk3a/Gsk3b/Mef2a/Rock2/Slc25a4/Tnfrsf1a/Twf1/Yy1	11
GO:0110053	regulation of actin filament organization	23/746	273/23328	2.55043e-05	0.000666132	Actg1/Arfip2/Arpc2/Arpc3/Arpc5l/Avil/Braf/Capzb/Ccdc88a/Cd47/Grb2/Mphosph8/Pecam1/Pfn1/Pfn2/Prkce/Rdx/Rock2/Sptan1/Sptbn1/Svil/Tmod2/Twf1	23
GO:0009260	ribonucleotide biosynthetic process	16/746	150/23328	2.60108e-05	0.000672912	Acot7/Atp5b/Atp5c1/Atp5d/Atp5g1/Atp5g3/Atp5j2/Atp5k/Atp5o/Dmac2l/Nme1/Nme7/Pdhb/Pdhx/Pdk1/Uqcc3	16
GO:0046928	regulation of neurotransmitter secretion	15/746	134/23328	2.61217e-05	0.000672912	Bace1/Braf/Cplx1/Cplx2/Fmr1/Gsk3b/Napb/Nrn1/Pfn2/Prkce/Rab3a/Rap1a/Sncg/Syt4/Syt7	15
GO:0032388	positive regulation of intracellular transport	18/746	184/23328	2.71306e-05	0.000694147	Arpc2/B3gat3/Ep300/Gsk3a/Gsk3b/Kif3a/Kif5b/Oaz1/Ppm1a/Ptpn23/Rdx/Scp2/Sorl1/Tcaf1/Tmem30a/Tnfrsf1a/Tpr/Vps11	18
GO:0006413	translational initiation	13/746	104/23328	2.77146e-05	0.000704299	Bc1/Eif3a/Eif3f/Eif3h/Eif4g1/Eif4h/Eif6/Fmr1/Impact/Mcts1/Paip2/Rps2/Tpr	13
GO:0097479	synaptic vesicle localization	10/746	63/23328	2.90774e-05	0.000733971	Cnih2/Dnm3/Dpysl2/Kif5a/Kif5b/Lin7a/Pten/Rab3a/Syn2/Syt4	10
GO:1903050	regulation of proteolysis involved in cellular protein catabolic process	20/746	221/23328	3.08304e-05	0.000773033	Apoe/Atpif1/Axin1/Csnk2a1/Fmr1/Gabarapl2/Gsk3a/Gsk3b/Herpud1/Marchf7/Psmd14/Psme2/Pten/Rad23a/Ubb/Ube3a/Ubqln2/Ubxn1/Usp7/Zyg11b	20
GO:0044403	symbiotic process	28/746	374/23328	3.11138e-05	0.000774971	Apoe/Bcl2/Bst2/Eif3a/Eif3f/Ep300/Etf1/Fmr1/Hspa8/Irgm1/Ist1/Mcts1/Mphosph8/Nectin2/Nucks1/Oasl2/Pfn1/Ppib/Rad23a/Rock2/Smarcb1/Snx3/Ssb/Tcp1/Them4/Vapb/Vps16/Zfp639	28
GO:0009165	nucleotide biosynthetic process	19/746	204/23328	3.2546e-05	0.000805312	Acot7/Adk/Atp5b/Atp5c1/Atp5d/Atp5g1/Atp5g3/Atp5j2/Atp5k/Atp5o/Dmac2l/Nme1/Nme7/Oasl2/Pdhb/Pdhx/Pdk1/Rrm2b/Uqcc3	19
GO:0031331	positive regulation of cellular catabolic process	29/746	396/23328	3.38324e-05	0.00083167	Amer1/Apoe/App/Atf6/Atpif1/Axin1/Cpt1a/Dcn/Ddit3/Dhx36/Fmr1/Gsk3a/Gsk3b/Herpud1/Hnrnpd/Irgm1/Mtdh/Pink1/Pten/Pum1/Rad23a/Rdx/Rock2/Tmem59/Tnrc6a/Ubqln2/Vps11/Zbtb20/Zyg11b	29
GO:0055001	muscle cell development	19/746	205/23328	3.48198e-05	0.000850384	Actg1/Afg3l2/Ank2/Bcl2/Capzb/Ep300/Fdps/Gsk3a/Gsk3b/Hnrnpu/Mef2a/Pmp22/Prkg1/Six1/Six4/Slc25a4/Tmod2/Yy1/Zmpste24	19
GO:0008064	regulation of actin polymerization or depolymerization	18/746	188/23328	3.616e-05	0.000877418	Arfip2/Arpc2/Arpc3/Arpc5l/Avil/Capzb/Grb2/Mphosph8/Pecam1/Pfn1/Pfn2/Prkce/Rdx/Sptan1/Sptbn1/Svil/Tmod2/Twf1	18
GO:0031396	regulation of protein ubiquitination	19/746	206/23328	3.72341e-05	0.000897688	Amer1/Arrb2/Axin1/Bsn/Fbxo4/Gsk3a/Herpud1/Marchf7/Ndfip1/Nxn/Pink1/Prkce/Prr7/Pten/Rnf20/Rps2/Septin4/Ube3a/Ubxn1	19
GO:0045055	regulated exocytosis	22/746	261/23328	3.76923e-05	0.000902948	Bace1/Braf/Cacna1h/Cplx1/Cplx2/D6Wsu163e/Fmr1/Gsk3b/Napb/Nrn1/Pex5l/Pfn2/Prkce/Rab3a/Rap1a/Snap25/Snap47/Syn2/Syt11/Syt4/Syt7/Ywhaz	22
GO:0055002	striated muscle cell development	18/746	190/23328	4.16055e-05	0.000990281	Actg1/Afg3l2/Bcl2/Capzb/Ep300/Fdps/Gsk3a/Gsk3b/Hnrnpu/Mef2a/Pmp22/Prkg1/Six1/Six4/Slc25a4/Tmod2/Yy1/Zmpste24	18
GO:0046902	regulation of mitochondrial membrane permeability	9/746	53/23328	4.18645e-05	0.000990281	Acaa2/Atpif1/Bcl2/Cnp/Gsk3a/Gsk3b/Slc25a4/Slc25a5/Them4	9
GO:0032956	regulation of actin cytoskeleton organization	27/746	361/23328	4.35972e-05	0.00102482	Actg1/Arfip2/Arhgap44/Arpc2/Arpc3/Arpc5l/Avil/Braf/Bst2/Capzb/Ccdc88a/Cd47/Ep300/Grb2/Mphosph8/Pecam1/Pfn1/Pfn2/Prkce/Rdx/Rhob/Rock2/Sptan1/Sptbn1/Svil/Tmod2/Twf1	27
GO:0090559	regulation of membrane permeability	10/746	66/23328	4.40362e-05	0.00102871	Acaa2/Atpif1/Bcl2/Cnp/Gsk3a/Gsk3b/Hspa8/Slc25a4/Slc25a5/Them4	10
GO:0030832	regulation of actin filament length	18/746	191/23328	4.45919e-05	0.00103526	Arfip2/Arpc2/Arpc3/Arpc5l/Avil/Capzb/Grb2/Mphosph8/Pecam1/Pfn1/Pfn2/Prkce/Rdx/Sptan1/Sptbn1/Svil/Tmod2/Twf1	18
GO:1901293	nucleoside phosphate biosynthetic process	19/746	209/23328	4.53963e-05	0.00104569	Acot7/Adk/Atp5b/Atp5c1/Atp5d/Atp5g1/Atp5g3/Atp5j2/Atp5k/Atp5o/Dmac2l/Nme1/Nme7/Oasl2/Pdhb/Pdhx/Pdk1/Rrm2b/Uqcc3	19
GO:0046390	ribose phosphate biosynthetic process	16/746	157/23328	4.55972e-05	0.00104569	Acot7/Atp5b/Atp5c1/Atp5d/Atp5g1/Atp5g3/Atp5j2/Atp5k/Atp5o/Dmac2l/Nme1/Nme7/Pdhb/Pdhx/Pdk1/Uqcc3	16
GO:1903311	regulation of mRNA metabolic process	22/746	266/23328	5.01592e-05	0.00114245	C1qbp/Celf1/Celf4/Dhx36/Fmr1/Fxr1/Hnrnpd/Hnrnpu/Hspa8/Ik/Mbnl1/Pcbp4/Prpf19/Pum1/Rbfox1/Rbfox2/Rbm25/Rnf20/Rock2/Snrnp70/Son/Tnrc6a	22
GO:2001243	negative regulation of intrinsic apoptotic signaling pathway	12/746	95/23328	5.04237e-05	0.00114245	Bcl2/Cd44/Herpud1/Marchf7/Opa1/Pink1/Rrm2b/Src/Syvn1/Tpt1/Triap1/Vdac2	12
GO:0032204	regulation of telomere maintenance	11/746	81/23328	5.25433e-05	0.00117866	Atrx/Cct7/Dhx36/Fbxo4/Hnrnpd/Hnrnpu/Naf1/Nat10/Nek7/Src/Tcp1	11
GO:0051961	negative regulation of nervous system development	27/746	365/23328	5.26487e-05	0.00117866	Amigo3/Apoe/App/B2m/Brinp1/Cdk20/Cpe/Dnm3/Dync1i2/Fmr1/Gsk3a/Gsk3b/H2-K1/Hey1/Ift122/Olfm1/Pmp22/Prkcsh/Prpf19/Pten/Ptprs/Rnf10/Rtn4r/Sorl1/Syt4/Ttc3/Ube3a	27
GO:0042391	regulation of membrane potential	31/746	450/23328	5.84734e-05	0.00130131	Ank2/App/Atp5g1/Atpif1/B2m/Bcl2/Cacna1h/Cacna2d1/Celf4/Cnih2/Dcn/Fmr1/Gabra1/Got1/Gsk3b/Kcnk3/Kcnq2/Kif5b/Mllt11/Pex5l/Pink1/Pmp22/Prelid1/Prkce/Pten/Scn7a/Sod1/Src/Trpa1/Ubb/Zmpste24	31
GO:0050803	regulation of synapse structure or activity	23/746	289/23328	6.18391e-05	0.00136812	Amigo3/Apoe/App/Arhgap44/Dhx36/Dnm3/Eif4g1/Fmr1/Gap43/Gsk3b/Hspa8/Lrrtm2/Opa1/Pten/Ptprs/Six1/Six4/Slc17a6/Snx27/Sparcl1/Tuba1a/Ube3a/Ywhaz	23
GO:0032970	regulation of actin filament-based process	29/746	410/23328	6.31049e-05	0.00138796	Actg1/Ank2/Arfip2/Arhgap44/Arpc2/Arpc3/Arpc5l/Avil/Braf/Bst2/Cacna1h/Capzb/Ccdc88a/Cd47/Ep300/Grb2/Mphosph8/Pecam1/Pfn1/Pfn2/Prkce/Rdx/Rhob/Rock2/Sptan1/Sptbn1/Svil/Tmod2/Twf1	29
GO:0010976	positive regulation of neuron projection development	27/746	372/23328	7.26372e-05	0.00158833	Ahi1/Apoe/Atp5g1/Avil/Braf/Camk1d/Cntn1/Dhx36/Ep300/Fgfr1/Fmr1/Gsk3b/Ist1/Kidins220/Map1b/Megf8/Ndrg4/Nme1/Opa1/Plxna4/Plxnc1/Rap1a/Robo2/Snx3/Syt4/Tmem30a/Twf1	27
GO:0048259	regulation of receptor-mediated endocytosis	13/746	115/23328	8.02734e-05	0.00173812	Aak1/Ahi1/App/Arrb2/B2m/Fmr1/Kif3a/Lrrtm2/Napb/Smap1/Syt11/Trf/Ubqln2	13
GO:0006403	RNA localization	17/746	182/23328	8.04119e-05	0.00173812	Cetn3/Dhx36/Eif6/Eny2/Fmr1/Fyttd1/G3bp2/Hnrnpu/Lrpprc/Nup93/Pura/Ranbp2/Sarnp/Ssb/Tcp1/Tpr/Yy1	17
GO:0016050	vesicle organization	22/746	275/23328	8.21568e-05	0.00176023	Arfgap2/Atp13a2/Bcl2/Cplx1/Cplx2/Dnm3/Kif5b/Mia3/Nectin2/Rab3a/Rab5b/Snap25/Snap47/Snx10/Snx3/Syt11/Syt4/Syt7/Usp50/Vapb/Vps11/Vps16	22
GO:0048524	positive regulation of viral process	11/746	85/23328	8.23707e-05	0.00176023	Apoe/Ep300/Fmr1/Hspa8/Nucks1/Pfn1/Ppib/Rad23a/Smarcb1/Vapb/Zfp639	11
GO:0031629	synaptic vesicle fusion to presynaptic active zone membrane	6/746	24/23328	8.61427e-05	0.00183044	Cplx1/Cplx2/Rab3a/Snap25/Snap47/Syt7	6
GO:0001505	regulation of neurotransmitter levels	21/746	257/23328	8.76917e-05	0.00185288	Bace1/Braf/Comt/Cplx1/Cplx2/Fmr1/Gsk3b/Lin7a/Napb/Nrn1/Pfn2/Prkce/Rab3a/Rap1a/Slc17a6/Snap25/Snap47/Sncg/Syn2/Syt4/Syt7	21
GO:0050807	regulation of synapse organization	22/746	277/23328	9.13573e-05	0.00191955	Amigo3/Apoe/App/Arhgap44/Dhx36/Dnm3/Eif4g1/Fmr1/Gap43/Gsk3b/Hspa8/Lrrtm2/Opa1/Pten/Ptprs/Six1/Six4/Snx27/Sparcl1/Tuba1a/Ube3a/Ywhaz	22
GO:0006906	vesicle fusion	12/746	101/23328	9.2379e-05	0.00193023	Atp13a2/Cplx1/Cplx2/Kif5b/Rab3a/Snap25/Snap47/Syt11/Syt4/Syt7/Vps11/Vps16	12
GO:0061025	membrane fusion	15/746	150/23328	9.69048e-05	0.00201361	Atp13a2/Cplx1/Cplx2/Dnm3/Kif5b/Nectin2/Opa1/Rab3a/Snap25/Snap47/Syt11/Syt4/Syt7/Vps11/Vps16	15
GO:1904356	regulation of telomere maintenance via telomere lengthening	9/746	59/23328	0.00010007	0.00206796	Cct7/Dhx36/Fbxo4/Hnrnpu/Naf1/Nat10/Nek7/Src/Tcp1	9
GO:0035418	protein localization to synapse	12/746	102/23328	0.000101701	0.00209017	Arhgap44/Bsn/Cacng5/Cnih2/Cplx1/Gsk3b/Kif5a/Kif5b/Nptn/Rap1a/Snap25/Snap47	12
GO:0051588	regulation of neurotransmitter transport	15/746	151/23328	0.000104477	0.00213557	Bace1/Braf/Cplx1/Cplx2/Fmr1/Gsk3b/Napb/Nrn1/Pfn2/Prkce/Rab3a/Rap1a/Sncg/Syt4/Syt7	15
GO:0000381	regulation of alternative mRNA splicing, via spliceosome	10/746	73/23328	0.000106085	0.00214979	Celf1/Celf4/Fmr1/Fxr1/Hnrnpu/Ik/Mbnl1/Rbfox1/Rbfox2/Rbm25	10
GO:0032409	regulation of transporter activity	22/746	280/23328	0.000106879	0.00214979	Actb/Ank2/App/Bcl2/Cacna2d1/Cacng5/Cnih2/Cox17/Fmr1/Fxyd2/Kif5b/Kmt2a/Mink1/Ndfip1/Nipsnap2/Pink1/Pirt/Prkg1/Pten/Slc25a4/Snx27/Tcaf1	22
GO:0044827	modulation by host of viral genome replication	5/746	16/23328	0.000107459	0.00214979	Fmr1/Hspa8/Nucks1/Ppib/Vapb	5
GO:0061000	negative regulation of dendritic spine development	5/746	16/23328	0.000107459	0.00214979	Apoe/Dnm3/Pten/Ptprs/Ube3a	5
GO:0099500	vesicle fusion to plasma membrane	6/746	25/23328	0.000110295	0.00219484	Cplx1/Cplx2/Rab3a/Snap25/Snap47/Syt7	6
GO:0003300	cardiac muscle hypertrophy	12/746	103/23328	0.000111819	0.00221346	Adk/Ep300/Fdps/Gsk3a/Gsk3b/Mef2a/Prkg1/Rock2/Slc25a4/Tnfrsf1a/Twf1/Yy1	12
GO:2000278	regulation of DNA biosynthetic process	13/746	119/23328	0.000114186	0.00224847	Arrb2/Cct7/Cdkn1a/Fbxo4/Gsk3b/Hnrnpd/Hnrnpu/Naf1/Nat10/Nek7/Ptges3/Src/Tcp1	13
GO:0006914	autophagy	29/746	425/23328	0.000118243	0.00228724	Acbd5/Arfip2/Atf6/Atp13a2/Atpif1/Bcl2/Dcn/Ddit3/Eif4g1/Fez2/Fundc1/Gabarapl2/Gsk3a/Gsk3b/Hspa8/Irgm1/Map1lc3b/Mtdh/Pink1/Pmp22/Rb1cc1/Rnf5/Syt11/Tex264/Tmem59/Ubqln2/Vps11/Vps16/Zmpste24	29
GO:0061919	process utilizing autophagic mechanism	29/746	425/23328	0.000118243	0.00228724	Acbd5/Arfip2/Atf6/Atp13a2/Atpif1/Bcl2/Dcn/Ddit3/Eif4g1/Fez2/Fundc1/Gabarapl2/Gsk3a/Gsk3b/Hspa8/Irgm1/Map1lc3b/Mtdh/Pink1/Pmp22/Rb1cc1/Rnf5/Syt11/Tex264/Tmem59/Ubqln2/Vps11/Vps16/Zmpste24	29
GO:1902115	regulation of organelle assembly	18/746	206/23328	0.000118613	0.00228724	Arpc2/Ccdc88a/Dynll1/Ep300/Fez2/G3bp2/Gap43/Hnrnpu/Kctd17/Lrrtm2/Pink1/Ptprs/Rdx/Rnf5/Src/Tpr/Ubqln2/Vps11	18
GO:0006626	protein targeting to mitochondrion	10/746	74/23328	0.000119195	0.00228724	Atpif1/Dnajc15/Gdap1/Grpel1/Gsk3a/Mff/Pink1/Timm23/Tomm40/Ywhaz	10
GO:0010833	telomere maintenance via telomere lengthening	10/746	74/23328	0.000119195	0.00228724	Cct7/Dhx36/Fbxo4/Hnrnpu/Naf1/Nat10/Nek7/Ptges3/Src/Tcp1	10
GO:2000171	negative regulation of dendrite development	7/746	36/23328	0.00012353	0.0023584	Apoe/Dnm3/Gsk3a/Gsk3b/Pten/Ptprs/Ube3a	7
GO:0006836	neurotransmitter transport	20/746	245/23328	0.000129736	0.00246436	Bace1/Braf/Cplx1/Cplx2/Fmr1/Gsk3b/Lin7a/Napb/Nrn1/Pfn2/Prkce/Rab3a/Rap1a/Slc17a6/Snap25/Snap47/Sncg/Syn2/Syt4/Syt7	20
GO:0051851	modulation by host of symbiont process	9/746	61/23328	0.000130473	0.00246592	Apoe/Ep300/Fmr1/Hspa8/Nucks1/Ppib/Smarcb1/Vapb/Zfp639	9
GO:0071514	genetic imprinting	7/746	37/23328	0.000148185	0.0027218	Arid4b/Axin1/Eed/Gsk3a/Gsk3b/Meg3/Zfp445	7
GO:0042776	mitochondrial ATP synthesis coupled proton transport	5/746	17/23328	0.000148238	0.0027218	Atp5b/Atp5c1/Atp5d/Atp5j2/Atp5o	5
GO:0044794	positive regulation by host of viral process	5/746	17/23328	0.000148238	0.0027218	Apoe/Hspa8/Nucks1/Ppib/Vapb	5
GO:0099640	axo-dendritic protein transport	5/746	17/23328	0.000148238	0.0027218	Hnrnpu/Kif3a/Kif5a/Kif5b/Pura	5
GO:0019080	viral gene expression	9/746	62/23328	0.000148354	0.0027218	Eif3a/Eif3f/Ep300/Mcts1/Nucks1/Pfn1/Smarcb1/Ssb/Zfp639	9
GO:0098930	axonal transport	9/746	62/23328	0.000148354	0.0027218	Arl8a/Bsn/Cnih2/Fmr1/Kif1b/Kif3a/Kif5a/Kif5b/Sod1	9
GO:0048588	developmental cell growth	21/746	267/23328	0.000149899	0.00273679	Apoe/App/Atp5g1/Dpysl2/Ep300/Fdps/Gsk3a/Gsk3b/Impact/Ist1/Map1b/Megf8/Nrn1/Olfm1/Plxna4/Prkg1/Ptprs/Rtn4r/Slc25a4/Syt4/Yy1	21
GO:0070482	response to oxygen levels	22/746	287/23328	0.000152537	0.00277149	Acaa2/Arnt2/Atp6v1a/Bcl2/Chchd2/Cpeb2/Cpeb4/Egln2/Ep300/Fosl2/Fundc1/Hmox2/Hsp90b1/Kcnk3/Npepps/Pdk1/Pgk1/Pink1/Prkce/Pten/Rock2/Sdhd	22
GO:0008286	insulin receptor signaling pathway	13/746	123/23328	0.000159805	0.00288958	Ankrd26/Appl1/Gkap1/Grb2/Gsk3a/Gsk3b/Nucks1/Opa1/Pik3r3/Ptpra/Socs1/Sorl1/Src	13
GO:0014897	striated muscle hypertrophy	12/746	107/23328	0.000161405	0.00289074	Adk/Ep300/Fdps/Gsk3a/Gsk3b/Mef2a/Prkg1/Rock2/Slc25a4/Tnfrsf1a/Twf1/Yy1	12
GO:0090174	organelle membrane fusion	12/746	107/23328	0.000161405	0.00289074	Atp13a2/Cplx1/Cplx2/Kif5b/Rab3a/Snap25/Snap47/Syt11/Syt4/Syt7/Vps11/Vps16	12
GO:1903305	regulation of regulated secretory pathway	17/746	193/23328	0.000164858	0.00293857	Bace1/Braf/Cacna1h/Cplx1/Cplx2/D6Wsu163e/Fmr1/Gsk3b/Napb/Nrn1/Pfn2/Prkce/Rab3a/Rap1a/Syt11/Syt4/Syt7	17
GO:2000573	positive regulation of DNA biosynthetic process	10/746	77/23328	0.000167021	0.00296309	Arrb2/Cct7/Fbxo4/Gsk3b/Hnrnpd/Naf1/Nek7/Ptges3/Src/Tcp1	10
GO:0048489	synaptic vesicle transport	8/746	50/23328	0.000172279	0.00304202	Cnih2/Dnm3/Dpysl2/Kif5a/Kif5b/Lin7a/Rab3a/Syt4	8
GO:0010769	regulation of cell morphogenesis involved in differentiation	25/746	351/23328	0.000177759	0.00312412	Apoe/Arhgap44/Arpc2/Atp5g1/Braf/C1qbp/Chn1/Dhx36/Dnm3/Dpysl2/Ep300/Gsk3b/Ist1/Map1b/Megf8/Olfm1/Opa1/Plxna4/Plxnc1/Pten/Ptprs/Robo2/Rtn4r/Ttc3/Ube3a	25
GO:0006605	protein targeting	21/746	271/23328	0.000184091	0.00322036	Akap12/Arl6ip1/Arpc2/Atpif1/Dnajc15/Gdap1/Grpel1/Gsk3a/Hspa8/Mff/Pex16/Pex5l/Pink1/Rtp4/Sec62/Sorl1/Tcaf1/Timm23/Tomm40/Vps37c/Ywhaz	21
GO:0075522	IRES-dependent viral translational initiation	4/746	10/23328	0.000186759	0.00323866	Eif3a/Eif3f/Mcts1/Ssb	4
GO:0072655	establishment of protein localization to mitochondrion	11/746	93/23328	0.00018686	0.00323866	Atpif1/Ddit3/Dnajc15/Gdap1/Grpel1/Gsk3a/Mff/Pink1/Timm23/Tomm40/Ywhaz	11
GO:0062237	protein localization to postsynapse	9/746	64/23328	0.000190283	0.00328287	Arhgap44/Cacng5/Cplx1/Gsk3b/Kif5a/Kif5b/Rap1a/Snap25/Snap47	9
GO:0014896	muscle hypertrophy	12/746	109/23328	0.000192552	0.00330685	Adk/Ep300/Fdps/Gsk3a/Gsk3b/Mef2a/Prkg1/Rock2/Slc25a4/Tnfrsf1a/Twf1/Yy1	12
GO:0008089	anterograde axonal transport	8/746	51/23328	0.00019867	0.0033658	Arl8a/Cnih2/Fmr1/Kif1b/Kif3a/Kif5a/Kif5b/Sod1	8
GO:0032206	positive regulation of telomere maintenance	8/746	51/23328	0.00019867	0.0033658	Atrx/Cct7/Dhx36/Fbxo4/Hnrnpd/Naf1/Nek7/Tcp1	8
GO:0032456	endocytic recycling	8/746	51/23328	0.00019867	0.0033658	Ndrg4/Ptpn23/Rab11fip3/Snx12/Snx3/Sorl1/Vps29/Vps50	8
GO:0050821	protein stabilization	16/746	178/23328	0.000201482	0.00339813	Aak1/Ank2/Cct7/Ep300/Marchf7/Pfn1/Pfn2/Pink1/Ppib/Pten/Ptges3/Syvn1/Tbl1x/Tcp1/Ube2b/Usp7	16
GO:0010613	positive regulation of cardiac muscle hypertrophy	7/746	39/23328	0.000209438	0.00350011	Adk/Ep300/Fdps/Mef2a/Rock2/Slc25a4/Twf1	7
GO:1902108	regulation of mitochondrial membrane permeability involved in apoptotic process	7/746	39/23328	0.000209438	0.00350011	Acaa2/Atpif1/Gsk3a/Gsk3b/Slc25a4/Slc25a5/Them4	7
GO:0017157	regulation of exocytosis	20/746	254/23328	0.00021032	0.00350011	Atp13a2/Bace1/Braf/Cacna1h/Cplx1/Cplx2/D6Wsu163e/Fmr1/Gsk3b/Napb/Ncam1/Nrn1/Pfn2/Prkce/Rab3a/Rap1a/Septin4/Syt11/Syt4/Syt7	20
GO:0032469	endoplasmic reticulum calcium ion homeostasis	6/746	28/23328	0.000216208	0.00358225	App/Bcl2/Ccdc47/Herpud1/Kctd17/Rap1gds1	6
GO:0090316	positive regulation of intracellular protein transport	14/746	144/23328	0.000220514	0.00363757	Arpc2/B3gat3/Ep300/Gsk3a/Gsk3b/Kif3a/Kif5b/Oaz1/Ppm1a/Sorl1/Tcaf1/Tmem30a/Tnfrsf1a/Tpr	14
GO:0007517	muscle organ development	28/746	420/23328	0.000226023	0.00371215	Arrb2/Bcl2/Bcl9l/Ep300/Fdps/Fgfr1/Frg1/Fxr1/Gsk3a/Gsk3b/Hey1/Mapk11/Mbnl1/Meg3/Myl6/Ncam1/Pmp22/Psma6/Pten/Rbfox1/Serp1/Six1/Six4/Slc25a4/Svil/Ube4b/Yy1/Zbtb18	28
GO:0017038	protein import	18/746	217/23328	0.000227377	0.00371815	Apod/Apoe/App/Appl1/Cdkn1a/Dnajc15/Ep300/Grpel1/Hspa8/Nup93/Pex16/Pex5l/Ranbp2/Timm23/Tnfrsf1a/Tnpo2/Tomm40/Tpr	18
GO:0017148	negative regulation of translation	14/746	145/23328	0.000237051	0.00384234	Bc1/Cpeb2/Cpeb4/Dhx36/Eif4g1/Eif6/Fmr1/Fxr1/Hnrnpd/Paip2/Pum1/Rock2/Tnrc6a/Tpr	14
GO:1903364	positive regulation of cellular protein catabolic process	14/746	145/23328	0.000237051	0.00384234	Amer1/Apoe/Atpif1/Axin1/Fmr1/Gsk3a/Gsk3b/Herpud1/Pten/Rad23a/Rdx/Ubqln2/Vps11/Zyg11b	14
GO:0050768	negative regulation of neurogenesis	24/746	337/23328	0.000238036	0.00384234	Amigo3/Apoe/App/B2m/Brinp1/Dnm3/Dync1i2/Fmr1/Gsk3a/Gsk3b/H2-K1/Hey1/Olfm1/Pmp22/Prkcsh/Prpf19/Pten/Ptprs/Rnf10/Rtn4r/Sorl1/Syt4/Ttc3/Ube3a	24
GO:1903829	positive regulation of cellular protein localization	23/746	317/23328	0.00024391	0.00392033	Arpc2/B3gat3/Ccdc88a/Cct7/Ep300/Gsk3a/Gsk3b/Kif3a/Kif5b/Oaz1/Ppm1a/Rdx/Rock2/Snx27/Sorl1/Sptbn1/Src/Syt11/Tcaf1/Tcp1/Tmem30a/Tnfrsf1a/Tpr	23
GO:0014742	positive regulation of muscle hypertrophy	7/746	40/23328	0.000246928	0.00395195	Adk/Ep300/Fdps/Mef2a/Rock2/Slc25a4/Twf1	7
GO:0039531	regulation of viral-induced cytoplasmic pattern recognition receptor signaling pathway	5/746	19/23328	0.000264139	0.00420949	Ankrd17/C1qbp/Pum1/Riok3/Ufd1	5
GO:0032869	cellular response to insulin stimulus	17/746	201/23328	0.000267523	0.00422759	Ankrd26/Appl1/Atp2b1/Cpeb2/Gkap1/Grb2/Gsk3a/Gsk3b/H2az1/Nucks1/Opa1/Pik3r3/Pten/Ptpra/Socs1/Sorl1/Src	17
GO:0050792	regulation of viral process	17/746	201/23328	0.000267523	0.00422759	Apoe/Bcl2/Bst2/Ep300/Fmr1/Hspa8/Mphosph8/Nectin2/Nucks1/Oasl2/Pfn1/Ppib/Rad23a/Smarcb1/Snx3/Vapb/Zfp639	17
GO:0014706	striated muscle tissue development	29/746	447/23328	0.00027729	0.0043636	Arrb2/Bcl2/Bcl9l/Ep300/Fdps/Fgfr1/Gsk3a/Gsk3b/Hey1/Hnrnpu/Mapk11/Mbnl1/Mef2a/Meg3/Myl6/Ncam1/Pmp22/Prkg1/Psma6/Pten/Rbfox1/Six1/Six4/Slc25a4/Svil/Ube4b/Yy1/Zbtb18/Zmpste24	29
GO:1903320	regulation of protein modification by small protein conjugation or removal	19/746	240/23328	0.000280139	0.00439007	Amer1/Arrb2/Axin1/Bsn/Fbxo4/Gsk3a/Herpud1/Marchf7/Ndfip1/Nxn/Pink1/Prkce/Prr7/Pten/Rnf20/Rps2/Septin4/Ube3a/Ubxn1	19
GO:0019058	viral life cycle	18/746	221/23328	0.000284465	0.00440934	Apoe/Bcl2/Bst2/Fmr1/Hspa8/Ist1/Mphosph8/Nectin2/Nucks1/Oasl2/Ppib/Rad23a/Rock2/Smarcb1/Snx3/Vapb/Vps16/Zfp639	18
GO:0006107	oxaloacetate metabolic process	4/746	11/23328	0.000286058	0.00440934	Cs/Got1/Mdh1/Mdh2	4
GO:0031630	regulation of synaptic vesicle fusion to presynaptic active zone membrane	4/746	11/23328	0.000286058	0.00440934	Cplx1/Cplx2/Rab3a/Syt7	4
GO:0051124	synaptic growth at neuromuscular junction	4/746	11/23328	0.000286058	0.00440934	App/Gsk3b/Six1/Six4	4
GO:0070585	protein localization to mitochondrion	11/746	98/23328	0.000297376	0.0045255	Atpif1/Ddit3/Dnajc15/Gdap1/Grpel1/Gsk3a/Mff/Pink1/Timm23/Tomm40/Ywhaz	11
GO:1903008	organelle disassembly	11/746	98/23328	0.000297376	0.0045255	Atpif1/Fundc1/Gabarapl2/Gsk3a/Kif5b/Map1lc3b/Mcts1/Mrrf/Pink1/Rb1cc1/Tex264	11
GO:0010823	negative regulation of mitochondrion organization	8/746	54/23328	0.000298407	0.0045255	Acaa2/Arrb2/Opa1/Pink1/Prelid1/Slc25a5/Triap1/Vat1	8
GO:0071806	protein transmembrane transport	8/746	54/23328	0.000298407	0.0045255	Dnajc15/Grpel1/Hspa8/Pex16/Pex5l/Sec62/Timm23/Tomm40	8
GO:0007018	microtubule-based movement	26/746	385/23328	0.000306543	0.00463022	App/Arl8a/Bsn/Cnih2/Copg2/Dync1i2/Dynll1/Dynlrb1/Fmr1/Hnrnpu/Hspa8/Ift122/Kif1b/Kif21a/Kif3a/Kif5a/Kif5b/Klc2/Ktn1/Map1b/Nme7/Pura/Sod1/Tpgs1/Ubb/Ube2b	26
GO:1904951	positive regulation of establishment of protein localization	25/746	364/23328	0.000308865	0.00464662	App/Arpc2/Atp13a2/B3gat3/Cct7/Dynll1/Ep300/Exoc1/Gsk3a/Gsk3b/Kif3a/Kif5b/Oaz1/Ppm1a/Prkce/Ptpn23/Serp1/Sorl1/Src/Tcaf1/Tcp1/Tmem30a/Tnfrsf1a/Tpr/Trpa1	25
GO:0031644	regulation of nervous system process	16/746	185/23328	0.000312317	0.00467985	App/Cacng5/Calca/Celf4/Cnih2/Comt/Fgfr1/Fmr1/Gsk3b/Ncam1/Pten/Rnf10/Rock2/Src/Trf/Trpa1	16
GO:0019079	viral genome replication	12/746	115/23328	0.00031848	0.00473447	Bcl2/Bst2/Fmr1/Hspa8/Mphosph8/Nucks1/Oasl2/Ppib/Rad23a/Rock2/Smarcb1/Vapb	12
GO:0031398	positive regulation of protein ubiquitination	12/746	115/23328	0.00031848	0.00473447	Amer1/Arrb2/Axin1/Fbxo4/Gsk3a/Marchf7/Ndfip1/Pten/Rnf20/Rps2/Septin4/Ube3a	12
GO:0099175	regulation of postsynapse organization	13/746	132/23328	0.000322572	0.00477642	Apoe/App/Arhgap44/Dhx36/Dnm3/Gap43/Hspa8/Lrrtm2/Opa1/Pten/Ptprs/Snx27/Ube3a	13
GO:0043502	regulation of muscle adaptation	11/746	99/23328	0.000325058	0.00479435	Adk/Ep300/Fdps/Gsk3a/Gsk3b/Mef2a/Rock2/Slc25a4/Tnfrsf1a/Twf1/Yy1	11
GO:0010721	negative regulation of cell development	26/746	387/23328	0.000331889	0.00487599	Amigo3/Apoe/App/B2m/Bcl2/Brinp1/Dnm3/Dync1i2/Fmr1/Gsk3a/Gsk3b/H2-K1/Hey1/Olfm1/Pmp22/Prkcsh/Prpf19/Pten/Ptprs/Rnf10/Rtn4r/Sorl1/Syt4/Ttc3/Ube3a/Yy1	26
GO:1901028	regulation of mitochondrial outer membrane permeabilization involved in apoptotic signaling pathway	5/746	20/23328	0.000342961	0.00501624	Acaa2/Atpif1/Gsk3a/Gsk3b/Slc25a5	5
GO:0051817	modulation of process of other organism involved in symbiotic interaction	10/746	84/23328	0.000344103	0.00501624	Apoe/Ep300/Fmr1/Hspa8/Irgm1/Nucks1/Ppib/Smarcb1/Vapb/Zfp639	10
GO:0031345	negative regulation of cell projection organization	17/746	207/23328	0.000377327	0.00545825	Amigo3/Apoe/Arhgap44/B2m/Capzb/Dnm3/Dync1i2/Gsk3a/Gsk3b/H2-K1/Pfn2/Pmp22/Prkcsh/Pten/Ptprs/Rtn4r/Ube3a	17
GO:0035265	organ growth	17/746	207/23328	0.000377327	0.00545825	Ankrd26/Bcl2/Ep300/Fdps/Fgfr1/Gsk3a/Gsk3b/Lats2/Mapk11/Ncam1/Prkg1/Pten/Serp1/Slc25a4/Ube3a/Yy1/Zmpste24	17
GO:0000380	alternative mRNA splicing, via spliceosome	10/746	85/23328	0.000379	0.00546146	Celf1/Celf4/Fmr1/Fxr1/Hnrnpu/Ik/Mbnl1/Rbfox1/Rbfox2/Rbm25	10
GO:0044788	modulation by host of viral process	6/746	31/23328	0.000389435	0.00555378	Apoe/Fmr1/Hspa8/Nucks1/Ppib/Vapb	6
GO:0003298	physiological muscle hypertrophy	7/746	43/23328	0.00039279	0.00555378	Ep300/Fdps/Gsk3a/Gsk3b/Prkg1/Slc25a4/Yy1	7
GO:0003301	physiological cardiac muscle hypertrophy	7/746	43/23328	0.00039279	0.00555378	Ep300/Fdps/Gsk3a/Gsk3b/Prkg1/Slc25a4/Yy1	7
GO:0061049	cell growth involved in cardiac muscle cell development	7/746	43/23328	0.00039279	0.00555378	Ep300/Fdps/Gsk3a/Gsk3b/Prkg1/Slc25a4/Yy1	7
GO:0098927	vesicle-mediated transport between endosomal compartments	7/746	43/23328	0.00039279	0.00555378	Ptpn23/Rdx/Snx12/Snx3/Sorl1/Src/Vps11	7
GO:0061136	regulation of proteasomal protein catabolic process	16/746	189/23328	0.000396731	0.00558849	Apoe/Axin1/Fmr1/Gabarapl2/Gsk3a/Gsk3b/Herpud1/Marchf7/Psmd14/Psme2/Rad23a/Ubb/Ubqln2/Ubxn1/Usp7/Zyg11b	16
GO:0050770	regulation of axonogenesis	17/746	208/23328	0.00039898	0.0055992	Apoe/Atp5g1/Braf/Chn1/Dpysl2/Ep300/Gsk3b/Ist1/Map1b/Megf8/Olfm1/Plxna4/Plxnc1/Pten/Ptprs/Robo2/Rtn4r	17
GO:0071478	cellular response to radiation	14/746	153/23328	0.000412183	0.00574107	Cdkn1a/Dhx36/Ep300/Fbxo4/Fmr1/Grb2/H2aw/Impact/Nucks1/Rhob/Swi5/Triap1/Yy1/Zmpste24	14
GO:0006123	mitochondrial electron transport, cytochrome c to oxygen	4/746	12/23328	0.000418248	0.00574107	Cox4i1/Cox5a/Cox6a1/Cox7c	4
GO:0019646	aerobic electron transport chain	4/746	12/23328	0.000418248	0.00574107	Cox4i1/Cox5a/Cox6a1/Cox7c	4
GO:0046929	negative regulation of neurotransmitter secretion	4/746	12/23328	0.000418248	0.00574107	Braf/Fmr1/Rap1a/Syt4	4
GO:0098935	dendritic transport	4/746	12/23328	0.000418248	0.00574107	Hnrnpu/Kif5a/Kif5b/Pura	4
GO:0099519	dense core granule cytoskeletal transport	4/746	12/23328	0.000418248	0.00574107	Kif1b/Kif5a/Kif5b/Syt4	4
GO:0050434	positive regulation of viral transcription	5/746	21/23328	0.000438357	0.00599521	Ep300/Nucks1/Pfn1/Smarcb1/Zfp639	5
GO:1902275	regulation of chromatin organization	17/746	210/23328	0.000445525	0.00607117	App/Atrx/Eed/Eid1/Ep300/Fh1/Fmr1/Hnrnpu/Kmt2a/Kmt2e/Mphosph8/Pink1/Rnf20/Smarcb1/Tpr/Ube2b/Zmpste24	17
GO:0050772	positive regulation of axonogenesis	11/746	103/23328	0.000458461	0.0062025	Apoe/Atp5g1/Braf/Ep300/Gsk3b/Ist1/Map1b/Megf8/Plxna4/Plxnc1/Robo2	11
GO:0055024	regulation of cardiac muscle tissue development	11/746	103/23328	0.000458461	0.0062025	Arrb2/Ep300/Fdps/Fgfr1/Gsk3a/Gsk3b/Mapk11/Ncam1/Pten/Slc25a4/Yy1	11
GO:0022898	regulation of transmembrane transporter activity	20/746	270/23328	0.00046512	0.00627004	Actb/Ank2/App/Bcl2/Cacna2d1/Cacng5/Cnih2/Cox17/Fmr1/Fxyd2/Kif5b/Mink1/Nipsnap2/Pink1/Pirt/Prkg1/Pten/Slc25a4/Snx27/Tcaf1	20
GO:0016482	cytosolic transport	14/746	155/23328	0.000470171	0.0063155	Kif1b/Kif5a/Kif5b/Ptpn23/Rdx/Snx12/Snx3/Sorl1/Src/Syt4/Syt7/Vps11/Vps29/Vps50	14
GO:0060491	regulation of cell projection assembly	16/746	192/23328	0.000472296	0.00632146	Arhgap44/Arpc2/Avil/Capzb/Ccdc88a/Dnm3/Dynll1/Fmr1/Fxr1/Gap43/Kctd17/Pfn1/Pfn2/Rdx/Src/Twf1	16
GO:0007033	vacuole organization	15/746	174/23328	0.000492208	0.00654141	Atp13a2/Atp6v0c/Eno2/Fez2/Gabarapl2/Hspa8/Irgm1/Map1lc3b/Pink1/Rb1cc1/Rnf5/Syt7/Ubqln2/Vps11/Vps16	15
GO:0051648	vesicle localization	15/746	174/23328	0.000492208	0.00654141	Ahi1/Arfgap2/Cnih2/Dnm3/Dpysl2/Kif1b/Kif5a/Kif5b/Lin7a/Pten/Rab3a/Syn2/Syt11/Syt4/Tpgs1	15
GO:0015931	nucleobase-containing compound transport	16/746	193/23328	0.000500087	0.00662273	Cetn3/Eif6/Eny2/Fmr1/Fyttd1/G3bp2/Hnrnpu/Lrpprc/Nup93/Pura/Ranbp2/Sarnp/Slc25a4/Slc25a5/Ssb/Tpr	16
GO:0046620	regulation of organ growth	12/746	121/23328	0.000508166	0.0067061	Ankrd26/Ep300/Fdps/Fgfr1/Gsk3a/Lats2/Mapk11/Ncam1/Pten/Serp1/Slc25a4/Yy1	12
GO:0050657	nucleic acid transport	14/746	157/23328	0.000534966	0.00701057	Cetn3/Eif6/Eny2/Fmr1/Fyttd1/G3bp2/Hnrnpu/Lrpprc/Nup93/Pura/Ranbp2/Sarnp/Ssb/Tpr	14
GO:0050658	RNA transport	14/746	157/23328	0.000534966	0.00701057	Cetn3/Eif6/Eny2/Fmr1/Fyttd1/G3bp2/Hnrnpu/Lrpprc/Nup93/Pura/Ranbp2/Sarnp/Ssb/Tpr	14
GO:0042770	signal transduction in response to DNA damage	10/746	89/23328	0.000549437	0.00717522	Atrx/Cd44/Cdkn1a/Grb2/Kmt5a/Marchf7/Pcbp4/Prpf19/Triap1/Zmpste24	10
GO:0043462	regulation of ATPase activity	8/746	59/23328	0.000552826	0.00719449	Ahsa2/Atpif1/Dynll1/Dynll2/Hnrnpu/Napb/Pfn1/Pfn2	8
GO:0051052	regulation of DNA metabolic process	25/746	379/23328	0.000560325	0.00726694	Arrb2/Atrx/Cct7/Cdkn1a/Dhx36/Fbxo4/Fh1/Gsk3a/Gsk3b/Hnrnpd/Hnrnpu/Kmt2a/Mphosph8/Naf1/Nat10/Ndfip1/Nek7/Nucks1/Pfn1/Ptges3/Src/Tcp1/Ube2b/Usp7/Zmpste24	25
GO:0007034	vacuolar transport	13/746	140/23328	0.000569532	0.00736096	Atp13a2/Cacng5/Hspa8/Leprotl1/Ndfip1/Pink1/Rhob/Snx27/Sorl1/Vps11/Vps16/Vps29/Vps37c	13
GO:0072659	protein localization to plasma membrane	21/746	295/23328	0.000572718	0.00737679	Actb/Ank2/Appl1/Arhgap44/Ccdc88a/Csnk2a1/Gorasp2/Kcnb2/Kif5b/Ppil2/Rab3a/Rab40c/Rap1a/Rdx/Rock2/Scp2/Snx27/Sptbn1/Tmem59/Tnfrsf1a/Tspan17	21
GO:0006165	nucleoside diphosphate phosphorylation	11/746	106/23328	0.000586227	0.00746472	App/Eif6/Eno1b/Eno2/Ep300/Nme1/Nme7/Ogdh/Pgk1/Slc2a6/Zbtb20	11
GO:1903651	positive regulation of cytoplasmic transport	4/746	13/23328	0.000588893	0.00746472	Ptpn23/Rdx/Sorl1/Vps11	4
GO:0016202	regulation of striated muscle tissue development	15/746	177/23328	0.000588961	0.00746472	Arrb2/Bcl2/Ep300/Fdps/Fgfr1/Gsk3a/Gsk3b/Mapk11/Ncam1/Pten/Rbfox1/Six1/Six4/Slc25a4/Yy1	15
GO:0000723	telomere maintenance	12/746	123/23328	0.000589469	0.00746472	Atrx/Cct7/Dhx36/Fbxo4/Hnrnpd/Hnrnpu/Naf1/Nat10/Nek7/Ptges3/Src/Tcp1	12
GO:0009132	nucleoside diphosphate metabolic process	12/746	123/23328	0.000589469	0.00746472	App/Eif6/Eno1b/Eno2/Entpd3/Ep300/Nme1/Nme7/Ogdh/Pgk1/Slc2a6/Zbtb20	12
GO:0032868	response to insulin	18/746	235/23328	0.000593639	0.0074923	Ankrd26/Appl1/Atp2b1/Cpeb2/Eif6/Gkap1/Grb2/Gsk3a/Gsk3b/H2az1/Nucks1/Opa1/Pik3r3/Pten/Ptpra/Socs1/Sorl1/Src	18
GO:0006278	RNA-dependent DNA biosynthetic process	8/746	60/23328	0.000620271	0.00777624	Cct7/Fbxo4/Hnrnpu/Nat10/Nek7/Ptges3/Src/Tcp1	8
GO:0007004	telomere maintenance via telomerase	8/746	60/23328	0.000620271	0.00777624	Cct7/Fbxo4/Hnrnpu/Nat10/Nek7/Ptges3/Src/Tcp1	8
GO:0060537	muscle tissue development	29/746	470/23328	0.000624406	0.00780207	Arrb2/Bcl2/Bcl9l/Ep300/Fdps/Fgfr1/Gsk3a/Gsk3b/Hey1/Hnrnpu/Mapk11/Mbnl1/Mef2a/Meg3/Myl6/Ncam1/Pmp22/Prkg1/Psma6/Pten/Rbfox1/Six1/Six4/Slc25a4/Svil/Ube4b/Yy1/Zbtb18/Zmpste24	29
GO:0051236	establishment of RNA localization	14/746	160/23328	0.000646309	0.00804902	Cetn3/Eif6/Eny2/Fmr1/Fyttd1/G3bp2/Hnrnpu/Lrpprc/Nup93/Pura/Ranbp2/Sarnp/Ssb/Tpr	14
GO:0044743	protein transmembrane import into intracellular organelle	6/746	34/23328	0.000655711	0.00813915	Dnajc15/Grpel1/Pex16/Pex5l/Timm23/Tomm40	6
GO:0030336	negative regulation of cell migration	20/746	278/23328	0.000672147	0.00830697	Apod/Apoe/Bcl2/Braf/Dcn/Ddt/Gsk3b/Mia3/Ndrg4/Nisch/Olfm1/Pfn2/Prkg1/Pten/Ptpn23/Rap2c/Rhob/Rnf20/Strap/Tcaf1	20
GO:0032200	telomere organization	12/746	125/23328	0.000681419	0.00830697	Atrx/Cct7/Dhx36/Fbxo4/Hnrnpd/Hnrnpu/Naf1/Nat10/Nek7/Ptges3/Src/Tcp1	12
GO:0043903	regulation of symbiotic process	17/746	218/23328	0.000681581	0.00830697	Apoe/Bcl2/Bst2/Ep300/Fmr1/Hspa8/Mphosph8/Nectin2/Nucks1/Oasl2/Pfn1/Ppib/Rad23a/Smarcb1/Snx3/Vapb/Zfp639	17
GO:1901653	cellular response to peptide	21/746	299/23328	0.000681636	0.00830697	Ankrd26/App/Appl1/Atp2b1/Cacna2d1/Cpeb2/Gkap1/Grb2/Gsk3a/Gsk3b/H2az1/Nucks1/Opa1/Pik3r3/Pten/Ptpra/Rock2/Socs1/Sorl1/Src/Trim41	21
GO:0010257	NADH dehydrogenase complex assembly	7/746	47/23328	0.0006864	0.00830697	Dmac2/Ndufa8/Ndufa9/Ndufb6/Ndufb9/Ndufc1/Ndufs6	7
GO:0032981	mitochondrial respiratory chain complex I assembly	7/746	47/23328	0.0006864	0.00830697	Dmac2/Ndufa8/Ndufa9/Ndufb6/Ndufb9/Ndufc1/Ndufs6	7
GO:0046939	nucleotide phosphorylation	11/746	108/23328	0.0006869	0.00830697	App/Eif6/Eno1b/Eno2/Ep300/Nme1/Nme7/Ogdh/Pgk1/Slc2a6/Zbtb20	11
GO:0055017	cardiac muscle tissue growth	11/746	108/23328	0.0006869	0.00830697	Ep300/Fdps/Fgfr1/Gsk3a/Gsk3b/Mapk11/Ncam1/Prkg1/Pten/Slc25a4/Yy1	11
GO:0032543	mitochondrial translation	9/746	76/23328	0.000700699	0.008429	C1qbp/Hars/Lrpprc/Mrpl43/Mrpl44/Mrpl57/Mrps21/Mtg1/Ndufa7	9
GO:1901861	regulation of muscle tissue development	15/746	180/23328	0.000701473	0.008429	Arrb2/Bcl2/Ep300/Fdps/Fgfr1/Gsk3a/Gsk3b/Mapk11/Ncam1/Pten/Rbfox1/Six1/Six4/Slc25a4/Yy1	15
GO:0045665	negative regulation of neuron differentiation	19/746	259/23328	0.000717441	0.00859342	Amigo3/Apoe/App/B2m/Dnm3/Dync1i2/Fmr1/Gsk3a/Gsk3b/H2-K1/Hey1/Pmp22/Prkcsh/Prpf19/Pten/Ptprs/Rtn4r/Ttc3/Ube3a	19
GO:0099173	postsynapse organization	16/746	200/23328	0.000736845	0.00879782	Actb/Apoe/App/Arhgap44/Dgkz/Dhx36/Dnm3/Gap43/Hspa8/Lrrtm2/Opa1/Pten/Ptprs/Rock2/Snx27/Ube3a	16
GO:0048634	regulation of muscle organ development	15/746	181/23328	0.000742821	0.00884111	Arrb2/Bcl2/Ep300/Fdps/Fgfr1/Gsk3a/Gsk3b/Mapk11/Ncam1/Pten/Rbfox1/Six1/Six4/Slc25a4/Yy1	15
GO:0045862	positive regulation of proteolysis	23/746	344/23328	0.000763597	0.00905972	Apoe/App/Atpif1/Aurkaip1/Axin1/Diablo/Ep300/Fmr1/Gsk3a/Gsk3b/Herpud1/Hspa8/Ist1/Prelid1/Prr7/Psme2/Pten/Rad23a/Rock2/Src/Ubqln2/Usp50/Zyg11b	23
GO:1902003	regulation of amyloid-beta formation	6/746	35/23328	0.000770207	0.00910026	Apoe/App/Gsk3a/Olfm1/Rock2/Sorl1	6
GO:0030330	DNA damage response, signal transduction by p53 class mediator	8/746	62/23328	0.000775069	0.00910026	Atrx/Cd44/Cdkn1a/Kmt5a/Marchf7/Pcbp4/Triap1/Zmpste24	8
GO:1905207	regulation of cardiocyte differentiation	8/746	62/23328	0.000775069	0.00910026	Arrb2/Dhx36/Ep300/Fdps/Gsk3a/Gsk3b/Slc25a4/Yy1	8
GO:0031056	regulation of histone modification	14/746	163/23328	0.000776693	0.00910026	App/Atrx/Eed/Eid1/Ep300/Fh1/Fmr1/Kmt2a/Kmt2e/Pink1/Rnf20/Smarcb1/Ube2b/Zmpste24	14
GO:0010256	endomembrane system organization	26/746	410/23328	0.000786457	0.00918604	A4galt/Ank2/Arl6ip1/Ccdc47/Gorasp2/Mia3/Nectin2/Nup93/Plekhm2/Pten/Rab3a/Rab5b/Snx10/Snx3/Sod1/Sptbn1/Syt11/Syt4/Syt7/Tango2/Ubl4a/Usp50/Vapb/Vps11/Ywhaz/Zmpste24	26
GO:0008344	adult locomotory behavior	11/746	110/23328	0.000801547	0.00924358	App/Arrb2/Axin1/Bc1/Cnp/Cstb/Ntan1/Pmp22/Pum1/Sncg/Zmpste24	11
GO:0035967	cellular response to topologically incorrect protein	11/746	110/23328	0.000801547	0.00924358	Atf6/Cops5/Ddit3/Ep300/Herpud1/Hspa8/Pmp22/Rnf5/Serp1/Ufd1/Vapb	11
GO:0032253	dense core granule localization	4/746	14/23328	0.000803672	0.00924358	Kif1b/Kif5a/Kif5b/Syt4	4
GO:0035435	phosphate ion transmembrane transport	4/746	14/23328	0.000803672	0.00924358	Slc20a1/Slc25a11/Slc25a3/Slc25a30	4
GO:1901950	dense core granule transport	4/746	14/23328	0.000803672	0.00924358	Kif1b/Kif5a/Kif5b/Syt4	4
GO:0000082	G1/S transition of mitotic cell cycle	15/746	183/23328	0.000831752	0.00952745	Ankrd17/Appl1/Bcl2/Brd4/Cdk14/Cdkn1a/Crlf3/Dgkz/E2f6/Eif4g1/Kmt2e/Lats2/Psme2/Pten/Rdx	15
GO:0061387	regulation of extent of cell growth	12/746	128/23328	0.000841665	0.00952745	Apoe/Atp5g1/Dpysl2/Ep300/Gsk3b/Ist1/Map1b/Megf8/Olfm1/Plxna4/Ptprs/Rtn4r	12
GO:0008090	retrograde axonal transport	5/746	24/23328	0.00084571	0.00952745	Bsn/Kif1b/Kif5a/Kif5b/Sod1	5
GO:0046628	positive regulation of insulin receptor signaling pathway	5/746	24/23328	0.00084571	0.00952745	Gkap1/Nucks1/Opa1/Sorl1/Src	5
GO:0050765	negative regulation of phagocytosis	5/746	24/23328	0.00084571	0.00952745	Appl1/Cd47/Pten/Snx3/Syt11	5
GO:0051882	mitochondrial depolarization	5/746	24/23328	0.00084571	0.00952745	Atpif1/Dcn/Got1/Mllt11/Src	5
GO:0035637	multicellular organismal signaling	13/746	146/23328	0.000846084	0.00952745	Ank2/Cacna1h/Cacna2d1/Cacng5/Fmr1/Kcnq2/Mef2a/Pmp22/Rbfox2/Scn7a/Sod1/Trpa1/Zmpste24	13
GO:2001235	positive regulation of apoptotic signaling pathway	15/746	184/23328	0.000879497	0.00987413	Atpif1/Bclaf1/Ddit3/Gsk3a/Gsk3b/Mllt11/Pdia3/Pink1/Ppp2r1a/Prr7/Pten/Septin4/Serinc3/Sod1/Ubb	15
GO:0061028	establishment of endothelial barrier	7/746	49/23328	0.000887202	0.00990152	Pecam1/Ptprs/Rap1a/Rap2c/Rdx/Rock2/Tnfrsf1a	7
GO:2000725	regulation of cardiac muscle cell differentiation	7/746	49/23328	0.000887202	0.00990152	Arrb2/Ep300/Fdps/Gsk3a/Gsk3b/Slc25a4/Yy1	7
GO:0051222	positive regulation of protein transport	23/746	348/23328	0.000892269	0.00992862	App/Arpc2/Atp13a2/B3gat3/Dynll1/Ep300/Exoc1/Gsk3a/Gsk3b/Kif3a/Kif5b/Oaz1/Ppm1a/Prkce/Ptpn23/Serp1/Sorl1/Src/Tcaf1/Tmem30a/Tnfrsf1a/Tpr/Trpa1	23
GO:1904358	positive regulation of telomere maintenance via telomere lengthening	6/746	36/23328	0.000899542	0.00995067	Cct7/Dhx36/Fbxo4/Naf1/Nek7/Tcp1	6
GO:1905209	positive regulation of cardiocyte differentiation	6/746	36/23328	0.000899542	0.00995067	Arrb2/Dhx36/Ep300/Fdps/Gsk3b/Slc25a4	6
GO:0055013	cardiac muscle cell development	10/746	95/23328	0.000920235	0.0101497	Ep300/Fdps/Gsk3a/Gsk3b/Hnrnpu/Mef2a/Prkg1/Slc25a4/Yy1/Zmpste24	10
GO:0055021	regulation of cardiac muscle tissue growth	9/746	79/23328	0.000930009	0.0102275	Ep300/Fdps/Fgfr1/Gsk3a/Mapk11/Ncam1/Pten/Slc25a4/Yy1	9
GO:0099637	neurotransmitter receptor transport	8/746	64/23328	0.000959487	0.0105209	Arhgap44/Cacng5/Cplx1/Dnm3/Kif5a/Kif5b/Snap25/Snap47	8
GO:0098876	vesicle-mediated transport to the plasma membrane	10/746	96/23328	0.00099841	0.0108776	Arhgap44/Cplx1/Exoc1/Gm7271/Rabep1/Snap25/Snap47/Snx27/Sptbn1/Vps29	10
GO:0030516	regulation of axon extension	11/746	113/23328	0.00100293	0.0108776	Apoe/Atp5g1/Dpysl2/Ep300/Gsk3b/Map1b/Megf8/Olfm1/Plxna4/Ptprs/Rtn4r	11
GO:0008038	neuron recognition	7/746	50/23328	0.00100358	0.0108776	App/Gap43/Megf8/Ncam1/Nptn/Robo2/Ywhaz	7
GO:0032210	regulation of telomere maintenance via telomerase	7/746	50/23328	0.00100358	0.0108776	Cct7/Fbxo4/Hnrnpu/Nat10/Nek7/Src/Tcp1	7
GO:0036465	synaptic vesicle recycling	9/746	80/23328	0.00101873	0.0110101	Actb/Actg1/Dnm3/Mff/Napb/Rab3a/Sncg/Syt11/Syt7	9
GO:1902683	regulation of receptor localization to synapse	5/746	25/23328	0.00102956	0.0110953	Arhgap44/Cnih2/Gsk3b/Nptn/Rap1a	5
GO:0098840	protein transport along microtubule	8/746	65/23328	0.00106402	0.0114012	Dynll1/Hnrnpu/Ift122/Kif3a/Kif5a/Kif5b/Nme7/Pura	8
GO:0099118	microtubule-based protein transport	8/746	65/23328	0.00106402	0.0114012	Dynll1/Hnrnpu/Ift122/Kif3a/Kif5a/Kif5b/Nme7/Pura	8
GO:0019081	viral translation	4/746	15/23328	0.00106833	0.0114149	Eif3a/Eif3f/Mcts1/Ssb	4
GO:0045069	regulation of viral genome replication	10/746	97/23328	0.00108194	0.0115276	Bcl2/Bst2/Fmr1/Hspa8/Mphosph8/Nucks1/Oasl2/Ppib/Rad23a/Vapb	10
GO:0010770	positive regulation of cell morphogenesis involved in differentiation	15/746	188/23328	0.00109436	0.011627	Apoe/Arpc2/Atp5g1/Braf/C1qbp/Dhx36/Ep300/Gsk3b/Ist1/Map1b/Megf8/Opa1/Plxna4/Plxnc1/Robo2	15
GO:0009895	negative regulation of catabolic process	21/746	311/23328	0.00112256	0.011893	Bcl2/Csnk2a1/Dhx36/Eif4g1/Fez2/Fmc1/Fmr1/Gabarapl2/Hnrnpd/Hnrnpu/Lrpprc/Marchf7/Naf1/Pink1/Rnf5/Snx12/Snx3/Sorl1/Timp2/Ubxn1/Usp7	21
GO:0042987	amyloid precursor protein catabolic process	7/746	51/23328	0.00113164	0.011922	Apoe/App/Bace1/Gsk3a/Olfm1/Rock2/Sorl1	7
GO:0051489	regulation of filopodium assembly	7/746	51/23328	0.00113164	0.011922	Arhgap44/Arpc2/Capzb/Dnm3/Fmr1/Fxr1/Gap43	7
GO:0015672	monovalent inorganic cation transport	29/746	489/23328	0.00115512	0.0121354	Ank2/Atp5b/Atp5c1/Atp5d/Atp5g1/Atp5g3/Atp5j2/Atp5k/Atp5o/Atp6v1a/Atp6v1f/Cntn1/Cox17/Fxyd2/Kcna4/Kcnb2/Kcnk3/Kcnq2/Kcns3/Kif5b/Prkg1/Pten/Scn7a/Slc17a6/Slc20a1/Slc25a4/Slc36a1/Slc9a9/Snx27	29
GO:1901214	regulation of neuron death	24/746	377/23328	0.00116733	0.0122295	Apoe/App/Arrb2/Atp5g1/Bace1/Bcl2/Braf/Cpeb4/Ddit3/Dnajc5/Egln2/Fmr1/Gsk3a/Gsk3b/Ncoa7/Pink1/Psmc1/Six1/Six4/Sncg/Sod1/Sorl1/Tnfrsf1a/Ubb	24
GO:0140029	exocytic process	10/746	98/23328	0.00117109	0.0122349	Cplx1/Cplx2/Napb/Ncam1/Rab3a/Snap25/Snap47/Syt7/Vps11/Ywhaz	10
GO:2000146	negative regulation of cell motility	20/746	291/23328	0.00117821	0.0122751	Apod/Apoe/Bcl2/Braf/Dcn/Ddt/Gsk3b/Mia3/Ndrg4/Nisch/Olfm1/Pfn2/Prkg1/Pten/Ptpn23/Rap2c/Rhob/Rnf20/Strap/Tcaf1	20
GO:0031330	negative regulation of cellular catabolic process	18/746	250/23328	0.00121072	0.012579	Bcl2/Csnk2a1/Dhx36/Eif4g1/Fez2/Fmr1/Gabarapl2/Hnrnpd/Hnrnpu/Lrpprc/Marchf7/Naf1/Pink1/Rnf5/Sorl1/Timp2/Ubxn1/Usp7	18
GO:0120032	regulation of plasma membrane bounded cell projection assembly	15/746	190/23328	0.0012174	0.0126135	Arhgap44/Arpc2/Avil/Capzb/Ccdc88a/Dnm3/Dynll1/Fmr1/Fxr1/Gap43/Kctd17/Pfn1/Pfn2/Rdx/Twf1	15
GO:0044262	cellular carbohydrate metabolic process	20/746	292/23328	0.00122799	0.0126883	Braf/Ep300/Gfpt1/Got1/Gsk3a/Gsk3b/Gyg/Pdk1/Ppp1r1a/Ppp4r3b/Prkce/Prkg1/Pten/Ptges3/Ranbp2/Rb1cc1/Slc45a3/Src/Usp7/Zmpste24	20
GO:0006817	phosphate ion transport	5/746	26/23328	0.00124148	0.0127228	Fgfr1/Slc20a1/Slc25a11/Slc25a3/Slc25a30	5
GO:0008053	mitochondrial fusion	5/746	26/23328	0.00124148	0.0127228	Afg3l2/Gdap1/Miga1/Opa1/Vat1	5
GO:2000765	regulation of cytoplasmic translation	5/746	26/23328	0.00124148	0.0127228	Cnbp/Cpeb2/Cpeb4/Dhx36/Fmr1	5
GO:0065002	intracellular protein transmembrane transport	7/746	52/23328	0.00127216	0.0130018	Dnajc15/Grpel1/Pex16/Pex5l/Sec62/Timm23/Tomm40	7
GO:0062012	regulation of small molecule metabolic process	23/746	358/23328	0.00129887	0.0132084	Ankrd26/Apoe/App/Comt/Cpt1a/Eif6/Ep300/Fdps/Fh1/Gfpt1/Pdk1/Ppp4r3b/Prkce/Prkg1/Ranbp2/Scp2/Slc2a6/Slc45a3/Sod1/Src/Usp7/Zbtb20/Zmpste24	23
GO:0042180	cellular ketone metabolic process	16/746	211/23328	0.00129939	0.0132084	Akr1a1/Ankrd26/Cacna1h/Comt/Coq9/Cpt1a/Eif6/Fh1/Hagh/Kdsr/Ndufa9/Pdk1/Prkce/Prkg1/Scp2/Slc45a3	16
GO:0006637	acyl-CoA metabolic process	9/746	83/23328	0.0013268	0.0133785	Acaa2/Acot7/Cs/Ogdh/Pdhb/Pdhx/Pdk1/Scp2/Sucla2	9
GO:0035383	thioester metabolic process	9/746	83/23328	0.0013268	0.0133785	Acaa2/Acot7/Cs/Ogdh/Pdhb/Pdhx/Pdk1/Scp2/Sucla2	9
GO:0051899	membrane depolarization	9/746	83/23328	0.0013268	0.0133785	Atpif1/B2m/Cacna1h/Cacna2d1/Dcn/Got1/Mllt11/Scn7a/Src	9
GO:1905269	positive regulation of chromatin organization	11/746	117/23328	0.00133472	0.0134224	App/Eed/Ep300/Fmr1/Kmt2a/Kmt2e/Mphosph8/Pink1/Rnf20/Smarcb1/Tpr	11
GO:0071375	cellular response to peptide hormone stimulus	18/746	253/23328	0.00138435	0.0137505	Ankrd26/Appl1/Atp2b1/Cpeb2/Gkap1/Grb2/Gsk3a/Gsk3b/H2az1/Nucks1/Opa1/Pik3r3/Pten/Ptpra/Rock2/Socs1/Sorl1/Src	18
GO:0039535	regulation of RIG-I signaling pathway	4/746	16/23328	0.00138862	0.0137505	Ankrd17/C1qbp/Pum1/Ufd1	4
GO:0043923	positive regulation by host of viral transcription	4/746	16/23328	0.00138862	0.0137505	Ep300/Nucks1/Smarcb1/Zfp639	4
GO:0045947	negative regulation of translational initiation	4/746	16/23328	0.00138862	0.0137505	Bc1/Fmr1/Paip2/Tpr	4
GO:0032781	positive regulation of ATPase activity	6/746	39/23328	0.00138929	0.0137505	Ahsa2/Dynll1/Dynll2/Hnrnpu/Pfn1/Pfn2	6
GO:1905710	positive regulation of membrane permeability	6/746	39/23328	0.00138929	0.0137505	Acaa2/Atpif1/Gsk3a/Gsk3b/Hspa8/Slc25a5	6
GO:0090407	organophosphate biosynthetic process	26/746	427/23328	0.00140713	0.0138905	Acot7/Adk/App/Atp5b/Atp5c1/Atp5d/Atp5g1/Atp5g3/Atp5j2/Atp5k/Atp5o/Dgkz/Dmac2l/Fdps/Idi1/Mppe1/Nme1/Nme7/Oasl2/Pdhb/Pdhx/Pdk1/Prkg1/Rrm2b/Scp2/Uqcc3	26
GO:0090150	establishment of protein localization to membrane	17/746	233/23328	0.00141814	0.0139626	Arhgap44/Arl6ip1/Arpc2/Braf/Cplx1/Gorasp2/Pex16/Rtp4/Sec62/Snap25/Snap47/Snx27/Sptbn1/Tcaf1/Tomm40/Ubl4a/Vps37c	17
GO:0050435	amyloid-beta metabolic process	7/746	53/23328	0.00142597	0.014001	Apoe/App/Bace1/Gsk3a/Olfm1/Rock2/Sorl1	7
GO:0060419	heart growth	11/746	118/23328	0.00143041	0.014001	Ep300/Fdps/Fgfr1/Gsk3a/Gsk3b/Mapk11/Ncam1/Prkg1/Pten/Slc25a4/Yy1	11
GO:0008361	regulation of cell size	16/746	213/23328	0.00143321	0.014001	Apoe/Atp5g1/Clns1a/Dpysl2/Ep300/Gsk3b/Ist1/Map1b/Megf8/Olfm1/Plxna4/Pten/Ptprs/Rb1cc1/Rdx/Rtn4r	16
GO:0033555	multicellular organismal response to stress	10/746	101/23328	0.00147515	0.0143109	Apoe/Bcl2/Brinp1/Calca/Comt/Eif4g1/Ncam1/Pirt/Pten/Trpa1	10
GO:0055006	cardiac cell development	10/746	101/23328	0.00147515	0.0143109	Ep300/Fdps/Gsk3a/Gsk3b/Hnrnpu/Mef2a/Prkg1/Slc25a4/Yy1/Zmpste24	10
GO:0039528	cytoplasmic pattern recognition receptor signaling pathway in response to virus	5/746	27/23328	0.00148396	0.0143109	Ankrd17/C1qbp/Pum1/Riok3/Ufd1	5
GO:1905809	negative regulation of synapse organization	5/746	27/23328	0.00148396	0.0143109	Apoe/Dnm3/Gsk3b/Pten/Ube3a	5
GO:2000727	positive regulation of cardiac muscle cell differentiation	5/746	27/23328	0.00148396	0.0143109	Arrb2/Ep300/Fdps/Gsk3b/Slc25a4	5
GO:0019216	regulation of lipid metabolic process	23/746	363/23328	0.00155598	0.0149671	Ankrd26/Apod/Apoe/App/Avil/Cpt1a/Dgkz/Dnajc15/Eif6/Fdps/Fmc1/Pdk1/Pik3r3/Ppp4r3b/Prkce/Prkg1/Scp2/Slc45a3/Sod1/Sorl1/Src/Zbtb20/Zmpste24	23
GO:0043648	dicarboxylic acid metabolic process	9/746	85/23328	0.00157093	0.0150723	Cs/Fh1/Got1/Mdh1/Mdh2/Me1/Mrps36/Ogdh/Sucla2	9
GO:0006109	regulation of carbohydrate metabolic process	15/746	195/23328	0.00157683	0.0150904	App/Eif6/Ep300/Gfpt1/Pdk1/Ppp4r3b/Prkce/Prkg1/Ranbp2/Slc2a6/Slc45a3/Src/Usp7/Zbtb20/Zmpste24	15
GO:0014046	dopamine secretion	6/746	40/23328	0.00159088	0.0151382	Pink1/Rab3a/Sncg/Syt11/Syt4/Syt7	6
GO:0014059	regulation of dopamine secretion	6/746	40/23328	0.00159088	0.0151382	Pink1/Rab3a/Sncg/Syt11/Syt4/Syt7	6
GO:0055025	positive regulation of cardiac muscle tissue development	7/746	54/23328	0.0015939	0.0151382	Arrb2/Ep300/Fdps/Fgfr1/Gsk3b/Ncam1/Slc25a4	7
GO:0010977	negative regulation of neuron projection development	14/746	176/23328	0.00162751	0.0154185	Amigo3/Apoe/B2m/Dnm3/Dync1i2/Gsk3a/Gsk3b/H2-K1/Pmp22/Prkcsh/Pten/Ptprs/Rtn4r/Ube3a	14
GO:0006979	response to oxidative stress	25/746	409/23328	0.00163434	0.0154444	Apod/Apoe/App/Atox1/Atp13a2/Bcl2/Cpeb2/Diablo/Gpx4/Hmox2/Hnrnpd/Impact/Msrb2/Ncoa7/Pcgf2/Pdk1/Pink1/Prdx1/Rhob/Rrm2b/Sod1/Src/Srxn1/Trpa1/Zfp580	25
GO:1905897	regulation of response to endoplasmic reticulum stress	9/746	86/23328	0.00170583	0.0160408	App/Atf6/Cops5/Herpud1/Opa1/Serinc3/Syvn1/Ubqln2/Ubxn1	9
GO:0006790	sulfur compound metabolic process	19/746	279/23328	0.00171686	0.0160408	Acaa2/Acot7/Bola2/Comt/Cs/Dcn/Dsel/Gpx4/Gstm5/Hagh/Isca2/Ogdh/Pdhb/Pdhx/Pdk1/Scp2/Sod1/Spock3/Sucla2	19
GO:0007626	locomotory behavior	18/746	258/23328	0.00172061	0.0160408	Apoe/App/Arrb2/Axin1/Bc1/Cnp/Cstb/Gnao1/Ntan1/Pmp22/Prkce/Pten/Pum1/Selenop/Snap25/Sncg/Sod1/Zmpste24	18
GO:1903322	positive regulation of protein modification by small protein conjugation or removal	12/746	139/23328	0.00172184	0.0160408	Amer1/Arrb2/Axin1/Fbxo4/Gsk3a/Marchf7/Ndfip1/Pten/Rnf20/Rps2/Septin4/Ube3a	12
GO:0043954	cellular component maintenance	8/746	70/23328	0.00173108	0.0160408	Apoe/App/Dgkz/Hspa8/Mpz/Rab3a/Rassf8/Ube2b	8
GO:0048488	synaptic vesicle endocytosis	8/746	70/23328	0.00173108	0.0160408	Actb/Actg1/Dnm3/Mff/Napb/Sncg/Syt11/Syt7	8
GO:0140238	presynaptic endocytosis	8/746	70/23328	0.00173108	0.0160408	Actb/Actg1/Dnm3/Mff/Napb/Sncg/Syt11/Syt7	8
GO:0048639	positive regulation of developmental growth	16/746	217/23328	0.00173585	0.0160408	Apoe/Atp5g1/Bcl2/Celf1/Ep300/Fdps/Fgfr1/Gsk3b/Ist1/Map1b/Megf8/Ncam1/Ppib/Serp1/Slc25a4/Syt4	16
GO:0051054	positive regulation of DNA metabolic process	16/746	217/23328	0.00173585	0.0160408	Arrb2/Atrx/Cct7/Dhx36/Fbxo4/Fh1/Gsk3b/Hnrnpd/Naf1/Nek7/Pfn1/Ptges3/Src/Tcp1/Ube2b/Usp7	16
GO:0031365	N-terminal protein amino acid modification	5/746	28/23328	0.00175956	0.0162201	Ep300/Naa20/Naa25/Naa60/Ppm1a	5
GO:0051589	negative regulation of neurotransmitter transport	4/746	17/23328	0.00177027	0.0162392	Braf/Fmr1/Rap1a/Syt4	4
GO:2000369	regulation of clathrin-dependent endocytosis	4/746	17/23328	0.00177027	0.0162392	Aak1/Smap1/Syt11/Ubqln2	4
GO:0034205	amyloid-beta formation	6/746	41/23328	0.00181395	0.0164791	Apoe/App/Gsk3a/Olfm1/Rock2/Sorl1	6
GO:0045022	early endosome to late endosome transport	6/746	41/23328	0.00181395	0.0164791	Ptpn23/Rdx/Snx12/Snx3/Src/Vps11	6
GO:0099084	postsynaptic specialization organization	6/746	41/23328	0.00181395	0.0164791	Dgkz/Gap43/Hspa8/Lrrtm2/Pten/Ptprs	6
GO:1902991	regulation of amyloid precursor protein catabolic process	6/746	41/23328	0.00181395	0.0164791	Apoe/App/Gsk3a/Olfm1/Rock2/Sorl1	6
GO:0060420	regulation of heart growth	9/746	87/23328	0.00184985	0.0167648	Ep300/Fdps/Fgfr1/Gsk3a/Mapk11/Ncam1/Pten/Slc25a4/Yy1	9
GO:0045807	positive regulation of endocytosis	11/746	122/23328	0.00187103	0.016916	Ahi1/Apoe/App/Appl1/Arrb2/B2m/Cd151/Fmr1/Kif3a/Mff/Trf	11
GO:1901796	regulation of signal transduction by p53 class mediator	8/746	71/23328	0.00189732	0.0171125	Cd44/Kmt5a/Marchf7/Pcbp4/Rrm2b/Triap1/Ubb/Zmpste24	8
GO:0035966	response to topologically incorrect protein	12/746	141/23328	0.0019434	0.0174862	Atf6/Cops5/Ddit3/Ep300/Herpud1/Hspa8/Pmp22/Rnf5/Serp1/Syvn1/Ufd1/Vapb	12
GO:0098586	cellular response to virus	7/746	56/23328	0.00197564	0.0177338	Ankrd17/C1qbp/Fmr1/Mapk11/Pum1/Riok3/Ufd1	7
GO:0040013	negative regulation of locomotion	21/746	326/23328	0.00199999	0.0177712	Apod/Apoe/Bcl2/Braf/Dcn/Ddt/Gsk3b/Mia3/Ndrg4/Nisch/Olfm1/Pfn2/Prkg1/Pten/Ptpn23/Rap2c/Rhob/Rnf20/Robo2/Strap/Tcaf1	21
GO:0051271	negative regulation of cellular component movement	21/746	326/23328	0.00199999	0.0177712	Apod/Apoe/Bcl2/Braf/Cnih2/Dcn/Ddt/Gsk3b/Mia3/Ndrg4/Nisch/Olfm1/Pfn2/Prkg1/Pten/Ptpn23/Rap2c/Rhob/Rnf20/Strap/Tcaf1	21
GO:0001558	regulation of cell growth	26/746	438/23328	0.00200327	0.0177712	Apoe/Atp5g1/Bcl2/Cd44/Cdkn1a/Crlf3/Csnk2a1/Dpysl2/Eif4g1/Ep300/Fdps/Gsk3a/Gsk3b/Ist1/Map1b/Megf8/Olfm1/Plxna4/Ptprs/Pttg1/Rtn4r/Sertad1/Slc25a4/Syt4/Yy1/Zfp639	26
GO:0034620	cellular response to unfolded protein	9/746	88/23328	0.00200342	0.0177712	Atf6/Cops5/Ddit3/Ep300/Herpud1/Hspa8/Pmp22/Serp1/Vapb	9
GO:0062207	regulation of pattern recognition receptor signaling pathway	9/746	88/23328	0.00200342	0.0177712	Ankrd17/App/Appl1/Arrb2/C1qbp/Ptprs/Pum1/Riok3/Ufd1	9
GO:1902905	positive regulation of supramolecular fiber organization	15/746	200/23328	0.00202107	0.0178855	App/Arfip2/Arpc2/Arpc3/Arpc5l/Braf/Ccdc88a/Cd47/Ep300/Grb2/Map1b/Pfn1/Pfn2/Prkce/Rock2	15
GO:0070997	neuron death	25/746	416/23328	0.0020543	0.0179876	Apoe/App/Arrb2/Atp5g1/Bace1/Bcl2/Braf/Cpeb4/Ddit3/Diablo/Dnajc5/Egln2/Fmr1/Gsk3a/Gsk3b/Ncoa7/Pink1/Psmc1/Six1/Six4/Sncg/Sod1/Sorl1/Tnfrsf1a/Ubb	25
GO:0072583	clathrin-dependent endocytosis	6/746	42/23328	0.00205993	0.0179876	Aak1/Clta/Cltb/Smap1/Syt11/Ubqln2	6
GO:0016052	carbohydrate catabolic process	12/746	142/23328	0.00206264	0.0179876	Akr1a1/App/Eif6/Eno1b/Eno2/Ep300/Ldha/Ogdh/Pgk1/Rb1cc1/Slc2a6/Zbtb20	12
GO:0033119	negative regulation of RNA splicing	5/746	29/23328	0.00207086	0.0179876	C1qbp/Celf4/Pcbp4/Rps13/Rps26	5
GO:0039694	viral RNA genome replication	5/746	29/23328	0.00207086	0.0179876	Fmr1/Mphosph8/Rock2/Smarcb1/Vapb	5
GO:0061050	regulation of cell growth involved in cardiac muscle cell development	5/746	29/23328	0.00207086	0.0179876	Ep300/Fdps/Gsk3a/Slc25a4/Yy1	5
GO:0097345	mitochondrial outer membrane permeabilization	5/746	29/23328	0.00207086	0.0179876	Acaa2/Atpif1/Gsk3a/Gsk3b/Slc25a5	5
GO:1900078	positive regulation of cellular response to insulin stimulus	5/746	29/23328	0.00207086	0.0179876	Gkap1/Nucks1/Opa1/Sorl1/Src	5
GO:0044843	cell cycle G1/S phase transition	15/746	201/23328	0.00212136	0.0183702	Ankrd17/Appl1/Bcl2/Brd4/Cdk14/Cdkn1a/Crlf3/Dgkz/E2f6/Eif4g1/Kmt2e/Lats2/Psme2/Pten/Rdx	15
GO:0032411	positive regulation of transporter activity	11/746	124/23328	0.00212957	0.0183702	Ank2/Cacna2d1/Cox17/Kif5b/Kmt2a/Nipsnap2/Pink1/Pirt/Prkg1/Slc25a4/Tcaf1	11
GO:0043500	muscle adaptation	11/746	124/23328	0.00212957	0.0183702	Adk/Ep300/Fdps/Gsk3a/Gsk3b/Mef2a/Rock2/Slc25a4/Tnfrsf1a/Twf1/Yy1	11
GO:0016358	dendrite development	20/746	306/23328	0.0021372	0.0183938	Apoe/App/Arhgap44/Camk1d/Dhx36/Dnm3/Fmr1/Gsk3a/Gsk3b/Kidins220/Map1b/Mef2a/Mink1/Opa1/Prkg1/Pten/Ptprs/Rbfox2/Rock2/Ube3a	20
GO:0051702	interaction with symbiont	9/746	89/23328	0.002167	0.0186077	Apoe/Ep300/Fmr1/Hspa8/Nucks1/Ppib/Smarcb1/Vapb/Zfp639	9
GO:0006474	N-terminal protein amino acid acetylation	4/746	18/23328	0.00221896	0.0189673	Ep300/Naa20/Naa25/Naa60	4
GO:0030150	protein import into mitochondrial matrix	4/746	18/23328	0.00221896	0.0189673	Dnajc15/Grpel1/Timm23/Tomm40	4
GO:0006006	glucose metabolic process	15/746	202/23328	0.00222575	0.0189823	Apod/Cpt1a/Ep300/Gfpt1/Ldha/Pdhb/Pdk1/Pgk1/Ppp4r3b/Ranbp2/Serp1/Slc45a3/Src/Usp7/Zmpste24	15
GO:1903793	positive regulation of anion transport	8/746	73/23328	0.00226741	0.0192938	Apoe/Arl6ip1/Dpysl2/Prelid1/Syt4/Tcaf1/Triap1/Trpa1	8
GO:0140053	mitochondrial gene expression	10/746	107/23328	0.0022754	0.019318	C1qbp/Hars/Lrpprc/Mrpl12/Mrpl43/Mrpl44/Mrpl57/Mrps21/Mtg1/Ndufa7	10
GO:0040029	regulation of gene expression, epigenetic	13/746	163/23328	0.00229744	0.0194613	Arid4b/Eed/Elof1/Ep300/Gsk3a/Gsk3b/H2aw/H2az1/Hnrnpu/Mphosph8/Pcgf2/Sertad1/Ube2b	13
GO:0090257	regulation of muscle system process	17/746	244/23328	0.00231305	0.0195495	Adk/Ank2/Atp2b1/Cacna1h/Calca/Ep300/Fdps/Gsk3a/Gsk3b/Mef2a/Prkg1/Rock2/Slc25a4/Sod1/Tnfrsf1a/Twf1/Yy1	17
GO:1900076	regulation of cellular response to insulin stimulus	9/746	90/23328	0.00234102	0.0197415	Ankrd26/Atp2b1/Gkap1/Gsk3a/Nucks1/Opa1/Socs1/Sorl1/Src	9
GO:0042692	muscle cell differentiation	24/746	399/23328	0.00246879	0.0207724	Actg1/Afg3l2/Ank2/Ankrd17/Arrb2/Bcl2/Capzb/Ep300/Fdps/Gsk3a/Gsk3b/Hey1/Hnrnpu/Mef2a/Pld3/Pmp22/Prkg1/Six1/Six4/Slc25a4/Tmod2/Tnpo2/Yy1/Zmpste24	24
GO:0051028	mRNA transport	10/746	109/23328	0.00260871	0.0219007	Cetn3/Eny2/Fmr1/Fyttd1/G3bp2/Lrpprc/Nup93/Ranbp2/Sarnp/Tpr	10
GO:0097237	cellular response to toxic substance	6/746	44/23328	0.00262647	0.0220007	Adh5/Akr1a1/Gstm5/Pink1/Prdx1/Sod1	6
GO:0009314	response to radiation	24/746	401/23328	0.00263244	0.0220016	App/Bcl2/Braf/Cdkn1a/Dhx36/Dynlrb1/Ep300/Fbxo4/Fmr1/Grb2/H2aw/Impact/Ints3/Kmt2a/Ndrg4/Nucks1/Rhob/Rom1/Swi5/Triap1/Ube2b/Ube4b/Yy1/Zmpste24	24
GO:0045927	positive regulation of growth	20/746	312/23328	0.0026732	0.0222217	Ahi1/Apoe/Atp5g1/Bcl2/Celf1/Csnk2a1/Eif4g1/Ep300/Fdps/Fgfr1/Gsk3b/Ist1/Map1b/Megf8/Ncam1/Ppib/Serp1/Slc25a4/Syt4/Zfp639	20
GO:0001836	release of cytochrome c from mitochondria	7/746	59/23328	0.00267649	0.0222217	Arrb2/Bcl2/Mllt11/Opa1/Pink1/Prelid1/Triap1	7
GO:1903539	protein localization to postsynaptic membrane	7/746	59/23328	0.00267649	0.0222217	Arhgap44/Cacng5/Cplx1/Gsk3b/Rap1a/Snap25/Snap47	7
GO:0046626	regulation of insulin receptor signaling pathway	8/746	75/23328	0.00269188	0.0223003	Ankrd26/Gkap1/Gsk3a/Nucks1/Opa1/Socs1/Sorl1/Src	8
GO:0006096	glycolytic process	9/746	92/23328	0.00272232	0.0223562	App/Eif6/Eno1b/Eno2/Ep300/Ogdh/Pgk1/Slc2a6/Zbtb20	9
GO:0055072	iron ion homeostasis	9/746	92/23328	0.00272232	0.0223562	Atp13a2/Atp6v1a/B2m/Bola2/Fth1/Hmox2/Ndfip1/Sod1/Trf	9
GO:0045540	regulation of cholesterol biosynthetic process	4/746	19/23328	0.00274024	0.0223562	Apoe/Fdps/Scp2/Sod1	4
GO:0050774	negative regulation of dendrite morphogenesis	4/746	19/23328	0.00274024	0.0223562	Dnm3/Gsk3b/Pten/Ube3a	4
GO:0090201	negative regulation of release of cytochrome c from mitochondria	4/746	19/23328	0.00274024	0.0223562	Arrb2/Opa1/Prelid1/Triap1	4
GO:0098962	regulation of postsynaptic neurotransmitter receptor activity	4/746	19/23328	0.00274024	0.0223562	App/Cacng5/Cnih2/Src	4
GO:0106118	regulation of sterol biosynthetic process	4/746	19/23328	0.00274024	0.0223562	Apoe/Fdps/Scp2/Sod1	4
GO:0044030	regulation of DNA methylation	5/746	31/23328	0.00281108	0.0227858	Gsk3a/Gsk3b/Kmt2a/Mphosph8/Zmpste24	5
GO:1901889	negative regulation of cell junction assembly	5/746	31/23328	0.00281108	0.0227858	Apod/Gsk3b/Pten/Rock2/Src	5
GO:1902253	regulation of intrinsic apoptotic signaling pathway by p53 class mediator	5/746	31/23328	0.00281108	0.0227858	Cd44/Marchf7/Rrm2b/Triap1/Ubb	5
GO:0043523	regulation of neuron apoptotic process	18/746	270/23328	0.00281791	0.0227921	Apoe/App/Arrb2/Bace1/Bcl2/Braf/Cpeb4/Ddit3/Dnajc5/Egln2/Fmr1/Gsk3a/Gsk3b/Pink1/Six1/Six4/Sod1/Tnfrsf1a	18
GO:0006757	ATP generation from ADP	9/746	93/23328	0.00293054	0.0234571	App/Eif6/Eno1b/Eno2/Ep300/Ogdh/Pgk1/Slc2a6/Zbtb20	9
GO:0048260	positive regulation of receptor-mediated endocytosis	7/746	60/23328	0.00294807	0.0234571	Ahi1/App/Arrb2/B2m/Fmr1/Kif3a/Trf	7
GO:0061512	protein localization to cilium	7/746	60/23328	0.00294807	0.0234571	Ccdc88a/Cdk20/Ift122/Rab11fip3/Rabep1/Rom1/Snx10	7
GO:0000245	spliceosomal complex assembly	6/746	45/23328	0.00295002	0.0234571	Celf1/Celf4/Luc7l3/Mbnl1/Prpf19/Sf3b1	6
GO:0032527	protein exit from endoplasmic reticulum	6/746	45/23328	0.00295002	0.0234571	Herpud1/Hsp90b1/Sorl1/Syvn1/Tmem30a/Ufd1	6
GO:0044088	regulation of vacuole organization	6/746	45/23328	0.00295002	0.0234571	Eno2/Fez2/Pink1/Rnf5/Ubqln2/Vps16	6
GO:0090199	regulation of release of cytochrome c from mitochondria	6/746	45/23328	0.00295002	0.0234571	Arrb2/Mllt11/Opa1/Pink1/Prelid1/Triap1	6
GO:1902743	regulation of lamellipodium organization	6/746	45/23328	0.00295002	0.0234571	Arpc2/Avil/Capzb/Cd44/Src/Twf1	6
GO:1901215	negative regulation of neuron death	17/746	251/23328	0.00309784	0.0245805	Apoe/App/Arrb2/Bcl2/Braf/Cpeb4/Dnajc5/Fmr1/Gsk3b/Ncoa7/Pink1/Psmc1/Six1/Six4/Sncg/Sod1/Sorl1	17
GO:0071897	DNA biosynthetic process	13/746	169/23328	0.00314716	0.0248983	Arrb2/Cct7/Cdkn1a/Fbxo4/Gsk3b/Hnrnpd/Hnrnpu/Naf1/Nat10/Nek7/Ptges3/Src/Tcp1	13
GO:1903313	positive regulation of mRNA metabolic process	9/746	94/23328	0.00315114	0.0248983	Celf4/Dhx36/Hnrnpd/Hspa8/Prpf19/Pum1/Rock2/Snrnp70/Tnrc6a	9
GO:0010822	positive regulation of mitochondrion organization	8/746	77/23328	0.00317597	0.0249896	Atpif1/Dcn/Gsk3a/Gsk3b/Mff/Mllt11/Opa1/Pink1	8
GO:0030433	ubiquitin-dependent ERAD pathway	8/746	77/23328	0.00317597	0.0249896	Ccdc47/Herpud1/Hsp90b1/Rnf5/Syvn1/Ube4b/Ubqln2/Ufd1	8
GO:0051146	striated muscle cell differentiation	20/746	317/23328	0.0032022	0.0251433	Actg1/Afg3l2/Arrb2/Bcl2/Capzb/Ep300/Fdps/Gsk3a/Gsk3b/Hnrnpu/Mef2a/Pld3/Pmp22/Prkg1/Six1/Six4/Slc25a4/Tmod2/Yy1/Zmpste24	20
GO:0000387	spliceosomal snRNP assembly	5/746	32/23328	0.00324527	0.025148	Clns1a/Lsm2/Prpf19/Smn1/Strap	5
GO:1901797	negative regulation of signal transduction by p53 class mediator	5/746	32/23328	0.00324527	0.025148	Cd44/Marchf7/Pcbp4/Rrm2b/Triap1	5
GO:1902110	positive regulation of mitochondrial membrane permeability involved in apoptotic process	5/746	32/23328	0.00324527	0.025148	Acaa2/Atpif1/Gsk3a/Gsk3b/Slc25a5	5
GO:1902473	regulation of protein localization to synapse	5/746	32/23328	0.00324527	0.025148	Arhgap44/Cnih2/Gsk3b/Nptn/Rap1a	5
GO:0031623	receptor internalization	11/746	131/23328	0.00327177	0.025148	Ahi1/App/Arrb2/Cacng5/Dnm3/Fmr1/Grb2/Lrrtm2/Napb/Snap25/Ubqln2	11
GO:0003012	muscle system process	24/746	408/23328	0.00327952	0.025148	Adk/Ank2/Atp2b1/Cacna1h/Cacna2d1/Calca/Ep300/Fdps/Gsk3a/Gsk3b/Mef2a/Myl6/Ndufs6/Prkg1/Rap1gds1/Rock2/Slc25a4/Sod1/Tmod2/Tnfrsf1a/Tpm4/Trpa1/Twf1/Yy1	24
GO:0007270	neuron-neuron synaptic transmission	3/746	10/23328	0.0033031	0.025148	Kif1b/Pten/Tmod2	3
GO:0017062	respiratory chain complex III assembly	3/746	10/23328	0.0033031	0.025148	Uqcc3/Uqcr10/Uqcrb	3
GO:0034551	mitochondrial respiratory chain complex III assembly	3/746	10/23328	0.0033031	0.025148	Uqcc3/Uqcr10/Uqcrb	3
GO:0039532	negative regulation of viral-induced cytoplasmic pattern recognition receptor signaling pathway	3/746	10/23328	0.0033031	0.025148	C1qbp/Riok3/Ufd1	3
GO:0090269	fibroblast growth factor production	3/746	10/23328	0.0033031	0.025148	Cd59a/Fgfr1/Rock2	3
GO:0090270	regulation of fibroblast growth factor production	3/746	10/23328	0.0033031	0.025148	Cd59a/Fgfr1/Rock2	3
GO:1902959	regulation of aspartic-type endopeptidase activity involved in amyloid precursor protein catabolic process	3/746	10/23328	0.0033031	0.025148	App/Rock2/Sorl1	3
GO:2001138	regulation of phospholipid transport	3/746	10/23328	0.0033031	0.025148	Apoe/Prelid1/Triap1	3
GO:2001140	positive regulation of phospholipid transport	3/746	10/23328	0.0033031	0.025148	Apoe/Prelid1/Triap1	3
GO:0042254	ribosome biogenesis	19/746	296/23328	0.00332196	0.0252214	C1qbp/Ddx52/Eif6/Frg1/Gnl2/Mrpl22/Mrpl36/mt-Rnr1/Naf1/Nat10/Pten/Riok3/Rpl10/Rpl23a/Rpl7/Rpl7a/Rps2/Rps8/Tsr3	19
GO:0006349	regulation of gene expression by genetic imprinting	4/746	20/23328	0.00333956	0.0252214	Arid4b/Eed/Gsk3a/Gsk3b	4
GO:0032252	secretory granule localization	4/746	20/23328	0.00333956	0.0252214	Kif1b/Kif5a/Kif5b/Syt4	4
GO:0098969	neurotransmitter receptor transport to postsynaptic membrane	4/746	20/23328	0.00333956	0.0252214	Arhgap44/Cplx1/Snap25/Snap47	4
GO:0050764	regulation of phagocytosis	10/746	113/23328	0.00339227	0.0255682	Appl1/Camk1d/Cd47/Hspa8/Pten/Rap1a/Snx3/Sod1/Syt11/Syt7	10
GO:0060560	developmental growth involved in morphogenesis	18/746	275/23328	0.00342236	0.0257434	Apoe/App/Atp5g1/Dpysl2/Ep300/Gsk3b/Impact/Ist1/Map1b/Megf8/Nrn1/Olfm1/Plxna4/Ptprs/Rtn4r/Six1/Six4/Syt4	18
GO:0007416	synapse assembly	14/746	191/23328	0.00345517	0.0259383	Amigo3/App/Bsn/Dnm3/Eif4g1/Gabra1/Gap43/Gsk3b/Lrrtm2/Nptn/Pten/Ptprs/Six1/Six4	14
GO:0051402	neuron apoptotic process	19/746	298/23328	0.0035742	0.0267784	Apoe/App/Arrb2/Bace1/Bcl2/Braf/Cpeb4/Ddit3/Diablo/Dnajc5/Egln2/Fmr1/Gsk3a/Gsk3b/Pink1/Six1/Six4/Sod1/Tnfrsf1a	19
GO:0060998	regulation of dendritic spine development	9/746	96/23328	0.00363145	0.0270994	Apoe/Arhgap44/Dhx36/Dnm3/Fmr1/Opa1/Pten/Ptprs/Ube3a	9
GO:1903578	regulation of ATP metabolic process	9/746	96/23328	0.00363145	0.0270994	App/Atpif1/Dnajc15/Eif6/Ep300/Pgk1/Pink1/Slc2a6/Zbtb20	9
GO:0051646	mitochondrion localization	6/746	47/23328	0.00368528	0.0274466	Kif1b/Map1b/Mef2a/Nectin2/Opa1/Ubb	6
GO:0034644	cellular response to UV	8/746	79/23328	0.00372512	0.0275837	Cdkn1a/Dhx36/Ep300/Fmr1/H2aw/Impact/Triap1/Yy1	8
GO:0006084	acetyl-CoA metabolic process	5/746	33/23328	0.0037257	0.0275837	Acaa2/Cs/Pdhb/Pdhx/Pdk1	5
GO:0021884	forebrain neuron development	5/746	33/23328	0.0037257	0.0275837	Fgfr1/Ogdh/Robo2/Ubb/Uqcrq	5
GO:0006470	protein dephosphorylation	16/746	235/23328	0.00383961	0.0283713	Bcl2/Bod1l/Camta1/Dusp11/Hsp90b1/Pink1/Ppm1a/Ppp2r1a/Ppp2r5c/Ppp4r3b/Pten/Ptpn23/Ptpra/Ptprs/Rock2/Ublcp1	16
GO:0071479	cellular response to ionizing radiation	7/746	63/23328	0.00389032	0.0285913	Cdkn1a/Fbxo4/Grb2/Nucks1/Rhob/Swi5/Zmpste24	7
GO:0055076	transition metal ion homeostasis	11/746	134/23328	0.00389173	0.0285913	App/Atox1/Atp13a2/Atp6v1a/B2m/Bola2/Fth1/Hmox2/Ndfip1/Sod1/Trf	11
GO:1905037	autophagosome organization	9/746	97/23328	0.0038922	0.0285913	Atp13a2/Fez2/Gabarapl2/Irgm1/Map1lc3b/Pink1/Rb1cc1/Rnf5/Ubqln2	9
GO:1901888	regulation of cell junction assembly	15/746	215/23328	0.00401721	0.029204	Actg1/Amigo3/Apod/App/Eif4g1/Gap43/Gsk3b/Lrrtm2/Pten/Ptprs/Rap1a/Rock2/Six1/Six4/Src	15
GO:0051900	regulation of mitochondrial depolarization	4/746	21/23328	0.0040222	0.029204	Dcn/Got1/Mllt11/Src	4
GO:0098877	neurotransmitter receptor transport to plasma membrane	4/746	21/23328	0.0040222	0.029204	Arhgap44/Cplx1/Snap25/Snap47	4
GO:1902004	positive regulation of amyloid-beta formation	4/746	21/23328	0.0040222	0.029204	Apoe/App/Gsk3a/Rock2	4
GO:1902254	negative regulation of intrinsic apoptotic signaling pathway by p53 class mediator	4/746	21/23328	0.0040222	0.029204	Cd44/Marchf7/Rrm2b/Triap1	4
GO:1903540	establishment of protein localization to postsynaptic membrane	4/746	21/23328	0.0040222	0.029204	Arhgap44/Cplx1/Snap25/Snap47	4
GO:0048738	cardiac muscle tissue development	17/746	258/23328	0.00409171	0.0294286	Arrb2/Ep300/Fdps/Fgfr1/Gsk3a/Gsk3b/Hey1/Hnrnpu/Mapk11/Mef2a/Ncam1/Prkg1/Pten/Slc25a4/Ube4b/Yy1/Zmpste24	17
GO:0051952	regulation of amine transport	10/746	116/23328	0.00409429	0.0294286	Arl6ip1/Dpysl2/Pink1/Prkg1/Rab3a/Sdhd/Sncg/Syt11/Syt4/Syt7	10
GO:2000045	regulation of G1/S transition of mitotic cell cycle	10/746	116/23328	0.00409429	0.0294286	Ankrd17/Appl1/Bcl2/Cdkn1a/Dgkz/Eif4g1/Kmt2e/Psme2/Pten/Rdx	10
GO:0000266	mitochondrial fission	6/746	48/23328	0.00410008	0.0294286	Dcn/Dnm3/Gdap1/Mff/Opa1/Pink1	6
GO:0031111	negative regulation of microtubule polymerization or depolymerization	6/746	48/23328	0.00410008	0.0294286	Apc2/Capzb/Eml2/Hdgfl3/Map1b/Tubb4a	6
GO:0051972	regulation of telomerase activity	6/746	48/23328	0.00410008	0.0294286	Hnrnpd/Naf1/Nek7/Ptges3/Src/Tcp1	6
GO:0043467	regulation of generation of precursor metabolites and energy	11/746	135/23328	0.00411803	0.0294451	App/Cox17/Dnajc15/Eif6/Ep300/Gfpt1/Pgk1/Pink1/Prelid1/Slc2a6/Zbtb20	11
GO:0072331	signal transduction by p53 class mediator	11/746	135/23328	0.00411803	0.0294451	Atrx/Cd44/Cdkn1a/Ep300/Kmt5a/Marchf7/Pcbp4/Rrm2b/Triap1/Ubb/Zmpste24	11
GO:0051650	establishment of vesicle localization	12/746	155/23328	0.00423469	0.0299127	Ahi1/Arfgap2/Cnih2/Dnm3/Dpysl2/Kif1b/Kif5a/Kif5b/Lin7a/Rab3a/Syt11/Syt4	12
GO:0006879	cellular iron ion homeostasis	7/746	64/23328	0.00425025	0.0299127	Atp13a2/Atp6v1a/Bola2/Fth1/Ndfip1/Sod1/Trf	7
GO:0070059	intrinsic apoptotic signaling pathway in response to endoplasmic reticulum stress	7/746	64/23328	0.00425025	0.0299127	Bcl2/Ddit3/Gsk3b/Herpud1/Opa1/Serinc3/Syvn1	7
GO:0032412	regulation of ion transmembrane transporter activity	17/746	259/23328	0.00425301	0.0299127	Ank2/App/Cacna2d1/Cacng5/Cnih2/Cox17/Fmr1/Fxyd2/Kif5b/Mink1/Nipsnap2/Pink1/Pirt/Prkg1/Pten/Snx27/Tcaf1	17
GO:0034243	regulation of transcription elongation from RNA polymerase II promoter	5/746	34/23328	0.00425501	0.0299127	Axin1/Brd4/Eapp/Hnrnpu/Zmynd11	5
GO:0045070	positive regulation of viral genome replication	5/746	34/23328	0.00425501	0.0299127	Hspa8/Nucks1/Ppib/Rad23a/Vapb	5
GO:0062149	detection of stimulus involved in sensory perception of pain	5/746	34/23328	0.00425501	0.0299127	Arrb2/Bace1/Calca/Phf24/Trpa1	5
GO:0099563	modification of synaptic structure	5/746	34/23328	0.00425501	0.0299127	Arhgap44/Fmr1/Gsk3b/Pfn1/Pfn2	5
GO:1902686	mitochondrial outer membrane permeabilization involved in programmed cell death	5/746	34/23328	0.00425501	0.0299127	Acaa2/Atpif1/Gsk3a/Gsk3b/Slc25a5	5
GO:0043087	regulation of GTPase activity	19/746	303/23328	0.00427519	0.0299985	Apc2/Arhgap44/Arrb2/Chn1/Cpeb2/Gnao1/Gsk3b/Myo9a/Pecam1/Plxna4/Plxnc1/Prkg1/Rap1a/Rap1gds1/Rdx/Rgs10/Rtn4r/Sod1/Stmn3	19
GO:0006986	response to unfolded protein	10/746	117/23328	0.00435219	0.0304815	Atf6/Cops5/Ddit3/Ep300/Herpud1/Hspa8/Pmp22/Serp1/Syvn1/Vapb	10
GO:0030111	regulation of Wnt signaling pathway	19/746	304/23328	0.0044282	0.0304815	Amer1/Apc2/Apoe/App/Atp6v0c/Axin1/Cdk14/Csnk2a1/Ddit3/Gsk3a/Gsk3b/Lats2/Nxn/Ppm1a/Rbms3/Snx3/Src/Tbl1x/Ube2b	19
GO:0018206	peptidyl-methionine modification	3/746	11/23328	0.00443449	0.0304815	Naa20/Naa25/Naa60	3
GO:1901030	positive regulation of mitochondrial outer membrane permeabilization involved in apoptotic signaling pathway	3/746	11/23328	0.00443449	0.0304815	Atpif1/Gsk3a/Gsk3b	3
GO:1902166	negative regulation of intrinsic apoptotic signaling pathway in response to DNA damage by p53 class mediator	3/746	11/23328	0.00443449	0.0304815	Cd44/Marchf7/Triap1	3
GO:1902946	protein localization to early endosome	3/746	11/23328	0.00443449	0.0304815	Rdx/Rock2/Sorl1	3
GO:1905245	regulation of aspartic-type peptidase activity	3/746	11/23328	0.00443449	0.0304815	App/Rock2/Sorl1	3
GO:2001257	regulation of cation channel activity	13/746	176/23328	0.00444491	0.0304815	Ank2/App/Cacna2d1/Cacng5/Cnih2/Fmr1/Kif5b/Mink1/Nipsnap2/Pink1/Pirt/Prkg1/Snx27	13
GO:0021761	limbic system development	9/746	99/23328	0.00445748	0.0304815	Fgfr1/Gsk3b/Kif3a/Ogdh/Pten/Ptprs/Ubb/Uqcrq/Zbtb18	9
GO:0033865	nucleoside bisphosphate metabolic process	9/746	99/23328	0.00445748	0.0304815	Acaa2/Acot7/Cs/Ogdh/Pdhb/Pdhx/Pdk1/Scp2/Sucla2	9
GO:0033875	ribonucleoside bisphosphate metabolic process	9/746	99/23328	0.00445748	0.0304815	Acaa2/Acot7/Cs/Ogdh/Pdhb/Pdhx/Pdk1/Scp2/Sucla2	9
GO:0034032	purine nucleoside bisphosphate metabolic process	9/746	99/23328	0.00445748	0.0304815	Acaa2/Acot7/Cs/Ogdh/Pdhb/Pdhx/Pdk1/Scp2/Sucla2	9
GO:0036503	ERAD pathway	9/746	99/23328	0.00445748	0.0304815	Ccdc47/Herpud1/Hsp90b1/Rnf5/Syvn1/Ube4b/Ubqln2/Ubxn1/Ufd1	9
GO:0046031	ADP metabolic process	9/746	99/23328	0.00445748	0.0304815	App/Eif6/Eno1b/Eno2/Ep300/Ogdh/Pgk1/Slc2a6/Zbtb20	9
GO:0006368	transcription elongation from RNA polymerase II promoter	6/746	49/23328	0.00454839	0.0310467	Axin1/Brd4/Eapp/Elof1/Hnrnpu/Zmynd11	6
GO:0045861	negative regulation of proteolysis	21/746	350/23328	0.00458134	0.0312149	App/Arl6ip1/Arrb2/Cd44/Csnk2a1/Cstb/Ep300/Fmr1/Gabarapl2/Glg1/Herpud1/Marchf7/Snx12/Sorl1/Spock3/Src/Timp2/Tmem59/Triap1/Ubxn1/Usp7	21
GO:0005996	monosaccharide metabolic process	17/746	261/23328	0.0045913	0.0312262	Akr1a1/Apod/Cpt1a/Ep300/Gfpt1/Ldha/Pdhb/Pdk1/Pgk1/Ppp4r3b/Prkce/Ranbp2/Serp1/Slc45a3/Src/Usp7/Zmpste24	17
GO:0016311	dephosphorylation	22/746	374/23328	0.00474893	0.0321581	Bcl2/Bod1l/Camta1/Csrnp3/Dusp11/Hsp90b1/Mtmr6/Nt5c/Pink1/Ppm1a/Ppp2r1a/Ppp2r5c/Ppp4r3b/Pten/Ptp4a1/Ptpn23/Ptpra/Ptprs/Rock2/Src/Tmem132d/Ublcp1	22
GO:0030307	positive regulation of cell growth	14/746	198/23328	0.00475396	0.0321581	Apoe/Atp5g1/Bcl2/Csnk2a1/Eif4g1/Ep300/Fdps/Gsk3b/Ist1/Map1b/Megf8/Slc25a4/Syt4/Zfp639	14
GO:1990138	neuron projection extension	14/746	198/23328	0.00475396	0.0321581	Apoe/Atp5g1/Dpysl2/Ep300/Gsk3b/Impact/Map1b/Megf8/Nrn1/Olfm1/Plxna4/Ptprs/Rtn4r/Syt4	14
GO:0000413	protein peptidyl-prolyl isomerization	4/746	22/23328	0.00479325	0.0321907	Ppib/Ppig/Ppil2/Ranbp2	4
GO:0010499	proteasomal ubiquitin-independent protein catabolic process	4/746	22/23328	0.00479325	0.0321907	Psma5/Psma6/Psmb1/Psmb4	4
GO:0048261	negative regulation of receptor-mediated endocytosis	4/746	22/23328	0.00479325	0.0321907	Fmr1/Lrrtm2/Syt11/Ubqln2	4
GO:0017004	cytochrome complex assembly	5/746	35/23328	0.00483581	0.0321907	Cox14/Cox17/Uqcc3/Uqcr10/Uqcrb	5
GO:0034331	cell junction maintenance	5/746	35/23328	0.00483581	0.0321907	Dgkz/Hspa8/Mpz/Rab3a/Rassf8	5
GO:0043516	regulation of DNA damage response, signal transduction by p53 class mediator	5/746	35/23328	0.00483581	0.0321907	Cd44/Kmt5a/Marchf7/Pcbp4/Zmpste24	5
GO:0051973	positive regulation of telomerase activity	5/746	35/23328	0.00483581	0.0321907	Hnrnpd/Naf1/Nek7/Ptges3/Tcp1	5
GO:0097106	postsynaptic density organization	5/746	35/23328	0.00483581	0.0321907	Dgkz/Hspa8/Lrrtm2/Pten/Ptprs	5
GO:1905898	positive regulation of response to endoplasmic reticulum stress	5/746	35/23328	0.00483581	0.0321907	App/Atf6/Herpud1/Serinc3/Ubqln2	5
GO:0009411	response to UV	11/746	138/23328	0.00486039	0.0322402	Bcl2/Cdkn1a/Dhx36/Ep300/Fmr1/H2aw/Impact/Triap1/Ube2b/Ube4b/Yy1	11
GO:0048675	axon extension	11/746	138/23328	0.00486039	0.0322402	Apoe/Atp5g1/Dpysl2/Ep300/Gsk3b/Map1b/Megf8/Olfm1/Plxna4/Ptprs/Rtn4r	11
GO:0045844	positive regulation of striated muscle tissue development	8/746	83/23328	0.00504109	0.0331142	Arrb2/Bcl2/Ep300/Fdps/Fgfr1/Gsk3b/Ncam1/Slc25a4	8
GO:0048636	positive regulation of muscle organ development	8/746	83/23328	0.00504109	0.0331142	Arrb2/Bcl2/Ep300/Fdps/Fgfr1/Gsk3b/Ncam1/Slc25a4	8
GO:0042255	ribosome assembly	7/746	66/23328	0.00504498	0.0331142	C1qbp/Eif6/Mrpl22/mt-Rnr1/Rpl10/Rpl23a/Rps2	7
GO:0042440	pigment metabolic process	7/746	66/23328	0.00504498	0.0331142	Appl1/Atpif1/Bcl2/Ddt/Hmox2/Slc25a39/Snx3	7
GO:0042982	amyloid precursor protein metabolic process	7/746	66/23328	0.00504498	0.0331142	Apoe/App/Bace1/Gsk3a/Olfm1/Rock2/Sorl1	7
GO:0050433	regulation of catecholamine secretion	7/746	66/23328	0.00504498	0.0331142	Pink1/Rab3a/Sdhd/Sncg/Syt11/Syt4/Syt7	7
GO:0007041	lysosomal transport	9/746	101/23328	0.00508474	0.0332591	Atp13a2/Cacng5/Hspa8/Pink1/Rhob/Snx27/Sorl1/Vps11/Vps16	9
GO:0031058	positive regulation of histone modification	9/746	101/23328	0.00508474	0.0332591	App/Eed/Ep300/Fmr1/Kmt2a/Kmt2e/Pink1/Rnf20/Smarcb1	9
GO:0009306	protein secretion	26/746	470/23328	0.00509518	0.0332695	Ahi1/Apoe/Atp13a2/Copg2/Cplx1/Cpt1a/Dynll1/Eny2/Ep300/Exoc1/Kif5b/Mia3/Prkce/Ptpn23/Rab11fip3/Rab3a/Serp1/Sncg/Socs1/Sorl1/Src/Syt11/Syt4/Syt7/Tango2/Trpa1	26
GO:0055007	cardiac muscle cell differentiation	11/746	139/23328	0.00513011	0.0334395	Arrb2/Ep300/Fdps/Gsk3a/Gsk3b/Hnrnpu/Mef2a/Prkg1/Slc25a4/Yy1/Zmpste24	11
GO:1901652	response to peptide	23/746	400/23328	0.00517966	0.0336249	Ankrd26/App/Appl1/Atp2b1/Braf/Cacna2d1/Cpeb2/Eif6/Gkap1/Grb2/Gsk3a/Gsk3b/H2az1/Nucks1/Opa1/Pik3r3/Pten/Ptpra/Rock2/Socs1/Sorl1/Src/Trim41	23
GO:1903900	regulation of viral life cycle	12/746	159/23328	0.00518536	0.0336249	Bcl2/Bst2/Fmr1/Hspa8/Mphosph8/Nectin2/Nucks1/Oasl2/Ppib/Rad23a/Snx3/Vapb	12
GO:2000058	regulation of ubiquitin-dependent protein catabolic process	12/746	159/23328	0.00518536	0.0336249	Axin1/Csnk2a1/Gsk3a/Gsk3b/Herpud1/Pten/Rad23a/Ube3a/Ubqln2/Ubxn1/Usp7/Zyg11b	12
GO:0035592	establishment of protein localization to extracellular region	26/746	471/23328	0.00523499	0.0338882	Ahi1/Apoe/Atp13a2/Copg2/Cplx1/Cpt1a/Dynll1/Eny2/Ep300/Exoc1/Kif5b/Mia3/Prkce/Ptpn23/Rab11fip3/Rab3a/Serp1/Sncg/Socs1/Sorl1/Src/Syt11/Syt4/Syt7/Tango2/Trpa1	26
GO:0043154	negative regulation of cysteine-type endopeptidase activity involved in apoptotic process	8/746	84/23328	0.00541966	0.0349633	Arl6ip1/Arrb2/Cd44/Csnk2a1/Ep300/Herpud1/Src/Triap1	8
GO:1901863	positive regulation of muscle tissue development	8/746	84/23328	0.00541966	0.0349633	Arrb2/Bcl2/Ep300/Fdps/Fgfr1/Gsk3b/Ncam1/Slc25a4	8
GO:0046847	filopodium assembly	7/746	67/23328	0.00548186	0.035304	Arhgap44/Arpc2/Capzb/Dnm3/Fmr1/Fxr1/Gap43	7
GO:0015837	amine transport	10/746	121/23328	0.00551434	0.0354525	Arl6ip1/Dpysl2/Pink1/Prkg1/Rab3a/Sdhd/Sncg/Syt11/Syt4/Syt7	10
GO:0034329	cell junction assembly	24/746	426/23328	0.00558338	0.0358351	Actb/Actg1/Amigo3/Apod/App/Bcl2/Bsn/Dnm3/Eif4g1/Gabra1/Gap43/Gsk3b/Lrrtm2/Myo9a/Nptn/Pecam1/Pmp22/Pten/Ptprs/Rap1a/Rock2/Six1/Six4/Src	24
GO:0039529	RIG-I signaling pathway	4/746	23/23328	0.00565763	0.0361882	Ankrd17/C1qbp/Pum1/Ufd1	4
GO:1903306	negative regulation of regulated secretory pathway	4/746	23/23328	0.00565763	0.0361882	Braf/Fmr1/Rap1a/Syt4	4
GO:0043270	positive regulation of ion transport	20/746	334/23328	0.00569679	0.0363768	Ank2/Apoe/Arl6ip1/Arrb2/Atp2b1/Cacna2d1/Cntn1/Cox17/Dpysl2/Kif5b/Nipsnap2/Pink1/Pirt/Prelid1/Prkg1/Slc25a4/Syt4/Tcaf1/Triap1/Trpa1	20
GO:0018209	peptidyl-serine modification	21/746	357/23328	0.00571861	0.036432	App/Arrb2/Axin1/Bcl2/Braf/Camk1d/Cd44/Csnk2a1/Dcn/Eif4g1/Gsk3a/Gsk3b/Lats2/Pdk1/Pfn2/Pink1/Prkce/Pten/Rock2/Spock3/Src	21
GO:0006086	acetyl-CoA biosynthetic process from pyruvate	3/746	12/23328	0.00577324	0.036432	Pdhb/Pdhx/Pdk1	3
GO:0036444	calcium import into the mitochondrion	3/746	12/23328	0.00577324	0.036432	Afg3l2/Opa1/Smdt1	3
GO:0060368	regulation of Fc receptor mediated stimulatory signaling pathway	3/746	12/23328	0.00577324	0.036432	Appl1/Cd47/Rap1a	3
GO:0090043	regulation of tubulin deacetylation	3/746	12/23328	0.00577324	0.036432	Ep300/Fnta/Fry	3
GO:1902947	regulation of tau-protein kinase activity	3/746	12/23328	0.00577324	0.036432	Apoe/App/Sorl1	3
GO:1905214	regulation of RNA binding	3/746	12/23328	0.00577324	0.036432	Eif4g1/Fmr1/Nucks1	3
GO:0051937	catecholamine transport	8/746	85/23328	0.00581952	0.0366625	Actb/Pink1/Rab3a/Sdhd/Sncg/Syt11/Syt4/Syt7	8
GO:0031109	microtubule polymerization or depolymerization	10/746	122/23328	0.00583963	0.0367277	Apc2/Capzb/Eml2/Hdgfl3/Map1b/Mzt1/Smn1/Stmn3/Tppp3/Tubb4a	10
GO:0000422	autophagy of mitochondrion	7/746	68/23328	0.00594646	0.0370281	Atpif1/Fundc1/Gabarapl2/Gsk3a/Map1lc3b/Pink1/Rb1cc1	7
GO:0017156	calcium-ion regulated exocytosis	7/746	68/23328	0.00594646	0.0370281	Cacna1h/Rab3a/Snap25/Syn2/Syt11/Syt4/Syt7	7
GO:0030968	endoplasmic reticulum unfolded protein response	7/746	68/23328	0.00594646	0.0370281	Atf6/Cops5/Ddit3/Ep300/Herpud1/Serp1/Vapb	7
GO:0032507	maintenance of protein location in cell	7/746	68/23328	0.00594646	0.0370281	Ccdc88a/Hnrnpu/Pfn1/Pink1/Sorl1/Tnrc6a/Twf1	7
GO:0050432	catecholamine secretion	7/746	68/23328	0.00594646	0.0370281	Pink1/Rab3a/Sdhd/Sncg/Syt11/Syt4/Syt7	7
GO:0061726	mitochondrion disassembly	7/746	68/23328	0.00594646	0.0370281	Atpif1/Fundc1/Gabarapl2/Gsk3a/Map1lc3b/Pink1/Rb1cc1	7
GO:0051656	establishment of organelle localization	22/746	382/23328	0.00605421	0.0376367	Ahi1/Arfgap2/Cnih2/Copg2/Cplx2/D6Wsu163e/Dnm3/Dpysl2/Eif6/Hnrnpu/Kif1b/Kif5a/Kif5b/Lin7a/Map1b/Nectin2/Rab3a/Syt11/Syt4/Ubb/Ube2b/Ywhaz	22
GO:0043434	response to peptide hormone	20/746	336/23328	0.00607406	0.0376978	Ankrd26/Appl1/Atp2b1/Braf/Cpeb2/Eif6/Gkap1/Grb2/Gsk3a/Gsk3b/H2az1/Nucks1/Opa1/Pik3r3/Pten/Ptpra/Rock2/Socs1/Sorl1/Src	20
GO:0009135	purine nucleoside diphosphate metabolic process	9/746	104/23328	0.00615142	0.0379319	App/Eif6/Eno1b/Eno2/Ep300/Ogdh/Pgk1/Slc2a6/Zbtb20	9
GO:0009179	purine ribonucleoside diphosphate metabolic process	9/746	104/23328	0.00615142	0.0379319	App/Eif6/Eno1b/Eno2/Ep300/Ogdh/Pgk1/Slc2a6/Zbtb20	9
GO:0046916	cellular transition metal ion homeostasis	9/746	104/23328	0.00615142	0.0379319	App/Atox1/Atp13a2/Atp6v1a/Bola2/Fth1/Ndfip1/Sod1/Trf	9
GO:0035794	positive regulation of mitochondrial membrane permeability	5/746	37/23328	0.0061622	0.0379319	Acaa2/Atpif1/Gsk3a/Gsk3b/Slc25a5	5
GO:1990748	cellular detoxification	5/746	37/23328	0.0061622	0.0379319	Adh5/Akr1a1/Gstm5/Prdx1/Sod1	5
GO:0097581	lamellipodium organization	8/746	86/23328	0.00624144	0.0383568	Arpc2/Avil/Capzb/Ccdc88a/Cd44/Pmp22/Src/Twf1	8
GO:0071692	protein localization to extracellular region	26/746	478/23328	0.00630593	0.0386899	Ahi1/Apoe/Atp13a2/Copg2/Cplx1/Cpt1a/Dynll1/Eny2/Ep300/Exoc1/Kif5b/Mia3/Prkce/Ptpn23/Rab11fip3/Rab3a/Serp1/Sncg/Socs1/Sorl1/Src/Syt11/Syt4/Syt7/Tango2/Trpa1	26
GO:0030534	adult behavior	13/746	184/23328	0.00642275	0.0393425	App/Arrb2/Axin1/Bc1/Cnp/Cstb/Ntan1/Pmp22/Pten/Pum1/Sncg/Tpgs1/Zmpste24	13
GO:0048678	response to axon injury	7/746	69/23328	0.00643984	0.039383	Bcl2/Braf/Gap43/Pten/Ptprs/Rtn4r/Sod1	7
GO:1903052	positive regulation of proteolysis involved in cellular protein catabolic process	10/746	124/23328	0.00653497	0.0399	Atpif1/Axin1/Fmr1/Gsk3a/Gsk3b/Herpud1/Pten/Rad23a/Ubqln2/Zyg11b	10
GO:0034504	protein localization to nucleus	18/746	293/23328	0.00655364	0.0399491	Apod/App/Appl1/Atp13a2/Cdkn1a/Ep300/Fbxo4/Gsk3b/Hnrnpu/Hspa8/Nup93/Ranbp2/Six1/Six4/Src/Tnfrsf1a/Tnpo2/Tpr	18
GO:0198738	cell-cell signaling by wnt	24/746	432/23328	0.00660037	0.0400293	Amer1/Apc2/Apoe/App/Atp6v0c/Axin1/Bcl9l/Cd44/Cdk14/Cpe/Csnk2a1/Ddit3/Gsk3a/Gsk3b/Lats2/Nxn/Ppm1a/Pten/Ptpn23/Rbms3/Snx3/Src/Tbl1x/Ube2b	24
GO:0036010	protein localization to endosome	4/746	24/23328	0.00662001	0.0400293	Rdx/Rock2/Sorl1/Tmem30a	4
GO:0040033	negative regulation of translation, ncRNA-mediated	4/746	24/23328	0.00662001	0.0400293	Bc1/Eif4g1/Eif6/Tnrc6a	4
GO:0045974	regulation of translation, ncRNA-mediated	4/746	24/23328	0.00662001	0.0400293	Bc1/Eif4g1/Eif6/Tnrc6a	4
GO:0051654	establishment of mitochondrion localization	4/746	24/23328	0.00662001	0.0400293	Kif1b/Map1b/Nectin2/Ubb	4
GO:0044728	DNA methylation or demethylation	8/746	87/23328	0.00668616	0.0403644	Gsk3a/Gsk3b/Kmt2a/Kmt2e/Meg3/Mphosph8/Usp7/Zmpste24	8
GO:0031103	axon regeneration	6/746	53/23328	0.00670796	0.0403664	Bcl2/Braf/Gap43/Pten/Ptprs/Rtn4r	6
GO:0048662	negative regulation of smooth muscle cell proliferation	6/746	53/23328	0.00670796	0.0403664	Apod/Cdkn1a/Comt/Ndrg4/Prkg1/Pten	6
GO:0051604	protein maturation	18/746	294/23328	0.00677988	0.0406043	Afg3l2/Cdk20/Cpe/Ep300/Fmr1/Glg1/Glrx5/Isca2/Naa20/Naa25/Naa60/Pgk1/Snx12/Sorl1/Src/Tmem59/Tspan17/Zmpste24	18
GO:0071214	cellular response to abiotic stimulus	18/746	294/23328	0.00677988	0.0406043	Actb/Cdkn1a/Dhx36/Ep300/Fbxo4/Fmr1/Got1/Grb2/Gsk3b/H2aw/Impact/Nucks1/Pten/Rhob/Swi5/Triap1/Yy1/Zmpste24	18
GO:0104004	cellular response to environmental stimulus	18/746	294/23328	0.00677988	0.0406043	Actb/Cdkn1a/Dhx36/Ep300/Fbxo4/Fmr1/Got1/Grb2/Gsk3b/H2aw/Impact/Nucks1/Pten/Rhob/Swi5/Triap1/Yy1/Zmpste24	18
GO:0018208	peptidyl-proline modification	5/746	38/23328	0.00691288	0.041335	Egln2/Ppib/Ppig/Ppil2/Ranbp2	5
GO:0106027	neuron projection organization	9/746	106/23328	0.00695292	0.0413718	Apoe/App/Arhgap44/Dhx36/Dnm3/Gsk3b/Opa1/Pten/Ube3a	9
GO:0006305	DNA alkylation	7/746	70/23328	0.00696304	0.0413718	Gsk3a/Gsk3b/Kmt2a/Kmt2e/Meg3/Mphosph8/Zmpste24	7
GO:0006306	DNA methylation	7/746	70/23328	0.00696304	0.0413718	Gsk3a/Gsk3b/Kmt2a/Kmt2e/Meg3/Mphosph8/Zmpste24	7
GO:0071426	ribonucleoprotein complex export from nucleus	7/746	70/23328	0.00696304	0.0413718	Eif6/Eny2/Fyttd1/Nup93/Sarnp/Ssb/Tpr	7
GO:0019439	aromatic compound catabolic process	23/746	411/23328	0.00710683	0.0421596	Acot7/Cnp/Comt/Csde1/Dhx36/Entpd3/Etf1/Fmr1/Fxr1/Hmox2/Hnrnpd/Hnrnpu/Lrpprc/Lsm2/Naf1/Nt5c/Pcbp4/Pum1/Qdpr/Rock2/Ssb/Tnrc6a/Trir	23
GO:0001731	formation of translation preinitiation complex	3/746	13/23328	0.00732854	0.0426672	Eif4h/Mcts1/Rps2	3
GO:0001778	plasma membrane repair	3/746	13/23328	0.00732854	0.0426672	Rab3a/Syt11/Syt7	3
GO:0006983	ER overload response	3/746	13/23328	0.00732854	0.0426672	Ccdc47/Ddit3/Gsk3b	3
GO:0021794	thalamus development	3/746	13/23328	0.00732854	0.0426672	Ncam1/Ogdh/Uqcrq	3
GO:0032486	Rap protein signal transduction	3/746	13/23328	0.00732854	0.0426672	Rap1a/Rap2c/Timp2	3
GO:0033262	regulation of nuclear cell cycle DNA replication	3/746	13/23328	0.00732854	0.0426672	Atrx/Fgfr1/Zmpste24	3
GO:0034244	negative regulation of transcription elongation from RNA polymerase II promoter	3/746	13/23328	0.00732854	0.0426672	Axin1/Eapp/Hnrnpu	3
GO:0038094	Fc-gamma receptor signaling pathway	3/746	13/23328	0.00732854	0.0426672	Appl1/Cd47/Rap1a	3
GO:0070071	proton-transporting two-sector ATPase complex assembly	3/746	13/23328	0.00732854	0.0426672	Atp5d/Atpaf1/Fmc1	3
GO:0099558	maintenance of synapse structure	3/746	13/23328	0.00732854	0.0426672	Dgkz/Hspa8/Rab3a	3
GO:1903025	regulation of RNA polymerase II regulatory region sequence-specific DNA binding	3/746	13/23328	0.00732854	0.0426672	Ddit3/Ep300/Zmpste24	3
GO:1905668	positive regulation of protein localization to endosome	3/746	13/23328	0.00732854	0.0426672	Rdx/Rock2/Sorl1	3
GO:0010038	response to metal ion	17/746	274/23328	0.0073667	0.0428231	Alg2/App/Atp13a2/B2m/Bcl2/Braf/Ep300/Gsk3a/Gsk3b/Hnrnpd/Mef2a/Ncam1/Sod1/Syt11/Syt4/Syt7/Trf	17
GO:0001885	endothelial cell development	7/746	71/23328	0.0075171	0.0435627	Pecam1/Ptprs/Rap1a/Rap2c/Rdx/Rock2/Tnfrsf1a	7
GO:0071166	ribonucleoprotein complex localization	7/746	71/23328	0.0075171	0.0435627	Eif6/Eny2/Fyttd1/Nup93/Sarnp/Ssb/Tpr	7
GO:0019318	hexose metabolic process	15/746	231/23328	0.00768153	0.0442614	Apod/Cpt1a/Ep300/Gfpt1/Ldha/Pdhb/Pdk1/Pgk1/Ppp4r3b/Ranbp2/Serp1/Slc45a3/Src/Usp7/Zmpste24	15
GO:0002183	cytoplasmic translational initiation	4/746	25/23328	0.00768486	0.0442614	Eif3a/Eif4h/Mcts1/Rps2	4
GO:1902230	negative regulation of intrinsic apoptotic signaling pathway in response to DNA damage	4/746	25/23328	0.00768486	0.0442614	Cd44/Marchf7/Tpt1/Triap1	4
GO:1902993	positive regulation of amyloid precursor protein catabolic process	4/746	25/23328	0.00768486	0.0442614	Apoe/App/Gsk3a/Rock2	4
GO:0090090	negative regulation of canonical Wnt signaling pathway	10/746	127/23328	0.00769651	0.0442614	Amer1/Apc2/Apoe/App/Axin1/Ddit3/Gsk3a/Gsk3b/Lats2/Rbms3	10
GO:0061462	protein localization to lysosome	5/746	39/23328	0.00772517	0.0443584	Atp13a2/Cacng5/Hspa8/Rock2/Sorl1	5
GO:2001251	negative regulation of chromosome organization	11/746	147/23328	0.0077383	0.0443661	Atrx/Bub3/Fh1/Hnrnpu/Ik/Nat10/Pttg1/Smarcb1/Src/Tpr/Ube2b	11
GO:0009185	ribonucleoside diphosphate metabolic process	9/746	108/23328	0.00783203	0.0448351	App/Eif6/Eno1b/Eno2/Ep300/Ogdh/Pgk1/Slc2a6/Zbtb20	9
GO:0034599	cellular response to oxidative stress	17/746	276/23328	0.00789382	0.0451202	App/Atp13a2/Bcl2/Cpeb2/Diablo/Hnrnpd/Impact/Ncoa7/Pcgf2/Pdk1/Pink1/Prdx1/Rhob/Sod1/Src/Srxn1/Zfp580	17
GO:0006401	RNA catabolic process	16/746	254/23328	0.00797643	0.0454799	Csde1/Dhx36/Etf1/Fmr1/Fxr1/Hnrnpd/Hnrnpu/Lrpprc/Lsm2/Naf1/Pcbp4/Pum1/Rock2/Ssb/Tnrc6a/Trir	16
GO:0007611	learning or memory	18/746	299/23328	0.00800799	0.0454799	Apoe/App/B2m/Bace1/Braf/Brinp1/Comt/Ep300/Kmt2a/Ncam1/Ndrg4/Ntan1/Paip2/Pten/Snap25/Syt11/Syt4/Tmod2	18
GO:0033619	membrane protein proteolysis	6/746	55/23328	0.0080293	0.0454799	Afg3l2/Apoe/App/Bace1/Clpp/Timp2	6
GO:0045773	positive regulation of axon extension	6/746	55/23328	0.0080293	0.0454799	Apoe/Atp5g1/Ep300/Gsk3b/Map1b/Megf8	6
GO:0051496	positive regulation of stress fiber assembly	6/746	55/23328	0.0080293	0.0454799	Braf/Ccdc88a/Cd47/Pfn1/Pfn2/Rock2	6
GO:0061001	regulation of dendritic spine morphogenesis	6/746	55/23328	0.0080293	0.0454799	Arhgap44/Dhx36/Dnm3/Opa1/Pten/Ube3a	6
GO:0019226	transmission of nerve impulse	8/746	90/23328	0.00816468	0.0461771	Cacna1h/Cacng5/Fmr1/Kcnq2/Pmp22/Scn7a/Sod1/Trpa1	8
GO:0034765	regulation of ion transmembrane transport	26/746	489/23328	0.00835157	0.0471632	Ank2/App/Arl6ip1/Cacna1h/Cacna2d1/Cacng5/Cnih2/Cox17/Fmr1/Fxyd2/Kcna4/Kcnb2/Kcnq2/Kcns3/Kif5b/Mink1/Nipsnap2/Pink1/Pirt/Prkce/Prkg1/Pten/Slc25a4/Snx27/Tcaf1/Zmpste24	26
GO:0010506	regulation of autophagy	17/746	278/23328	0.00845084	0.0476523	Atf6/Atp13a2/Atpif1/Bcl2/Dcn/Ddit3/Eif4g1/Fez2/Gsk3a/Gsk3b/Irgm1/Mtdh/Pink1/Rnf5/Tmem59/Ubqln2/Zmpste24	17
GO:0043112	receptor metabolic process	14/746	212/23328	0.00852739	0.0479466	Ahi1/Apoe/App/Arrb2/Cacng5/Dnm3/Fmr1/Fnta/Grb2/Lrrtm2/Napb/Snap25/Sorl1/Ubqln2	14
GO:0007613	memory	11/746	149/23328	0.00852853	0.0479466	Apoe/App/Bace1/Brinp1/Comt/Ntan1/Paip2/Pten/Snap25/Syt11/Syt4	11
GO:0032273	positive regulation of protein polymerization	10/746	129/23328	0.00855512	0.0479527	Arfip2/Arpc2/Arpc3/Arpc5l/Grb2/Map1b/Pfn1/Pfn2/Prkce/Tppp3	10
GO:0033138	positive regulation of peptidyl-serine phosphorylation	10/746	129/23328	0.00855512	0.0479527	App/Arrb2/Axin1/Bcl2/Braf/Cd44/Eif4g1/Gsk3a/Pfn2/Pink1	10
GO:0060828	regulation of canonical Wnt signaling pathway	15/746	234/23328	0.00859919	0.048128	Amer1/Apc2/Apoe/App/Axin1/Cdk14/Ddit3/Gsk3a/Gsk3b/Lats2/Ppm1a/Rbms3/Src/Tbl1x/Ube2b	15
GO:1901361	organic cyclic compound catabolic process	24/746	442/23328	0.00863206	0.0482402	Acot7/Apoe/Cnp/Comt/Csde1/Dhx36/Entpd3/Etf1/Fmr1/Fxr1/Hmox2/Hnrnpd/Hnrnpu/Lrpprc/Lsm2/Naf1/Nt5c/Pcbp4/Pum1/Qdpr/Rock2/Ssb/Tnrc6a/Trir	24
GO:0040014	regulation of multicellular organism growth	8/746	91/23328	0.00870816	0.0484548	Afg3l2/Ankrd26/App/Bcl2/Celf1/Ppib/Sod1/Zmpste24	8
GO:2000117	negative regulation of cysteine-type endopeptidase activity	8/746	91/23328	0.00870816	0.0484548	Arl6ip1/Arrb2/Cd44/Csnk2a1/Ep300/Herpud1/Src/Triap1	8
GO:0002090	regulation of receptor internalization	7/746	73/23328	0.00872201	0.0484548	Ahi1/App/Arrb2/Fmr1/Lrrtm2/Napb/Ubqln2	7
GO:0042274	ribosomal small subunit biogenesis	7/746	73/23328	0.00872201	0.0484548	Ddx52/mt-Rnr1/Nat10/Riok3/Rps2/Rps8/Tsr3	7
GO:0007062	sister chromatid cohesion	6/746	56/23328	0.00875574	0.048499	Atrx/Ppp2r1a/Pttg1/Smc1a/Smc3/Stag2	6
GO:0015872	dopamine transport	6/746	56/23328	0.00875574	0.048499	Pink1/Rab3a/Sncg/Syt11/Syt4/Syt7	6
GO:0016082	synaptic vesicle priming	4/746	26/23328	0.00885638	0.0487691	Napb/Rab3a/Snap25/Snap47	4
GO:0099010	modification of postsynaptic structure	4/746	26/23328	0.00885638	0.0487691	Arhgap44/Gsk3b/Pfn1/Pfn2	4
GO:1904030	negative regulation of cyclin-dependent protein kinase activity	4/746	26/23328	0.00885638	0.0487691	Actb/Cdkn1a/Lats2/Pten	4
GO:2000637	positive regulation of gene silencing by miRNA	4/746	26/23328	0.00885638	0.0487691	Eif4g1/Fmr1/Fxr1/Pum1	4
GO:0006473	protein acetylation	13/746	192/23328	0.00904407	0.0497182	App/Brd4/Eid1/Ep300/Gsk3b/Kat6a/Kmt2a/Naa20/Naa25/Naa60/Pcgf2/Smarcb1/Zmpste24	13
GO:0002091	negative regulation of receptor internalization	3/746	14/23328	0.00910805	0.0497182	Fmr1/Lrrtm2/Ubqln2	3
GO:0046185	aldehyde catabolic process	3/746	14/23328	0.00910805	0.0497182	Adh5/Akr1a1/Hagh	3
GO:1902931	negative regulation of alcohol biosynthetic process	3/746	14/23328	0.00910805	0.0497182	Apoe/Prkg1/Sod1	3
GO:1904396	regulation of neuromuscular junction development	3/746	14/23328	0.00910805	0.0497182	Gsk3b/Six1/Six4	3
GO:1905666	regulation of protein localization to endosome	3/746	14/23328	0.00910805	0.0497182	Rdx/Rock2/Sorl1	3
GO:0000045	autophagosome assembly	8/746	92/23328	0.00927824	0.0505739	Fez2/Gabarapl2/Irgm1/Map1lc3b/Pink1/Rb1cc1/Rnf5/Ubqln2	8
GO:0021766	hippocampus development	7/746	74/23328	0.00937494	0.0509532	Gsk3b/Kif3a/Ogdh/Pten/Ptprs/Uqcrq/Zbtb18	7
GO:0034404	nucleobase-containing small molecule biosynthetic process	7/746	74/23328	0.00937494	0.0509532	Acot7/Adk/Cnp/Entpd3/Nme1/Nme7/Nt5c	7
GO:0021700	developmental maturation	19/746	327/23328	0.00939871	0.0510087	Ankrd17/App/B4galt6/Bcl2/Calca/Ddit3/Fgfr1/Gsk3b/Nfia/Opa1/Pfn1/Pmp22/Ppp2r1a/Pten/Rab3a/Septin4/Snx10/Syt4/Ywhaz	19
GO:0046622	positive regulation of organ growth	6/746	57/23328	0.00952804	0.0516361	Ep300/Fdps/Fgfr1/Ncam1/Serp1/Slc25a4	6
GO:0000209	protein polyubiquitination	15/746	237/23328	0.00960183	0.0518865	Axin1/Bcl2/Fbxo4/Marchf7/Ppil2/Prpf19/Rnf115/Rnf20/Rnf5/Syvn1/Ttc3/Ube2b/Ube3a/Ube4b/Zfp91	15
GO:0043543	protein acylation	15/746	237/23328	0.00960183	0.0518865	App/Brd4/Eid1/Ep300/Gsk3b/Kat6a/Kmt2a/Naa20/Naa25/Naa60/Ogdh/Pcgf2/Ppm1a/Smarcb1/Zmpste24	15
GO:0007009	plasma membrane organization	9/746	112/23328	0.00984154	0.0531055	A4galt/Ank2/Plekhm2/Pten/Rab3a/Sod1/Sptbn1/Syt11/Syt7	9
GO:0034655	nucleobase-containing compound catabolic process	20/746	352/23328	0.00988848	0.0532824	Acot7/Cnp/Csde1/Dhx36/Entpd3/Etf1/Fmr1/Fxr1/Hnrnpd/Hnrnpu/Lrpprc/Lsm2/Naf1/Nt5c/Pcbp4/Pum1/Rock2/Ssb/Tnrc6a/Trir	20
GO:0006333	chromatin assembly or disassembly	12/746	173/23328	0.00991556	0.0533518	Atrx/Chd3/H2aw/Kat6a/Mphosph8/Naa60/Nap1l1/Nap1l5/Smarca5/Smarcb1/Tpr/Ubn1	12
GO:0044772	mitotic cell cycle phase transition	21/746	376/23328	0.0100184	0.0538281	Ankrd17/App/Appl1/Bcl2/Brd4/Bub3/Calm1/Ccni/Cdk14/Cdkn1a/Crlf3/Dgkz/E2f6/Eif4g1/Ik/Kmt2e/Lats2/Psme2/Pten/Rdx/Tpr	21
GO:0006376	mRNA splice site selection	4/746	27/23328	0.0101385	0.0541642	Celf1/Celf4/Luc7l3/Mbnl1	4
GO:0030970	retrograde protein transport, ER to cytosol	4/746	27/23328	0.0101385	0.0541642	Herpud1/Hsp90b1/Syvn1/Ufd1	4
GO:0060148	positive regulation of posttranscriptional gene silencing	4/746	27/23328	0.0101385	0.0541642	Eif4g1/Fmr1/Fxr1/Pum1	4
GO:1903513	endoplasmic reticulum to cytosol transport	4/746	27/23328	0.0101385	0.0541642	Herpud1/Hsp90b1/Syvn1/Ufd1	4
GO:0060070	canonical Wnt signaling pathway	17/746	284/23328	0.0103131	0.0548916	Amer1/Apc2/Apoe/App/Axin1/Bcl9l/Cdk14/Ddit3/Gsk3a/Gsk3b/Lats2/Ppm1a/Pten/Rbms3/Src/Tbl1x/Ube2b	17
GO:0010761	fibroblast migration	6/746	58/23328	0.0103477	0.0548916	Akap12/Appl1/Braf/Fgfr1/Pmp22/Prkce	6
GO:0035065	regulation of histone acetylation	6/746	58/23328	0.0103477	0.0548916	App/Eid1/Ep300/Kmt2a/Smarcb1/Zmpste24	6
GO:0099172	presynapse organization	6/746	58/23328	0.0103477	0.0548916	App/Bsn/Chd4/Eif4g1/Pten/Ptprs	6
GO:1903902	positive regulation of viral life cycle	6/746	58/23328	0.0103477	0.0548916	Fmr1/Hspa8/Nucks1/Ppib/Rad23a/Vapb	6
GO:0044070	regulation of anion transport	10/746	133/23328	0.010491	0.0555494	Apoe/Arl6ip1/Dpysl2/Fgfr1/Prelid1/Prkg1/Syt4/Tcaf1/Triap1/Trpa1	10
GO:0009408	response to heat	8/746	94/23328	0.0105012	0.0555494	Calca/Dhx36/Dnaja2/Pirt/Pmp22/Sod1/Tpr/Trpa1	8
GO:0010762	regulation of fibroblast migration	5/746	42/23328	0.0105556	0.0556025	Akap12/Appl1/Braf/Fgfr1/Prkce	5
GO:0033048	negative regulation of mitotic sister chromatid segregation	5/746	42/23328	0.0105556	0.0556025	Atrx/Bub3/Ik/Pttg1/Tpr	5
GO:0055023	positive regulation of cardiac muscle tissue growth	5/746	42/23328	0.0105556	0.0556025	Ep300/Fdps/Fgfr1/Ncam1/Slc25a4	5
GO:0018105	peptidyl-serine phosphorylation	19/746	331/23328	0.010603	0.0557738	App/Arrb2/Axin1/Bcl2/Braf/Camk1d/Cd44/Csnk2a1/Eif4g1/Gsk3a/Gsk3b/Lats2/Pdk1/Pfn2/Pink1/Prkce/Pten/Rock2/Src	19
GO:0007519	skeletal muscle tissue development	13/746	196/23328	0.0106363	0.0558708	Bcl2/Bcl9l/Ep300/Mbnl1/Meg3/Myl6/Pmp22/Psma6/Rbfox1/Six1/Six4/Svil/Zbtb18	13
GO:0006913	nucleocytoplasmic transport	18/746	308/23328	0.0106665	0.0558736	Apod/Appl1/Axin1/Cdkn1a/Eif6/Eny2/Ep300/Fyttd1/Gsk3b/Hspa8/Nup93/Ppm1a/Ranbp2/Sarnp/Ssb/Tnfrsf1a/Tnpo2/Tpr	18
GO:0051169	nuclear transport	18/746	308/23328	0.0106665	0.0558736	Apod/Appl1/Axin1/Cdkn1a/Eif6/Eny2/Ep300/Fyttd1/Gsk3b/Hspa8/Nup93/Ppm1a/Ranbp2/Sarnp/Ssb/Tnfrsf1a/Tnpo2/Tpr	18
GO:0031060	regulation of histone methylation	7/746	76/23328	0.0107869	0.0563475	Atrx/Eed/Fh1/Kmt2a/Kmt2e/Rnf20/Smarcb1	7
GO:0051865	protein autoubiquitination	7/746	76/23328	0.0107869	0.0563475	Marchf7/Rnf10/Rnf11/Rnf115/Ube2b/Ube3a/Ube4b	7
GO:0001667	ameboidal-type cell migration	23/746	427/23328	0.0109257	0.0569932	Akap12/Apoe/Appl1/Atp5b/Braf/C1qbp/Dcn/Fgfr1/Megf8/Mia3/Pecam1/Pfn1/Pfn2/Pik3r3/Pmp22/Prkce/Pten/Ptpn23/Rhob/Rock2/Src/Strap/Zfp580	23
GO:1902806	regulation of cell cycle G1/S phase transition	10/746	134/23328	0.0110232	0.0573598	Ankrd17/Appl1/Bcl2/Cdkn1a/Dgkz/Eif4g1/Kmt2e/Psme2/Pten/Rdx	10
GO:0010917	negative regulation of mitochondrial membrane potential	3/746	15/23328	0.011118	0.0573598	Atp5g1/Prelid1/Prkce	3
GO:0031115	negative regulation of microtubule polymerization	3/746	15/23328	0.011118	0.0573598	Capzb/Eml2/Tubb4a	3
GO:0032785	negative regulation of DNA-templated transcription, elongation	3/746	15/23328	0.011118	0.0573598	Axin1/Eapp/Hnrnpu	3
GO:0061051	positive regulation of cell growth involved in cardiac muscle cell development	3/746	15/23328	0.011118	0.0573598	Ep300/Fdps/Slc25a4	3
GO:0072074	kidney mesenchyme development	3/746	15/23328	0.011118	0.0573598	Amer1/Six1/Six4	3
GO:0090042	tubulin deacetylation	3/746	15/23328	0.011118	0.0573598	Ep300/Fnta/Fry	3
GO:1902165	regulation of intrinsic apoptotic signaling pathway in response to DNA damage by p53 class mediator	3/746	15/23328	0.011118	0.0573598	Cd44/Marchf7/Triap1	3
GO:0021954	central nervous system neuron development	8/746	95/23328	0.0111556	0.0574751	B4galt6/Fgfr1/Ogdh/Plxna4/Pten/Robo2/Ubb/Uqcrq	8
GO:0007528	neuromuscular junction development	6/746	59/23328	0.0112161	0.0576289	Afg3l2/App/Gsk3b/Pmp22/Six1/Six4	6
GO:0042551	neuron maturation	6/746	59/23328	0.0112161	0.0576289	App/B4galt6/Bcl2/Gsk3b/Opa1/Pmp22	6
GO:0051346	negative regulation of hydrolase activity	22/746	405/23328	0.011529	0.0589455	App/Arl6ip1/Arrb2/Atpif1/Bod1l/Cd44/Cpeb2/Csnk2a1/Csrnp3/Cstb/Ep300/Herpud1/Pecam1/Rdx/Rock2/Sorl1/Spock3/Src/Timp2/Tmem132d/Triap1/Ubxn1	22
GO:0051560	mitochondrial calcium ion homeostasis	4/746	28/23328	0.011535	0.0589455	Afg3l2/Prkce/Rap1gds1/Smdt1	4
GO:0098698	postsynaptic specialization assembly	4/746	28/23328	0.011535	0.0589455	Gap43/Lrrtm2/Pten/Ptprs	4
GO:1904861	excitatory synapse assembly	4/746	28/23328	0.011535	0.0589455	Lrrtm2/Nptn/Pten/Ptprs	4
GO:0002753	cytoplasmic pattern recognition receptor signaling pathway	5/746	43/23328	0.0116379	0.0591496	Ankrd17/C1qbp/Pum1/Riok3/Ufd1	5
GO:0042771	intrinsic apoptotic signaling pathway in response to DNA damage by p53 class mediator	5/746	43/23328	0.0116379	0.0591496	Cd44/Cdkn1a/Ep300/Marchf7/Triap1	5
GO:0046782	regulation of viral transcription	5/746	43/23328	0.0116379	0.0591496	Ep300/Nucks1/Pfn1/Smarcb1/Zfp639	5
GO:0050685	positive regulation of mRNA processing	5/746	43/23328	0.0116379	0.0591496	Celf4/Dhx36/Hspa8/Prpf19/Snrnp70	5
GO:0045787	positive regulation of cell cycle	20/746	358/23328	0.0117392	0.0595413	Ankrd17/App/Asns/Atrx/Brd4/Cdkn1a/Crlf3/Dynlt3/Eif4g1/Fgfr1/Fnta/Hnrnpu/Kmt2e/Prkce/Rad23a/Rdx/Rock2/Src/Tpr/Ube2b	20
GO:0035051	cardiocyte differentiation	12/746	177/23328	0.0117466	0.0595413	Arrb2/Dhx36/Ep300/Fdps/Gsk3a/Gsk3b/Hnrnpu/Mef2a/Prkg1/Slc25a4/Yy1/Zmpste24	12
GO:0016055	Wnt signaling pathway	23/746	430/23328	0.0117987	0.0597249	Amer1/Apc2/Apoe/App/Atp6v0c/Axin1/Bcl9l/Cd44/Cdk14/Cpe/Csnk2a1/Ddit3/Gsk3a/Gsk3b/Lats2/Nxn/Ppm1a/Pten/Rbms3/Snx3/Src/Tbl1x/Ube2b	23
GO:0030838	positive regulation of actin filament polymerization	8/746	96/23328	0.0118396	0.0598514	Arfip2/Arpc2/Arpc3/Arpc5l/Grb2/Pfn1/Pfn2/Prkce	8
GO:0034764	positive regulation of transmembrane transport	15/746	243/23328	0.011883	0.0599902	Ank2/Appl1/Arl6ip1/Braf/Cacna2d1/Cox17/Kif5b/Mef2a/Nipsnap2/Pink1/Pirt/Prkg1/Rap1a/Slc25a4/Tcaf1	15
GO:0009636	response to toxic substance	9/746	116/23328	0.012217	0.0615112	Adh5/Akr1a1/Arnt2/Bcl2/Cnp/Gstm5/Pink1/Prdx1/Sod1	9
GO:0043487	regulation of RNA stability	9/746	116/23328	0.012217	0.0615112	Dhx36/Fmr1/Fxr1/Hnrnpd/Hnrnpu/Naf1/Pcbp4/Pum1/Rock2	9
GO:0005977	glycogen metabolic process	7/746	78/23328	0.0123472	0.0616712	Gfpt1/Gsk3a/Gsk3b/Gyg/Ppp1r1a/Ptges3/Rb1cc1	7
GO:0006073	cellular glucan metabolic process	7/746	78/23328	0.0123472	0.0616712	Gfpt1/Gsk3a/Gsk3b/Gyg/Ppp1r1a/Ptges3/Rb1cc1	7
GO:0044042	glucan metabolic process	7/746	78/23328	0.0123472	0.0616712	Gfpt1/Gsk3a/Gsk3b/Gyg/Ppp1r1a/Ptges3/Rb1cc1	7
GO:0046785	microtubule polymerization	7/746	78/23328	0.0123472	0.0616712	Capzb/Eml2/Hdgfl3/Map1b/Mzt1/Tppp3/Tubb4a	7
GO:0072332	intrinsic apoptotic signaling pathway by p53 class mediator	7/746	78/23328	0.0123472	0.0616712	Cd44/Cdkn1a/Ep300/Marchf7/Rrm2b/Triap1/Ubb	7
GO:1901983	regulation of protein acetylation	7/746	78/23328	0.0123472	0.0616712	App/Eid1/Ep300/Gsk3b/Kmt2a/Smarcb1/Zmpste24	7
GO:0099072	regulation of postsynaptic membrane neurotransmitter receptor levels	8/746	97/23328	0.012554	0.0626211	Arhgap44/Cacng5/Cplx1/Dnm3/Gsk3b/Rap1a/Snap25/Snap47	8
GO:0035821	modulation of process of other organism	10/746	137/23328	0.0127429	0.0634774	Apoe/Ep300/Fmr1/Hspa8/Irgm1/Nucks1/Ppib/Smarcb1/Vapb/Zfp639	10
GO:0008631	intrinsic apoptotic signaling pathway in response to oxidative stress	5/746	44/23328	0.0127932	0.0634774	Bcl2/Diablo/Pdk1/Pink1/Sod1	5
GO:0033046	negative regulation of sister chromatid segregation	5/746	44/23328	0.0127932	0.0634774	Atrx/Bub3/Ik/Pttg1/Tpr	5
GO:0046621	negative regulation of organ growth	5/746	44/23328	0.0127932	0.0634774	Ankrd26/Gsk3a/Mapk11/Pten/Yy1	5
GO:0048193	Golgi vesicle transport	16/746	268/23328	0.012868	0.0637024	Arfgap2/Copg2/Exoc1/Gabarapl2/Gm7271/Mia3/Mppe1/Rabep1/Snx12/Snx3/Sorl1/Sptbn1/Trappc1/Trappc3l/Vapb/Vps29	16
GO:0032414	positive regulation of ion transmembrane transporter activity	9/746	117/23328	0.0128724	0.0637024	Ank2/Cacna2d1/Cox17/Kif5b/Nipsnap2/Pink1/Pirt/Prkg1/Tcaf1	9
GO:0010800	positive regulation of peptidyl-threonine phosphorylation	4/746	29/23328	0.0130493	0.0643239	App/Axin1/Gsk3a/Gsk3b	4
GO:0034629	cellular protein-containing complex localization	4/746	29/23328	0.0130493	0.0643239	Exoc1/Gm7271/Klhl21/Mzt1	4
GO:1902235	regulation of endoplasmic reticulum stress-induced intrinsic apoptotic signaling pathway	4/746	29/23328	0.0130493	0.0643239	Herpud1/Opa1/Serinc3/Syvn1	4
GO:0006446	regulation of translational initiation	6/746	61/23328	0.0131051	0.0645143	Bc1/Eif4g1/Fmr1/Impact/Paip2/Tpr	6
GO:1902117	positive regulation of organelle assembly	7/746	79/23328	0.0131854	0.0648251	Arpc2/Ccdc88a/Dynll1/Ep300/G3bp2/Kctd17/Src	7
GO:0071482	cellular response to light stimulus	8/746	98/23328	0.0132995	0.0651034	Cdkn1a/Dhx36/Ep300/Fmr1/H2aw/Impact/Triap1/Yy1	8
GO:0006103	2-oxoglutarate metabolic process	3/746	16/23328	0.0133632	0.0651034	Got1/Mrps36/Ogdh	3
GO:0043518	negative regulation of DNA damage response, signal transduction by p53 class mediator	3/746	16/23328	0.0133632	0.0651034	Cd44/Marchf7/Pcbp4	3
GO:0048681	negative regulation of axon regeneration	3/746	16/23328	0.0133632	0.0651034	Pten/Ptprs/Rtn4r	3
GO:0090141	positive regulation of mitochondrial fission	3/746	16/23328	0.0133632	0.0651034	Dcn/Mff/Pink1	3
GO:1900037	regulation of cellular response to hypoxia	3/746	16/23328	0.0133632	0.0651034	Chchd2/Pink1/Rock2	3
GO:1902430	negative regulation of amyloid-beta formation	3/746	16/23328	0.0133632	0.0651034	Apoe/Olfm1/Sorl1	3
GO:0051495	positive regulation of cytoskeleton organization	14/746	225/23328	0.0138539	0.0674067	Arfip2/Arpc2/Arpc3/Arpc5l/Braf/Ccdc88a/Cd47/Ep300/Grb2/Map1b/Pfn1/Pfn2/Prkce/Rock2	14
GO:0042181	ketone biosynthetic process	5/746	45/23328	0.0140236	0.0679511	Cacna1h/Coq9/Ndufa9/Prkg1/Scp2	5
GO:0060421	positive regulation of heart growth	5/746	45/23328	0.0140236	0.0679511	Ep300/Fdps/Fgfr1/Ncam1/Slc25a4	5
GO:2001259	positive regulation of cation channel activity	7/746	80/23328	0.0140638	0.0679511	Ank2/Cacna2d1/Kif5b/Nipsnap2/Pink1/Pirt/Prkg1	7
GO:0045185	maintenance of protein location	8/746	99/23328	0.0140768	0.0679511	Ccdc88a/Hnrnpu/Pex5l/Pfn1/Pink1/Sorl1/Tnrc6a/Twf1	8
GO:0097061	dendritic spine organization	8/746	99/23328	0.0140768	0.0679511	Apoe/App/Arhgap44/Dhx36/Dnm3/Opa1/Pten/Ube3a	8
GO:0031102	neuron projection regeneration	6/746	62/23328	0.0141284	0.0679511	Bcl2/Braf/Gap43/Pten/Ptprs/Rtn4r	6
GO:0032387	negative regulation of intracellular transport	6/746	62/23328	0.0141284	0.0679511	Apod/Cnih2/Map1b/Snx12/Snx3/Tpr	6
GO:0043966	histone H3 acetylation	6/746	62/23328	0.0141284	0.0679511	Brd4/Ep300/Kat6a/Kmt2a/Naa60/Smarcb1	6
GO:0072665	protein localization to vacuole	6/746	62/23328	0.0141284	0.0679511	Atp13a2/Cacng5/Hspa8/Rock2/Sorl1/Vps37c	6
GO:0016569	covalent chromatin modification	24/746	462/23328	0.0142246	0.0682978	App/Arid4b/Atrx/Brd4/Eed/Eid1/Eny2/Ep300/Fh1/Fmr1/Kat6a/Kmt2a/Kmt2e/Mphosph8/Naa60/Pcgf2/Pink1/Rnf20/Smarcb1/Tbl1x/Ube2b/Usp16/Usp7/Zmpste24	24
GO:0050708	regulation of protein secretion	20/746	365/23328	0.0142368	0.0682978	Ahi1/Apoe/Atp13a2/Cpt1a/Dynll1/Eny2/Ep300/Exoc1/Kif5b/Prkce/Ptpn23/Rab11fip3/Serp1/Socs1/Sorl1/Src/Syt11/Syt4/Syt7/Trpa1	20
GO:0048813	dendrite morphogenesis	12/746	182/23328	0.0143887	0.0689382	Arhgap44/Dhx36/Dnm3/Gsk3b/Kidins220/Mef2a/Mink1/Opa1/Pten/Rbfox2/Rock2/Ube3a	12
GO:0010631	epithelial cell migration	17/746	295/23328	0.0145621	0.0696804	Apoe/Atp5b/Dcn/Fgfr1/Mia3/Pecam1/Pfn1/Pfn2/Pik3r3/Prkce/Pten/Ptpn23/Rhob/Rock2/Src/Strap/Zfp580	17
GO:0030178	negative regulation of Wnt signaling pathway	11/746	161/23328	0.0146581	0.069822	Amer1/Apc2/Apoe/App/Axin1/Ddit3/Gsk3a/Gsk3b/Lats2/Nxn/Rbms3	11
GO:0006515	protein quality control for misfolded or incompletely synthesized proteins	4/746	30/23328	0.0146845	0.069822	Clpp/Rnf5/Ufd1/Zyg11b	4
GO:0006734	NADH metabolic process	4/746	30/23328	0.0146845	0.069822	Ldha/Mdh1/Mdh2/Ogdh	4
GO:0010955	negative regulation of protein processing	4/746	30/23328	0.0146845	0.069822	Fmr1/Glg1/Snx12/Tmem59	4
GO:1903318	negative regulation of protein maturation	4/746	30/23328	0.0146845	0.069822	Fmr1/Glg1/Snx12/Tmem59	4
GO:0006304	DNA modification	8/746	100/23328	0.0148867	0.070694	Gsk3a/Gsk3b/Kmt2a/Kmt2e/Meg3/Mphosph8/Usp7/Zmpste24	8
GO:0044270	cellular nitrogen compound catabolic process	21/746	391/23328	0.0149969	0.0711275	Acot7/Cnp/Csde1/Dhx36/Entpd3/Etf1/Fmr1/Fxr1/Hmox2/Hnrnpd/Hnrnpu/Lrpprc/Lsm2/Naf1/Nt5c/Pcbp4/Pum1/Rock2/Ssb/Tnrc6a/Trir	21
GO:0070936	protein K48-linked ubiquitination	6/746	63/23328	0.0152061	0.0719861	Rnf115/Rnf5/Syvn1/Ttc3/Ube2b/Ube3a	6
GO:0010675	regulation of cellular carbohydrate metabolic process	11/746	162/23328	0.0152885	0.0719861	Ep300/Gfpt1/Pdk1/Ppp4r3b/Prkce/Prkg1/Ranbp2/Slc45a3/Src/Usp7/Zmpste24	11
GO:0003254	regulation of membrane depolarization	5/746	46/23328	0.015331	0.0719861	B2m/Dcn/Got1/Mllt11/Src	5
GO:0010259	multicellular organism aging	5/746	46/23328	0.015331	0.0719861	Meg3/Ndufs6/Pmp22/Serp1/Zmpste24	5
GO:0010799	regulation of peptidyl-threonine phosphorylation	5/746	46/23328	0.015331	0.0719861	App/Axin1/Eif4g1/Gsk3a/Gsk3b	5
GO:0019083	viral transcription	5/746	46/23328	0.015331	0.0719861	Ep300/Nucks1/Pfn1/Smarcb1/Zfp639	5
GO:0019228	neuronal action potential	5/746	46/23328	0.015331	0.0719861	Cacna1h/Fmr1/Pmp22/Scn7a/Trpa1	5
GO:0051985	negative regulation of chromosome segregation	5/746	46/23328	0.015331	0.0719861	Atrx/Bub3/Ik/Pttg1/Tpr	5
GO:0016197	endosomal transport	14/746	228/23328	0.0153862	0.0721551	Arhgap44/Leprotl1/Ndrg4/Ptpn23/Rab11fip3/Snap25/Snx12/Snx27/Snx3/Sorl1/Vps16/Vps29/Vps37c/Vps50	14
GO:0090132	epithelium migration	17/746	297/23328	0.0154636	0.0724275	Apoe/Atp5b/Dcn/Fgfr1/Mia3/Pecam1/Pfn1/Pfn2/Pik3r3/Prkce/Pten/Ptpn23/Rhob/Rock2/Src/Strap/Zfp580	17
GO:0007411	axon guidance	15/746	251/23328	0.0155599	0.0727573	Alcam/App/Chn1/Dpysl2/Gap43/Kif3a/Kif5a/Kif5b/Megf8/Ncam1/Nptn/Plxna4/Plxnc1/Robo2/Rtn4r	15
GO:0060538	skeletal muscle organ development	13/746	206/23328	0.0155727	0.0727573	Bcl2/Bcl9l/Ep300/Mbnl1/Meg3/Myl6/Pmp22/Psma6/Rbfox1/Six1/Six4/Svil/Zbtb18	13
GO:2000060	positive regulation of ubiquitin-dependent protein catabolic process	8/746	101/23328	0.0157299	0.0734006	Axin1/Gsk3a/Gsk3b/Herpud1/Pten/Rad23a/Ubqln2/Zyg11b	8
GO:0042542	response to hydrogen peroxide	9/746	121/23328	0.0157574	0.0734027	Bcl2/Impact/Pcgf2/Pink1/Rhob/Sod1/Src/Trpa1/Zfp580	9
GO:0002431	Fc receptor mediated stimulatory signaling pathway	3/746	17/23328	0.0158474	0.0734027	Appl1/Cd47/Rap1a	3
GO:0036120	cellular response to platelet-derived growth factor stimulus	3/746	17/23328	0.0158474	0.0734027	Arpc2/Prkce/Src	3
GO:0036124	histone H3-K9 trimethylation	3/746	17/23328	0.0158474	0.0734027	Arid4b/Atrx/Smarcb1	3
GO:0051895	negative regulation of focal adhesion assembly	3/746	17/23328	0.0158474	0.0734027	Apod/Pten/Src	3
GO:0150118	negative regulation of cell-substrate junction organization	3/746	17/23328	0.0158474	0.0734027	Apod/Pten/Src	3
GO:0009416	response to light stimulus	17/746	298/23328	0.0159303	0.0736957	App/Bcl2/Braf/Cdkn1a/Dhx36/Dynlrb1/Ep300/Fmr1/H2aw/Impact/Kmt2a/Ndrg4/Rom1/Triap1/Ube2b/Ube4b/Yy1	17
GO:0097485	neuron projection guidance	15/746	252/23328	0.0160751	0.0742742	Alcam/App/Chn1/Dpysl2/Gap43/Kif3a/Kif5a/Kif5b/Megf8/Ncam1/Nptn/Plxna4/Plxnc1/Robo2/Rtn4r	15
GO:0030522	intracellular receptor signaling pathway	13/746	207/23328	0.0161488	0.0745232	Ankrd17/Arrb2/C1qbp/Ep300/Klf9/Ptges3/Pum1/Rbfox2/Riok3/Src/Strn3/Ube3a/Ufd1	13
GO:0052548	regulation of endopeptidase activity	19/746	346/23328	0.0162552	0.0749222	App/Arl6ip1/Arrb2/Atp13a2/Cd44/Csnk2a1/Diablo/Ep300/Herpud1/Prelid1/Prr7/Psme2/Rock2/Sorl1/Spock3/Src/Timp2/Triap1/Usp50	19
GO:0090130	tissue migration	17/746	299/23328	0.0164079	0.0750546	Apoe/Atp5b/Dcn/Fgfr1/Mia3/Pecam1/Pfn1/Pfn2/Pik3r3/Prkce/Pten/Ptpn23/Rhob/Rock2/Src/Strap/Zfp580	17
GO:0055074	calcium ion homeostasis	25/746	493/23328	0.016437	0.0750546	Afg3l2/Ank2/Apoe/App/Atp13a2/Atp2b1/Bcl2/Cacna2d1/Calca/Ccdc47/Cib2/Ddit3/Gng3/Got1/Herpud1/Kcnk3/Kctd17/Nptn/Prkce/Prkg1/Rap1gds1/Smdt1/Snx10/Trpa1/Vapb	25
GO:0002092	positive regulation of receptor internalization	4/746	31/23328	0.0164435	0.0750546	Ahi1/App/Arrb2/Fmr1	4
GO:0035640	exploration behavior	4/746	31/23328	0.0164435	0.0750546	Apoe/Brinp1/Kmt2a/Prkce	4
GO:0042168	heme metabolic process	4/746	31/23328	0.0164435	0.0750546	Atpif1/Hmox2/Slc25a39/Snx3	4
GO:0045920	negative regulation of exocytosis	4/746	31/23328	0.0164435	0.0750546	Braf/Fmr1/Rap1a/Syt4	4
GO:0060074	synapse maturation	4/746	31/23328	0.0164435	0.0750546	Nfia/Pfn1/Pten/Ywhaz	4
GO:1903421	regulation of synaptic vesicle recycling	4/746	31/23328	0.0164435	0.0750546	Dnm3/Mff/Syt11/Syt7	4
GO:0003158	endothelium development	9/746	122/23328	0.0165473	0.0754366	Hey1/Pecam1/Ptprs/Rap1a/Rap2c/Rdx/Rhob/Rock2/Tnfrsf1a	9
GO:0033135	regulation of peptidyl-serine phosphorylation	11/746	164/23328	0.0166102	0.0756317	App/Arrb2/Axin1/Bcl2/Braf/Cd44/Eif4g1/Gsk3a/Pfn2/Pink1/Pten	11
GO:0060964	regulation of gene silencing by miRNA	5/746	47/23328	0.0167174	0.076028	Eif4g1/Fmr1/Fxr1/Pum1/Zmpste24	5
GO:0034401	chromatin organization involved in regulation of transcription	10/746	143/23328	0.0167778	0.0762105	Eed/Elof1/H2aw/H2az1/Mphosph8/Pcgf2/Sertad1/Smarca5/Tpr/Ube2b	10
GO:0072384	organelle transport along microtubule	7/746	83/23328	0.0169487	0.0768939	Cnih2/Copg2/Kif1b/Kif5a/Kif5b/Map1b/Ubb	7
GO:0007059	chromosome segregation	18/746	324/23328	0.0170859	0.077423	Arl8a/Atrx/Brd4/Bub3/Csnk2a1/Hnrnpu/Ik/Naa60/Ppp2r1a/Pttg1/Pum1/Slc25a5/Smc1a/Smc3/Stag2/Tpr/Ube2b/Zwint	18
GO:0090068	positive regulation of cell cycle process	15/746	254/23328	0.0171447	0.0775959	Ankrd17/App/Atrx/Brd4/Cdkn1a/Crlf3/Eif4g1/Fgfr1/Hnrnpu/Kmt2e/Prkce/Rdx/Rock2/Tpr/Ube2b	15
GO:0048511	rhythmic process	17/746	301/23328	0.0173963	0.0785957	Arrb2/Csnk2a1/Ep300/Gfpt1/Gsk3b/Hnrnpd/Hnrnpu/Klf9/Kmt2a/Ndufa9/Nrip1/Prkg1/Pten/Rock2/Src/Ube3a/Usp7	17
GO:0046700	heterocycle catabolic process	21/746	397/23328	0.0174656	0.0785957	Acot7/Cnp/Csde1/Dhx36/Entpd3/Etf1/Fmr1/Fxr1/Hmox2/Hnrnpd/Hnrnpu/Lrpprc/Lsm2/Naf1/Nt5c/Pcbp4/Pum1/Rock2/Ssb/Tnrc6a/Trir	21
GO:0015748	organophosphate ester transport	8/746	103/23328	0.0175189	0.0785957	Apoe/Atp11a/Prelid1/Scp2/Slc25a4/Slc25a5/Tmem30a/Triap1	8
GO:0051983	regulation of chromosome segregation	8/746	103/23328	0.0175189	0.0785957	Atrx/Bub3/Csnk2a1/Hnrnpu/Ik/Pttg1/Pum1/Tpr	8
GO:0032233	positive regulation of actin filament bundle assembly	6/746	65/23328	0.0175298	0.0785957	Braf/Ccdc88a/Cd47/Pfn1/Pfn2/Rock2	6
GO:0045454	cell redox homeostasis	6/746	65/23328	0.0175298	0.0785957	Ddit3/Egln2/Glrx5/Nxn/Pdia3/Prdx1	6
GO:0090398	cellular senescence	6/746	65/23328	0.0175298	0.0785957	B2m/Cdkn1a/Kat6a/Opa1/Ypel3/Zmpste24	6
GO:0010508	positive regulation of autophagy	10/746	144/23328	0.0175328	0.0785957	Atf6/Atpif1/Dcn/Ddit3/Gsk3a/Gsk3b/Irgm1/Mtdh/Pink1/Tmem59	10
GO:0022406	membrane docking	7/746	84/23328	0.0179968	0.0802925	Ncam1/Ndrg4/Pex16/Rab3a/Snx3/Vapb/Vps11	7
GO:0031669	cellular response to nutrient levels	12/746	188/23328	0.0181291	0.0802925	Asns/Bcl2/Cdkn1a/Comt/Cpeb4/Dnajc15/Eif4g1/Gabarapl2/Impact/Map1lc3b/Pdia3/Tnrc6a	12
GO:0006110	regulation of glycolytic process	5/746	48/23328	0.0181846	0.0802925	App/Eif6/Ep300/Slc2a6/Zbtb20	5
GO:0051963	regulation of synapse assembly	9/746	124/23328	0.0182134	0.0802925	Amigo3/App/Eif4g1/Gap43/Gsk3b/Lrrtm2/Ptprs/Six1/Six4	9
GO:0016570	histone modification	23/746	448/23328	0.0182798	0.0802925	App/Arid4b/Atrx/Brd4/Eed/Eid1/Eny2/Ep300/Fh1/Fmr1/Kat6a/Kmt2a/Kmt2e/Naa60/Pcgf2/Pink1/Rnf20/Smarcb1/Tbl1x/Ube2b/Usp16/Usp7/Zmpste24	23
GO:0007007	inner mitochondrial membrane organization	4/746	32/23328	0.018329	0.0802925	Afg3l2/Opa1/Pink1/Uqcc3	4
GO:0010614	negative regulation of cardiac muscle hypertrophy	4/746	32/23328	0.018329	0.0802925	Gsk3a/Gsk3b/Tnfrsf1a/Yy1	4
GO:0032212	positive regulation of telomere maintenance via telomerase	4/746	32/23328	0.018329	0.0802925	Cct7/Fbxo4/Nek7/Tcp1	4
GO:0048026	positive regulation of mRNA splicing, via spliceosome	4/746	32/23328	0.018329	0.0802925	Celf4/Hspa8/Prpf19/Snrnp70	4
GO:0050686	negative regulation of mRNA processing	4/746	32/23328	0.018329	0.0802925	C1qbp/Celf4/Pcbp4/Rnf20	4
GO:0055022	negative regulation of cardiac muscle tissue growth	4/746	32/23328	0.018329	0.0802925	Gsk3a/Mapk11/Pten/Yy1	4
GO:0061117	negative regulation of heart growth	4/746	32/23328	0.018329	0.0802925	Gsk3a/Mapk11/Pten/Yy1	4
GO:0070536	protein K63-linked deubiquitination	4/746	32/23328	0.018329	0.0802925	Psmd14/Usp16/Usp50/Usp7	4
GO:0090504	epiboly	4/746	32/23328	0.018329	0.0802925	Cd151/Cd44/Megf8/Pten	4
GO:0015844	monoamine transport	8/746	104/23328	0.0184662	0.0802925	Actb/Pink1/Rab3a/Sdhd/Sncg/Syt11/Syt4/Syt7	8
GO:0043488	regulation of mRNA stability	8/746	104/23328	0.0184662	0.0802925	Dhx36/Fmr1/Fxr1/Hnrnpd/Hnrnpu/Pcbp4/Pum1/Rock2	8
GO:0000083	regulation of transcription involved in G1/S transition of mitotic cell cycle	3/746	18/23328	0.0185731	0.0802925	Brd4/Cdk14/E2f6	3
GO:0006085	acetyl-CoA biosynthetic process	3/746	18/23328	0.0185731	0.0802925	Pdhb/Pdhx/Pdk1	3
GO:0006851	mitochondrial calcium ion transmembrane transport	3/746	18/23328	0.0185731	0.0802925	Afg3l2/Opa1/Smdt1	3
GO:0014041	regulation of neuron maturation	3/746	18/23328	0.0185731	0.0802925	Bcl2/Gsk3b/Opa1	3
GO:0036119	response to platelet-derived growth factor	3/746	18/23328	0.0185731	0.0802925	Arpc2/Prkce/Src	3
GO:0038093	Fc receptor signaling pathway	3/746	18/23328	0.0185731	0.0802925	Appl1/Cd47/Rap1a	3
GO:0042026	protein refolding	3/746	18/23328	0.0185731	0.0802925	B2m/Dnaja2/Hspa8	3
GO:0042407	cristae formation	3/746	18/23328	0.0185731	0.0802925	Afg3l2/Pink1/Uqcc3	3
GO:0070571	negative regulation of neuron projection regeneration	3/746	18/23328	0.0185731	0.0802925	Pten/Ptprs/Rtn4r	3
GO:0097091	synaptic vesicle clustering	3/746	18/23328	0.0185731	0.0802925	Pten/Rab3a/Syn2	3
GO:0099150	regulation of postsynaptic specialization assembly	3/746	18/23328	0.0185731	0.0802925	Gap43/Lrrtm2/Ptprs	3
GO:0150052	regulation of postsynapse assembly	3/746	18/23328	0.0185731	0.0802925	Gap43/Lrrtm2/Ptprs	3
GO:1902992	negative regulation of amyloid precursor protein catabolic process	3/746	18/23328	0.0185731	0.0802925	Apoe/Olfm1/Sorl1	3
GO:1904706	negative regulation of vascular associated smooth muscle cell proliferation	3/746	18/23328	0.0185731	0.0802925	Cdkn1a/Prkg1/Pten	3
GO:1990000	amyloid fibril formation	3/746	18/23328	0.0185731	0.0802925	Apoe/App/B2m	3
GO:0043967	histone H4 acetylation	6/746	66/23328	0.0187783	0.0810862	Brd4/Ep300/Kmt2a/Naa60/Smarcb1/Zmpste24	6
GO:0010212	response to ionizing radiation	9/746	125/23328	0.0190907	0.0822677	Bcl2/Cdkn1a/Fbxo4/Grb2/Ints3/Nucks1/Rhob/Swi5/Zmpste24	9
GO:0016573	histone acetylation	10/746	146/23328	0.0191175	0.0822677	App/Brd4/Eid1/Ep300/Kat6a/Kmt2a/Naa60/Pcgf2/Smarcb1/Zmpste24	10
GO:0019233	sensory perception of pain	10/746	146/23328	0.0191175	0.0822677	Arrb2/Bace1/Cacna1h/Calca/Comt/Fgfr1/Ncam1/Phf24/Ptges3/Trpa1	10
GO:0010632	regulation of epithelial cell migration	14/746	235/23328	0.0194654	0.0835736	Apoe/Atp5b/Dcn/Fgfr1/Pfn1/Pfn2/Prkce/Pten/Ptpn23/Rhob/Rock2/Src/Strap/Zfp580	14
GO:0031334	positive regulation of protein-containing complex assembly	14/746	235/23328	0.0194654	0.0835736	Arfip2/Arpc2/Arpc3/Arpc5l/Eif4g1/Grb2/Gsk3b/Map1b/Pfn1/Pfn2/Prkce/Src/Tppp3/Usp50	14
GO:0006874	cellular calcium ion homeostasis	24/746	476/23328	0.0196306	0.084151	Afg3l2/Ank2/Apoe/App/Atp13a2/Atp2b1/Bcl2/Cacna2d1/Calca/Ccdc47/Cib2/Ddit3/Gng3/Got1/Herpud1/Kcnk3/Kctd17/Nptn/Prkce/Prkg1/Rap1gds1/Smdt1/Trpa1/Vapb	24
GO:0006695	cholesterol biosynthetic process	5/746	49/23328	0.0197341	0.084151	Apoe/Fdps/Sc5d/Scp2/Sod1	5
GO:0030490	maturation of SSU-rRNA	5/746	49/23328	0.0197341	0.084151	Ddx52/Nat10/Riok3/Rps8/Tsr3	5
GO:0032784	regulation of DNA-templated transcription, elongation	5/746	49/23328	0.0197341	0.084151	Axin1/Brd4/Eapp/Hnrnpu/Zmynd11	5
GO:0033120	positive regulation of RNA splicing	5/746	49/23328	0.0197341	0.084151	Celf4/Hspa8/Prpf19/Smn1/Snrnp70	5
GO:1902653	secondary alcohol biosynthetic process	5/746	49/23328	0.0197341	0.084151	Apoe/Fdps/Sc5d/Scp2/Sod1	5
GO:0090307	mitotic spindle assembly	6/746	67/23328	0.0200861	0.0854581	Hnrnpu/Mzt1/Smc1a/Smc3/Stag2/Tpr	6
GO:2000756	regulation of peptidyl-lysine acetylation	6/746	67/23328	0.0200861	0.0854581	App/Eid1/Ep300/Kmt2a/Smarcb1/Zmpste24	6
GO:0045930	negative regulation of mitotic cell cycle	14/746	236/23328	0.0201092	0.0854594	Atrx/Bcl2/Brinp1/Bub3/Cdkn1a/Dgkz/Ik/Ints3/Pten/Pttg1/Pura/Timp2/Tpr/Zwint	14
GO:0006405	RNA export from nucleus	7/746	86/23328	0.0202281	0.0858679	Eif6/Eny2/Fyttd1/Nup93/Sarnp/Ssb/Tpr	7
GO:0007179	transforming growth factor beta receptor signaling pathway	11/746	169/23328	0.0202866	0.0858721	Appl1/Arrb2/Axin1/Bcl9l/Ep300/Glg1/Got1/Onecut2/Ppm1a/Src/Strap	11
GO:0034260	negative regulation of GTPase activity	4/746	33/23328	0.0203433	0.0858721	Arrb2/Cpeb2/Pecam1/Rdx	4
GO:0045745	positive regulation of G protein-coupled receptor signaling pathway	4/746	33/23328	0.0203433	0.0858721	App/Gsk3a/Tmod2/Ubqln2	4
GO:0050654	chondroitin sulfate proteoglycan metabolic process	4/746	33/23328	0.0203433	0.0858721	B3gat3/Dcn/Dsel/Spock3	4
GO:0061157	mRNA destabilization	4/746	33/23328	0.0203433	0.0858721	Dhx36/Hnrnpd/Pum1/Rock2	4
GO:0014812	muscle cell migration	8/746	106/23328	0.0204698	0.0863092	Arpc2/Bcl2/Ndrg4/Prkg1/Six1/Six4/Sorl1/Src	8
GO:0001818	negative regulation of cytokine production	15/746	260/23328	0.0206824	0.0871083	Apod/Arrb2/Atp2b1/C1qbp/Cd59a/Ddit3/Fgfr1/Ndfip1/Nptn/Ptprs/Sars/Syt11/Tnfrsf1a/Ufd1/Yy1	15
GO:0006611	protein export from nucleus	9/746	127/23328	0.0209365	0.0879814	Eif6/Eny2/Fyttd1/Gsk3b/Nup93/Ppm1a/Sarnp/Ssb/Tpr	9
GO:0060996	dendritic spine development	9/746	127/23328	0.0209365	0.0879814	Apoe/Arhgap44/Dhx36/Dnm3/Fmr1/Opa1/Pten/Ptprs/Ube3a	9
GO:0062197	cellular response to chemical stress	18/746	332/23328	0.0212573	0.0886431	App/Atp13a2/Bcl2/Cpeb2/Ddit3/Diablo/Hnrnpd/Impact/Ncoa7/Pcgf2/Pdk1/Pink1/Prdx1/Rhob/Sod1/Src/Srxn1/Zfp580	18
GO:0007032	endosome organization	5/746	50/23328	0.0213677	0.0886431	Rab5b/Snx10/Snx3/Usp50/Vps11	5
GO:0060147	regulation of posttranscriptional gene silencing	5/746	50/23328	0.0213677	0.0886431	Eif4g1/Fmr1/Fxr1/Pum1/Zmpste24	5
GO:0060966	regulation of gene silencing by RNA	5/746	50/23328	0.0213677	0.0886431	Eif4g1/Fmr1/Fxr1/Pum1/Zmpste24	5
GO:0006354	DNA-templated transcription, elongation	6/746	68/23328	0.0214545	0.0886431	Axin1/Brd4/Eapp/Elof1/Hnrnpu/Zmynd11	6
GO:0030032	lamellipodium assembly	6/746	68/23328	0.0214545	0.0886431	Arpc2/Avil/Capzb/Ccdc88a/Pmp22/Twf1	6
GO:0099601	regulation of neurotransmitter receptor activity	6/746	68/23328	0.0214545	0.0886431	App/Cacng5/Cnih2/Mink1/Pink1/Src	6
GO:1902369	negative regulation of RNA catabolic process	6/746	68/23328	0.0214545	0.0886431	Dhx36/Fmr1/Hnrnpd/Hnrnpu/Lrpprc/Naf1	6
GO:2001244	positive regulation of intrinsic apoptotic signaling pathway	6/746	68/23328	0.0214545	0.0886431	Bclaf1/Ddit3/Septin4/Serinc3/Sod1/Ubb	6
GO:0030518	intracellular steroid hormone receptor signaling pathway	8/746	107/23328	0.0215273	0.0886431	Arrb2/Ep300/Klf9/Ptges3/Rbfox2/Src/Strn3/Ube3a	8
GO:0110020	regulation of actomyosin structure organization	8/746	107/23328	0.0215273	0.0886431	Actg1/Braf/Ccdc88a/Cd47/Ep300/Pfn1/Pfn2/Rock2	8
GO:0002031	G protein-coupled receptor internalization	3/746	19/23328	0.0215418	0.0886431	App/Arrb2/Ubqln2	3
GO:0006089	lactate metabolic process	3/746	19/23328	0.0215418	0.0886431	Hagh/Ldha/Ldhb	3
GO:0016973	poly(A)+ mRNA export from nucleus	3/746	19/23328	0.0215418	0.0886431	Eny2/Nup93/Sarnp	3
GO:0032211	negative regulation of telomere maintenance via telomerase	3/746	19/23328	0.0215418	0.0886431	Hnrnpu/Nat10/Src	3
GO:0043162	ubiquitin-dependent protein catabolic process via the multivesicular body sorting pathway	3/746	19/23328	0.0215418	0.0886431	Ptpn23/Rnf115/Vps37c	3
GO:0045837	negative regulation of membrane potential	3/746	19/23328	0.0215418	0.0886431	Atp5g1/Prelid1/Prkce	3
GO:0046827	positive regulation of protein export from nucleus	3/746	19/23328	0.0215418	0.0886431	Gsk3b/Ppm1a/Tpr	3
GO:1902236	negative regulation of endoplasmic reticulum stress-induced intrinsic apoptotic signaling pathway	3/746	19/23328	0.0215418	0.0886431	Herpud1/Opa1/Syvn1	3
GO:0002221	pattern recognition receptor signaling pathway	10/746	149/23328	0.021688	0.0891471	Ankrd17/App/Appl1/Arrb2/C1qbp/Prkce/Ptprs/Pum1/Riok3/Ufd1	10
GO:0002791	regulation of peptide secretion	21/746	406/23328	0.0217523	0.0893139	Ahi1/Apoe/Atp13a2/Cpt1a/Dynll1/Eny2/Ep300/Exoc1/Kif5b/Pex5l/Prkce/Ptpn23/Rab11fip3/Serp1/Socs1/Sorl1/Src/Syt11/Syt4/Syt7/Trpa1	21
GO:0010906	regulation of glucose metabolic process	9/746	128/23328	0.021906	0.0895854	Ep300/Gfpt1/Pdk1/Ppp4r3b/Ranbp2/Slc45a3/Src/Usp7/Zmpste24	9
GO:0051592	response to calcium ion	9/746	128/23328	0.021906	0.0895854	Alg2/App/Braf/Ep300/Hnrnpd/Mef2a/Syt11/Syt4/Syt7	9
GO:0061013	regulation of mRNA catabolic process	9/746	128/23328	0.021906	0.0895854	Dhx36/Fmr1/Fxr1/Hnrnpd/Hnrnpu/Pcbp4/Pum1/Rock2/Tnrc6a	9
GO:0045931	positive regulation of mitotic cell cycle	11/746	171/23328	0.0219137	0.0895854	Ankrd17/App/Asns/Brd4/Dynlt3/Eif4g1/Fgfr1/Hnrnpu/Kmt2e/Rdx/Tpr	11
GO:0035264	multicellular organism growth	13/746	216/23328	0.0220885	0.0902019	Afg3l2/Ankrd26/App/Atrx/Bcl2/Celf1/Ep300/Meg3/Ndufs6/Pmp22/Ppib/Sod1/Zmpste24	13
GO:0014741	negative regulation of muscle hypertrophy	4/746	34/23328	0.0224884	0.0914377	Gsk3a/Gsk3b/Tnfrsf1a/Yy1	4
GO:0033032	regulation of myeloid cell apoptotic process	4/746	34/23328	0.0224884	0.0914377	Bcl2/Cd44/Pten/Tcp1	4
GO:0090181	regulation of cholesterol metabolic process	4/746	34/23328	0.0224884	0.0914377	Apoe/Fdps/Scp2/Sod1	4
GO:0099068	postsynapse assembly	4/746	34/23328	0.0224884	0.0914377	Gap43/Lrrtm2/Pten/Ptprs	4
GO:0045446	endothelial cell differentiation	8/746	108/23328	0.0226229	0.0915806	Hey1/Pecam1/Ptprs/Rap1a/Rap2c/Rdx/Rock2/Tnfrsf1a	8
GO:0006112	energy reserve metabolic process	7/746	88/23328	0.0226452	0.0915806	Gfpt1/Gsk3a/Gsk3b/Gyg/Ppp1r1a/Ptges3/Rb1cc1	7
GO:0032436	positive regulation of proteasomal ubiquitin-dependent protein catabolic process	7/746	88/23328	0.0226452	0.0915806	Axin1/Gsk3a/Gsk3b/Herpud1/Rad23a/Ubqln2/Zyg11b	7
GO:0045913	positive regulation of carbohydrate metabolic process	7/746	88/23328	0.0226452	0.0915806	App/Ppp4r3b/Prkce/Ranbp2/Slc45a3/Src/Zbtb20	7
GO:1903312	negative regulation of mRNA metabolic process	7/746	88/23328	0.0226452	0.0915806	C1qbp/Celf4/Fmr1/Hnrnpd/Hnrnpu/Pcbp4/Rnf20	7
GO:0006402	mRNA catabolic process	13/746	217/23328	0.0228371	0.0920596	Csde1/Dhx36/Etf1/Fmr1/Fxr1/Hnrnpd/Hnrnpu/Lsm2/Pcbp4/Pum1/Rock2/Ssb/Tnrc6a	13
GO:0007623	circadian rhythm	13/746	217/23328	0.0228371	0.0920596	Ep300/Gfpt1/Gsk3b/Hnrnpd/Hnrnpu/Kmt2a/Ndufa9/Nrip1/Prkg1/Pten/Rock2/Ube3a/Usp7	13
GO:0031668	cellular response to extracellular stimulus	13/746	217/23328	0.0228371	0.0920596	Asns/Bcl2/Cdkn1a/Comt/Cpeb4/Dnajc15/Eif4g1/Gabarapl2/Impact/Ldha/Map1lc3b/Pdia3/Tnrc6a	13
GO:0033047	regulation of mitotic sister chromatid segregation	6/746	69/23328	0.0228844	0.0921516	Atrx/Bub3/Hnrnpu/Ik/Pttg1/Tpr	6
GO:0006406	mRNA export from nucleus	5/746	51/23328	0.0230869	0.0924717	Eny2/Fyttd1/Nup93/Sarnp/Tpr	5
GO:0031648	protein destabilization	5/746	51/23328	0.0230869	0.0924717	Ep300/Fbxo4/Rad23a/Rnf5/Src	5
GO:0071427	mRNA-containing ribonucleoprotein complex export from nucleus	5/746	51/23328	0.0230869	0.0924717	Eny2/Fyttd1/Nup93/Sarnp/Tpr	5
GO:0098754	detoxification	5/746	51/23328	0.0230869	0.0924717	Adh5/Akr1a1/Gstm5/Prdx1/Sod1	5
GO:0099054	presynapse assembly	5/746	51/23328	0.0230869	0.0924717	App/Bsn/Eif4g1/Pten/Ptprs	5
GO:1905475	regulation of protein localization to membrane	12/746	195/23328	0.0233637	0.093481	Actb/Appl1/Arhgap44/Arpc2/Csnk2a1/Gsk3b/Kif5b/Rap1a/Snx27/Sptbn1/Tcaf1/Tmem59	12
GO:0050890	cognition	18/746	336/23328	0.0236154	0.0943876	Apoe/App/B2m/Bace1/Braf/Brinp1/Comt/Ep300/Kmt2a/Ncam1/Ndrg4/Ntan1/Paip2/Pten/Snap25/Syt11/Syt4/Tmod2	18
GO:1901800	positive regulation of proteasomal protein catabolic process	8/746	109/23328	0.0237573	0.0948538	Axin1/Fmr1/Gsk3a/Gsk3b/Herpud1/Rad23a/Ubqln2/Zyg11b	8
GO:1901990	regulation of mitotic cell cycle phase transition	15/746	265/23328	0.0240312	0.0958456	Ankrd17/App/Appl1/Bcl2/Brd4/Bub3/Cdkn1a/Dgkz/Eif4g1/Ik/Kmt2e/Psme2/Pten/Rdx/Tpr	15
GO:1903317	regulation of protein maturation	6/746	70/23328	0.0243771	0.0967255	Cdk20/Fmr1/Glg1/Snx12/Src/Tmem59	6
GO:0006475	internal protein amino acid acetylation	10/746	152/23328	0.0245008	0.0967255	App/Brd4/Eid1/Ep300/Kat6a/Kmt2a/Naa60/Pcgf2/Smarcb1/Zmpste24	10
GO:0018393	internal peptidyl-lysine acetylation	10/746	152/23328	0.0245008	0.0967255	App/Brd4/Eid1/Ep300/Kat6a/Kmt2a/Naa60/Pcgf2/Smarcb1/Zmpste24	10
GO:0009163	nucleoside biosynthetic process	3/746	20/23328	0.0247539	0.0967255	Adk/Nme1/Nme7	3
GO:0010763	positive regulation of fibroblast migration	3/746	20/23328	0.0247539	0.0967255	Akap12/Fgfr1/Prkce	3
GO:0042451	purine nucleoside biosynthetic process	3/746	20/23328	0.0247539	0.0967255	Adk/Nme1/Nme7	3
GO:0042455	ribonucleoside biosynthetic process	3/746	20/23328	0.0247539	0.0967255	Adk/Nme1/Nme7	3
GO:0045986	negative regulation of smooth muscle contraction	3/746	20/23328	0.0247539	0.0967255	Calca/Prkg1/Sod1	3
GO:0046129	purine ribonucleoside biosynthetic process	3/746	20/23328	0.0247539	0.0967255	Adk/Nme1/Nme7	3
GO:0048172	regulation of short-term neuronal synaptic plasticity	3/746	20/23328	0.0247539	0.0967255	Kmt2a/Rab3a/Syt4	3
GO:1903214	regulation of protein targeting to mitochondrion	3/746	20/23328	0.0247539	0.0967255	Atpif1/Gsk3a/Pink1	3
GO:0006458	'de novo' protein folding	4/746	35/23328	0.0247661	0.0967255	Hspa8/Hspe1/Ptges3/Selenof	4
GO:0010591	regulation of lamellipodium assembly	4/746	35/23328	0.0247661	0.0967255	Arpc2/Avil/Capzb/Twf1	4
GO:0033866	nucleoside bisphosphate biosynthetic process	4/746	35/23328	0.0247661	0.0967255	Acot7/Pdhb/Pdhx/Pdk1	4
GO:0034030	ribonucleoside bisphosphate biosynthetic process	4/746	35/23328	0.0247661	0.0967255	Acot7/Pdhb/Pdhx/Pdk1	4
GO:0034033	purine nucleoside bisphosphate biosynthetic process	4/746	35/23328	0.0247661	0.0967255	Acot7/Pdhb/Pdhx/Pdk1	4
GO:0045879	negative regulation of smoothened signaling pathway	4/746	35/23328	0.0247661	0.0967255	Cdk20/Ift122/Megf8/Mosmo	4
GO:0051084	'de novo' posttranslational protein folding	4/746	35/23328	0.0247661	0.0967255	Hspa8/Hspe1/Ptges3/Selenof	4
GO:1900181	negative regulation of protein localization to nucleus	4/746	35/23328	0.0247661	0.0967255	Apod/App/Fbxo4/Gsk3b	4
GO:1903429	regulation of cell maturation	4/746	35/23328	0.0247661	0.0967255	Bcl2/Gsk3b/Opa1/Ppp2r1a	4
GO:0018023	peptidyl-lysine trimethylation	5/746	52/23328	0.0248929	0.0968661	Arid4b/Atrx/Kmt2a/Kmt2e/Smarcb1	5
GO:0061014	positive regulation of mRNA catabolic process	5/746	52/23328	0.0248929	0.0968661	Dhx36/Hnrnpd/Pum1/Rock2/Tnrc6a	5
GO:0017015	regulation of transforming growth factor beta receptor signaling pathway	8/746	110/23328	0.0249309	0.0968661	Axin1/Bcl9l/Ep300/Glg1/Got1/Onecut2/Ppm1a/Strap	8
GO:0032231	regulation of actin filament bundle assembly	8/746	110/23328	0.0249309	0.0968661	Actg1/Braf/Ccdc88a/Cd47/Pfn1/Pfn2/Rdx/Rock2	8
GO:0120034	positive regulation of plasma membrane bounded cell projection assembly	8/746	110/23328	0.0249309	0.0968661	Arpc2/Avil/Ccdc88a/Dnm3/Dynll1/Fmr1/Kctd17/Pfn1	8
GO:0032434	regulation of proteasomal ubiquitin-dependent protein catabolic process	9/746	131/23328	0.0250074	0.09691	Axin1/Gsk3a/Gsk3b/Herpud1/Rad23a/Ubqln2/Ubxn1/Usp7/Zyg11b	9
GO:0048640	negative regulation of developmental growth	9/746	131/23328	0.0250074	0.09691	Ankrd26/Cdkn1a/Gsk3a/Gsk3b/Mapk11/Pten/Ptprs/Rtn4r/Yy1	9
GO:0016051	carbohydrate biosynthetic process	12/746	197/23328	0.0250453	0.09691	Akr1a1/Ep300/Gfpt1/Got1/Gyg/Mpdu1/Pgk1/Ppp4r3b/Prkg1/Ptges3/Ranbp2/Usp7	12
GO:0050773	regulation of dendrite development	12/746	197/23328	0.0250453	0.09691	Apoe/Arhgap44/Camk1d/Dhx36/Dnm3/Fmr1/Gsk3a/Gsk3b/Opa1/Pten/Ptprs/Ube3a	12
GO:0007264	small GTPase mediated signal transduction	22/746	437/23328	0.0250747	0.0969243	Apoe/Arhgap44/Arhgef17/Ccdc88a/Cdc42se1/Chn1/Dgkz/G3bp2/Grb2/Nisch/Pecam1/Ralgapa1/Rap1a/Rap2c/Rhob/Rock2/Rtn4r/Shoc2/Src/Stmn3/Timp2/Usp50	22
GO:1903532	positive regulation of secretion by cell	20/746	388/23328	0.0254902	0.0984292	Atp13a2/Cacna1h/Dpysl2/Dynll1/Ep300/Exoc1/Fgfr1/Kif5b/Pex5l/Pink1/Prkce/Ptpn23/Rab3a/Serp1/Snap25/Sorl1/Src/Syt4/Syt7/Trpa1	20
GO:0006260	DNA replication	14/746	244/23328	0.0258514	0.0997214	Ankrd17/Atrx/Bod1l/Ccdc88a/Dtd1/Fgfr1/Nfia/Nfic/Nucks1/Pura/Rbms1/Rrm2b/Smc3/Zmpste24	14
GO:0008630	intrinsic apoptotic signaling pathway in response to DNA damage	8/746	111/23328	0.0261445	0.100749	Bcl2/Cd44/Cdkn1a/Ep300/Marchf7/Tnfrsf1a/Tpt1/Triap1	8
GO:0031110	regulation of microtubule polymerization or depolymerization	7/746	91/23328	0.0266337	0.102529	Apc2/Capzb/Eml2/Hdgfl3/Map1b/Stmn3/Tubb4a	7
GO:0051098	regulation of binding	20/746	390/23328	0.026721	0.10276	Actb/Apoe/App/Arrb2/B2m/Brd4/Calm1/Cdkn1a/Ddit3/Eif4g1/Ep300/Fmr1/Gsk3b/Hey1/Map1lc3b/Nme1/Nucks1/Sorl1/Src/Zmpste24	20
GO:0045839	negative regulation of mitotic nuclear division	5/746	53/23328	0.0267872	0.102785	Atrx/Bub3/Ik/Pttg1/Tpr	5
GO:0046148	pigment biosynthetic process	5/746	53/23328	0.0267872	0.102785	Appl1/Atpif1/Ddt/Slc25a39/Snx3	5
GO:0044770	cell cycle phase transition	21/746	415/23328	0.0268094	0.102785	Ankrd17/App/Appl1/Bcl2/Brd4/Bub3/Calm1/Ccni/Cdk14/Cdkn1a/Crlf3/Dgkz/E2f6/Eif4g1/Ik/Kmt2e/Lats2/Psme2/Pten/Rdx/Tpr	21
GO:0048679	regulation of axon regeneration	4/746	36/23328	0.027178	0.10388	Braf/Pten/Ptprs/Rtn4r	4
GO:0050779	RNA destabilization	4/746	36/23328	0.027178	0.10388	Dhx36/Hnrnpd/Pum1/Rock2	4
GO:2000785	regulation of autophagosome assembly	4/746	36/23328	0.027178	0.10388	Fez2/Pink1/Rnf5/Ubqln2	4
GO:0030038	contractile actin filament bundle assembly	8/746	112/23328	0.0273985	0.104405	Actg1/Braf/Ccdc88a/Cd47/Pfn1/Pfn2/Rock2/Src	8
GO:0043149	stress fiber assembly	8/746	112/23328	0.0273985	0.104405	Actg1/Braf/Ccdc88a/Cd47/Pfn1/Pfn2/Rock2/Src	8
GO:1903844	regulation of cellular response to transforming growth factor beta stimulus	8/746	112/23328	0.0273985	0.104405	Axin1/Bcl9l/Ep300/Glg1/Got1/Onecut2/Ppm1a/Strap	8
GO:0010466	negative regulation of peptidase activity	14/746	246/23328	0.0274597	0.104532	App/Arl6ip1/Arrb2/Cd44/Csnk2a1/Cstb/Ep300/Herpud1/Sorl1/Spock3/Src/Timp2/Triap1/Ubxn1	14
GO:0010633	negative regulation of epithelial cell migration	6/746	72/23328	0.0275543	0.104786	Apoe/Dcn/Pfn2/Pten/Ptpn23/Strap	6
GO:0003177	pulmonary valve development	3/746	21/23328	0.0282092	0.106416	Hey1/Robo2/Tnfrsf1a	3
GO:0010039	response to iron ion	3/746	21/23328	0.0282092	0.106416	B2m/Bcl2/Trf	3
GO:0034643	establishment of mitochondrion localization, microtubule-mediated	3/746	21/23328	0.0282092	0.106416	Kif1b/Map1b/Ubb	3
GO:0035493	SNARE complex assembly	3/746	21/23328	0.0282092	0.106416	Snap25/Vps11/Vps16	3
GO:0047497	mitochondrion transport along microtubule	3/746	21/23328	0.0282092	0.106416	Kif1b/Map1b/Ubb	3
GO:0050966	detection of mechanical stimulus involved in sensory perception of pain	3/746	21/23328	0.0282092	0.106416	Bace1/Phf24/Trpa1	3
GO:0051481	negative regulation of cytosolic calcium ion concentration	3/746	21/23328	0.0282092	0.106416	Atp2b1/Got1/Kcnk3	3
GO:0097107	postsynaptic density assembly	3/746	21/23328	0.0282092	0.106416	Lrrtm2/Pten/Ptprs	3
GO:0042594	response to starvation	11/746	178/23328	0.0283647	0.106895	Asns/Bcl2/Cdkn1a/Comt/Cpeb4/Ddit3/Dnajc15/Gabarapl2/Impact/Map1lc3b/Tnrc6a	11
GO:0009267	cellular response to starvation	10/746	156/23328	0.0286473	0.107778	Asns/Bcl2/Cdkn1a/Comt/Cpeb4/Dnajc15/Gabarapl2/Impact/Map1lc3b/Tnrc6a	10
GO:0002209	behavioral defense response	5/746	54/23328	0.0287709	0.107778	Apoe/Bcl2/Brinp1/Eif4g1/Ep300	5
GO:0007019	microtubule depolymerization	5/746	54/23328	0.0287709	0.107778	Apc2/Hdgfl3/Map1b/Smn1/Stmn3	5
GO:0042278	purine nucleoside metabolic process	5/746	54/23328	0.0287709	0.107778	Adk/Macrod1/Nme1/Nme7/Opa1	5
GO:1900271	regulation of long-term synaptic potentiation	5/746	54/23328	0.0287709	0.107778	Apoe/App/Gsk3b/Paip2/Rab3a	5
GO:1902930	regulation of alcohol biosynthetic process	5/746	54/23328	0.0287709	0.107778	Apoe/Fdps/Prkg1/Scp2/Sod1	5
GO:0021879	forebrain neuron differentiation	6/746	73/23328	0.0292408	0.109212	B2m/Fgfr1/Ogdh/Robo2/Ubb/Uqcrq	6
GO:0051155	positive regulation of striated muscle cell differentiation	6/746	73/23328	0.0292408	0.109212	Arrb2/Bcl2/Ep300/Fdps/Gsk3b/Slc25a4	6
GO:0060997	dendritic spine morphogenesis	6/746	73/23328	0.0292408	0.109212	Arhgap44/Dhx36/Dnm3/Opa1/Pten/Ube3a	6
GO:1901617	organic hydroxy compound biosynthetic process	13/746	225/23328	0.0295203	0.110123	Apoe/Appl1/Cacna1h/Ddt/Fdps/Got1/Ldha/Ldhb/Prkg1/Qdpr/Sc5d/Scp2/Sod1	13
GO:0007215	glutamate receptor signaling pathway	7/746	93/23328	0.0295433	0.110123	App/Cacng5/Cnih2/Cpeb4/Fmr1/Mink1/Pink1	7
GO:0000302	response to reactive oxygen species	12/746	202/23328	0.0296345	0.110354	Apod/Bcl2/Hnrnpd/Impact/Pcgf2/Pink1/Prdx1/Rhob/Sod1/Src/Trpa1/Zfp580	12
GO:0034314	Arp2/3 complex-mediated actin nucleation	4/746	37/23328	0.0297254	0.110473	Arfip2/Arpc2/Arpc3/Arpc5l	4
GO:1902229	regulation of intrinsic apoptotic signaling pathway in response to DNA damage	4/746	37/23328	0.0297254	0.110473	Cd44/Marchf7/Tpt1/Triap1	4
GO:0062013	positive regulation of small molecule metabolic process	10/746	157/23328	0.0297573	0.110482	App/Comt/Cpt1a/Fdps/Ppp4r3b/Prkce/Scp2/Slc45a3/Src/Zbtb20	10
GO:0043401	steroid hormone mediated signaling pathway	8/746	114/23328	0.0300305	0.111387	Arrb2/Ep300/Klf9/Ptges3/Rbfox2/Src/Strn3/Ube3a	8
GO:0043414	macromolecule methylation	16/746	297/23328	0.0301881	0.111861	Arid4b/Atrx/Eed/Etf1/Fh1/Gsk3a/Gsk3b/Kmt2a/Kmt2e/Kmt5a/Meg3/Mphosph8/Rnf20/Smarcb1/Trmt61a/Zmpste24	16
GO:0052547	regulation of peptidase activity	21/746	421/23328	0.0306474	0.113451	App/Arl6ip1/Arrb2/Atp13a2/Cd44/Csnk2a1/Cstb/Diablo/Ep300/Herpud1/Prelid1/Prr7/Psme2/Rock2/Sorl1/Spock3/Src/Timp2/Triap1/Ubxn1/Usp50	21
GO:0006826	iron ion transport	5/746	55/23328	0.030845	0.113847	B2m/Fth1/Mmgt1/Snx3/Trf	5
GO:0010665	regulation of cardiac muscle cell apoptotic process	5/746	55/23328	0.030845	0.113847	Bcl2/Hspa8/Mff/Pten/Slc25a4	5
GO:0016126	sterol biosynthetic process	5/746	55/23328	0.030845	0.113847	Apoe/Fdps/Sc5d/Scp2/Sod1	5
GO:1901615	organic hydroxy compound metabolic process	24/746	498/23328	0.0312279	0.115147	Aco2/Adh5/Akr1a1/Apoe/App/Appl1/Bcl2/Cacna1h/Comt/Ddt/Fdps/Fgfr1/Gdpd1/Got1/Hagh/Ldha/Ldhb/Pmp22/Prkg1/Pten/Qdpr/Sc5d/Scp2/Sod1	24
GO:0060249	anatomical structure homeostasis	21/746	422/23328	0.0313253	0.115393	Atrx/Bcl2/Cct7/Cib2/Dhx36/Fbxo4/Fh1/Hnrnpd/Hnrnpu/Kmt2a/Mink1/Naf1/Nat10/Nek7/Ptges3/Snx10/Sod1/Src/Strap/Tcp1/Trf	21
GO:0071241	cellular response to inorganic substance	13/746	227/23328	0.0313928	0.115477	Atp13a2/Atrx/B2m/Braf/Fmr1/Gsk3a/Hnrnpd/Mef2a/Syt11/Syt4/Syt7/Trf/Trpa1	13
GO:0016579	protein deubiquitination	8/746	115/23328	0.0314094	0.115477	Cops5/Eif3f/Eny2/Psmd14/Ubxn1/Usp16/Usp50/Usp7	8
GO:0000819	sister chromatid segregation	11/746	181/23328	0.0315097	0.115732	Atrx/Bub3/Hnrnpu/Ik/Ppp2r1a/Pttg1/Smc1a/Smc3/Stag2/Tpr/Zwint	11
GO:0006066	alcohol metabolic process	17/746	323/23328	0.0315431	0.115742	Aco2/Adh5/Akr1a1/Apoe/App/Cacna1h/Fdps/Fgfr1/Gdpd1/Got1/Pmp22/Prkg1/Pten/Qdpr/Sc5d/Scp2/Sod1	17
GO:0006783	heme biosynthetic process	3/746	22/23328	0.0319065	0.116733	Atpif1/Slc25a39/Snx3	3
GO:0019674	NAD metabolic process	3/746	22/23328	0.0319065	0.116733	Ldha/Ldhb/Mdh1	3
GO:0051602	response to electrical stimulus	3/746	22/23328	0.0319065	0.116733	Actb/Pten/Rab3a	3
GO:0034728	nucleosome organization	9/746	137/23328	0.0321209	0.117404	Atrx/H2aw/Kat6a/Naa60/Nap1l1/Nap1l5/Smarca5/Smarcb1/Ubn1	9
GO:0032228	regulation of synaptic transmission, GABAergic	4/746	38/23328	0.0324092	0.118228	Kif5b/Phf24/Prkce/Pten	4
GO:0048265	response to pain	4/746	38/23328	0.0324092	0.118228	Calca/Comt/Pirt/Trpa1	4
GO:0010951	negative regulation of endopeptidase activity	11/746	182/23328	0.032611	0.118695	Arl6ip1/Arrb2/Cd44/Csnk2a1/Ep300/Herpud1/Sorl1/Spock3/Src/Timp2/Triap1	11
GO:0043524	negative regulation of neuron apoptotic process	11/746	182/23328	0.032611	0.118695	Apoe/Arrb2/Bcl2/Braf/Cpeb4/Dnajc5/Fmr1/Pink1/Six1/Six4/Sod1	11
GO:0051492	regulation of stress fiber assembly	7/746	95/23328	0.03266	0.118695	Actg1/Braf/Ccdc88a/Cd47/Pfn1/Pfn2/Rock2	7
GO:0016236	macroautophagy	12/746	205/23328	0.0326635	0.118695	Atp13a2/Dcn/Fez2/Gabarapl2/Irgm1/Map1lc3b/Pink1/Rb1cc1/Rnf5/Tex264/Ubqln2/Vps16	12
GO:0048747	muscle fiber development	6/746	75/23328	0.0328137	0.119126	Afg3l2/Bcl2/Capzb/Pmp22/Six1/Zmpste24	6
GO:0048538	thymus development	5/746	56/23328	0.0330106	0.11938	Bcl2/Braf/Six1/Six4/Zmpste24	5
GO:0051932	synaptic transmission, GABAergic	5/746	56/23328	0.0330106	0.11938	Gabra1/Kif5b/Phf24/Prkce/Pten	5
GO:0070534	protein K63-linked ubiquitination	5/746	56/23328	0.0330106	0.11938	Prpf19/Rnf115/Rnf5/Ube2b/Zfp91	5
GO:1903533	regulation of protein targeting	5/746	56/23328	0.0330106	0.11938	Arpc2/Atpif1/Gsk3a/Pink1/Tcaf1	5
GO:0046165	alcohol biosynthetic process	9/746	138/23328	0.0334299	0.12078	Apoe/Cacna1h/Fdps/Got1/Prkg1/Qdpr/Sc5d/Scp2/Sod1	9
GO:0045786	negative regulation of cell cycle	22/746	451/23328	0.0338913	0.122329	Atrx/Bcl2/Brinp1/Bub3/Cdkn1a/Crlf3/Ddit3/Dgkz/Fbxo4/Ik/Ints3/Kmt2e/Lats2/Pmp22/Prpf19/Pten/Pttg1/Pura/Rhob/Timp2/Tpr/Zwint	22
GO:0009755	hormone-mediated signaling pathway	10/746	161/23328	0.0345018	0.124413	Appl1/Arrb2/Ep300/Klf9/Lats2/Ptges3/Rbfox2/Src/Strn3/Ube3a	10
GO:0000079	regulation of cyclin-dependent protein serine/threonine kinase activity	6/746	76/23328	0.0347017	0.125014	Actb/Ccni/Cdkn1a/Lats2/Pten/Src	6
GO:0010565	regulation of cellular ketone metabolic process	9/746	139/23328	0.0347752	0.125016	Ankrd26/Comt/Cpt1a/Eif6/Fh1/Pdk1/Prkce/Prkg1/Slc45a3	9
GO:1900180	regulation of protein localization to nucleus	9/746	139/23328	0.0347752	0.125016	Apod/App/Atp13a2/Ep300/Fbxo4/Gsk3b/Src/Tnfrsf1a/Tpr	9
GO:0031032	actomyosin structure organization	12/746	207/23328	0.034802	0.125016	Actg1/Braf/Ccdc88a/Cd47/Ep300/Mef2a/Pfn1/Pfn2/Rock2/Six4/Src/Tmod2	12
GO:0006778	porphyrin-containing compound metabolic process	4/746	39/23328	0.0352303	0.125953	Atpif1/Hmox2/Slc25a39/Snx3	4
GO:0033028	myeloid cell apoptotic process	4/746	39/23328	0.0352303	0.125953	Bcl2/Cd44/Pten/Tcp1	4
GO:0042311	vasodilation	4/746	39/23328	0.0352303	0.125953	Apoe/Calca/Prkg1/Sod1	4
GO:1900087	positive regulation of G1/S transition of mitotic cell cycle	4/746	39/23328	0.0352303	0.125953	Ankrd17/Eif4g1/Kmt2e/Rdx	4
GO:2000816	negative regulation of mitotic sister chromatid separation	4/746	39/23328	0.0352303	0.125953	Bub3/Ik/Pttg1/Tpr	4
GO:0018107	peptidyl-threonine phosphorylation	8/746	118/23328	0.0358045	0.12742	App/Axin1/Bcl2/Csnk2a1/Eif4g1/Gsk3a/Gsk3b/Rock2	8
GO:0035278	miRNA mediated inhibition of translation	3/746	23/23328	0.0358438	0.12742	Eif4g1/Eif6/Tnrc6a	3
GO:0046931	pore complex assembly	3/746	23/23328	0.0358438	0.12742	Atp5g1/Atp5g3/Nup93	3
GO:0051043	regulation of membrane protein ectodomain proteolysis	3/746	23/23328	0.0358438	0.12742	Apoe/App/Timp2	3
GO:1900242	regulation of synaptic vesicle endocytosis	3/746	23/23328	0.0358438	0.12742	Mff/Syt11/Syt7	3
GO:1901659	glycosyl compound biosynthetic process	3/746	23/23328	0.0358438	0.12742	Adk/Nme1/Nme7	3
GO:0010660	regulation of muscle cell apoptotic process	7/746	97/23328	0.0359887	0.127814	Arrb2/Bcl2/Gsk3b/Hspa8/Mff/Pten/Slc25a4	7
GO:1904375	regulation of protein localization to cell periphery	9/746	140/23328	0.0361574	0.128292	Actb/Appl1/Arhgap44/Csnk2a1/Gsk3b/Kif5b/Rap1a/Sptbn1/Tmem59	9
GO:0071496	cellular response to external stimulus	15/746	280/23328	0.0365153	0.12944	Asns/Bcl2/Cdkn1a/Comt/Cpeb4/Dnajc15/Eif4g1/Gabarapl2/Got1/Gsk3b/Impact/Ldha/Map1lc3b/Pdia3/Tnrc6a	15
GO:0031397	negative regulation of protein ubiquitination	6/746	77/23328	0.0366584	0.129825	Arrb2/Marchf7/Nxn/Prkce/Prr7/Ubxn1	6
GO:0018394	peptidyl-lysine acetylation	10/746	163/23328	0.0370617	0.13113	App/Brd4/Eid1/Ep300/Kat6a/Kmt2a/Naa60/Pcgf2/Smarcb1/Zmpste24	10
GO:0001952	regulation of cell-matrix adhesion	8/746	119/23328	0.0373572	0.132051	Actg1/Apod/Bcl2/Gsk3b/Mink1/Onecut2/Pten/Src	8
GO:1902652	secondary alcohol metabolic process	9/746	141/23328	0.0375768	0.132452	Aco2/Apoe/App/Fdps/Fgfr1/Pmp22/Sc5d/Scp2/Sod1	9
GO:0010656	negative regulation of muscle cell apoptotic process	5/746	58/23328	0.0376196	0.132452	Arrb2/Bcl2/Gsk3b/Hspa8/Slc25a4	5
GO:0010662	regulation of striated muscle cell apoptotic process	5/746	58/23328	0.0376196	0.132452	Bcl2/Hspa8/Mff/Pten/Slc25a4	5
GO:0043470	regulation of carbohydrate catabolic process	5/746	58/23328	0.0376196	0.132452	App/Eif6/Ep300/Slc2a6/Zbtb20	5
GO:0002064	epithelial cell development	14/746	257/23328	0.0376466	0.132452	Arid4b/Atrx/Fgfr1/Fosl2/Onecut2/Pecam1/Ptprs/Rap1a/Rap2c/Rdx/Rock2/Sod1/Src/Tnfrsf1a	14
GO:0006334	nucleosome assembly	7/746	98/23328	0.037734	0.132511	Atrx/Kat6a/Naa60/Nap1l1/Nap1l5/Smarca5/Ubn1	7
GO:0036473	cell death in response to oxidative stress	7/746	98/23328	0.037734	0.132511	App/Bcl2/Diablo/Ncoa7/Pdk1/Pink1/Sod1	7
GO:0006984	ER-nucleus signaling pathway	4/746	40/23328	0.038189	0.132897	Atf6/Ccdc47/Ddit3/Gsk3b	4
GO:0070570	regulation of neuron projection regeneration	4/746	40/23328	0.038189	0.132897	Braf/Pten/Ptprs/Rtn4r	4
GO:1905819	negative regulation of chromosome separation	4/746	40/23328	0.038189	0.132897	Bub3/Ik/Pttg1/Tpr	4
GO:0034767	positive regulation of ion transmembrane transport	11/746	187/23328	0.0385289	0.132897	Ank2/Arl6ip1/Cacna2d1/Cox17/Kif5b/Nipsnap2/Pink1/Pirt/Prkg1/Slc25a4/Tcaf1	11
GO:0006183	GTP biosynthetic process	2/746	10/23328	0.0387625	0.132897	Nme1/Nme7	2
GO:0006995	cellular response to nitrogen starvation	2/746	10/23328	0.0387625	0.132897	Gabarapl2/Map1lc3b	2
GO:0009209	pyrimidine ribonucleoside triphosphate biosynthetic process	2/746	10/23328	0.0387625	0.132897	Nme1/Nme7	2
GO:0010216	maintenance of DNA methylation	2/746	10/23328	0.0387625	0.132897	Usp7/Zfp445	2
GO:0015865	purine nucleotide transport	2/746	10/23328	0.0387625	0.132897	Slc25a4/Slc25a5	2
GO:0018026	peptidyl-lysine monomethylation	2/746	10/23328	0.0387625	0.132897	Kmt2a/Kmt5a	2
GO:0031118	rRNA pseudouridine synthesis	2/746	10/23328	0.0387625	0.132897	Naf1/Tsr3	2
GO:0035542	regulation of SNARE complex assembly	2/746	10/23328	0.0387625	0.132897	Vps11/Vps16	2
GO:0043562	cellular response to nitrogen levels	2/746	10/23328	0.0387625	0.132897	Gabarapl2/Map1lc3b	2
GO:0045472	response to ether	2/746	10/23328	0.0387625	0.132897	Arpc2/Hnrnpd	2
GO:0045542	positive regulation of cholesterol biosynthetic process	2/746	10/23328	0.0387625	0.132897	Fdps/Scp2	2
GO:0070257	positive regulation of mucus secretion	2/746	10/23328	0.0387625	0.132897	Map1lc3b/Prkce	2
GO:0071257	cellular response to electrical stimulus	2/746	10/23328	0.0387625	0.132897	Actb/Pten	2
GO:0097067	cellular response to thyroid hormone stimulus	2/746	10/23328	0.0387625	0.132897	Klf9/Rdx	2
GO:0098908	regulation of neuronal action potential	2/746	10/23328	0.0387625	0.132897	Fmr1/Trpa1	2
GO:0106120	positive regulation of sterol biosynthetic process	2/746	10/23328	0.0387625	0.132897	Fdps/Scp2	2
GO:0110096	cellular response to aldehyde	2/746	10/23328	0.0387625	0.132897	Adh5/Akr1a1	2
GO:1900122	positive regulation of receptor binding	2/746	10/23328	0.0387625	0.132897	App/B2m	2
GO:1902415	regulation of mRNA binding	2/746	10/23328	0.0387625	0.132897	Eif4g1/Fmr1	2
GO:1904851	positive regulation of establishment of protein localization to telomere	2/746	10/23328	0.0387625	0.132897	Cct7/Tcp1	2
GO:2000767	positive regulation of cytoplasmic translation	2/746	10/23328	0.0387625	0.132897	Cnbp/Dhx36	2
GO:2000774	positive regulation of cellular senescence	2/746	10/23328	0.0387625	0.132897	B2m/Ypel3	2
GO:0006606	protein import into nucleus	10/746	165/23328	0.0397502	0.136035	Apod/Appl1/Cdkn1a/Ep300/Hspa8/Nup93/Ranbp2/Tnfrsf1a/Tnpo2/Tpr	10
GO:0051147	regulation of muscle cell differentiation	10/746	165/23328	0.0397502	0.136035	Ankrd17/Arrb2/Bcl2/Ep300/Fdps/Gsk3a/Gsk3b/Slc25a4/Tnpo2/Yy1	10
GO:0006582	melanin metabolic process	3/746	24/23328	0.0400187	0.136087	Appl1/Bcl2/Ddt	3
GO:0016578	histone deubiquitination	3/746	24/23328	0.0400187	0.136087	Eny2/Usp16/Usp7	3
GO:0045736	negative regulation of cyclin-dependent protein serine/threonine kinase activity	3/746	24/23328	0.0400187	0.136087	Cdkn1a/Lats2/Pten	3
GO:0048025	negative regulation of mRNA splicing, via spliceosome	3/746	24/23328	0.0400187	0.136087	C1qbp/Celf4/Pcbp4	3
GO:0050687	negative regulation of defense response to virus	3/746	24/23328	0.0400187	0.136087	C1qbp/Riok3/Ufd1	3
GO:0060972	left/right pattern formation	3/746	24/23328	0.0400187	0.136087	Ift122/Megf8/Nme7	3
GO:0070841	inclusion body assembly	3/746	24/23328	0.0400187	0.136087	Apoe/Pmp22/Sorl1	3
GO:0010659	cardiac muscle cell apoptotic process	5/746	59/23328	0.0400644	0.136119	Bcl2/Hspa8/Mff/Pten/Slc25a4	5
GO:0071559	response to transforming growth factor beta	12/746	212/23328	0.0405801	0.137747	Appl1/Arrb2/Axin1/Bcl9l/Ep300/Glg1/Got1/Onecut2/Ppm1a/Rock2/Src/Strap	12
GO:0032418	lysosome localization	6/746	79/23328	0.0407801	0.138301	Cplx2/D6Wsu163e/Kif1b/Plekhm2/Rab3a/Ywhaz	6
GO:0032102	negative regulation of response to external stimulus	19/746	384/23328	0.0410507	0.139093	Apod/Apoe/Arrb2/Bace1/C1qbp/Cd44/Ddt/Ndfip1/Prkg1/Psmb4/Pten/Ptprs/Riok3/Robo2/Rtn4r/Sod1/Syt11/Tnfrsf1a/Ufd1	19
GO:0045806	negative regulation of endocytosis	4/746	41/23328	0.0412858	0.139764	Fmr1/Lrrtm2/Syt11/Ubqln2	4
GO:0010771	negative regulation of cell morphogenesis involved in differentiation	7/746	100/23328	0.0413892	0.139988	Dnm3/Gsk3b/Pten/Ptprs/Rtn4r/Ttc3/Ube3a	7
GO:0051651	maintenance of location in cell	12/746	213/23328	0.0418116	0.14129	Ank2/Apoe/Ccdc88a/Ddit3/Fth1/Hnrnpu/Pfn1/Pink1/Prkce/Sorl1/Tnrc6a/Twf1	12
GO:0045834	positive regulation of lipid metabolic process	10/746	167/23328	0.0425697	0.143723	Apoe/App/Cpt1a/Dgkz/Fdps/Prkce/Scp2/Slc45a3/Src/Zbtb20	10
GO:0009615	response to virus	15/746	286/23328	0.0426323	0.143805	Ankrd17/Bcl2/Bst2/C1qbp/Dhx36/Fmr1/Mapk11/Oasl2/Pum1/Riok3/Rtp4/Serinc3/Ufd1/Zmpste24/Zmynd11	15
GO:0050688	regulation of defense response to virus	6/746	80/23328	0.0429463	0.144346	Ankrd17/C1qbp/Pum1/Riok3/Ufd1/Zmpste24	6
GO:0072078	nephron tubule morphogenesis	6/746	80/23328	0.0429463	0.144346	Ahi1/Bcl2/Cd44/Hey1/Six1/Six4	6
GO:1900542	regulation of purine nucleotide metabolic process	6/746	80/23328	0.0429463	0.144346	App/Eif6/Ep300/Pdk1/Slc2a6/Zbtb20	6
GO:1904029	regulation of cyclin-dependent protein kinase activity	6/746	80/23328	0.0429463	0.144346	Actb/Ccni/Cdkn1a/Lats2/Pten/Src	6
GO:0010810	regulation of cell-substrate adhesion	12/746	214/23328	0.043069	0.14457	Actg1/Apod/Arpc2/Bcl2/Braf/C1qbp/Gsk3b/Mink1/Onecut2/Prkce/Pten/Src	12
GO:1904062	regulation of cation transmembrane transport	18/746	361/23328	0.0430897	0.14457	Ank2/App/Cacna2d1/Cacng5/Cnih2/Cox17/Fmr1/Fxyd2/Kif5b/Mink1/Nipsnap2/Pink1/Pirt/Prkce/Prkg1/Pten/Slc25a4/Snx27	18
GO:0060993	kidney morphogenesis	7/746	101/23328	0.0433	0.145146	Ahi1/Bcl2/Cd44/Hey1/Six1/Six4/Zmpste24	7
GO:0010640	regulation of platelet-derived growth factor receptor signaling pathway	3/746	25/23328	0.0444278	0.147788	Apod/Ndrg4/Src	3
GO:0014048	regulation of glutamate secretion	3/746	25/23328	0.0444278	0.147788	Dpysl2/Prkg1/Syt4	3
GO:0032480	negative regulation of type I interferon production	3/746	25/23328	0.0444278	0.147788	Ptprs/Ufd1/Yy1	3
GO:0035384	thioester biosynthetic process	3/746	25/23328	0.0444278	0.147788	Pdhb/Pdhx/Pdk1	3
GO:0046039	GTP metabolic process	3/746	25/23328	0.0444278	0.147788	Nme1/Nme7/Opa1	3
GO:0071616	acyl-CoA biosynthetic process	3/746	25/23328	0.0444278	0.147788	Pdhb/Pdhx/Pdk1	3
GO:1904357	negative regulation of telomere maintenance via telomere lengthening	3/746	25/23328	0.0444278	0.147788	Hnrnpu/Nat10/Src	3
GO:0051607	defense response to virus	13/746	239/23328	0.0444637	0.147788	Ankrd17/Bcl2/Bst2/C1qbp/Dhx36/Oasl2/Pum1/Riok3/Rtp4/Serinc3/Ufd1/Zmpste24/Zmynd11	13
GO:0006509	membrane protein ectodomain proteolysis	4/746	42/23328	0.0445205	0.147788	Apoe/App/Bace1/Timp2	4
GO:0031062	positive regulation of histone methylation	4/746	42/23328	0.0445205	0.147788	Eed/Kmt2a/Kmt2e/Rnf20	4
GO:2000279	negative regulation of DNA biosynthetic process	4/746	42/23328	0.0445205	0.147788	Cdkn1a/Hnrnpu/Nat10/Src	4
GO:0006140	regulation of nucleotide metabolic process	6/746	81/23328	0.0451834	0.149605	App/Eif6/Ep300/Pdk1/Slc2a6/Zbtb20	6
GO:0043525	positive regulation of neuron apoptotic process	6/746	81/23328	0.0451834	0.149605	App/Bace1/Ddit3/Gsk3a/Gsk3b/Tnfrsf1a	6
GO:0051306	mitotic sister chromatid separation	5/746	61/23328	0.0452372	0.149605	Bub3/Ik/Ppp2r1a/Pttg1/Tpr	5
GO:0051168	nuclear export	9/746	146/23328	0.0452436	0.149605	Eif6/Eny2/Fyttd1/Gsk3b/Nup93/Ppm1a/Sarnp/Ssb/Tpr	9
GO:0010657	muscle cell apoptotic process	7/746	102/23328	0.0452668	0.149605	Arrb2/Bcl2/Gsk3b/Hspa8/Mff/Pten/Slc25a4	7
GO:0051017	actin filament bundle assembly	10/746	169/23328	0.0455226	0.150109	Actg1/Braf/Ccdc88a/Cd47/Hsp90b1/Pfn1/Pfn2/Rdx/Rock2/Src	10
GO:0051170	import into nucleus	10/746	169/23328	0.0455226	0.150109	Apod/Appl1/Cdkn1a/Ep300/Hspa8/Nup93/Ranbp2/Tnfrsf1a/Tnpo2/Tpr	10
GO:0051047	positive regulation of secretion	21/746	440/23328	0.045539	0.150109	Atp13a2/Cacna1h/Dpysl2/Dynll1/Ep300/Exoc1/Fgfr1/Kif5b/Map1lc3b/Pex5l/Pink1/Prkce/Ptpn23/Rab3a/Serp1/Snap25/Sorl1/Src/Syt4/Syt7/Trpa1	21
GO:0070374	positive regulation of ERK1 and ERK2 cascade	12/746	216/23328	0.045662	0.150283	Akap12/Apoe/App/Arrb2/Atp6v0c/Braf/Cd44/Ddt/Ndrg4/Pten/Rap1a/Src	12
GO:0051153	regulation of striated muscle cell differentiation	8/746	124/23328	0.0457975	0.150283	Arrb2/Bcl2/Ep300/Fdps/Gsk3a/Gsk3b/Slc25a4/Yy1	8
GO:0018205	peptidyl-lysine modification	18/746	364/23328	0.0460337	0.150283	App/Arid4b/Atrx/Brd4/Eed/Eid1/Ep300/Fh1/Glrx5/Kat6a/Kmt2a/Kmt2e/Kmt5a/Naa60/Pcgf2/Smarcb1/Vipas39/Zmpste24	18
GO:0003266	regulation of secondary heart field cardioblast proliferation	2/746	11/23328	0.0463909	0.150283	Gng5/Six1	2
GO:0009208	pyrimidine ribonucleoside triphosphate metabolic process	2/746	11/23328	0.0463909	0.150283	Nme1/Nme7	2
GO:0010807	regulation of synaptic vesicle priming	2/746	11/23328	0.0463909	0.150283	Napb/Rab3a	2
GO:0014010	Schwann cell proliferation	2/746	11/23328	0.0463909	0.150283	Pmp22/Rnf10	2
GO:0038180	nerve growth factor signaling pathway	2/746	11/23328	0.0463909	0.150283	Kidins220/Rap1a	2
GO:0042762	regulation of sulfur metabolic process	2/746	11/23328	0.0463909	0.150283	Comt/Pdk1	2
GO:0051601	exocyst localization	2/746	11/23328	0.0463909	0.150283	Exoc1/Gm7271	2
GO:0051901	positive regulation of mitochondrial depolarization	2/746	11/23328	0.0463909	0.150283	Dcn/Mllt11	2
GO:0061709	reticulophagy	2/746	11/23328	0.0463909	0.150283	Rb1cc1/Tex264	2
GO:0070203	regulation of establishment of protein localization to telomere	2/746	11/23328	0.0463909	0.150283	Cct7/Tcp1	2
GO:0072075	metanephric mesenchyme development	2/746	11/23328	0.0463909	0.150283	Six1/Six4	2
GO:0072172	mesonephric tubule formation	2/746	11/23328	0.0463909	0.150283	Six1/Six4	2
GO:0090205	positive regulation of cholesterol metabolic process	2/746	11/23328	0.0463909	0.150283	Fdps/Scp2	2
GO:0150065	regulation of deacetylase activity	2/746	11/23328	0.0463909	0.150283	Fnta/Pink1	2
GO:1901857	positive regulation of cellular respiration	2/746	11/23328	0.0463909	0.150283	Pink1/Prelid1	2
GO:1990440	positive regulation of transcription from RNA polymerase II promoter in response to endoplasmic reticulum stress	2/746	11/23328	0.0463909	0.150283	Atf6/Ddit3	2
GO:2000574	regulation of microtubule motor activity	2/746	11/23328	0.0463909	0.150283	Dynll1/Dynll2	2
GO:0046777	protein autophosphorylation	13/746	241/23328	0.0469635	0.152007	Aak1/Atp13a2/Brd4/Csnk2a1/Fgfr1/Gsk3b/Hspa8/Impact/Mink1/Pink1/Ppp2r5c/Rap2c/Src	13
GO:0044264	cellular polysaccharide metabolic process	7/746	103/23328	0.0472901	0.152927	Gfpt1/Gsk3a/Gsk3b/Gyg/Ppp1r1a/Ptges3/Rb1cc1	7
GO:0015914	phospholipid transport	6/746	82/23328	0.0474917	0.152927	Apoe/Atp11a/Prelid1/Scp2/Tmem30a/Triap1	6
GO:0032479	regulation of type I interferon production	6/746	82/23328	0.0474917	0.152927	Dhx36/Ptprs/Riok3/Ufd1/Yy1/Zbtb20	6
GO:0033045	regulation of sister chromatid segregation	6/746	82/23328	0.0474917	0.152927	Atrx/Bub3/Hnrnpu/Ik/Pttg1/Tpr	6
GO:0050805	negative regulation of synaptic transmission	6/746	82/23328	0.0474917	0.152927	Braf/Celf4/Fmr1/Pten/Rap1a/Syt4	6
GO:0072088	nephron epithelium morphogenesis	6/746	82/23328	0.0474917	0.152927	Ahi1/Bcl2/Cd44/Hey1/Six1/Six4	6
GO:0055026	negative regulation of cardiac muscle tissue development	4/746	43/23328	0.0478931	0.153927	Gsk3a/Mapk11/Pten/Yy1	4
GO:0006900	vesicle budding from membrane	5/746	62/23328	0.047966	0.153927	Arfgap2/Dnm3/Mia3/Snx3/Vapb	5
GO:0010658	striated muscle cell apoptotic process	5/746	62/23328	0.047966	0.153927	Bcl2/Hspa8/Mff/Pten/Slc25a4	5
GO:0061337	cardiac conduction	5/746	62/23328	0.047966	0.153927	Ank2/Cacna2d1/Mef2a/Rbfox2/Zmpste24	5
GO:0007064	mitotic sister chromatid cohesion	3/746	26/23328	0.0490676	0.156527	Atrx/Pttg1/Smc1a	3
GO:0030204	chondroitin sulfate metabolic process	3/746	26/23328	0.0490676	0.156527	Dcn/Dsel/Spock3	3
GO:0048791	calcium ion-regulated exocytosis of neurotransmitter	3/746	26/23328	0.0490676	0.156527	Snap25/Syt4/Syt7	3
GO:0070584	mitochondrion morphogenesis	3/746	26/23328	0.0490676	0.156527	Mff/Ndufs6/Opa1	3
GO:0120033	negative regulation of plasma membrane bounded cell projection assembly	3/746	26/23328	0.0490676	0.156527	Arhgap44/Capzb/Pfn2	3
GO:1903747	regulation of establishment of protein localization to mitochondrion	3/746	26/23328	0.0490676	0.156527	Atpif1/Gsk3a/Pink1	3
GO:2000311	regulation of AMPA receptor activity	3/746	26/23328	0.0490676	0.156527	Cacng5/Cnih2/Mink1	3
GO:0001657	ureteric bud development	7/746	104/23328	0.0493702	0.15696	Bcl2/Cd44/Fgfr1/Hey1/Robo2/Six1/Six4	7
GO:0048525	negative regulation of viral process	7/746	104/23328	0.0493702	0.15696	Bst2/Mphosph8/Nucks1/Oasl2/Snx3/Vapb/Zfp639	7
GO:0072163	mesonephric epithelium development	7/746	104/23328	0.0493702	0.15696	Bcl2/Cd44/Fgfr1/Hey1/Robo2/Six1/Six4	7
GO:0072164	mesonephric tubule development	7/746	104/23328	0.0493702	0.15696	Bcl2/Cd44/Fgfr1/Hey1/Robo2/Six1/Six4	7
GO:1901216	positive regulation of neuron death	8/746	126/23328	0.0494965	0.157229	Apoe/App/Atp5g1/Bace1/Ddit3/Gsk3a/Gsk3b/Tnfrsf1a	8
GO:0021872	forebrain generation of neurons	6/746	83/23328	0.0498717	0.158287	B2m/Fgfr1/Ogdh/Robo2/Ubb/Uqcrq	6
GO:0007178	transmembrane receptor protein serine/threonine kinase signaling pathway	18/746	368/23328	0.0501791	0.159081	Appl1/Arrb2/Axin1/Bcl9l/Ep300/Glg1/Got1/Meg3/Megf8/Nup93/Onecut2/Ppm1a/Slc33a1/Sorl1/Sptbn1/Src/Strap/Trf	18
GO:0061572	actin filament bundle organization	10/746	172/23328	0.0502066	0.159081	Actg1/Braf/Ccdc88a/Cd47/Hsp90b1/Pfn1/Pfn2/Rdx/Rock2/Src	10
GO:1905818	regulation of chromosome separation	5/746	63/23328	0.0507902	0.160795	Bub3/Csnk2a1/Ik/Pttg1/Tpr	5
GO:0043491	protein kinase B signaling	11/746	196/23328	0.0509923	0.161299	Arrb2/C1qbp/Ddit3/Ep300/Fgfr1/Meis3/Mtdh/Pik3r3/Pten/Src/Them4	11
GO:0044091	membrane biogenesis	4/746	44/23328	0.0514031	0.162232	Pex16/Pten/Sptbn1/Syt11	4
GO:0008277	regulation of G protein-coupled receptor signaling pathway	8/746	127/23328	0.0514165	0.162232	App/Arrb2/Gsk3a/Phf24/Rgs10/Rock2/Tmod2/Ubqln2	8
GO:0018210	peptidyl-threonine modification	8/746	127/23328	0.0514165	0.162232	App/Axin1/Bcl2/Csnk2a1/Eif4g1/Gsk3a/Gsk3b/Rock2	8
GO:0051260	protein homooligomerization	10/746	173/23328	0.0518368	0.163421	Acot13/App/B2m/G3bp2/Kcna4/Kcnb2/Kcns3/Rom1/Trpa1/Usp16	10
GO:0034614	cellular response to reactive oxygen species	9/746	150/23328	0.0520804	0.164051	Hnrnpd/Impact/Pcgf2/Pink1/Prdx1/Rhob/Sod1/Src/Zfp580	9
GO:0072028	nephron morphogenesis	6/746	84/23328	0.0523236	0.164679	Ahi1/Bcl2/Cd44/Hey1/Six1/Six4	6
GO:0044282	small molecule catabolic process	16/746	320/23328	0.05308	0.164817	Acaa2/Acot7/Adh5/Akr1a1/Apoe/Cd44/Cpt1a/Crat/Eci2/Gnpda2/Got1/Hagh/Ldha/Pten/Qdpr/Scp2	16
GO:0097549	chromatin organization involved in negative regulation of transcription	8/746	128/23328	0.0533838	0.164817	Eed/H2aw/H2az1/Mphosph8/Pcgf2/Smarca5/Tpr/Ube2b	8
GO:0051784	negative regulation of nuclear division	5/746	64/23328	0.0537097	0.164817	Atrx/Bub3/Ik/Pttg1/Tpr	5
GO:0000070	mitotic sister chromatid segregation	9/746	151/23328	0.0538896	0.164817	Atrx/Bub3/Hnrnpu/Ik/Ppp2r1a/Pttg1/Smc1a/Tpr/Zwint	9
GO:0008643	carbohydrate transport	9/746	151/23328	0.0538896	0.164817	Ahi1/Appl1/Braf/Gsk3a/Mef2a/Rap1a/Slc2a6/Slc37a3/Slc45a3	9
GO:0031497	chromatin assembly	9/746	151/23328	0.0538896	0.164817	Atrx/Kat6a/Mphosph8/Naa60/Nap1l1/Nap1l5/Smarca5/Tpr/Ubn1	9
GO:0006779	porphyrin-containing compound biosynthetic process	3/746	27/23328	0.0539337	0.164817	Atpif1/Slc25a39/Snx3	3
GO:0006891	intra-Golgi vesicle-mediated transport	3/746	27/23328	0.0539337	0.164817	Copg2/Gabarapl2/Trappc3l	3
GO:0006925	inflammatory cell apoptotic process	3/746	27/23328	0.0539337	0.164817	Cd44/Tcp1/Zmpste24	3
GO:0033014	tetrapyrrole biosynthetic process	3/746	27/23328	0.0539337	0.164817	Atpif1/Slc25a39/Snx3	3
GO:0051443	positive regulation of ubiquitin-protein transferase activity	3/746	27/23328	0.0539337	0.164817	Axin1/Pten/Rps2	3
GO:0070129	regulation of mitochondrial translation	3/746	27/23328	0.0539337	0.164817	C1qbp/Lrpprc/Mtg1	3
GO:2001020	regulation of response to DNA damage stimulus	12/746	222/23328	0.0540819	0.164817	Bclaf1/Cd44/Fbxo4/Fh1/Fmr1/Fxr1/Kmt5a/Marchf7/Pcbp4/Tpt1/Triap1/Zmpste24	12
GO:0001819	positive regulation of cytokine production	21/746	449/23328	0.0541807	0.164817	Ankrd17/App/Appl1/B2m/C1qbp/Ddit3/Ddt/Dhx36/Mapk11/Pum1/Riok3/Rock2/Sod1/Sorl1/Sptbn1/Src/Tnfrsf1a/Ufd1/Usp50/Zbtb20/Zfp580	21
GO:0003263	cardioblast proliferation	2/746	12/23328	0.0545145	0.164817	Gng5/Six1	2
GO:0003264	regulation of cardioblast proliferation	2/746	12/23328	0.0545145	0.164817	Gng5/Six1	2
GO:0006047	UDP-N-acetylglucosamine metabolic process	2/746	12/23328	0.0545145	0.164817	Gfpt1/Gnpda2	2
GO:0009437	carnitine metabolic process	2/746	12/23328	0.0545145	0.164817	Cpt1a/Crat	2
GO:0016558	protein import into peroxisome matrix	2/746	12/23328	0.0545145	0.164817	Pex16/Pex5l	2
GO:0021561	facial nerve development	2/746	12/23328	0.0545145	0.164817	Plxna4/Six1	2
GO:0021610	facial nerve morphogenesis	2/746	12/23328	0.0545145	0.164817	Plxna4/Six1	2
GO:0021860	pyramidal neuron development	2/746	12/23328	0.0545145	0.164817	Ogdh/Uqcrq	2
GO:0031453	positive regulation of heterochromatin assembly	2/746	12/23328	0.0545145	0.164817	Mphosph8/Tpr	2
GO:0034392	negative regulation of smooth muscle cell apoptotic process	2/746	12/23328	0.0545145	0.164817	Arrb2/Gsk3b	2
GO:0035733	hepatic stellate cell activation	2/746	12/23328	0.0545145	0.164817	Fgfr1/Gsk3b	2
GO:0042989	sequestering of actin monomers	2/746	12/23328	0.0545145	0.164817	Pfn1/Twf1	2
GO:0043587	tongue morphogenesis	2/746	12/23328	0.0545145	0.164817	Six1/Six4	2
GO:0043922	negative regulation by host of viral transcription	2/746	12/23328	0.0545145	0.164817	Nucks1/Zfp639	2
GO:0044557	relaxation of smooth muscle	2/746	12/23328	0.0545145	0.164817	Prkg1/Sod1	2
GO:0044766	multi-organism transport	2/746	12/23328	0.0545145	0.164817	Bst2/Fmr1	2
GO:0046794	transport of virus	2/746	12/23328	0.0545145	0.164817	Bst2/Fmr1	2
GO:0048934	peripheral nervous system neuron differentiation	2/746	12/23328	0.0545145	0.164817	Onecut2/Pmp22	2
GO:0048935	peripheral nervous system neuron development	2/746	12/23328	0.0545145	0.164817	Onecut2/Pmp22	2
GO:0070202	regulation of establishment of protein localization to chromosome	2/746	12/23328	0.0545145	0.164817	Cct7/Tcp1	2
GO:0071318	cellular response to ATP	2/746	12/23328	0.0545145	0.164817	Cib2/Hsp90b1	2
GO:0090209	negative regulation of triglyceride metabolic process	2/746	12/23328	0.0545145	0.164817	Apoe/Sorl1	2
GO:0090343	positive regulation of cell aging	2/746	12/23328	0.0545145	0.164817	B2m/Ypel3	2
GO:0090394	negative regulation of excitatory postsynaptic potential	2/746	12/23328	0.0545145	0.164817	Celf4/Pten	2
GO:0090557	establishment of endothelial intestinal barrier	2/746	12/23328	0.0545145	0.164817	Ptprs/Rap2c	2
GO:0097113	AMPA glutamate receptor clustering	2/746	12/23328	0.0545145	0.164817	Apoe/Snx27	2
GO:1900112	regulation of histone H3-K9 trimethylation	2/746	12/23328	0.0545145	0.164817	Atrx/Smarcb1	2
GO:1900272	negative regulation of long-term synaptic potentiation	2/746	12/23328	0.0545145	0.164817	Apoe/App	2
GO:1902287	semaphorin-plexin signaling pathway involved in axon guidance	2/746	12/23328	0.0545145	0.164817	Plxna4/Plxnc1	2
GO:1902579	multi-organism localization	2/746	12/23328	0.0545145	0.164817	Bst2/Fmr1	2
GO:1903431	positive regulation of cell maturation	2/746	12/23328	0.0545145	0.164817	Bcl2/Opa1	2
GO:2000105	positive regulation of DNA-dependent DNA replication	2/746	12/23328	0.0545145	0.164817	Atrx/Fgfr1	2
GO:2000402	negative regulation of lymphocyte migration	2/746	12/23328	0.0545145	0.164817	Apod/Mia3	2
GO:2000615	regulation of histone H3-K9 acetylation	2/746	12/23328	0.0545145	0.164817	Kmt2a/Smarcb1	2
GO:2001135	regulation of endocytic recycling	2/746	12/23328	0.0545145	0.164817	Ndrg4/Sorl1	2
GO:0006835	dicarboxylic acid transport	6/746	85/23328	0.0548477	0.165425	Arl6ip1/Dpysl2/Prkg1/Slc25a11/Slc25a30/Syt4	6
GO:0014910	regulation of smooth muscle cell migration	6/746	85/23328	0.0548477	0.165425	Arpc2/Bcl2/Ndrg4/Prkg1/Sorl1/Src	6
GO:0046364	monosaccharide biosynthetic process	6/746	85/23328	0.0548477	0.165425	Akr1a1/Ep300/Pgk1/Ppp4r3b/Ranbp2/Usp7	6
GO:0003156	regulation of animal organ formation	4/746	45/23328	0.0550499	0.165636	Fgfr1/Gng5/Robo2/Six1	4
GO:0042149	cellular response to glucose starvation	4/746	45/23328	0.0550499	0.165636	Asns/Bcl2/Cpeb4/Impact	4
GO:0097178	ruffle assembly	4/746	45/23328	0.0550499	0.165636	Pfn1/Pfn2/Rdx/Snx10	4
GO:1901987	regulation of cell cycle phase transition	15/746	297/23328	0.0556752	0.167289	Ankrd17/App/Appl1/Bcl2/Brd4/Bub3/Cdkn1a/Dgkz/Eif4g1/Ik/Kmt2e/Psme2/Pten/Rdx/Tpr	15
GO:0050714	positive regulation of protein secretion	11/746	199/23328	0.0556881	0.167289	Atp13a2/Dynll1/Ep300/Exoc1/Kif5b/Prkce/Ptpn23/Serp1/Sorl1/Src/Trpa1	11
GO:0001823	mesonephros development	7/746	107/23328	0.0559542	0.167954	Bcl2/Cd44/Fgfr1/Hey1/Robo2/Six1/Six4	7
GO:1903522	regulation of blood circulation	13/746	248/23328	0.0564763	0.169386	Ank2/App/Atp2b1/Cacna1h/Cacna2d1/Calca/Gnao1/Gsk3a/Mef2a/Prkg1/Rbfox2/Trpa1/Zmpste24	13
GO:0051099	positive regulation of binding	11/746	200/23328	0.0573152	0.171657	Apoe/App/B2m/Brd4/Calm1/Eif4g1/Ep300/Fmr1/Gsk3b/Map1lc3b/Nme1	11
GO:0031646	positive regulation of nervous system process	6/746	86/23328	0.0574442	0.171657	App/Gsk3b/Pten/Rnf10/Trf/Trpa1	6
GO:0032606	type I interferon production	6/746	86/23328	0.0574442	0.171657	Dhx36/Ptprs/Riok3/Ufd1/Yy1/Zbtb20	6
GO:0061333	renal tubule morphogenesis	6/746	86/23328	0.0574442	0.171657	Ahi1/Bcl2/Cd44/Hey1/Six1/Six4	6
GO:0042177	negative regulation of protein catabolic process	8/746	130/23328	0.0574616	0.171657	Csnk2a1/Gabarapl2/Marchf7/Snx12/Snx3/Timp2/Ubxn1/Usp7	8
GO:0032259	methylation	17/746	349/23328	0.0575484	0.17178	Arid4b/Atrx/Comt/Eed/Etf1/Fh1/Gsk3a/Gsk3b/Kmt2a/Kmt2e/Kmt5a/Meg3/Mphosph8/Rnf20/Smarcb1/Trmt61a/Zmpste24	17
GO:0060401	cytosolic calcium ion transport	10/746	177/23328	0.0587076	0.175057	Afg3l2/Ank2/Atp2b1/Bcl2/Cacna2d1/Ddit3/Opa1/Prkce/Smdt1/Trpa1	10
GO:0017158	regulation of calcium ion-dependent exocytosis	4/746	46/23328	0.0588326	0.175057	Cacna1h/Syt11/Syt4/Syt7	4
GO:0031952	regulation of protein autophosphorylation	4/746	46/23328	0.0588326	0.175057	Impact/Ppp2r5c/Rap2c/Src	4
GO:0061647	histone H3-K9 modification	4/746	46/23328	0.0588326	0.175057	Arid4b/Atrx/Kmt2a/Smarcb1	4
GO:0070507	regulation of microtubule cytoskeleton organization	11/746	201/23328	0.0589735	0.175338	Apc2/Capzb/Eml2/Gsk3b/Hdgfl3/Hnrnpu/Map1b/Rock2/Stmn3/Tpr/Tubb4a	11
GO:0045724	positive regulation of cilium assembly	3/746	28/23328	0.0590215	0.175342	Ccdc88a/Dynll1/Kctd17	3
GO:0070371	ERK1 and ERK2 cascade	16/746	325/23328	0.0593291	0.176117	Akap12/Ankrd26/Apoe/App/Arrb2/Atp6v0c/Braf/Cd44/Ddt/Eif3a/Ndrg4/Pten/Rap1a/Src/Trf/Ywhaz	16
GO:0030258	lipid modification	13/746	250/23328	0.0594174	0.17624	Acaa2/Adh5/Apod/Apoe/Cpt1a/Crat/Dgkz/Eci2/Mtmr6/Pik3r3/Pten/Scp2/Socs1	13
GO:0007093	mitotic cell cycle checkpoint	8/746	131/23328	0.0595725	0.176421	Bub3/Cdkn1a/Dgkz/Ik/Ints3/Pura/Tpr/Zwint	8
GO:0018022	peptidyl-lysine methylation	8/746	131/23328	0.0595725	0.176421	Arid4b/Atrx/Eed/Fh1/Kmt2a/Kmt2e/Kmt5a/Smarcb1	8
GO:0051668	localization within membrane	7/746	109/23328	0.0606324	0.179419	Apoe/Cacng5/Cnih2/Ift122/Mia3/Nme7/Snx27	7
GO:0007628	adult walking behavior	4/746	47/23328	0.0627503	0.181282	Arrb2/Axin1/Pmp22/Zmpste24	4
GO:0033013	tetrapyrrole metabolic process	4/746	47/23328	0.0627503	0.181282	Atpif1/Hmox2/Slc25a39/Snx3	4
GO:0072666	establishment of protein localization to vacuole	4/746	47/23328	0.0627503	0.181282	Cacng5/Hspa8/Sorl1/Vps37c	4
GO:0010827	regulation of glucose transmembrane transport	6/746	88/23328	0.0628547	0.181282	Ahi1/Appl1/Braf/Gsk3a/Mef2a/Rap1a	6
GO:1901992	positive regulation of mitotic cell cycle phase transition	6/746	88/23328	0.0628547	0.181282	Ankrd17/App/Brd4/Eif4g1/Kmt2e/Rdx	6
GO:1903321	negative regulation of protein modification by small protein conjugation or removal	6/746	88/23328	0.0628547	0.181282	Arrb2/Marchf7/Nxn/Prkce/Prr7/Ubxn1	6
GO:0010676	positive regulation of cellular carbohydrate metabolic process	5/746	67/23328	0.0630406	0.181282	Ppp4r3b/Prkce/Ranbp2/Slc45a3/Src	5
GO:0030239	myofibril assembly	5/746	67/23328	0.0630406	0.181282	Actg1/Ep300/Mef2a/Six4/Tmod2	5
GO:0070613	regulation of protein processing	5/746	67/23328	0.0630406	0.181282	Fmr1/Glg1/Snx12/Src/Tmem59	5
GO:0006275	regulation of DNA replication	7/746	110/23328	0.0630587	0.181282	Ankrd17/Atrx/Ccdc88a/Fgfr1/Nucks1/Smc3/Zmpste24	7
GO:0006521	regulation of cellular amino acid metabolic process	2/746	13/23328	0.0630937	0.181282	Comt/Fh1	2
GO:0009148	pyrimidine nucleoside triphosphate biosynthetic process	2/746	13/23328	0.0630937	0.181282	Nme1/Nme7	2
GO:0009263	deoxyribonucleotide biosynthetic process	2/746	13/23328	0.0630937	0.181282	Adk/Rrm2b	2
GO:0010635	regulation of mitochondrial fusion	2/746	13/23328	0.0630937	0.181282	Opa1/Vat1	2
GO:0015816	glycine transport	2/746	13/23328	0.0630937	0.181282	Slc25a38/Slc36a1	2
GO:0021548	pons development	2/746	13/23328	0.0630937	0.181282	Bcl2/Uqcrq	2
GO:0021859	pyramidal neuron differentiation	2/746	13/23328	0.0630937	0.181282	Ogdh/Uqcrq	2
GO:0034350	regulation of glial cell apoptotic process	2/746	13/23328	0.0630937	0.181282	Akap12/Pmp22	2
GO:0035721	intraciliary retrograde transport	2/746	13/23328	0.0630937	0.181282	Dynll1/Ift122	2
GO:0038166	angiotensin-activated signaling pathway	2/746	13/23328	0.0630937	0.181282	Rock2/Src	2
GO:0039692	single stranded viral RNA replication via double stranded DNA intermediate	2/746	13/23328	0.0630937	0.181282	Mphosph8/Smarcb1	2
GO:0043970	histone H3-K9 acetylation	2/746	13/23328	0.0630937	0.181282	Kmt2a/Smarcb1	2
GO:0045176	apical protein localization	2/746	13/23328	0.0630937	0.181282	Actb/Rdx	2
GO:0045799	positive regulation of chromatin assembly or disassembly	2/746	13/23328	0.0630937	0.181282	Mphosph8/Tpr	2
GO:0061052	negative regulation of cell growth involved in cardiac muscle cell development	2/746	13/23328	0.0630937	0.181282	Gsk3a/Yy1	2
GO:0070255	regulation of mucus secretion	2/746	13/23328	0.0630937	0.181282	Map1lc3b/Prkce	2
GO:0071281	cellular response to iron ion	2/746	13/23328	0.0630937	0.181282	B2m/Trf	2
GO:0071712	ER-associated misfolded protein catabolic process	2/746	13/23328	0.0630937	0.181282	Rnf5/Ufd1	2
GO:0072711	cellular response to hydroxyurea	2/746	13/23328	0.0630937	0.181282	Atrx/Fmr1	2
GO:0097090	presynaptic membrane organization	2/746	13/23328	0.0630937	0.181282	Apoe/Pten	2
GO:0097688	glutamate receptor clustering	2/746	13/23328	0.0630937	0.181282	Apoe/Snx27	2
GO:1901070	guanosine-containing compound biosynthetic process	2/746	13/23328	0.0630937	0.181282	Nme1/Nme7	2
GO:1902285	semaphorin-plexin signaling pathway involved in neuron projection guidance	2/746	13/23328	0.0630937	0.181282	Plxna4/Plxnc1	2
GO:1903332	regulation of protein folding	2/746	13/23328	0.0630937	0.181282	Hspa8/Pdia3	2
GO:1903862	positive regulation of oxidative phosphorylation	2/746	13/23328	0.0630937	0.181282	Pgk1/Pink1	2
GO:1904181	positive regulation of membrane depolarization	2/746	13/23328	0.0630937	0.181282	Dcn/Mllt11	2
GO:1904816	positive regulation of protein localization to chromosome, telomeric region	2/746	13/23328	0.0630937	0.181282	Cct7/Tcp1	2
GO:2001223	negative regulation of neuron migration	2/746	13/23328	0.0630937	0.181282	Gsk3b/Olfm1	2
GO:0031348	negative regulation of defense response	12/746	228/23328	0.0634919	0.182287	Apod/Apoe/Arrb2/C1qbp/Cd44/Ndfip1/Psmb4/Riok3/Sod1/Syt11/Tnfrsf1a/Ufd1	12
GO:0071248	cellular response to metal ion	9/746	156/23328	0.0635463	0.182304	Atp13a2/B2m/Braf/Gsk3a/Mef2a/Syt11/Syt4/Syt7/Trf	9
GO:0000075	cell cycle checkpoint	10/746	180/23328	0.0642332	0.183144	Bub3/Cdkn1a/Dgkz/Fbxo4/Ik/Ints3/Prpf19/Pura/Tpr/Zwint	10
GO:0002029	desensitization of G protein-coupled receptor signaling pathway	3/746	29/23328	0.064326	0.183144	App/Arrb2/Ubqln2	3
GO:0006220	pyrimidine nucleotide metabolic process	3/746	29/23328	0.064326	0.183144	Nme1/Nme7/Nt5c	3
GO:0022401	negative adaptation of signaling pathway	3/746	29/23328	0.064326	0.183144	App/Arrb2/Ubqln2	3
GO:0030511	positive regulation of transforming growth factor beta receptor signaling pathway	3/746	29/23328	0.064326	0.183144	Axin1/Ep300/Got1	3
GO:0070198	protein localization to chromosome, telomeric region	3/746	29/23328	0.064326	0.183144	Atrx/Cct7/Tcp1	3
GO:0090140	regulation of mitochondrial fission	3/746	29/23328	0.064326	0.183144	Dcn/Mff/Pink1	3
GO:1900027	regulation of ruffle assembly	3/746	29/23328	0.064326	0.183144	Pfn1/Pfn2/Rdx	3
GO:1903846	positive regulation of cellular response to transforming growth factor beta stimulus	3/746	29/23328	0.064326	0.183144	Axin1/Ep300/Got1	3
GO:1904292	regulation of ERAD pathway	3/746	29/23328	0.064326	0.183144	Herpud1/Ubqln2/Ubxn1	3
GO:0050806	positive regulation of synaptic transmission	17/746	355/23328	0.0652011	0.185495	Apoe/App/Arrb2/Braf/Cacng5/Fmr1/Gsk3b/Kif5b/Lrrtm2/Paip2/Pink1/Prkce/Pten/Rab3a/Snap25/Snap47/Syt7	17
GO:0016241	regulation of macroautophagy	7/746	111/23328	0.0655433	0.186328	Atp13a2/Dcn/Fez2/Irgm1/Pink1/Rnf5/Ubqln2	7
GO:0051149	positive regulation of muscle cell differentiation	6/746	89/23328	0.0656688	0.186403	Arrb2/Bcl2/Ep300/Fdps/Gsk3b/Slc25a4	6
GO:0070301	cellular response to hydrogen peroxide	6/746	89/23328	0.0656688	0.186403	Impact/Pcgf2/Pink1/Rhob/Src/Zfp580	6
GO:0002698	negative regulation of immune effector process	8/746	134/23328	0.0661949	0.187613	Appl1/Arrb2/C1qbp/Cd47/Cd59a/Ndfip1/Riok3/Ufd1	8
GO:0009791	post-embryonic development	8/746	134/23328	0.0661949	0.187613	Atrx/Bcl2/Ccdc47/Kmt2a/Meg3/Rab3a/Selenop/Serp1	8
GO:0046324	regulation of glucose import	5/746	68/23328	0.0663411	0.187744	Ahi1/Appl1/Gsk3a/Mef2a/Rap1a	5
GO:2000378	negative regulation of reactive oxygen species metabolic process	5/746	68/23328	0.0663411	0.187744	Atp5g1/Bcl2/Dynll1/Pink1/Rock2	5
GO:0032965	regulation of collagen biosynthetic process	4/746	48/23328	0.0668017	0.188764	Arrb2/Ep300/Got1/Rap1a	4
GO:1903580	positive regulation of ATP metabolic process	4/746	48/23328	0.0668017	0.188764	App/Pgk1/Pink1/Zbtb20	4
GO:0002793	positive regulation of peptide secretion	12/746	230/23328	0.0668541	0.18877	Atp13a2/Dynll1/Ep300/Exoc1/Kif5b/Pex5l/Prkce/Ptpn23/Serp1/Sorl1/Src/Trpa1	12
GO:0051701	interaction with host	8/746	135/23328	0.0684994	0.193126	Irgm1/Ist1/Nectin2/Snx3/Tcp1/Vapb/Vps16/Zfp639	8
GO:0070646	protein modification by small protein removal	8/746	135/23328	0.0684994	0.193126	Cops5/Eif3f/Eny2/Psmd14/Ubxn1/Usp16/Usp50/Usp7	8
GO:0003015	heart process	12/746	231/23328	0.068578	0.193203	Ank2/Cacna1h/Cacna2d1/Calca/Gnao1/Gsk3a/Mef2a/Prkg1/Rbfox2/Sod1/Src/Zmpste24	12
GO:2000377	regulation of reactive oxygen species metabolic process	11/746	207/23328	0.0695867	0.194721	App/Atp5g1/Bcl2/Cd47/Cdkn1a/Dynll1/Eif6/Grb2/Pink1/Rock2/Sod1	11
GO:0048168	regulation of neuronal synaptic plasticity	5/746	69/23328	0.0697362	0.194721	App/Gsk3b/Kmt2a/Rab3a/Syt4	5
GO:0007569	cell aging	9/746	159/23328	0.069835	0.194721	B2m/Bcl2/Cdkn1a/Kat6a/Opa1/Pten/Sod1/Ypel3/Zmpste24	9
GO:0009266	response to temperature stimulus	9/746	159/23328	0.069835	0.194721	Arrb2/Calca/Dhx36/Dnaja2/Pirt/Pmp22/Sod1/Tpr/Trpa1	9
GO:0071383	cellular response to steroid hormone stimulus	9/746	159/23328	0.069835	0.194721	Arrb2/Ep300/Hnrnpu/Klf9/Ptges3/Rbfox2/Src/Strn3/Ube3a	9
GO:0000470	maturation of LSU-rRNA	3/746	30/23328	0.0698417	0.194721	Eif6/Rpl7/Rpl7a	3
GO:0001759	organ induction	3/746	30/23328	0.0698417	0.194721	Fgfr1/Robo2/Six1	3
GO:0009262	deoxyribonucleotide metabolic process	3/746	30/23328	0.0698417	0.194721	Adk/Nt5c/Rrm2b	3
GO:0043457	regulation of cellular respiration	3/746	30/23328	0.0698417	0.194721	Dnajc15/Pink1/Prelid1	3
GO:0050951	sensory perception of temperature stimulus	3/746	30/23328	0.0698417	0.194721	Arrb2/Calca/Trpa1	3
GO:0051085	chaperone cofactor-dependent protein refolding	3/746	30/23328	0.0698417	0.194721	Hspa8/Hspe1/Ptges3	3
GO:0051957	positive regulation of amino acid transport	3/746	30/23328	0.0698417	0.194721	Arl6ip1/Dpysl2/Syt4	3
GO:1901068	guanosine-containing compound metabolic process	3/746	30/23328	0.0698417	0.194721	Nme1/Nme7/Opa1	3
GO:1990126	retrograde transport, endosome to plasma membrane	3/746	30/23328	0.0698417	0.194721	Arhgap44/Snx27/Vps29	3
GO:0006479	protein methylation	10/746	183/23328	0.0700826	0.194959	Arid4b/Atrx/Eed/Etf1/Fh1/Kmt2a/Kmt2e/Kmt5a/Rnf20/Smarcb1	10
GO:0008016	regulation of heart contraction	10/746	183/23328	0.0700826	0.194959	Ank2/Cacna1h/Cacna2d1/Calca/Gnao1/Gsk3a/Mef2a/Prkg1/Rbfox2/Zmpste24	10
GO:0008213	protein alkylation	10/746	183/23328	0.0700826	0.194959	Arid4b/Atrx/Eed/Etf1/Fh1/Kmt2a/Kmt2e/Kmt5a/Rnf20/Smarcb1	10
GO:0035195	gene silencing by miRNA	8/746	136/23328	0.0708526	0.195824	Eif4g1/Eif6/Fmr1/Fxr1/Mrpl44/Pum1/Tnrc6a/Zmpste24	8
GO:0043550	regulation of lipid kinase activity	4/746	49/23328	0.0709855	0.195824	App/Dgkz/Pik3r3/Src	4
GO:0090342	regulation of cell aging	4/746	49/23328	0.0709855	0.195824	B2m/Pten/Ypel3/Zmpste24	4
GO:0090659	walking behavior	4/746	49/23328	0.0709855	0.195824	Arrb2/Axin1/Pmp22/Zmpste24	4
GO:1902808	positive regulation of cell cycle G1/S phase transition	4/746	49/23328	0.0709855	0.195824	Ankrd17/Eif4g1/Kmt2e/Rdx	4
GO:0070372	regulation of ERK1 and ERK2 cascade	15/746	308/23328	0.0712308	0.195824	Akap12/Ankrd26/Apoe/App/Arrb2/Atp6v0c/Braf/Cd44/Ddt/Eif3a/Ndrg4/Pten/Rap1a/Src/Ywhaz	15
GO:0071560	cellular response to transforming growth factor beta stimulus	11/746	208/23328	0.0714672	0.195824	Appl1/Arrb2/Axin1/Bcl9l/Ep300/Glg1/Got1/Onecut2/Ppm1a/Src/Strap	11
GO:0000910	cytokinesis	9/746	160/23328	0.0720144	0.195824	Ist1/Klhl21/Prkce/Rab11fip3/Rhob/Rock2/Septin4/Son/Sptbn1	9
GO:0006063	uronic acid metabolic process	2/746	14/23328	0.0720913	0.195824	Akr1a1/Prkce	2
GO:0006337	nucleosome disassembly	2/746	14/23328	0.0720913	0.195824	H2aw/Smarcb1	2
GO:0006577	amino-acid betaine metabolic process	2/746	14/23328	0.0720913	0.195824	Cpt1a/Crat	2
GO:0010225	response to UV-C	2/746	14/23328	0.0720913	0.195824	Impact/Yy1	2
GO:0010642	negative regulation of platelet-derived growth factor receptor signaling pathway	2/746	14/23328	0.0720913	0.195824	Apod/Ndrg4	2
GO:0019585	glucuronate metabolic process	2/746	14/23328	0.0720913	0.195824	Akr1a1/Prkce	2
GO:0031915	positive regulation of synaptic plasticity	2/746	14/23328	0.0720913	0.195824	Cplx2/Snap25	2
GO:0033127	regulation of histone phosphorylation	2/746	14/23328	0.0720913	0.195824	Fmr1/Ube2b	2
GO:0036498	IRE1-mediated unfolded protein response	2/746	14/23328	0.0720913	0.195824	Cops5/Vapb	2
GO:0045792	negative regulation of cell size	2/746	14/23328	0.0720913	0.195824	Pten/Rdx	2
GO:0051451	myoblast migration	2/746	14/23328	0.0720913	0.195824	Six1/Six4	2
GO:0060736	prostate gland growth	2/746	14/23328	0.0720913	0.195824	Pten/Ube3a	2
GO:0070863	positive regulation of protein exit from endoplasmic reticulum	2/746	14/23328	0.0720913	0.195824	Sorl1/Tmem30a	2
GO:0071803	positive regulation of podosome assembly	2/746	14/23328	0.0720913	0.195824	Arpc2/Src	2
GO:0072710	response to hydroxyurea	2/746	14/23328	0.0720913	0.195824	Atrx/Fmr1	2
GO:0090239	regulation of histone H4 acetylation	2/746	14/23328	0.0720913	0.195824	Smarcb1/Zmpste24	2
GO:0097066	response to thyroid hormone	2/746	14/23328	0.0720913	0.195824	Klf9/Rdx	2
GO:0099151	regulation of postsynaptic density assembly	2/746	14/23328	0.0720913	0.195824	Lrrtm2/Ptprs	2
GO:1901841	regulation of high voltage-gated calcium channel activity	2/746	14/23328	0.0720913	0.195824	Cacna2d1/Nipsnap2	2
GO:1902902	negative regulation of autophagosome assembly	2/746	14/23328	0.0720913	0.195824	Fez2/Pink1	2
GO:1902916	positive regulation of protein polyubiquitination	2/746	14/23328	0.0720913	0.195824	Fbxo4/Marchf7	2
GO:1902950	regulation of dendritic spine maintenance	2/746	14/23328	0.0720913	0.195824	Apoe/App	2
GO:1904925	positive regulation of autophagy of mitochondrion in response to mitochondrial depolarization	2/746	14/23328	0.0720913	0.195824	Atpif1/Pink1	2
GO:0046890	regulation of lipid biosynthetic process	10/746	184/23328	0.0721048	0.195824	Apoe/App/Avil/Eif6/Fdps/Prkg1/Scp2/Slc45a3/Sod1/Zbtb20	10
GO:0097191	extrinsic apoptotic signaling pathway	12/746	233/23328	0.0721119	0.195824	Bcl2/Fgfr1/Gsk3a/Gsk3b/Mllt11/Pdia3/Ppp2r1a/Pten/Rb1cc1/Rock2/Src/Zmynd11	12
GO:0032886	regulation of microtubule-based process	13/746	258/23328	0.0722026	0.195929	Apc2/Capzb/Cnih2/Eml2/Gsk3b/Hdgfl3/Hnrnpu/Kif3a/Map1b/Rock2/Stmn3/Tpr/Tubb4a	13
GO:0001541	ovarian follicle development	5/746	70/23328	0.0732253	0.197981	Arrb2/Bcl2/Sod1/Src/Ube3a	5
GO:0030512	negative regulation of transforming growth factor beta receptor signaling pathway	5/746	70/23328	0.0732253	0.197981	Bcl9l/Glg1/Onecut2/Ppm1a/Strap	5
GO:0005976	polysaccharide metabolic process	7/746	114/23328	0.0733476	0.197981	Gfpt1/Gsk3a/Gsk3b/Gyg/Ppp1r1a/Ptges3/Rb1cc1	7
GO:0006939	smooth muscle contraction	7/746	114/23328	0.0733476	0.197981	Atp2b1/Calca/Prkg1/Rap1gds1/Rock2/Sod1/Trpa1	7
GO:0010927	cellular component assembly involved in morphogenesis	7/746	114/23328	0.0733476	0.197981	Actg1/Ep300/Mef2a/Nectin2/Pmp22/Six4/Tmod2	7
GO:0034440	lipid oxidation	7/746	114/23328	0.0733476	0.197981	Acaa2/Adh5/Apod/Cpt1a/Crat/Eci2/Scp2	7
GO:1903076	regulation of protein localization to plasma membrane	7/746	114/23328	0.0733476	0.197981	Actb/Appl1/Arhgap44/Csnk2a1/Kif5b/Sptbn1/Tmem59	7
GO:0043281	regulation of cysteine-type endopeptidase activity involved in apoptotic process	11/746	209/23328	0.07338	0.197981	App/Arl6ip1/Arrb2/Cd44/Csnk2a1/Diablo/Ep300/Herpud1/Prr7/Src/Triap1	11
GO:2000116	regulation of cysteine-type endopeptidase activity	12/746	234/23328	0.073922	0.199301	App/Arl6ip1/Arrb2/Cd44/Csnk2a1/Diablo/Ep300/Herpud1/Prr7/Src/Triap1/Usp50	12
GO:0014909	smooth muscle cell migration	6/746	92/23328	0.0745463	0.200696	Arpc2/Bcl2/Ndrg4/Prkg1/Sorl1/Src	6
GO:0051304	chromosome separation	6/746	92/23328	0.0745463	0.200696	Bub3/Csnk2a1/Ik/Ppp2r1a/Pttg1/Tpr	6
GO:0008333	endosome to lysosome transport	4/746	50/23328	0.0753001	0.201272	Rhob/Snx27/Vps11/Vps16	4
GO:0034332	adherens junction organization	4/746	50/23328	0.0753001	0.201272	Actb/Ptpn23/Rassf8/Rdx	4
GO:0046128	purine ribonucleoside metabolic process	4/746	50/23328	0.0753001	0.201272	Adk/Nme1/Nme7/Opa1	4
GO:0047496	vesicle transport along microtubule	4/746	50/23328	0.0753001	0.201272	Cnih2/Kif1b/Kif5a/Kif5b	4
GO:0051438	regulation of ubiquitin-protein transferase activity	4/746	50/23328	0.0753001	0.201272	Axin1/Bsn/Pten/Rps2	4
GO:1903573	negative regulation of response to endoplasmic reticulum stress	4/746	50/23328	0.0753001	0.201272	Herpud1/Opa1/Syvn1/Ubxn1	4
GO:0000154	rRNA modification	3/746	31/23328	0.075563	0.201272	Naf1/Nat10/Tsr3	3
GO:0021904	dorsal/ventral neural tube patterning	3/746	31/23328	0.075563	0.201272	Cdk20/Ift122/Kif3a	3
GO:0023058	adaptation of signaling pathway	3/746	31/23328	0.075563	0.201272	App/Arrb2/Ubqln2	3
GO:0044319	wound healing, spreading of cells	3/746	31/23328	0.075563	0.201272	Cd151/Cd44/Pten	3
GO:0045932	negative regulation of muscle contraction	3/746	31/23328	0.075563	0.201272	Calca/Prkg1/Sod1	3
GO:0086010	membrane depolarization during action potential	3/746	31/23328	0.075563	0.201272	Cacna1h/Cacna2d1/Scn7a	3
GO:0090505	epiboly involved in wound healing	3/746	31/23328	0.075563	0.201272	Cd151/Cd44/Pten	3
GO:1905314	semi-lunar valve development	3/746	31/23328	0.075563	0.201272	Hey1/Robo2/Tnfrsf1a	3
GO:2001014	regulation of skeletal muscle cell differentiation	3/746	31/23328	0.075563	0.201272	Rbfox1/Six1/Six4	3
GO:0006888	endoplasmic reticulum to Golgi vesicle-mediated transport	7/746	115/23328	0.0760658	0.202325	Copg2/Mia3/Mppe1/Sorl1/Trappc1/Trappc3l/Vapb	7
GO:0008585	female gonad development	7/746	115/23328	0.0760658	0.202325	Arrb2/Bcl2/Nrip1/Sod1/Src/Ubb/Ube3a	7
GO:0006513	protein monoubiquitination	5/746	71/23328	0.0768081	0.203867	Marchf7/Pcgf2/Rnf20/Ube2b/Ube4b	5
GO:0006635	fatty acid beta-oxidation	5/746	71/23328	0.0768081	0.203867	Acaa2/Cpt1a/Crat/Eci2/Scp2	5
GO:0060675	ureteric bud morphogenesis	5/746	71/23328	0.0768081	0.203867	Bcl2/Cd44/Hey1/Six1/Six4	5
GO:0002262	myeloid cell homeostasis	10/746	187/23328	0.0783902	0.207919	Atpif1/Axin1/B2m/Cd44/Kmt2e/Prdx1/Rbfox2/Slc25a38/Smap1/Sod1	10
GO:0034968	histone lysine methylation	7/746	116/23328	0.0788423	0.208906	Arid4b/Atrx/Eed/Fh1/Kmt2a/Kmt2e/Smarcb1	7
GO:0043542	endothelial cell migration	11/746	212/23328	0.0793119	0.208906	Apoe/Atp5b/Dcn/Fgfr1/Mia3/Pecam1/Pik3r3/Pten/Rhob/Rock2/Zfp580	11
GO:0034660	ncRNA metabolic process	20/746	444/23328	0.0795042	0.208906	Ddx52/Dtd1/Eif6/Ep300/Frg1/Hars/Iars/Ints3/Mrpl44/Naf1/Nat10/Riok3/Rpl7/Rpl7a/Rps8/Sars/Ssb/Trir/Trmt61a/Tsr3	20
GO:0001916	positive regulation of T cell mediated cytotoxicity	4/746	51/23328	0.0797438	0.208906	B2m/H2-K1/Hspa8/Nectin2	4
GO:0043620	regulation of DNA-templated transcription in response to stress	4/746	51/23328	0.0797438	0.208906	Atf6/Bclaf1/Ddit3/Impact	4
GO:0045010	actin nucleation	4/746	51/23328	0.0797438	0.208906	Arfip2/Arpc2/Arpc3/Arpc5l	4
GO:0060043	regulation of cardiac muscle cell proliferation	4/746	51/23328	0.0797438	0.208906	Fgfr1/Mapk11/Ncam1/Pten	4
GO:0090311	regulation of protein deacetylation	4/746	51/23328	0.0797438	0.208906	Ep300/Fnta/Fry/Pink1	4
GO:0042326	negative regulation of phosphorylation	21/746	471/23328	0.0800507	0.208906	Actb/Ankrd26/Apoe/Arrb2/Cdc42se1/Cdkn1a/Dnajc15/Dynll1/Eif3a/Eif4g1/Gsk3b/Hnrnpu/Impact/Lats2/Pecam1/Pten/Socs1/Sorl1/Strap/Ube2b/Zmynd11	21
GO:0051453	regulation of intracellular pH	5/746	72/23328	0.0804837	0.208906	Atp5b/Atp6v0c/Bcl2/Slc9a9/Ube3a	5
GO:0072171	mesonephric tubule morphogenesis	5/746	72/23328	0.0804837	0.208906	Bcl2/Cd44/Hey1/Six1/Six4	5
GO:1903845	negative regulation of cellular response to transforming growth factor beta stimulus	5/746	72/23328	0.0804837	0.208906	Bcl9l/Glg1/Onecut2/Ppm1a/Strap	5
GO:0050905	neuromuscular process	8/746	140/23328	0.0807532	0.208906	App/Bace1/Camta1/Pmp22/Pten/Rbfox1/Rbfox2/Zmpste24	8
GO:0061640	cytoskeleton-dependent cytokinesis	6/746	94/23328	0.0808255	0.208906	Ist1/Rhob/Rock2/Septin4/Son/Sptbn1	6
GO:0051224	negative regulation of protein transport	9/746	164/23328	0.0811499	0.208906	Apod/Apoe/Eny2/Ndfip1/Rab11fip3/Snx12/Snx3/Syt11/Syt4	9
GO:0006862	nucleotide transport	2/746	15/23328	0.0814718	0.208906	Slc25a4/Slc25a5	2
GO:0006978	DNA damage response, signal transduction by p53 class mediator resulting in transcription of p21 class mediator	2/746	15/23328	0.0814718	0.208906	Cdkn1a/Pcbp4	2
GO:0007614	short-term memory	2/746	15/23328	0.0814718	0.208906	Brinp1/Comt	2
GO:0009220	pyrimidine ribonucleotide biosynthetic process	2/746	15/23328	0.0814718	0.208906	Nme1/Nme7	2
GO:0010523	negative regulation of calcium ion transport into cytosol	2/746	15/23328	0.0814718	0.208906	Bcl2/Prkce	2
GO:0014049	positive regulation of glutamate secretion	2/746	15/23328	0.0814718	0.208906	Dpysl2/Syt4	2
GO:0030449	regulation of complement activation	2/746	15/23328	0.0814718	0.208906	C1qbp/Cd59a	2
GO:0031340	positive regulation of vesicle fusion	2/746	15/23328	0.0814718	0.208906	Kif5b/Syt7	2
GO:0035845	photoreceptor cell outer segment organization	2/746	15/23328	0.0814718	0.208906	Ahi1/Rom1	2
GO:0044793	negative regulation by host of viral process	2/746	15/23328	0.0814718	0.208906	Nucks1/Vapb	2
GO:0048096	chromatin-mediated maintenance of transcription	2/746	15/23328	0.0814718	0.208906	Elof1/Sertad1	2
GO:0060134	prepulse inhibition	2/746	15/23328	0.0814718	0.208906	Bace1/Pten	2
GO:0060330	regulation of response to interferon-gamma	2/746	15/23328	0.0814718	0.208906	Irgm1/Socs1	2
GO:0060334	regulation of interferon-gamma-mediated signaling pathway	2/746	15/23328	0.0814718	0.208906	Irgm1/Socs1	2
GO:0060831	smoothened signaling pathway involved in dorsal/ventral neural tube patterning	2/746	15/23328	0.0814718	0.208906	Cdk20/Ift122	2
GO:0070254	mucus secretion	2/746	15/23328	0.0814718	0.208906	Map1lc3b/Prkce	2
GO:0072350	tricarboxylic acid metabolic process	2/746	15/23328	0.0814718	0.208906	Aco2/Cs	2
GO:0099527	postsynapse to nucleus signaling pathway	2/746	15/23328	0.0814718	0.208906	Prr7/Rnf10	2
GO:0150105	protein localization to cell-cell junction	2/746	15/23328	0.0814718	0.208906	Actb/Actg1	2
GO:1901387	positive regulation of voltage-gated calcium channel activity	2/746	15/23328	0.0814718	0.208906	Cacna2d1/Nipsnap2	2
GO:1902969	mitotic DNA replication	2/746	15/23328	0.0814718	0.208906	Fgfr1/Zmpste24	2
GO:1903423	positive regulation of synaptic vesicle recycling	2/746	15/23328	0.0814718	0.208906	Dnm3/Mff	2
GO:1903961	positive regulation of anion transmembrane transport	2/746	15/23328	0.0814718	0.208906	Arl6ip1/Tcaf1	2
GO:1904294	positive regulation of ERAD pathway	2/746	15/23328	0.0814718	0.208906	Herpud1/Ubqln2	2
GO:1904814	regulation of protein localization to chromosome, telomeric region	2/746	15/23328	0.0814718	0.208906	Cct7/Tcp1	2
GO:1904923	regulation of autophagy of mitochondrion in response to mitochondrial depolarization	2/746	15/23328	0.0814718	0.208906	Atpif1/Pink1	2
GO:2000811	negative regulation of anoikis	2/746	15/23328	0.0814718	0.208906	Bcl2/Src	2
GO:0031297	replication fork processing	3/746	32/23328	0.0814837	0.208906	Atrx/Bod1l/Nucks1	3
GO:0031645	negative regulation of nervous system process	3/746	32/23328	0.0814837	0.208906	Calca/Celf4/Pten	3
GO:0035066	positive regulation of histone acetylation	3/746	32/23328	0.0814837	0.208906	App/Ep300/Smarcb1	3
GO:0045815	positive regulation of gene expression, epigenetic	3/746	32/23328	0.0814837	0.208906	Elof1/Ep300/Sertad1	3
GO:0048668	collateral sprouting	3/746	32/23328	0.0814837	0.208906	App/Ist1/Ptprs	3
GO:0051491	positive regulation of filopodium assembly	3/746	32/23328	0.0814837	0.208906	Arpc2/Dnm3/Fmr1	3
GO:0062125	regulation of mitochondrial gene expression	3/746	32/23328	0.0814837	0.208906	C1qbp/Lrpprc/Mtg1	3
GO:0006612	protein targeting to membrane	7/746	117/23328	0.0816771	0.209116	Arl6ip1/Arpc2/Pex16/Rtp4/Sec62/Tcaf1/Vps37c	7
GO:0048814	regulation of dendrite morphogenesis	7/746	117/23328	0.0816771	0.209116	Arhgap44/Dhx36/Dnm3/Gsk3b/Opa1/Pten/Ube3a	7
GO:0030900	forebrain development	18/746	393/23328	0.0821461	0.210174	App/Atrx/B2m/Fgfr1/Gsk3b/Kif3a/Ncam1/Ogdh/Plxna4/Prkg1/Pten/Ptprs/Robo2/Rtn4r/Src/Ubb/Uqcrq/Zbtb18	18
GO:0071824	protein-DNA complex subunit organization	11/746	214/23328	0.0834286	0.21331	Atrx/Ep300/H2aw/Kat6a/Naa60/Nap1l1/Nap1l5/Smarca5/Smarcb1/Swi5/Ubn1	11
GO:2001236	regulation of extrinsic apoptotic signaling pathway	9/746	165/23328	0.0835383	0.213446	Bcl2/Fgfr1/Gsk3b/Pdia3/Ppp2r1a/Pten/Rb1cc1/Src/Zmynd11	9
GO:0007632	visual behavior	5/746	73/23328	0.0842516	0.214976	App/Braf/Dynlrb1/Kmt2a/Ndrg4	5
GO:1903051	negative regulation of proteolysis involved in cellular protein catabolic process	5/746	73/23328	0.0842516	0.214976	Csnk2a1/Gabarapl2/Marchf7/Ubxn1/Usp7	5
GO:0010828	positive regulation of glucose transmembrane transport	4/746	52/23328	0.0843147	0.214991	Appl1/Braf/Mef2a/Rap1a	4
GO:0046545	development of primary female sexual characteristics	7/746	118/23328	0.0845699	0.215496	Arrb2/Bcl2/Nrip1/Sod1/Src/Ubb/Ube3a	7
GO:0006813	potassium ion transport	12/746	240/23328	0.0853924	0.217444	Ank2/Fxyd2/Kcna4/Kcnb2/Kcnk3/Kcnq2/Kcns3/Kif5b/Prkg1/Pten/Slc9a9/Snx27	12
GO:0016072	rRNA metabolic process	11/746	215/23328	0.0855356	0.217662	Ddx52/Eif6/Frg1/Naf1/Nat10/Riok3/Rpl7/Rpl7a/Rps8/Trir/Tsr3	11
GO:0035194	post-transcriptional gene silencing by RNA	8/746	142/23328	0.0859961	0.218685	Eif4g1/Eif6/Fmr1/Fxr1/Mrpl44/Pum1/Tnrc6a/Zmpste24	8
GO:0010667	negative regulation of cardiac muscle cell apoptotic process	3/746	33/23328	0.0875978	0.222308	Bcl2/Hspa8/Slc25a4	3
GO:0060914	heart formation	3/746	33/23328	0.0875978	0.222308	Gng5/Robo2/Six1	3
GO:1902745	positive regulation of lamellipodium organization	3/746	33/23328	0.0875978	0.222308	Arpc2/Avil/Src	3
GO:0007029	endoplasmic reticulum organization	5/746	74/23328	0.0881108	0.222858	Arl6ip1/Ccdc47/Mia3/Ubl4a/Vapb	5
GO:0042273	ribosomal large subunit biogenesis	5/746	74/23328	0.0881108	0.222858	Eif6/Rpl10/Rpl23a/Rpl7/Rpl7a	5
GO:0046824	positive regulation of nucleocytoplasmic transport	5/746	74/23328	0.0881108	0.222858	Ep300/Gsk3b/Ppm1a/Tnfrsf1a/Tpr	5
GO:0099518	vesicle cytoskeletal trafficking	5/746	74/23328	0.0881108	0.222858	Cnih2/Kif1b/Kif5a/Kif5b/Syt4	5
GO:2001021	negative regulation of response to DNA damage stimulus	5/746	74/23328	0.0881108	0.222858	Cd44/Marchf7/Pcbp4/Tpt1/Triap1	5
GO:0042552	myelination	9/746	167/23328	0.0884407	0.223542	Afg3l2/B4galt6/Mal2/Mpz/Pmp22/Pten/Rnf10/Sod1/Trf	9
GO:0001662	behavioral fear response	4/746	53/23328	0.0890108	0.2239	Apoe/Bcl2/Brinp1/Eif4g1	4
GO:0006111	regulation of gluconeogenesis	4/746	53/23328	0.0890108	0.2239	Ep300/Ppp4r3b/Ranbp2/Usp7	4
GO:0031113	regulation of microtubule polymerization	4/746	53/23328	0.0890108	0.2239	Capzb/Eml2/Map1b/Tubb4a	4
GO:0032648	regulation of interferon-beta production	4/746	53/23328	0.0890108	0.2239	Ptprs/Riok3/Yy1/Zbtb20	4
GO:0034605	cellular response to heat	4/746	53/23328	0.0890108	0.2239	Dhx36/Pmp22/Tpr/Trpa1	4
GO:0051955	regulation of amino acid transport	4/746	53/23328	0.0890108	0.2239	Arl6ip1/Dpysl2/Prkg1/Syt4	4
GO:2000677	regulation of transcription regulatory region DNA binding	4/746	53/23328	0.0890108	0.2239	Ddit3/Ep300/Hey1/Zmpste24	4
GO:0071103	DNA conformation change	12/746	242/23328	0.0894491	0.2239	Atrx/Dhx36/Kat6a/Mphosph8/Naa60/Nap1l1/Nap1l5/Pura/Selenof/Smarca5/Tpr/Ubn1	12
GO:0031667	response to nutrient levels	16/746	346/23328	0.0910061	0.2239	Apoe/Asns/Bcl2/Cdkn1a/Comt/Cpeb4/Ddit3/Dnajc15/Eif4g1/Gabarapl2/Impact/Map1lc3b/Pdia3/Sod1/Sorl1/Tnrc6a	16
GO:0000212	meiotic spindle organization	2/746	16/23328	0.0912016	0.2239	Atrx/Ppp2r1a	2
GO:0003222	ventricular trabecula myocardium morphogenesis	2/746	16/23328	0.0912016	0.2239	Hey1/Ube4b	2
GO:0006825	copper ion transport	2/746	16/23328	0.0912016	0.2239	Atox1/Mmgt1	2
GO:0006878	cellular copper ion homeostasis	2/746	16/23328	0.0912016	0.2239	App/Atox1	2
GO:0009147	pyrimidine nucleoside triphosphate metabolic process	2/746	16/23328	0.0912016	0.2239	Nme1/Nme7	2
GO:0009218	pyrimidine ribonucleotide metabolic process	2/746	16/23328	0.0912016	0.2239	Nme1/Nme7	2
GO:0010224	response to UV-B	2/746	16/23328	0.0912016	0.2239	Bcl2/Cdkn1a	2
GO:0018119	peptidyl-cysteine S-nitrosylation	2/746	16/23328	0.0912016	0.2239	Adh5/Ncoa7	2
GO:0031498	chromatin disassembly	2/746	16/23328	0.0912016	0.2239	H2aw/Smarcb1	2
GO:0032688	negative regulation of interferon-beta production	2/746	16/23328	0.0912016	0.2239	Ptprs/Yy1	2
GO:0032986	protein-DNA complex disassembly	2/746	16/23328	0.0912016	0.2239	H2aw/Smarcb1	2
GO:0035641	locomotory exploration behavior	2/746	16/23328	0.0912016	0.2239	Apoe/Prkce	2
GO:0042772	DNA damage response, signal transduction resulting in transcription	2/746	16/23328	0.0912016	0.2239	Cdkn1a/Pcbp4	2
GO:0043217	myelin maintenance	2/746	16/23328	0.0912016	0.2239	Pten/Sod1	2
GO:0043584	nose development	2/746	16/23328	0.0912016	0.2239	Six1/Six4	2
GO:0044154	histone H3-K14 acetylation	2/746	16/23328	0.0912016	0.2239	Brd4/Kmt2a	2
GO:0051044	positive regulation of membrane protein ectodomain proteolysis	2/746	16/23328	0.0912016	0.2239	Apoe/App	2
GO:0055089	fatty acid homeostasis	2/746	16/23328	0.0912016	0.2239	Apoe/Got1	2
GO:0061548	ganglion development	2/746	16/23328	0.0912016	0.2239	Six1/Six4	2
GO:0070200	establishment of protein localization to telomere	2/746	16/23328	0.0912016	0.2239	Cct7/Tcp1	2
GO:0071243	cellular response to arsenic-containing substance	2/746	16/23328	0.0912016	0.2239	Cpeb2/Dhx36	2
GO:0071599	otic vesicle development	2/746	16/23328	0.0912016	0.2239	Ahi1/Six1	2
GO:0072537	fibroblast activation	2/746	16/23328	0.0912016	0.2239	Fgfr1/Gsk3b	2
GO:0072673	lamellipodium morphogenesis	2/746	16/23328	0.0912016	0.2239	Cd44/Src	2
GO:0090083	regulation of inclusion body assembly	2/746	16/23328	0.0912016	0.2239	Apoe/Sorl1	2
GO:0090148	membrane fission	2/746	16/23328	0.0912016	0.2239	Dnm3/Opa1	2
GO:0098696	regulation of neurotransmitter receptor localization to postsynaptic specialization membrane	2/746	16/23328	0.0912016	0.2239	Gsk3b/Rap1a	2
GO:0098885	modification of postsynaptic actin cytoskeleton	2/746	16/23328	0.0912016	0.2239	Pfn1/Pfn2	2
GO:0098974	postsynaptic actin cytoskeleton organization	2/746	16/23328	0.0912016	0.2239	Actb/Rock2	2
GO:0099188	postsynaptic cytoskeleton organization	2/746	16/23328	0.0912016	0.2239	Actb/Rock2	2
GO:1901550	regulation of endothelial cell development	2/746	16/23328	0.0912016	0.2239	Rock2/Tnfrsf1a	2
GO:1903140	regulation of establishment of endothelial barrier	2/746	16/23328	0.0912016	0.2239	Rock2/Tnfrsf1a	2
GO:1903729	regulation of plasma membrane organization	2/746	16/23328	0.0912016	0.2239	Plekhm2/Rab3a	2
GO:1905048	regulation of metallopeptidase activity	2/746	16/23328	0.0912016	0.2239	Sorl1/Timp2	2
GO:2001212	regulation of vasculogenesis	2/746	16/23328	0.0912016	0.2239	Hey1/Rap1a	2
GO:0016571	histone methylation	8/746	144/23328	0.0914334	0.224322	Arid4b/Atrx/Eed/Fh1/Kmt2a/Kmt2e/Rnf20/Smarcb1	8
GO:1903531	negative regulation of secretion by cell	10/746	193/23328	0.0919482	0.225127	Apoe/Braf/Eny2/Fmr1/Prkg1/Rab11fip3/Rap1a/Syt11/Syt4/Tnfrsf1a	10
GO:0048545	response to steroid hormone	11/746	218/23328	0.0920518	0.225127	Arrb2/Bcl2/Ep300/Hnrnpu/Klf9/Ptges3/Rbfox2/Src/Strn3/Tbl1x/Ube3a	11
GO:0009116	nucleoside metabolic process	5/746	75/23328	0.0920606	0.225127	Adk/Macrod1/Nme1/Nme7/Opa1	5
GO:0010507	negative regulation of autophagy	5/746	75/23328	0.0920606	0.225127	Bcl2/Eif4g1/Fez2/Pink1/Rnf5	5
GO:0098661	inorganic anion transmembrane transport	5/746	75/23328	0.0920606	0.225127	Gabra1/Slc20a1/Slc25a11/Slc25a3/Slc25a30	5
GO:1904950	negative regulation of establishment of protein localization	9/746	169/23328	0.09351	0.226965	Apod/Apoe/Eny2/Ndfip1/Rab11fip3/Snx12/Snx3/Syt11/Syt4	9
GO:0022037	metencephalon development	7/746	121/23328	0.0935953	0.226965	Bcl2/Cntn1/Ogdh/Ptprs/Trnp1/Uqcrq/Zbtb18	7
GO:0072329	monocarboxylic acid catabolic process	7/746	121/23328	0.0935953	0.226965	Acaa2/Acot7/Akr1a1/Cpt1a/Crat/Eci2/Scp2	7
GO:0032355	response to estradiol	4/746	54/23328	0.09383	0.226965	Fosl2/H2az1/Nrip1/Strn3	4
GO:0051289	protein homotetramerization	4/746	54/23328	0.09383	0.226965	Acot13/B2m/Trpa1/Usp16	4
GO:0051954	positive regulation of amine transport	4/746	54/23328	0.09383	0.226965	Arl6ip1/Dpysl2/Pink1/Syt4	4
GO:0061077	chaperone-mediated protein folding	4/746	54/23328	0.09383	0.226965	Dnajc5/Hspa8/Hspe1/Ptges3	4
GO:0006356	regulation of transcription by RNA polymerase I	3/746	34/23328	0.0938987	0.226965	Rasl11a/Smarcb1/Zmpste24	3
GO:0019884	antigen processing and presentation of exogenous antigen	3/746	34/23328	0.0938987	0.226965	B2m/H2-K1/Psme2	3
GO:0048194	Golgi vesicle budding	3/746	34/23328	0.0938987	0.226965	Arfgap2/Mia3/Vapb	3
GO:0090218	positive regulation of lipid kinase activity	3/746	34/23328	0.0938987	0.226965	App/Dgkz/Src	3
GO:0097352	autophagosome maturation	3/746	34/23328	0.0938987	0.226965	Irgm1/Map1lc3b/Vps16	3
GO:0099633	protein localization to postsynaptic specialization membrane	3/746	34/23328	0.0938987	0.226965	Cacng5/Gsk3b/Rap1a	3
GO:0099645	neurotransmitter receptor localization to postsynaptic specialization membrane	3/746	34/23328	0.0938987	0.226965	Cacng5/Gsk3b/Rap1a	3
GO:0120255	olefinic compound biosynthetic process	3/746	34/23328	0.0938987	0.226965	Cacna1h/Prkg1/Scp2	3
GO:1903146	regulation of autophagy of mitochondrion	3/746	34/23328	0.0938987	0.226965	Atpif1/Gsk3a/Pink1	3
GO:1904646	cellular response to amyloid-beta	3/746	34/23328	0.0938987	0.226965	App/Cacna2d1/Gsk3b	3
GO:1905606	regulation of presynapse assembly	3/746	34/23328	0.0938987	0.226965	App/Eif4g1/Ptprs	3
GO:0072073	kidney epithelium development	8/746	145/23328	0.0942246	0.22706	Ahi1/Bcl2/Cd44/Fgfr1/Hey1/Robo2/Six1/Six4	8
GO:0006892	post-Golgi vesicle-mediated transport	6/746	98/23328	0.0942396	0.22706	Exoc1/Gm7271/Rabep1/Sorl1/Sptbn1/Vps29	6
GO:0045814	negative regulation of gene expression, epigenetic	6/746	98/23328	0.0942396	0.22706	Eed/H2aw/H2az1/Mphosph8/Pcgf2/Ube2b	6
GO:0072080	nephron tubule development	6/746	98/23328	0.0942396	0.22706	Ahi1/Bcl2/Cd44/Hey1/Six1/Six4	6
GO:1901657	glycosyl compound metabolic process	6/746	98/23328	0.0942396	0.22706	Adk/Akr1a1/Macrod1/Nme1/Nme7/Opa1	6
GO:0006094	gluconeogenesis	5/746	76/23328	0.0961	0.230968	Ep300/Pgk1/Ppp4r3b/Ranbp2/Usp7	5
GO:0007272	ensheathment of neurons	9/746	170/23328	0.0961072	0.230968	Afg3l2/B4galt6/Mal2/Mpz/Pmp22/Pten/Rnf10/Sod1/Trf	9
GO:0008366	axon ensheathment	9/746	170/23328	0.0961072	0.230968	Afg3l2/B4galt6/Mal2/Mpz/Pmp22/Pten/Rnf10/Sod1/Trf	9
GO:1904064	positive regulation of cation transmembrane transport	9/746	170/23328	0.0961072	0.230968	Ank2/Cacna2d1/Cox17/Kif5b/Nipsnap2/Pink1/Pirt/Prkg1/Slc25a4	9
GO:1903828	negative regulation of cellular protein localization	7/746	122/23328	0.0967186	0.232288	Apod/App/Fbxo4/Gsk3b/Leprotl1/Rock2/Tmem59	7
GO:0016441	posttranscriptional gene silencing	8/746	146/23328	0.0970641	0.232969	Eif4g1/Eif6/Fmr1/Fxr1/Mrpl44/Pum1/Tnrc6a/Zmpste24	8
GO:0007265	Ras protein signal transduction	16/746	350/23328	0.0980652	0.234773	Apoe/Arhgap44/Arhgef17/Cdc42se1/Dgkz/Grb2/Nisch/Pecam1/Rap1a/Rap2c/Rock2/Rtn4r/Shoc2/Stmn3/Timp2/Usp50	16
GO:0030902	hindbrain development	9/746	171/23328	0.0987459	0.234773	Ahi1/Bcl2/Cntn1/Ogdh/Ptprs/Rbfox2/Trnp1/Uqcrq/Zbtb18	9
GO:0065004	protein-DNA complex assembly	9/746	171/23328	0.0987459	0.234773	Atrx/Ep300/Kat6a/Naa60/Nap1l1/Nap1l5/Smarca5/Swi5/Ubn1	9
GO:0010712	regulation of collagen metabolic process	4/746	55/23328	0.09877	0.234773	Arrb2/Ep300/Got1/Rap1a	4
GO:0031529	ruffle organization	4/746	55/23328	0.09877	0.234773	Pfn1/Pfn2/Rdx/Snx10	4
GO:0032608	interferon-beta production	4/746	55/23328	0.09877	0.234773	Ptprs/Riok3/Yy1/Zbtb20	4
GO:0046580	negative regulation of Ras protein signal transduction	4/746	55/23328	0.09877	0.234773	Arhgap44/Dgkz/Stmn3/Timp2	4
GO:0097035	regulation of membrane lipid distribution	4/746	55/23328	0.09877	0.234773	Atp11a/Prelid1/Tmem30a/Triap1	4
GO:1901799	negative regulation of proteasomal protein catabolic process	4/746	55/23328	0.09877	0.234773	Gabarapl2/Marchf7/Ubxn1/Usp7	4
GO:0006936	muscle contraction	14/746	298/23328	0.0987942	0.234773	Ank2/Atp2b1/Cacna1h/Cacna2d1/Calca/Myl6/Ndufs6/Prkg1/Rap1gds1/Rock2/Sod1/Tmod2/Tpm4/Trpa1	14
GO:0060047	heart contraction	11/746	221/23328	0.0988605	0.234773	Ank2/Cacna1h/Cacna2d1/Calca/Gnao1/Gsk3a/Mef2a/Prkg1/Rbfox2/Sod1/Zmpste24	11
GO:0045843	negative regulation of striated muscle tissue development	5/746	77/23328	0.100228	0.234773	Gsk3a/Mapk11/Pten/Six4/Yy1	5
GO:0071277	cellular response to calcium ion	5/746	77/23328	0.100228	0.234773	Braf/Mef2a/Syt11/Syt4/Syt7	5
GO:0002082	regulation of oxidative phosphorylation	3/746	35/23328	0.10038	0.234773	Dnajc15/Pgk1/Pink1	3
GO:0003016	respiratory system process	3/746	35/23328	0.10038	0.234773	Adh5/Mtg1/Rab3a	3
GO:0006623	protein targeting to vacuole	3/746	35/23328	0.10038	0.234773	Hspa8/Sorl1/Vps37c	3
GO:0007026	negative regulation of microtubule depolymerization	3/746	35/23328	0.10038	0.234773	Apc2/Hdgfl3/Map1b	3
GO:0007031	peroxisome organization	3/746	35/23328	0.10038	0.234773	Pex16/Pex5l/Scp2	3
GO:0014047	glutamate secretion	3/746	35/23328	0.10038	0.234773	Dpysl2/Prkg1/Syt4	3
GO:0032205	negative regulation of telomere maintenance	3/746	35/23328	0.10038	0.234773	Hnrnpu/Nat10/Src	3
GO:0086091	regulation of heart rate by cardiac conduction	3/746	35/23328	0.10038	0.234773	Ank2/Cacna2d1/Rbfox2	3
GO:1903203	regulation of oxidative stress-induced neuron death	3/746	35/23328	0.10038	0.234773	App/Ncoa7/Pink1	3
GO:1990089	response to nerve growth factor	3/746	35/23328	0.10038	0.234773	Calca/Kidins220/Rap1a	3
GO:1990090	cellular response to nerve growth factor stimulus	3/746	35/23328	0.10038	0.234773	Calca/Kidins220/Rap1a	3
GO:0071695	anatomical structure maturation	13/746	273/23328	0.100693	0.234773	Ankrd17/App/B4galt6/Bcl2/Calca/Ddit3/Fgfr1/Gsk3b/Opa1/Pmp22/Ppp2r1a/Septin4/Snx10	13
GO:0009991	response to extracellular stimulus	17/746	378/23328	0.100801	0.234773	Apoe/Asns/Bcl2/Cdkn1a/Comt/Cpeb4/Ddit3/Dnajc15/Eif4g1/Gabarapl2/Impact/Ldha/Map1lc3b/Pdia3/Sod1/Sorl1/Tnrc6a	17
GO:0002327	immature B cell differentiation	2/746	17/23328	0.101249	0.234773	Irf2bp2/Syvn1	2
GO:0003184	pulmonary valve morphogenesis	2/746	17/23328	0.101249	0.234773	Hey1/Robo2	2
GO:0008272	sulfate transport	2/746	17/23328	0.101249	0.234773	Slc25a11/Slc25a30	2
GO:0008334	histone mRNA metabolic process	2/746	17/23328	0.101249	0.234773	Cpsf2/Ssb	2
GO:0010713	negative regulation of collagen metabolic process	2/746	17/23328	0.101249	0.234773	Got1/Rap1a	2
GO:0017014	protein nitrosylation	2/746	17/23328	0.101249	0.234773	Adh5/Ncoa7	2
GO:0021854	hypothalamus development	2/746	17/23328	0.101249	0.234773	Ubb/Uqcrq	2
GO:0032225	regulation of synaptic transmission, dopaminergic	2/746	17/23328	0.101249	0.234773	Arrb2/Pink1	2
GO:0032230	positive regulation of synaptic transmission, GABAergic	2/746	17/23328	0.101249	0.234773	Kif5b/Prkce	2
GO:0032570	response to progesterone	2/746	17/23328	0.101249	0.234773	Src/Ube3a	2
GO:0032966	negative regulation of collagen biosynthetic process	2/746	17/23328	0.101249	0.234773	Got1/Rap1a	2
GO:0034349	glial cell apoptotic process	2/746	17/23328	0.101249	0.234773	Akap12/Pmp22	2
GO:0035235	ionotropic glutamate receptor signaling pathway	2/746	17/23328	0.101249	0.234773	App/Cpeb4	2
GO:0035729	cellular response to hepatocyte growth factor stimulus	2/746	17/23328	0.101249	0.234773	Appl1/Gsk3b	2
GO:0043374	CD8-positive, alpha-beta T cell differentiation	2/746	17/23328	0.101249	0.234773	Bcl2/Socs1	2
GO:0045793	positive regulation of cell size	2/746	17/23328	0.101249	0.234773	Ep300/Rb1cc1	2
GO:0048368	lateral mesoderm development	2/746	17/23328	0.101249	0.234773	Fgfr1/Megf8	2
GO:0051014	actin filament severing	2/746	17/23328	0.101249	0.234773	Avil/Svil	2
GO:0051571	positive regulation of histone H3-K4 methylation	2/746	17/23328	0.101249	0.234773	Kmt2a/Kmt2e	2
GO:0055070	copper ion homeostasis	2/746	17/23328	0.101249	0.234773	App/Atox1	2
GO:0060788	ectodermal placode formation	2/746	17/23328	0.101249	0.234773	Six1/Six4	2
GO:0071697	ectodermal placode morphogenesis	2/746	17/23328	0.101249	0.234773	Six1/Six4	2
GO:0090336	positive regulation of brown fat cell differentiation	2/746	17/23328	0.101249	0.234773	Hnrnpu/Six1	2
GO:0098760	response to interleukin-7	2/746	17/23328	0.101249	0.234773	Atp5b/Pdia3	2
GO:0098761	cellular response to interleukin-7	2/746	17/23328	0.101249	0.234773	Atp5b/Pdia3	2
GO:0099638	endosome to plasma membrane protein transport	2/746	17/23328	0.101249	0.234773	Arhgap44/Snx27	2
GO:1902894	negative regulation of pri-miRNA transcription by RNA polymerase II	2/746	17/23328	0.101249	0.234773	App/Yy1	2
GO:1904355	positive regulation of telomere capping	2/746	17/23328	0.101249	0.234773	Hnrnpd/Nek7	2
GO:1904889	regulation of excitatory synapse assembly	2/746	17/23328	0.101249	0.234773	Lrrtm2/Ptprs	2
GO:0046889	positive regulation of lipid biosynthetic process	6/746	100/23328	0.101368	0.234904	Apoe/App/Fdps/Scp2/Slc45a3/Zbtb20	6
GO:0003002	regionalization	17/746	379/23328	0.102579	0.237565	Axin1/Cdk20/Ddit3/Eed/Ep300/Fgfr1/Hey1/Ift122/Kif3a/Kmt2a/Megf8/Nme7/Pcgf2/Robo2/Sf3b1/Six1/Yy1	17
GO:0016054	organic acid catabolic process	11/746	223/23328	0.103562	0.238987	Acaa2/Acot7/Akr1a1/Cd44/Cpt1a/Crat/Eci2/Gnpda2/Got1/Qdpr/Scp2	11
GO:0046395	carboxylic acid catabolic process	11/746	223/23328	0.103562	0.238987	Acaa2/Acot7/Akr1a1/Cd44/Cpt1a/Crat/Eci2/Gnpda2/Got1/Qdpr/Scp2	11
GO:0051048	negative regulation of secretion	11/746	223/23328	0.103562	0.238987	Apoe/Braf/Comt/Eny2/Fmr1/Prkg1/Rab11fip3/Rap1a/Syt11/Syt4/Tnfrsf1a	11
GO:0051259	protein complex oligomerization	11/746	223/23328	0.103562	0.238987	Acot13/App/B2m/G3bp2/Kcna4/Kcnb2/Kcns3/Opa1/Rom1/Trpa1/Usp16	11
GO:0001914	regulation of T cell mediated cytotoxicity	4/746	56/23328	0.103828	0.238987	B2m/H2-K1/Hspa8/Nectin2	4
GO:0009119	ribonucleoside metabolic process	4/746	56/23328	0.103828	0.238987	Adk/Nme1/Nme7/Opa1	4
GO:0051930	regulation of sensory perception of pain	4/746	56/23328	0.103828	0.238987	Comt/Fgfr1/Ncam1/Trpa1	4
GO:0070828	heterochromatin organization	4/746	56/23328	0.103828	0.238987	Mphosph8/Smarca5/Tpr/Ube2b	4
GO:0098815	modulation of excitatory postsynaptic potential	4/746	56/23328	0.103828	0.238987	App/Celf4/Gsk3b/Pten	4
GO:1900449	regulation of glutamate receptor signaling pathway	4/746	56/23328	0.103828	0.238987	Cacng5/Cnih2/Mink1/Pink1	4
GO:0014855	striated muscle cell proliferation	5/746	78/23328	0.104443	0.240108	Fgfr1/Mapk11/Ncam1/Pten/Six1	5
GO:0050810	regulation of steroid biosynthetic process	5/746	78/23328	0.104443	0.240108	Apoe/Fdps/Prkg1/Scp2/Sod1	5
GO:0009062	fatty acid catabolic process	6/746	101/23328	0.105035	0.241174	Acaa2/Acot7/Cpt1a/Crat/Eci2/Scp2	6
GO:0032092	positive regulation of protein binding	6/746	101/23328	0.105035	0.241174	Apoe/App/B2m/Ep300/Gsk3b/Map1lc3b	6
GO:0034101	erythrocyte homeostasis	8/746	149/23328	0.10587	0.242942	Atpif1/Axin1/B2m/Kmt2e/Prdx1/Rbfox2/Slc25a38/Smap1	8
GO:0006323	DNA packaging	10/746	199/23328	0.10682	0.24383	Atrx/Kat6a/Mphosph8/Naa60/Nap1l1/Nap1l5/Selenof/Smarca5/Tpr/Ubn1	10
GO:0043271	negative regulation of ion transport	9/746	174/23328	0.10691	0.24383	Apoe/Bcl2/Fmr1/Gnao1/Prkce/Prkg1/Pten/Snx27/Syt11	9
GO:1901654	response to ketone	9/746	174/23328	0.10691	0.24383	Arpc2/Ep300/Hnrnpd/Hnrnpu/Klf9/Prkce/Rock2/Src/Ube3a	9
GO:0007094	mitotic spindle assembly checkpoint	3/746	36/23328	0.107035	0.24383	Bub3/Ik/Tpr	3
GO:0008045	motor neuron axon guidance	3/746	36/23328	0.107035	0.24383	Alcam/Chn1/Plxna4	3
GO:0010664	negative regulation of striated muscle cell apoptotic process	3/746	36/23328	0.107035	0.24383	Bcl2/Hspa8/Slc25a4	3
GO:0033260	nuclear DNA replication	3/746	36/23328	0.107035	0.24383	Atrx/Fgfr1/Zmpste24	3
GO:0035909	aorta morphogenesis	3/746	36/23328	0.107035	0.24383	Hey1/Kat6a/Six1	3
GO:0036475	neuron death in response to oxidative stress	3/746	36/23328	0.107035	0.24383	App/Ncoa7/Pink1	3
GO:0051567	histone H3-K9 methylation	3/746	36/23328	0.107035	0.24383	Arid4b/Atrx/Smarcb1	3
GO:0071173	spindle assembly checkpoint	3/746	36/23328	0.107035	0.24383	Bub3/Ik/Tpr	3
GO:2000758	positive regulation of peptidyl-lysine acetylation	3/746	36/23328	0.107035	0.24383	App/Ep300/Smarcb1	3
GO:0019319	hexose biosynthetic process	5/746	79/23328	0.108745	0.24667	Ep300/Pgk1/Ppp4r3b/Ranbp2/Usp7	5
GO:0048635	negative regulation of muscle organ development	5/746	79/23328	0.108745	0.24667	Gsk3a/Mapk11/Pten/Six4/Yy1	5
GO:0140056	organelle localization by membrane tethering	5/746	79/23328	0.108745	0.24667	Ncam1/Ndrg4/Rab3a/Vapb/Vps11	5
GO:1901989	positive regulation of cell cycle phase transition	6/746	102/23328	0.108771	0.24667	Ankrd17/App/Brd4/Eif4g1/Kmt2e/Rdx	6
GO:0010634	positive regulation of epithelial cell migration	8/746	150/23328	0.1089	0.24667	Atp5b/Fgfr1/Pfn1/Prkce/Rhob/Rock2/Src/Zfp580	8
GO:0006749	glutathione metabolic process	4/746	57/23328	0.109003	0.24667	Gpx4/Gstm5/Hagh/Sod1	4
GO:0019748	secondary metabolic process	4/746	57/23328	0.109003	0.24667	Akr1a1/Appl1/Bcl2/Ddt	4
GO:0032964	collagen biosynthetic process	4/746	57/23328	0.109003	0.24667	Arrb2/Ep300/Got1/Rap1a	4
GO:0043489	RNA stabilization	4/746	57/23328	0.109003	0.24667	Dhx36/Hnrnpd/Hnrnpu/Naf1	4
GO:0051931	regulation of sensory perception	4/746	57/23328	0.109003	0.24667	Comt/Fgfr1/Ncam1/Trpa1	4
GO:1901292	nucleoside phosphate catabolic process	4/746	57/23328	0.109003	0.24667	Acot7/Cnp/Entpd3/Nt5c	4
GO:0071805	potassium ion transmembrane transport	10/746	200/23328	0.109426	0.247479	Ank2/Kcna4/Kcnb2/Kcnk3/Kcnq2/Kcns3/Prkg1/Pten/Slc9a9/Snx27	10
GO:0048872	homeostasis of number of cells	15/746	330/23328	0.110318	0.248032	Atpif1/Axin1/B2m/Bcl2/Cd44/Fh1/Kif3a/Kmt2a/Kmt2e/Prdx1/Rbfox2/Slc25a38/Smap1/Sod1/Zbtb18	15
GO:0001522	pseudouridine synthesis	2/746	18/23328	0.111583	0.248032	Naf1/Tsr3	2
GO:0001833	inner cell mass cell proliferation	2/746	18/23328	0.111583	0.248032	Brd4/Prpf19	2
GO:0003214	cardiac left ventricle morphogenesis	2/746	18/23328	0.111583	0.248032	Cpe/Gsk3a	2
GO:0006448	regulation of translational elongation	2/746	18/23328	0.111583	0.248032	Cpeb2/Usp16	2
GO:0006625	protein targeting to peroxisome	2/746	18/23328	0.111583	0.248032	Pex16/Pex5l	2
GO:0006700	C21-steroid hormone biosynthetic process	2/746	18/23328	0.111583	0.248032	Cacna1h/Scp2	2
GO:0006744	ubiquinone biosynthetic process	2/746	18/23328	0.111583	0.248032	Coq9/Ndufa9	2
GO:0021542	dentate gyrus development	2/746	18/23328	0.111583	0.248032	Kif3a/Pten	2
GO:0021783	preganglionic parasympathetic fiber development	2/746	18/23328	0.111583	0.248032	Plxna4/Six1	2
GO:0030011	maintenance of cell polarity	2/746	18/23328	0.111583	0.248032	Gsk3b/Lin7a	2
GO:0031571	mitotic G1 DNA damage checkpoint	2/746	18/23328	0.111583	0.248032	Cdkn1a/Dgkz	2
GO:0032968	positive regulation of transcription elongation from RNA polymerase II promoter	2/746	18/23328	0.111583	0.248032	Brd4/Eapp	2
GO:0033604	negative regulation of catecholamine secretion	2/746	18/23328	0.111583	0.248032	Syt11/Syt4	2
GO:0034501	protein localization to kinetochore	2/746	18/23328	0.111583	0.248032	Bub3/Ik	2
GO:0042711	maternal behavior	2/746	18/23328	0.111583	0.248032	Brinp1/Pten	2
GO:0045019	negative regulation of nitric oxide biosynthetic process	2/746	18/23328	0.111583	0.248032	Dynll1/Rock2	2
GO:0048268	clathrin coat assembly	2/746	18/23328	0.111583	0.248032	Clta/Cltb	2
GO:0061158	3'-UTR-mediated mRNA destabilization	2/746	18/23328	0.111583	0.248032	Dhx36/Hnrnpd	2
GO:0071696	ectodermal placode development	2/746	18/23328	0.111583	0.248032	Six1/Six4	2
GO:0071801	regulation of podosome assembly	2/746	18/23328	0.111583	0.248032	Arpc2/Src	2
GO:0072662	protein localization to peroxisome	2/746	18/23328	0.111583	0.248032	Pex16/Pex5l	2
GO:0072663	establishment of protein localization to peroxisome	2/746	18/23328	0.111583	0.248032	Pex16/Pex5l	2
GO:0099171	presynaptic modulation of chemical synaptic transmission	2/746	18/23328	0.111583	0.248032	Fmr1/Syt7	2
GO:1900153	positive regulation of nuclear-transcribed mRNA catabolic process, deadenylation-dependent decay	2/746	18/23328	0.111583	0.248032	Dhx36/Tnrc6a	2
GO:1901663	quinone biosynthetic process	2/746	18/23328	0.111583	0.248032	Coq9/Ndufa9	2
GO:1901673	regulation of mitotic spindle assembly	2/746	18/23328	0.111583	0.248032	Hnrnpu/Tpr	2
GO:1904406	negative regulation of nitric oxide metabolic process	2/746	18/23328	0.111583	0.248032	Dynll1/Rock2	2
GO:1905244	regulation of modification of synaptic structure	2/746	18/23328	0.111583	0.248032	Fmr1/Gsk3b	2
GO:0007173	epidermal growth factor receptor signaling pathway	6/746	103/23328	0.112574	0.250086	App/Braf/Ccdc88a/Grb2/Rnf115/Src	6
GO:0030641	regulation of cellular pH	5/746	80/23328	0.113131	0.250402	Atp5b/Atp6v0c/Bcl2/Slc9a9/Ube3a	5
GO:0038034	signal transduction in absence of ligand	5/746	80/23328	0.113131	0.250402	Bcl2/Fgfr1/Gsk3a/Gsk3b/Ppp2r1a	5
GO:0048041	focal adhesion assembly	5/746	80/23328	0.113131	0.250402	Actg1/Apod/Bcl2/Pten/Src	5
GO:0060968	regulation of gene silencing	5/746	80/23328	0.113131	0.250402	Eif4g1/Fmr1/Fxr1/Pum1/Zmpste24	5
GO:0097192	extrinsic apoptotic signaling pathway in absence of ligand	5/746	80/23328	0.113131	0.250402	Bcl2/Fgfr1/Gsk3a/Gsk3b/Ppp2r1a	5
GO:1901862	negative regulation of muscle tissue development	5/746	80/23328	0.113131	0.250402	Gsk3a/Mapk11/Pten/Six4/Yy1	5
GO:0051101	regulation of DNA binding	7/746	127/23328	0.113182	0.250402	Brd4/Calm1/Ddit3/Ep300/Hey1/Nme1/Zmpste24	7
GO:0016458	gene silencing	13/746	279/23328	0.113758	0.251007	Eed/Eif4g1/Eif6/Fmr1/Fxr1/H2aw/H2az1/Mrpl44/Pcgf2/Pum1/Tnrc6a/Ube2b/Zmpste24	13
GO:0002931	response to ischemia	3/746	37/23328	0.113856	0.251007	Bcl2/Cpeb4/Rock2	3
GO:0016572	histone phosphorylation	3/746	37/23328	0.113856	0.251007	Fmr1/Ube2b/Zmpste24	3
GO:0071709	membrane assembly	3/746	37/23328	0.113856	0.251007	Pten/Sptbn1/Syt11	3
GO:1901661	quinone metabolic process	3/746	37/23328	0.113856	0.251007	Akr1a1/Coq9/Ndufa9	3
GO:1903427	negative regulation of reactive oxygen species biosynthetic process	3/746	37/23328	0.113856	0.251007	Atp5g1/Dynll1/Rock2	3
GO:0006487	protein N-linked glycosylation	4/746	58/23328	0.11429	0.251082	Alg2/Dad1/Gfpt1/Ost4	4
GO:0010965	regulation of mitotic sister chromatid separation	4/746	58/23328	0.11429	0.251082	Bub3/Ik/Pttg1/Tpr	4
GO:0032655	regulation of interleukin-12 production	4/746	58/23328	0.11429	0.251082	Arrb2/C1qbp/Cd47/Mapk11	4
GO:0042596	fear response	4/746	58/23328	0.11429	0.251082	Apoe/Bcl2/Brinp1/Eif4g1	4
GO:0045071	negative regulation of viral genome replication	4/746	58/23328	0.11429	0.251082	Bst2/Mphosph8/Oasl2/Vapb	4
GO:1904591	positive regulation of protein import	4/746	58/23328	0.11429	0.251082	App/Ep300/Tnfrsf1a/Tpr	4
GO:0090288	negative regulation of cellular response to growth factor stimulus	8/746	152/23328	0.115102	0.252718	Bcl9l/Cd59a/Dcn/Glg1/Onecut2/Ppm1a/Sorl1/Strap	8
GO:0052126	movement in host environment	6/746	104/23328	0.116443	0.255364	Ist1/Nectin2/Snx3/Vapb/Vps16/Zfp639	6
GO:0061326	renal tubule development	6/746	104/23328	0.116443	0.255364	Ahi1/Bcl2/Cd44/Hey1/Six1/Six4	6
GO:1904589	regulation of protein import	5/746	81/23328	0.117602	0.257754	Apod/App/Ep300/Tnfrsf1a/Tpr	5
GO:0060485	mesenchyme development	13/746	281/23328	0.118324	0.259186	Amer1/Bcl2/Bcl9l/Fgfr1/Gsk3b/Hey1/Mcrip1/Megf8/Pten/Robo2/Six1/Six4/Strap	13
GO:0002011	morphogenesis of an epithelial sheet	4/746	59/23328	0.119689	0.26187	Cd151/Cd44/Megf8/Pten	4
GO:0009247	glycolipid biosynthetic process	4/746	59/23328	0.119689	0.26187	A4galt/B4galt6/Mppe1/Sccpdh	4
GO:0001953	negative regulation of cell-matrix adhesion	3/746	38/23328	0.120837	0.26198	Apod/Pten/Src	3
GO:0031114	regulation of microtubule depolymerization	3/746	38/23328	0.120837	0.26198	Apc2/Hdgfl3/Map1b	3
GO:0045841	negative regulation of mitotic metaphase/anaphase transition	3/746	38/23328	0.120837	0.26198	Bub3/Ik/Tpr	3
GO:0045940	positive regulation of steroid metabolic process	3/746	38/23328	0.120837	0.26198	Apoe/Fdps/Scp2	3
GO:0046627	negative regulation of insulin receptor signaling pathway	3/746	38/23328	0.120837	0.26198	Ankrd26/Gsk3a/Socs1	3
GO:0051452	intracellular pH reduction	3/746	38/23328	0.120837	0.26198	Atp6v0c/Bcl2/Ube3a	3
GO:0051953	negative regulation of amine transport	3/746	38/23328	0.120837	0.26198	Prkg1/Syt11/Syt4	3
GO:0070528	protein kinase C signaling	3/746	38/23328	0.120837	0.26198	Akap12/Arpc2/Capzb	3
GO:0071174	mitotic spindle checkpoint	3/746	38/23328	0.120837	0.26198	Bub3/Ik/Tpr	3
GO:0099174	regulation of presynapse organization	3/746	38/23328	0.120837	0.26198	App/Eif4g1/Ptprs	3
GO:2000463	positive regulation of excitatory postsynaptic potential	3/746	38/23328	0.120837	0.26198	App/Gsk3b/Pten	3
GO:0007051	spindle organization	9/746	179/23328	0.121333	0.26198	Atrx/Chd3/Hnrnpu/Mzt1/Ppp2r1a/Smc1a/Smc3/Stag2/Tpr	9
GO:0051262	protein tetramerization	5/746	82/23328	0.122154	0.26198	Acot13/App/B2m/Trpa1/Usp16	5
GO:0006622	protein targeting to lysosome	2/746	19/23328	0.122176	0.26198	Hspa8/Sorl1	2
GO:0009200	deoxyribonucleoside triphosphate metabolic process	2/746	19/23328	0.122176	0.26198	Adk/Rrm2b	2
GO:0010544	negative regulation of platelet activation	2/746	19/23328	0.122176	0.26198	Apoe/Prkg1	2
GO:0015919	peroxisomal membrane transport	2/746	19/23328	0.122176	0.26198	Pex16/Pex5l	2
GO:0020027	hemoglobin metabolic process	2/746	19/23328	0.122176	0.26198	Axin1/Snx3	2
GO:0022038	corpus callosum development	2/746	19/23328	0.122176	0.26198	Ptprs/Rtn4r	2
GO:0031445	regulation of heterochromatin assembly	2/746	19/23328	0.122176	0.26198	Mphosph8/Tpr	2
GO:0034111	negative regulation of homotypic cell-cell adhesion	2/746	19/23328	0.122176	0.26198	Prkg1/Rdx	2
GO:0035020	regulation of Rac protein signal transduction	2/746	19/23328	0.122176	0.26198	Arhgap44/Stmn3	2
GO:0035372	protein localization to microtubule	2/746	19/23328	0.122176	0.26198	Gsk3b/Hnrnpu	2
GO:0035728	response to hepatocyte growth factor	2/746	19/23328	0.122176	0.26198	Appl1/Gsk3b	2
GO:0043116	negative regulation of vascular permeability	2/746	19/23328	0.122176	0.26198	Akap12/Apoe	2
GO:0044783	G1 DNA damage checkpoint	2/746	19/23328	0.122176	0.26198	Cdkn1a/Dgkz	2
GO:0045956	positive regulation of calcium ion-dependent exocytosis	2/746	19/23328	0.122176	0.26198	Cacna1h/Syt4	2
GO:0048311	mitochondrion distribution	2/746	19/23328	0.122176	0.26198	Mef2a/Opa1	2
GO:0051791	medium-chain fatty acid metabolic process	2/746	19/23328	0.122176	0.26198	Acot7/Crat	2
GO:0060044	negative regulation of cardiac muscle cell proliferation	2/746	19/23328	0.122176	0.26198	Mapk11/Pten	2
GO:0060746	parental behavior	2/746	19/23328	0.122176	0.26198	Brinp1/Pten	2
GO:0072578	neurotransmitter-gated ion channel clustering	2/746	19/23328	0.122176	0.26198	Apoe/Snx27	2
GO:1903599	positive regulation of autophagy of mitochondrion	2/746	19/23328	0.122176	0.26198	Atpif1/Pink1	2
GO:1905276	regulation of epithelial tube formation	2/746	19/23328	0.122176	0.26198	Six1/Six4	2
GO:1905874	regulation of postsynaptic density organization	2/746	19/23328	0.122176	0.26198	Lrrtm2/Ptprs	2
GO:0048469	cell maturation	10/746	205/23328	0.12299	0.263574	App/B4galt6/Bcl2/Calca/Fgfr1/Gsk3b/Opa1/Pmp22/Ppp2r1a/Septin4	10
GO:0043393	regulation of protein binding	11/746	231/23328	0.123651	0.26484	Actb/Apoe/App/Arrb2/B2m/Cdkn1a/Ep300/Gsk3b/Map1lc3b/Sorl1/Src	11
GO:0008203	cholesterol metabolic process	7/746	130/23328	0.123723	0.264843	Apoe/App/Fdps/Pmp22/Sc5d/Scp2/Sod1	7
GO:0048285	organelle fission	20/746	472/23328	0.124159	0.265624	Atrx/Bub3/Dcn/Dnm3/Gdap1/Hnrnpu/Ik/Mff/Mzt1/Opa1/Pink1/Ppp2r1a/Pttg1/Smc1a/Smc3/Stag2/Tpr/Ubb/Ube2b/Zwint	20
GO:0000041	transition metal ion transport	6/746	106/23328	0.124379	0.265945	Atox1/B2m/Fth1/Mmgt1/Snx3/Trf	6
GO:0051893	regulation of focal adhesion assembly	4/746	60/23328	0.125195	0.266778	Actg1/Apod/Pten/Src	4
GO:0090109	regulation of cell-substrate junction assembly	4/746	60/23328	0.125195	0.266778	Actg1/Apod/Pten/Src	4
GO:0098900	regulation of action potential	4/746	60/23328	0.125195	0.266778	Ank2/Cacna2d1/Fmr1/Trpa1	4
GO:1901016	regulation of potassium ion transmembrane transporter activity	4/746	60/23328	0.125195	0.266778	Ank2/Prkg1/Pten/Snx27	4
GO:1901616	organic hydroxy compound catabolic process	4/746	60/23328	0.125195	0.266778	Adh5/Apoe/Comt/Pten	4
GO:2000134	negative regulation of G1/S transition of mitotic cell cycle	4/746	60/23328	0.125195	0.266778	Bcl2/Cdkn1a/Dgkz/Pten	4
GO:0006364	rRNA processing	10/746	206/23328	0.125809	0.267936	Ddx52/Eif6/Frg1/Naf1/Nat10/Riok3/Rpl7/Rpl7a/Rps8/Tsr3	10
GO:0046323	glucose import	5/746	83/23328	0.126788	0.269562	Ahi1/Appl1/Gsk3a/Mef2a/Rap1a	5
GO:0061178	regulation of insulin secretion involved in cellular response to glucose stimulus	5/746	83/23328	0.126788	0.269562	Dynll1/Eny2/Kif5b/Prkce/Trpa1	5
GO:1903901	negative regulation of viral life cycle	5/746	83/23328	0.126788	0.269562	Bst2/Mphosph8/Oasl2/Snx3/Vapb	5
GO:0048167	regulation of synaptic plasticity	16/746	365/23328	0.127496	0.270915	Apoe/App/Bace1/Braf/Cplx2/Fmr1/Gsk3b/Kmt2a/Lrrtm2/Paip2/Pten/Rab3a/Snap25/Snap47/Syt4/Syt7	16
GO:1900026	positive regulation of substrate adhesion-dependent cell spreading	3/746	39/23328	0.127971	0.271464	Arpc2/Braf/C1qbp	3
GO:1901385	regulation of voltage-gated calcium channel activity	3/746	39/23328	0.127971	0.271464	Cacna2d1/Fmr1/Nipsnap2	3
GO:1902100	negative regulation of metaphase/anaphase transition of cell cycle	3/746	39/23328	0.127971	0.271464	Bub3/Ik/Tpr	3
GO:0050728	negative regulation of inflammatory response	8/746	156/23328	0.128062	0.271504	Apod/Apoe/Cd44/Ndfip1/Psmb4/Sod1/Syt11/Tnfrsf1a	8
GO:0019395	fatty acid oxidation	6/746	107/23328	0.128444	0.272161	Acaa2/Adh5/Cpt1a/Crat/Eci2/Scp2	6
GO:0006816	calcium ion transport	18/746	420/23328	0.129148	0.273497	Afg3l2/Ank2/Arrb2/Atp2b1/Bcl2/Cacna1h/Cacna2d1/Cacng5/Ddit3/Fmr1/Gnao1/Nipsnap2/Opa1/Orai3/Prkce/Smdt1/Trpa1/Zmpste24	18
GO:0006893	Golgi to plasma membrane transport	4/746	61/23328	0.130806	0.276061	Exoc1/Gm7271/Rabep1/Sptbn1	4
GO:0031124	mRNA 3'-end processing	4/746	61/23328	0.130806	0.276061	App/Cpsf2/Dhx36/Rnf20	4
GO:0032615	interleukin-12 production	4/746	61/23328	0.130806	0.276061	Arrb2/C1qbp/Cd47/Mapk11	4
GO:0044380	protein localization to cytoskeleton	4/746	61/23328	0.130806	0.276061	Gsk3b/Hnrnpu/Klhl21/Snx10	4
GO:0060119	inner ear receptor cell development	4/746	61/23328	0.130806	0.276061	Fgfr1/Hey1/Kif3a/Sod1	4
GO:0061912	selective autophagy	4/746	61/23328	0.130806	0.276061	Map1lc3b/Pink1/Rb1cc1/Tex264	4
GO:0006261	DNA-dependent DNA replication	7/746	132/23328	0.131019	0.276061	Atrx/Bod1l/Fgfr1/Nucks1/Pura/Rrm2b/Zmpste24	7
GO:0010469	regulation of signaling receptor activity	7/746	132/23328	0.131019	0.276061	App/Cacng5/Cnih2/Mink1/Pink1/Pten/Src	7
GO:0034763	negative regulation of transmembrane transport	7/746	132/23328	0.131019	0.276061	Ahi1/Fmr1/Gsk3a/Oaz1/Prkce/Pten/Snx27	7
GO:0042493	response to drug	12/746	260/23328	0.131194	0.276214	Bcl2/Braf/Ep300/Kcnk3/Kmt2a/Ncam1/Rap1a/Sod1/Tmem30a/Trpa1/Ube2b/Ywhaz	12
GO:0021543	pallium development	8/746	157/23328	0.131415	0.276214	Fgfr1/Gsk3b/Kif3a/Ogdh/Pten/Ptprs/Uqcrq/Zbtb18	8
GO:0050766	positive regulation of phagocytosis	5/746	84/23328	0.131501	0.276214	Camk1d/Cd47/Hspa8/Rap1a/Sod1	5
GO:1903363	negative regulation of cellular protein catabolic process	5/746	84/23328	0.131501	0.276214	Csnk2a1/Gabarapl2/Marchf7/Ubxn1/Usp7	5
GO:0032091	negative regulation of protein binding	6/746	108/23328	0.132572	0.276214	Actb/Arrb2/B2m/Cdkn1a/Gsk3b/Sorl1	6
GO:0043255	regulation of carbohydrate biosynthetic process	6/746	108/23328	0.132572	0.276214	Ep300/Gfpt1/Ppp4r3b/Prkg1/Ranbp2/Usp7	6
GO:0006541	glutamine metabolic process	2/746	20/23328	0.133001	0.276214	Asns/Gfpt1	2
GO:0006743	ubiquinone metabolic process	2/746	20/23328	0.133001	0.276214	Coq9/Ndufa9	2
GO:0009067	aspartate family amino acid biosynthetic process	2/746	20/23328	0.133001	0.276214	Asns/Got1	2
GO:0018027	peptidyl-lysine dimethylation	2/746	20/23328	0.133001	0.276214	Kmt2a/Smarcb1	2
GO:0032695	negative regulation of interleukin-12 production	2/746	20/23328	0.133001	0.276214	Arrb2/C1qbp	2
GO:0043555	regulation of translation in response to stress	2/746	20/23328	0.133001	0.276214	Eif4g1/Impact	2
GO:0044819	mitotic G1/S transition checkpoint	2/746	20/23328	0.133001	0.276214	Cdkn1a/Dgkz	2
GO:0045217	cell-cell junction maintenance	2/746	20/23328	0.133001	0.276214	Mpz/Rassf8	2
GO:0050965	detection of temperature stimulus involved in sensory perception of pain	2/746	20/23328	0.133001	0.276214	Arrb2/Calca	2
GO:0060307	regulation of ventricular cardiac muscle cell membrane repolarization	2/746	20/23328	0.133001	0.276214	Cacna2d1/Zmpste24	2
GO:0072079	nephron tubule formation	2/746	20/23328	0.133001	0.276214	Six1/Six4	2
GO:0072189	ureter development	2/746	20/23328	0.133001	0.276214	Nfia/Six1	2
GO:0072520	seminiferous tubule development	2/746	20/23328	0.133001	0.276214	Atrx/Ubb	2
GO:0080182	histone H3-K4 trimethylation	2/746	20/23328	0.133001	0.276214	Kmt2a/Kmt2e	2
GO:1900151	regulation of nuclear-transcribed mRNA catabolic process, deadenylation-dependent decay	2/746	20/23328	0.133001	0.276214	Dhx36/Tnrc6a	2
GO:1904385	cellular response to angiotensin	2/746	20/23328	0.133001	0.276214	Rock2/Src	2
GO:1990182	exosomal secretion	2/746	20/23328	0.133001	0.276214	Atp13a2/Cops5	2
GO:1990403	embryonic brain development	2/746	20/23328	0.133001	0.276214	Cdk20/Rpl10	2
GO:2000136	regulation of cell proliferation involved in heart morphogenesis	2/746	20/23328	0.133001	0.276214	Gng5/Six1	2
GO:2000678	negative regulation of transcription regulatory region DNA binding	2/746	20/23328	0.133001	0.276214	Ddit3/Hey1	2
GO:0098742	cell-cell adhesion via plasma-membrane adhesion molecules	10/746	209/23328	0.134475	0.279037	Alcam/Amigo3/Mpz/Nectin2/Nptn/Pecam1/Ptpn23/Ptprs/Robo2/Sparcl1	10
GO:0006418	tRNA aminoacylation for protein translation	3/746	40/23328	0.135251	0.279037	Hars/Iars/Sars	3
GO:0030521	androgen receptor signaling pathway	3/746	40/23328	0.135251	0.279037	Arrb2/Ep300/Ube3a	3
GO:0031577	spindle checkpoint	3/746	40/23328	0.135251	0.279037	Bub3/Ik/Tpr	3
GO:0038179	neurotrophin signaling pathway	3/746	40/23328	0.135251	0.279037	Kidins220/Rap1a/Src	3
GO:0043551	regulation of phosphatidylinositol 3-kinase activity	3/746	40/23328	0.135251	0.279037	App/Pik3r3/Src	3
GO:0045005	DNA-dependent DNA replication maintenance of fidelity	3/746	40/23328	0.135251	0.279037	Atrx/Bod1l/Nucks1	3
GO:0048741	skeletal muscle fiber development	3/746	40/23328	0.135251	0.279037	Bcl2/Pmp22/Six1	3
GO:0051205	protein insertion into membrane	3/746	40/23328	0.135251	0.279037	Rtp4/Tomm40/Ubl4a	3
GO:0099590	neurotransmitter receptor internalization	3/746	40/23328	0.135251	0.279037	Cacng5/Dnm3/Snap25	3
GO:1901021	positive regulation of calcium ion transmembrane transporter activity	3/746	40/23328	0.135251	0.279037	Ank2/Cacna2d1/Nipsnap2	3
GO:1904645	response to amyloid-beta	3/746	40/23328	0.135251	0.279037	App/Cacna2d1/Gsk3b	3
GO:0007389	pattern specification process	20/746	478/23328	0.135367	0.279123	Ahi1/Apc2/Axin1/Cdk20/Ddit3/Eed/Ep300/Fgfr1/Hey1/Ift122/Kif3a/Kmt2a/Megf8/Meis3/Nme7/Pcgf2/Robo2/Sf3b1/Six1/Yy1	20
GO:0030203	glycosaminoglycan metabolic process	5/746	85/23328	0.136291	0.280423	B3gat3/Cd44/Dcn/Dsel/Spock3	5
GO:0098813	nuclear chromosome segregation	12/746	262/23328	0.136405	0.280423	Atrx/Bub3/Hnrnpu/Ik/Ppp2r1a/Pttg1/Smc1a/Smc3/Stag2/Tpr/Ube2b/Zwint	12
GO:0006081	cellular aldehyde metabolic process	4/746	62/23328	0.136519	0.280423	Adh5/Akr1a1/Cacna1h/Hagh	4
GO:0010171	body morphogenesis	4/746	62/23328	0.136519	0.280423	Braf/Ep300/Ift122/Kat6a	4
GO:0051058	negative regulation of small GTPase mediated signal transduction	4/746	62/23328	0.136519	0.280423	Arhgap44/Dgkz/Stmn3/Timp2	4
GO:0051148	negative regulation of muscle cell differentiation	4/746	62/23328	0.136519	0.280423	Ankrd17/Gsk3a/Tnpo2/Yy1	4
GO:0051926	negative regulation of calcium ion transport	4/746	62/23328	0.136519	0.280423	Bcl2/Fmr1/Gnao1/Prkce	4
GO:0021549	cerebellum development	6/746	109/23328	0.136763	0.280618	Cntn1/Ogdh/Ptprs/Trnp1/Uqcrq/Zbtb18	6
GO:0051897	positive regulation of protein kinase B signaling	6/746	109/23328	0.136763	0.280618	Arrb2/C1qbp/Fgfr1/Meis3/Mtdh/Src	6
GO:0033002	muscle cell proliferation	11/746	236/23328	0.137232	0.281427	Apod/Cdkn1a/Comt/Fgfr1/Gsk3b/Mapk11/Ncam1/Ndrg4/Prkg1/Pten/Six1	11
GO:0044782	cilium organization	15/746	343/23328	0.138485	0.283842	Ahi1/Avil/Ccdc88a/Dynll1/Dynll2/Ift122/Kctd17/Kif3a/Nectin2/Nme7/Onecut2/Ptpn23/Snx10/Tpgs1/Ube2b	15
GO:0001933	negative regulation of protein phosphorylation	18/746	425/23328	0.139296	0.285348	Actb/Ankrd26/Apoe/Arrb2/Cdc42se1/Cdkn1a/Eif3a/Eif4g1/Gsk3b/Impact/Lats2/Pecam1/Pten/Socs1/Sorl1/Strap/Ube2b/Zmynd11	18
GO:0007162	negative regulation of cell adhesion	13/746	290/23328	0.140154	0.286949	Apod/Atp5b/Cd44/Marchf7/Mia3/Ndfip1/Plxna4/Plxnc1/Prkg1/Pten/Rdx/Socs1/Src	13
GO:0045926	negative regulation of growth	12/746	264/23328	0.141726	0.290011	Ankrd26/Bcl2/Cdkn1a/Crlf3/Gsk3a/Gsk3b/Mapk11/Pten/Ptprs/Rtn4r/Sertad1/Yy1	12
GO:0050994	regulation of lipid catabolic process	4/746	63/23328	0.142331	0.290306	Cpt1a/Fmc1/Prkce/Sorl1	4
GO:0060038	cardiac muscle cell proliferation	4/746	63/23328	0.142331	0.290306	Fgfr1/Mapk11/Ncam1/Pten	4
GO:0060999	positive regulation of dendritic spine development	4/746	63/23328	0.142331	0.290306	Apoe/Dhx36/Fmr1/Opa1	4
GO:0150116	regulation of cell-substrate junction organization	4/746	63/23328	0.142331	0.290306	Actg1/Apod/Pten/Src	4
GO:0030177	positive regulation of Wnt signaling pathway	7/746	135/23328	0.142354	0.290306	Amer1/Atp6v0c/Csnk2a1/Ppm1a/Src/Tbl1x/Ube2b	7
GO:0002686	negative regulation of leukocyte migration	3/746	41/23328	0.142669	0.290306	Apod/Ddt/Mia3	3
GO:0044786	cell cycle DNA replication	3/746	41/23328	0.142669	0.290306	Atrx/Fgfr1/Zmpste24	3
GO:0046164	alcohol catabolic process	3/746	41/23328	0.142669	0.290306	Adh5/Apoe/Pten	3
GO:1905332	positive regulation of morphogenesis of an epithelium	3/746	41/23328	0.142669	0.290306	Ahi1/Six1/Six4	3
GO:0002831	regulation of response to biotic stimulus	13/746	291/23328	0.142707	0.290306	Ankrd17/Apoe/Appl1/Arrb2/C1qbp/Irgm1/Nectin2/Pum1/Riok3/Socs1/Syt11/Ufd1/Zmpste24	13
GO:1903034	regulation of response to wounding	9/746	186/23328	0.143192	0.290306	Actg1/Apoe/Braf/Prkce/Prkg1/Pten/Ptprs/Rab3a/Rtn4r	9
GO:0000028	ribosomal small subunit assembly	2/746	21/23328	0.144032	0.290306	mt-Rnr1/Rps2	2
GO:0007288	sperm axoneme assembly	2/746	21/23328	0.144032	0.290306	Tpgs1/Ube2b	2
GO:0010847	regulation of chromatin assembly	2/746	21/23328	0.144032	0.290306	Mphosph8/Tpr	2
GO:0019430	removal of superoxide radicals	2/746	21/23328	0.144032	0.290306	Prdx1/Sod1	2
GO:0033617	mitochondrial cytochrome c oxidase assembly	2/746	21/23328	0.144032	0.290306	Cox14/Cox17	2
GO:0043984	histone H4-K16 acetylation	2/746	21/23328	0.144032	0.290306	Kmt2a/Zmpste24	2
GO:0045821	positive regulation of glycolytic process	2/746	21/23328	0.144032	0.290306	App/Zbtb20	2
GO:0046325	negative regulation of glucose import	2/746	21/23328	0.144032	0.290306	Ahi1/Gsk3a	2
GO:0048486	parasympathetic nervous system development	2/746	21/23328	0.144032	0.290306	Plxna4/Six1	2
GO:0060333	interferon-gamma-mediated signaling pathway	2/746	21/23328	0.144032	0.290306	Irgm1/Socs1	2
GO:0061323	cell proliferation involved in heart morphogenesis	2/746	21/23328	0.144032	0.290306	Gng5/Six1	2
GO:0090036	regulation of protein kinase C signaling	2/746	21/23328	0.144032	0.290306	Akap12/Capzb	2
GO:0097734	extracellular exosome biogenesis	2/746	21/23328	0.144032	0.290306	Atp13a2/Cops5	2
GO:1901017	negative regulation of potassium ion transmembrane transporter activity	2/746	21/23328	0.144032	0.290306	Pten/Snx27	2
GO:1903209	positive regulation of oxidative stress-induced cell death	2/746	21/23328	0.144032	0.290306	App/Sod1	2
GO:2000209	regulation of anoikis	2/746	21/23328	0.144032	0.290306	Bcl2/Src	2
GO:2000726	negative regulation of cardiac muscle cell differentiation	2/746	21/23328	0.144032	0.290306	Gsk3a/Yy1	2
GO:0006694	steroid biosynthetic process	8/746	161/23328	0.145272	0.292292	Acbd3/Apoe/Cacna1h/Fdps/Prkg1/Sc5d/Scp2/Sod1	8
GO:0072593	reactive oxygen species metabolic process	13/746	292/23328	0.145285	0.292292	App/Atp5g1/Atpif1/Bcl2/Cd47/Cdkn1a/Dynll1/Eif6/Grb2/Pink1/Prdx1/Rock2/Sod1	13
GO:0072009	nephron epithelium development	6/746	111/23328	0.145328	0.292292	Ahi1/Bcl2/Cd44/Hey1/Six1/Six4	6
GO:1904659	glucose transmembrane transport	6/746	111/23328	0.145328	0.292292	Ahi1/Appl1/Braf/Gsk3a/Mef2a/Rap1a	6
GO:0035304	regulation of protein dephosphorylation	5/746	87/23328	0.1461	0.293688	Bod1l/Camta1/Hsp90b1/Pink1/Rock2	5
GO:0051235	maintenance of location	14/746	320/23328	0.148096	0.296246	Ank2/Apoe/Ccdc88a/Ddit3/Fth1/Hnrnpu/Nrip1/Pex5l/Pfn1/Pink1/Prkce/Sorl1/Tnrc6a/Twf1	14
GO:0001658	branching involved in ureteric bud morphogenesis	4/746	64/23328	0.148239	0.296246	Bcl2/Cd44/Six1/Six4	4
GO:0009064	glutamine family amino acid metabolic process	4/746	64/23328	0.148239	0.296246	Asns/Fh1/Gfpt1/Got1	4
GO:0035904	aorta development	4/746	64/23328	0.148239	0.296246	Hey1/Kat6a/Robo2/Six1	4
GO:0043388	positive regulation of DNA binding	4/746	64/23328	0.148239	0.296246	Brd4/Calm1/Ep300/Nme1	4
GO:0046173	polyol biosynthetic process	4/746	64/23328	0.148239	0.296246	Got1/Prkg1/Qdpr/Scp2	4
GO:0048008	platelet-derived growth factor receptor signaling pathway	4/746	64/23328	0.148239	0.296246	Apod/Ndrg4/Pten/Src	4
GO:0050707	regulation of cytokine secretion	4/746	64/23328	0.148239	0.296246	Socs1/Sorl1/Src/Syt11	4
GO:0061951	establishment of protein localization to plasma membrane	4/746	64/23328	0.148239	0.296246	Arhgap44/Gorasp2/Snx27/Sptbn1	4
GO:1902807	negative regulation of cell cycle G1/S phase transition	4/746	64/23328	0.148239	0.296246	Bcl2/Cdkn1a/Dgkz/Pten	4
GO:1903510	mucopolysaccharide metabolic process	4/746	64/23328	0.148239	0.296246	Cd44/Dcn/Dsel/Spock3	4
GO:0008645	hexose transmembrane transport	6/746	112/23328	0.1497	0.298458	Ahi1/Appl1/Braf/Gsk3a/Mef2a/Rap1a	6
GO:0038127	ERBB signaling pathway	6/746	112/23328	0.1497	0.298458	App/Braf/Ccdc88a/Grb2/Rnf115/Src	6
GO:0051225	spindle assembly	6/746	112/23328	0.1497	0.298458	Hnrnpu/Mzt1/Smc1a/Smc3/Stag2/Tpr	6
GO:0010092	specification of animal organ identity	3/746	42/23328	0.150219	0.298458	Fgfr1/Robo2/Six1	3
GO:0016601	Rac protein signal transduction	3/746	42/23328	0.150219	0.298458	Arhgap44/Nisch/Stmn3	3
GO:0021955	central nervous system neuron axonogenesis	3/746	42/23328	0.150219	0.298458	B4galt6/Plxna4/Pten	3
GO:0046825	regulation of protein export from nucleus	3/746	42/23328	0.150219	0.298458	Gsk3b/Ppm1a/Tpr	3
GO:0048873	homeostasis of number of cells within a tissue	3/746	42/23328	0.150219	0.298458	Bcl2/Fh1/Kmt2a	3
GO:0072348	sulfur compound transport	3/746	42/23328	0.150219	0.298458	Slc25a11/Slc25a30/Slc36a1	3
GO:1900077	negative regulation of cellular response to insulin stimulus	3/746	42/23328	0.150219	0.298458	Ankrd26/Gsk3a/Socs1	3
GO:2000772	regulation of cellular senescence	3/746	42/23328	0.150219	0.298458	B2m/Ypel3/Zmpste24	3
GO:0034502	protein localization to chromosome	5/746	88/23328	0.151115	0.30008	Atrx/Bub3/Cct7/Ik/Tcp1	5
GO:0001655	urogenital system development	16/746	376/23328	0.152004	0.301686	Ahi1/Amer1/Bcl2/Cd44/Fgfr1/Hey1/Kif3a/Ndufs6/Nfia/Pten/Robo2/Rrm2b/Six1/Six4/Ube3a/Zmpste24	16
GO:0001678	cellular glucose homeostasis	8/746	163/23328	0.15246	0.302432	Dynll1/Eny2/Kif5b/Nucks1/Prkce/Smarcb1/Trpa1/Zbtb20	8
GO:0140014	mitotic nuclear division	12/746	268/23328	0.152698	0.302639	Atrx/Bub3/Hnrnpu/Ik/Mzt1/Ppp2r1a/Pttg1/Smc1a/Smc3/Stag2/Tpr/Zwint	12
GO:0048839	inner ear development	10/746	215/23328	0.152725	0.302639	Ahi1/Fgfr1/H2-K1/Hey1/Kif3a/Lin7a/Maf/Six1/Six4/Sod1	10
GO:0001508	action potential	7/746	138/23328	0.154142	0.303631	Ank2/Cacna1h/Cacna2d1/Fmr1/Pmp22/Scn7a/Trpa1	7
GO:0034121	regulation of toll-like receptor signaling pathway	4/746	65/23328	0.15424	0.303631	App/Appl1/Arrb2/Ptprs	4
GO:0034308	primary alcohol metabolic process	4/746	65/23328	0.15424	0.303631	Adh5/Akr1a1/Cacna1h/Gdpd1	4
GO:0006221	pyrimidine nucleotide biosynthetic process	2/746	22/23328	0.155244	0.303631	Nme1/Nme7	2
GO:0006688	glycosphingolipid biosynthetic process	2/746	22/23328	0.155244	0.303631	A4galt/B4galt6	2
GO:0010666	positive regulation of cardiac muscle cell apoptotic process	2/746	22/23328	0.155244	0.303631	Mff/Pten	2
GO:0014912	negative regulation of smooth muscle cell migration	2/746	22/23328	0.155244	0.303631	Ndrg4/Prkg1	2
GO:0016226	iron-sulfur cluster assembly	2/746	22/23328	0.155244	0.303631	Bola2/Isca2	2
GO:0031163	metallo-sulfur cluster assembly	2/746	22/23328	0.155244	0.303631	Bola2/Isca2	2
GO:0032148	activation of protein kinase B activity	2/746	22/23328	0.155244	0.303631	Ccdc88a/Src	2
GO:0032366	intracellular sterol transport	2/746	22/23328	0.155244	0.303631	Scp2/Syt7	2
GO:0032367	intracellular cholesterol transport	2/746	22/23328	0.155244	0.303631	Scp2/Syt7	2
GO:0034063	stress granule assembly	2/746	22/23328	0.155244	0.303631	Csde1/G3bp2	2
GO:0042438	melanin biosynthetic process	2/746	22/23328	0.155244	0.303631	Appl1/Ddt	2
GO:0043574	peroxisomal transport	2/746	22/23328	0.155244	0.303631	Pex16/Pex5l	2
GO:0045943	positive regulation of transcription by RNA polymerase I	2/746	22/23328	0.155244	0.303631	Rasl11a/Smarcb1	2
GO:0051770	positive regulation of nitric-oxide synthase biosynthetic process	2/746	22/23328	0.155244	0.303631	Akap12/Fnta	2
GO:0060009	Sertoli cell development	2/746	22/23328	0.155244	0.303631	Arid4b/Atrx	2
GO:0060602	branch elongation of an epithelium	2/746	22/23328	0.155244	0.303631	Six1/Six4	2
GO:0071800	podosome assembly	2/746	22/23328	0.155244	0.303631	Arpc2/Src	2
GO:0098780	response to mitochondrial depolarisation	2/746	22/23328	0.155244	0.303631	Atpif1/Pink1	2
GO:0099625	ventricular cardiac muscle cell membrane repolarization	2/746	22/23328	0.155244	0.303631	Cacna2d1/Zmpste24	2
GO:1900101	regulation of endoplasmic reticulum unfolded protein response	2/746	22/23328	0.155244	0.303631	Atf6/Cops5	2
GO:1902644	tertiary alcohol metabolic process	2/746	22/23328	0.155244	0.303631	Akr1a1/Cacna1h	2
GO:1990776	response to angiotensin	2/746	22/23328	0.155244	0.303631	Rock2/Src	2
GO:0046887	positive regulation of hormone secretion	8/746	164/23328	0.156117	0.305179	Dynll1/Fgfr1/Kif5b/Pex5l/Prkce/Serp1/Snap25/Trpa1	8
GO:0006342	chromatin silencing	5/746	89/23328	0.156201	0.305185	Eed/H2aw/H2az1/Pcgf2/Ube2b	5
GO:0035774	positive regulation of insulin secretion involved in cellular response to glucose stimulus	3/746	43/23328	0.157893	0.307532	Dynll1/Kif5b/Trpa1	3
GO:0040018	positive regulation of multicellular organism growth	3/746	43/23328	0.157893	0.307532	Bcl2/Celf1/Ppib	3
GO:0043039	tRNA aminoacylation	3/746	43/23328	0.157893	0.307532	Hars/Iars/Sars	3
GO:0045851	pH reduction	3/746	43/23328	0.157893	0.307532	Atp6v0c/Bcl2/Ube3a	3
GO:0046326	positive regulation of glucose import	3/746	43/23328	0.157893	0.307532	Appl1/Mef2a/Rap1a	3
GO:0060122	inner ear receptor cell stereocilium organization	3/746	43/23328	0.157893	0.307532	Hey1/Kif3a/Sod1	3
GO:0016125	sterol metabolic process	7/746	139/23328	0.158169	0.307909	Apoe/App/Fdps/Pmp22/Sc5d/Scp2/Sod1	7
GO:0015749	monosaccharide transmembrane transport	6/746	114/23328	0.158619	0.308625	Ahi1/Appl1/Braf/Gsk3a/Mef2a/Rap1a	6
GO:0002683	negative regulation of immune system process	19/746	462/23328	0.159196	0.309589	Apod/Appl1/Arrb2/C1qbp/Cd44/Cd47/Cd59a/Ddt/Dgkz/Lrrc17/Marchf7/Mia3/Ndfip1/Nme1/Psmb4/Riok3/Socs1/Syt11/Ufd1	19
GO:0048278	vesicle docking	4/746	66/23328	0.160331	0.311312	Ncam1/Ndrg4/Rab3a/Vps11	4
GO:0070972	protein localization to endoplasmic reticulum	4/746	66/23328	0.160331	0.311312	Ank2/Gabarapl2/Mia3/Sec62	4
GO:2000736	regulation of stem cell differentiation	4/746	66/23328	0.160331	0.311312	Dhx36/Gsk3b/Hnrnpu/Ociad1	4
GO:0051056	regulation of small GTPase mediated signal transduction	12/746	271/23328	0.161208	0.312498	Apoe/Arhgap44/Arhgef17/Cdc42se1/Chn1/Dgkz/Ralgapa1/Rtn4r/Shoc2/Src/Stmn3/Timp2	12
GO:0007044	cell-substrate junction assembly	5/746	90/23328	0.161357	0.312498	Actg1/Apod/Bcl2/Pten/Src	5
GO:0032024	positive regulation of insulin secretion	5/746	90/23328	0.161357	0.312498	Dynll1/Kif5b/Prkce/Serp1/Trpa1	5
GO:0070509	calcium ion import	5/746	90/23328	0.161357	0.312498	Afg3l2/Cacna1h/Opa1/Smdt1/Zmpste24	5
GO:1903035	negative regulation of response to wounding	5/746	90/23328	0.161357	0.312498	Apoe/Prkg1/Pten/Ptprs/Rtn4r	5
GO:0034219	carbohydrate transmembrane transport	6/746	115/23328	0.163163	0.315833	Ahi1/Appl1/Braf/Gsk3a/Mef2a/Rap1a	6
GO:0051896	regulation of protein kinase B signaling	8/746	166/23328	0.163555	0.316429	Arrb2/C1qbp/Ddit3/Fgfr1/Meis3/Mtdh/Pten/Src	8
GO:0005978	glycogen biosynthetic process	3/746	44/23328	0.165685	0.317859	Gfpt1/Gyg/Ptges3	3
GO:0009250	glucan biosynthetic process	3/746	44/23328	0.165685	0.317859	Gfpt1/Gyg/Ptges3	3
GO:0010559	regulation of glycoprotein biosynthetic process	3/746	44/23328	0.165685	0.317859	Bcl2/Ep300/Tmem59	3
GO:0014904	myotube cell development	3/746	44/23328	0.165685	0.317859	Bcl2/Pmp22/Six1	3
GO:0043038	amino acid activation	3/746	44/23328	0.165685	0.317859	Hars/Iars/Sars	3
GO:0045747	positive regulation of Notch signaling pathway	3/746	44/23328	0.165685	0.317859	Aak1/Robo2/Src	3
GO:0050919	negative chemotaxis	3/746	44/23328	0.165685	0.317859	Plxna4/Robo2/Rtn4r	3
GO:1901998	toxin transport	3/746	44/23328	0.165685	0.317859	Cct7/Tcp1/Vps11	3
GO:0006940	regulation of smooth muscle contraction	4/746	67/23328	0.166508	0.317859	Atp2b1/Calca/Prkg1/Sod1	4
GO:0060688	regulation of morphogenesis of a branching structure	4/746	67/23328	0.166508	0.317859	Cpe/Fgfr1/Six1/Six4	4
GO:1903307	positive regulation of regulated secretory pathway	4/746	67/23328	0.166508	0.317859	Cacna1h/Rab3a/Syt4/Syt7	4
GO:0003176	aortic valve development	2/746	23/23328	0.166616	0.317859	Robo2/Tnfrsf1a	2
GO:0010663	positive regulation of striated muscle cell apoptotic process	2/746	23/23328	0.166616	0.317859	Mff/Pten	2
GO:0032930	positive regulation of superoxide anion generation	2/746	23/23328	0.166616	0.317859	App/Sod1	2
GO:0036003	positive regulation of transcription from RNA polymerase II promoter in response to stress	2/746	23/23328	0.166616	0.317859	Atf6/Ddit3	2
GO:0043369	CD4-positive or CD8-positive, alpha-beta T cell lineage commitment	2/746	23/23328	0.166616	0.317859	Bcl2/Braf	2
GO:0045056	transcytosis	2/746	23/23328	0.166616	0.317859	Mal2/Src	2
GO:0050961	detection of temperature stimulus involved in sensory perception	2/746	23/23328	0.166616	0.317859	Arrb2/Calca	2
GO:0051969	regulation of transmission of nerve impulse	2/746	23/23328	0.166616	0.317859	Fmr1/Trpa1	2
GO:0061162	establishment of monopolar cell polarity	2/746	23/23328	0.166616	0.317859	Map1b/Myo9a	2
GO:0071450	cellular response to oxygen radical	2/746	23/23328	0.166616	0.317859	Prdx1/Sod1	2
GO:0071451	cellular response to superoxide	2/746	23/23328	0.166616	0.317859	Prdx1/Sod1	2
GO:0090190	positive regulation of branching involved in ureteric bud morphogenesis	2/746	23/23328	0.166616	0.317859	Six1/Six4	2
GO:0097062	dendritic spine maintenance	2/746	23/23328	0.166616	0.317859	Apoe/App	2
GO:0140112	extracellular vesicle biogenesis	2/746	23/23328	0.166616	0.317859	Atp13a2/Cops5	2
GO:1901626	regulation of postsynaptic membrane organization	2/746	23/23328	0.166616	0.317859	Apoe/Snx27	2
GO:1904666	regulation of ubiquitin protein ligase activity	2/746	23/23328	0.166616	0.317859	Bsn/Pten	2
GO:0043583	ear development	11/746	246/23328	0.16666	0.317859	Ahi1/Bcl2/Fgfr1/H2-K1/Hey1/Kif3a/Lin7a/Maf/Six1/Six4/Sod1	11
GO:0051100	negative regulation of binding	8/746	167/23328	0.167334	0.318982	Actb/Arrb2/B2m/Cdkn1a/Ddit3/Gsk3b/Hey1/Sorl1	8
GO:0007052	mitotic spindle organization	6/746	116/23328	0.167762	0.319636	Hnrnpu/Mzt1/Smc1a/Smc3/Stag2/Tpr	6
GO:0090092	regulation of transmembrane receptor protein serine/threonine kinase signaling pathway	11/746	247/23328	0.169762	0.323284	Axin1/Bcl9l/Ep300/Glg1/Got1/Nup93/Onecut2/Ppm1a/Sorl1/Sptbn1/Strap	11
GO:0070838	divalent metal ion transport	19/746	467/23328	0.170218	0.323987	Afg3l2/Ank2/Arrb2/Atp2b1/Bcl2/Cacna1h/Cacna2d1/Cacng5/Ddit3/Fmr1/Gnao1/Mmgt1/Nipsnap2/Opa1/Orai3/Prkce/Smdt1/Trpa1/Zmpste24	19
GO:0050906	detection of stimulus involved in sensory perception	7/746	142/23328	0.170532	0.324256	Arrb2/Bace1/Calca/Phf24/Rom1/Rtp4/Trpa1	7
GO:1901991	negative regulation of mitotic cell cycle phase transition	7/746	142/23328	0.170532	0.324256	Bcl2/Bub3/Cdkn1a/Dgkz/Ik/Pten/Tpr	7
GO:0035773	insulin secretion involved in cellular response to glucose stimulus	5/746	92/23328	0.171869	0.32647	Dynll1/Eny2/Kif5b/Prkce/Trpa1	5
GO:0043900	regulation of multi-organism process	5/746	92/23328	0.171869	0.32647	Bst2/C1qbp/Cacna1h/Fmr1/Ppp2r1a	5
GO:0098656	anion transmembrane transport	10/746	221/23328	0.172151	0.326839	Arl6ip1/Gabra1/Slc20a1/Slc25a11/Slc25a3/Slc25a30/Slc25a38/Slc36a1/Tcaf1/Vdac2	10
GO:0002697	regulation of immune effector process	18/746	440/23328	0.172356	0.327011	Ankrd17/Appl1/Arrb2/B2m/C1qbp/Cd47/Cd59a/D6Wsu163e/Dhx36/H2-K1/Hspa8/Ndfip1/Nectin2/Pum1/Rap1a/Riok3/Ufd1/Zmpste24	18
GO:0071901	negative regulation of protein serine/threonine kinase activity	6/746	117/23328	0.172415	0.327011	Apoe/Cdkn1a/Gsk3b/Lats2/Pten/Sorl1	6
GO:0007566	embryo implantation	4/746	68/23328	0.172768	0.327185	C1qbp/Klf9/Sod1/Tppp3	4
GO:0015800	acidic amino acid transport	4/746	68/23328	0.172768	0.327185	Arl6ip1/Dpysl2/Prkg1/Syt4	4
GO:0048641	regulation of skeletal muscle tissue development	4/746	68/23328	0.172768	0.327185	Bcl2/Rbfox1/Six1/Six4	4
GO:0009166	nucleotide catabolic process	3/746	45/23328	0.173588	0.327747	Acot7/Cnp/Nt5c	3
GO:0010907	positive regulation of glucose metabolic process	3/746	45/23328	0.173588	0.327747	Ppp4r3b/Slc45a3/Src	3
GO:0031128	developmental induction	3/746	45/23328	0.173588	0.327747	Fgfr1/Robo2/Six1	3
GO:0031507	heterochromatin assembly	3/746	45/23328	0.173588	0.327747	Mphosph8/Smarca5/Tpr	3
GO:0071526	semaphorin-plexin signaling pathway	3/746	45/23328	0.173588	0.327747	Ncam1/Plxna4/Plxnc1	3
GO:2000826	regulation of heart morphogenesis	3/746	45/23328	0.173588	0.327747	Gng5/Robo2/Six1	3
GO:0031047	gene silencing by RNA	8/746	169/23328	0.175011	0.330103	Eif4g1/Eif6/Fmr1/Fxr1/Mrpl44/Pum1/Tnrc6a/Zmpste24	8
GO:0035303	regulation of dephosphorylation	8/746	169/23328	0.175011	0.330103	Bod1l/Camta1/Csrnp3/Hsp90b1/Pink1/Rock2/Src/Tmem132d	8
GO:0060348	bone development	10/746	222/23328	0.175498	0.330856	Amer1/Ep300/Glg1/Lrrc17/Megf8/Ppib/Rpl13/Snx10/Src/Zmpste24	10
GO:0015850	organic hydroxy compound transport	11/746	249/23328	0.176051	0.330996	Actb/Apoe/Osbpl6/Pink1/Rab3a/Scp2/Sdhd/Sncg/Syt11/Syt4/Syt7	11
GO:0030099	myeloid cell differentiation	17/746	414/23328	0.176842	0.330996	App/Atpif1/B2m/Eif6/Ep300/Gsk3b/Kat6a/Kmt2e/Lrrc17/Ndfip1/Nme1/Rbfox2/Slc25a38/Smap1/Snx10/Src/Trf	17
GO:0072511	divalent inorganic cation transport	19/746	470/23328	0.17702	0.330996	Afg3l2/Ank2/Arrb2/Atp2b1/Bcl2/Cacna1h/Cacna2d1/Cacng5/Ddit3/Fmr1/Gnao1/Mmgt1/Nipsnap2/Opa1/Orai3/Prkce/Smdt1/Trpa1/Zmpste24	19
GO:0150115	cell-substrate junction organization	5/746	93/23328	0.177223	0.330996	Actg1/Apod/Bcl2/Pten/Src	5
[truncated: 2,759 more rows]

## Sheet: NF_string_node_degrees
#node	node_degree
Atp5d	12
Atp5o	12
Cox5a	12
Atp5g3	11
mt-Co1	10
mt-Nd2	10
Ndufc1	9
mt-Atp6	9
B2m	8
Gsk3b	8
Ndufa8	8
Slc25a5	8
Mdh1	7
Ncam1	7
Slc25a3	7
mt-Atp8	7
mt-Nd5	7
Map1b	6
Tomm40	6
Ldha	5
Sorl1	5
Gap43	4
H2-K1	4
Apoe	3
Cplx1	3
Cplx2	3
Gm11808	3
Igtp	3
Oasl2	3
Ppig	3
Ppp2r5c	3
Psma5	3
Slc17a6	3
Ank2	2
Calca	2
Eno1b	2
Fmc1	2
Luc7l3	2
Napb	2
Nfia	2
Pdia3	2
Pnisr	2
Psme2	2
Rock2	2
Spock3	2
Acot13	1
Alcam	1
Atrx	1
Cntn1	1
Lrrc17	1
Nfic	1
Plxna4	1
Pura	1
Rgs10	1
Sparcl1	1
Srrm1	1
Timp2	1
Tpt1	1
Zbtb20	1
Atox1	0
BC030336	0
Bod1l	0
Btbd2	0
Cerk	0
Chd3	0
Dgkz	0
Eif3a	0
Fxyd2	0
Gbas	0
Gyg	0
Idi1	0
Ift122	0
Irf2bp2	0
Kcnb2	0
Kiaa0513	0
Map7d2	0
Nme7	0
Npdc1	0
Nrip1	0
Onecut2	0
Osbpl3	0
Pcdh9	0
Prr13	0
Rab37	0
Ralgapa1	0
Rarres1	0
Rbms3	0
Rnf115	0
Slc36a1	0
Snhg11	0
Trappc3l	0
Trnp1	0
Tsnax	0
Vat1	0
