# Supplementary material for: Transcriptional Alterations of Mouse Trigeminal Ganglion Neurons Following Orofacial Inflammation Revealed by Single-Cell Analysis
Source: Front Cell Neurosci. 2022 Jun 2;16:885569. doi: 10.3389/fncel.2022.885569 (PMC9200971; doi:10.3389/fncel.2022.885569)
Supplement: Supplementary file 1 [file Data_Sheet_1.ZIP › Supplementary Tables/Supplementary Table S2.xlsx]

## Sheet: Sheet1
Supplementary Table 2 The proportion of identified cell types in TG tissue
Group	Cell type	Proportion
Normal	SCs	0.48
	SGCs	0.17
	FBs	0.09
	Neurons	0.13
	ECs	0.05
	ICs	0.06
	OLCs	0.02
CFA	SCs	0.47
	SGCs	0.13
	FBs	0.1
	Neurons	0.13
	ECs	0.05
	ICs	0.07
	OLCs	0.04
