# Supplementary material for: Transcriptional Alterations of Mouse Trigeminal Ganglion Neurons Following Orofacial Inflammation Revealed by Single-Cell Analysis
Source: Front Cell Neurosci. 2022 Jun 2;16:885569. doi: 10.3389/fncel.2022.885569 (PMC9200971; doi:10.3389/fncel.2022.885569)
Supplement: Supplementary file 1 [file Data_Sheet_1.ZIP › Supplementary Tables/Supplementary Table S3.xlsx]

## Sheet: neuron_allmarker_top50
Supplementary Table 3 The top 50 significantly enriched genes for each TG neuronal subtype
	Gene	Cluster	avg log2FC	pct.1	pct.2	P value	P value-adj
1	Adcyap1	PEP1	3.28021	1	0.596	3.2e-112	1.02e-107
2	Calca	PEP1	3.06875	1	0.917	1.76e-109	5.6e-105
3	Celf4	PEP1	2.17353	0.992	0.911	4.89e-104	1.56e-99
4	Tmem176a	PEP1	2.32035	0.974	0.54	5.96e-102	1.9e-97
5	Tmem176b	PEP1	2.32436	0.982	0.691	7.29e-100	2.32e-95
6	Gpx3	PEP1	2.70538	0.937	0.338	1.29e-99	4.11e-95
7	Tac1	PEP1	2.68995	1	0.955	7.05e-95	2.24e-90
8	S100a11	PEP1	1.91437	0.966	0.504	1.92e-94	6.1e-90
9	6330403K07Rik	PEP1	2.03186	0.992	0.766	1.51e-90	4.81e-86
10	Ctxn1	PEP1	1.56428	0.974	0.777	4.83e-90	1.54e-85
11	Trpv1	PEP1	1.79154	0.987	0.501	5.56e-90	1.77e-85
12	Kit	PEP1	1.56404	0.818	0.089	7.43e-86	2.37e-81
13	Tmem100	PEP1	1.61678	0.894	0.226	3.41e-84	1.09e-79
14	Gfra3	PEP1	1.82443	0.968	0.326	4.3e-84	1.37e-79
15	Rit2	PEP1	1.43318	0.979	0.917	1.16e-80	3.69e-76
16	Atp2b4	PEP1	1.78534	0.929	0.454	8.94e-80	2.85e-75
17	Nxn	PEP1	1.24857	0.86	0.246	1.63e-79	5.21e-75
18	Gal	PEP1	2.05654	0.868	0.288	3.61e-79	1.15e-74
19	Gap43	PEP1	1.74517	0.995	0.813	3.48e-78	1.11e-73
20	S1pr3	PEP1	1.46372	0.855	0.217	4.74e-78	1.51e-73
21	Klf6	PEP1	1.45893	0.968	0.893	2.33e-76	7.43e-72
22	Vim	PEP1	1.38915	0.947	0.757	1.23e-75	3.9e-71
23	Zcchc12	PEP1	1.34954	0.797	0.142	1.88e-74	5.99e-70
24	Zeb2	PEP1	1.04988	0.879	0.258	4.75e-73	1.51e-68
25	Tmem255a	PEP1	1.50986	0.992	0.777	1.06e-72	3.36e-68
26	Stmn1	PEP1	1.03044	1	0.997	1.19e-71	3.8e-67
27	Ctnnd2	PEP1	1.33679	0.91	0.677	1.39e-71	4.44e-67
28	Scg2	PEP1	1.74874	0.997	0.837	2.8e-69	8.92e-65
29	Cacna2d1	PEP1	1.15452	0.987	0.953	9.93e-69	3.16e-64
30	Pls3	PEP1	1.05445	0.979	0.973	1.8e-66	5.73e-62
31	Serpina3n	PEP1	1.20802	0.963	0.932	5.02e-65	1.6e-60
32	Lgals1	PEP1	1.35041	0.947	0.605	8.03e-64	2.56e-59
33	Nrsn1	PEP1	1.45269	0.984	0.792	1.35e-63	4.31e-59
34	Asic3	PEP1	1.06153	0.786	0.16	3.52e-62	1.12e-57
35	Cyp1b1	PEP1	1.32225	0.675	0.092	7.01e-61	2.23e-56
36	Kcnk3	PEP1	1.2124	0.773	0.252	2.63e-57	8.38e-53
37	Jun	PEP1	1.11061	0.989	0.944	1.58e-54	5.03e-50
38	Steap3	PEP1	1.03508	0.929	0.641	1.08e-53	3.43e-49
39	Zbtb20	PEP1	1.17904	0.979	0.884	1.24e-52	3.96e-48
40	Aldh1a3	PEP1	1.18361	0.652	0.125	4.8e-52	1.53e-47
41	Ptprn	PEP1	1.05691	0.968	0.519	6.29e-52	2e-47
42	Ngfr	PEP1	1.43289	0.942	0.605	3.86e-50	1.23e-45
43	Npy1r	PEP1	1.09633	0.765	0.267	6.97e-45	2.22e-40
44	Cartpt	PEP1	1.99132	0.702	0.258	8.51e-45	2.71e-40
45	Fxyd7	PEP1	1.05738	0.858	0.386	5.43e-44	1.73e-39
46	S100a13	PEP1	1.03817	0.934	0.822	6.3e-42	2.01e-37
47	Ccl2	PEP1	1.29525	0.673	0.27	4.85e-40	1.55e-35
48	Bdnf	PEP1	1.11215	0.871	0.712	3.35e-31	1.07e-26
49	Trpa1	PEP1	1.63474	0.678	0.677	6.8e-11	2.17e-06
50	Dcn	PEP1	1.08936	0.544	0.493	2.22e-07	0.00707476
51	Htr1f	PEP2	1.4941	0.944	0.016	5.94e-92	1.89e-87
52	Nppb	PEP2	3.61047	1	0.021	1.35e-88	4.31e-84
53	Nts	PEP2	3.05166	0.944	0.019	5.84e-86	1.86e-81
54	Il31ra	PEP2	2.66026	1	0.03	7.35e-76	2.34e-71
55	Ptafr	PEP2	1.29161	0.889	0.023	7e-72	2.23e-67
56	Sst	PEP2	4.25488	0.944	0.043	7.33e-57	2.33e-52
57	Ildr2	PEP2	1.59786	0.944	0.047	3.15e-53	1e-48
58	Ptprk	PEP2	1.51743	0.944	0.053	6.66e-50	2.12e-45
59	P2rx2	PEP2	1.37574	1	0.123	3.57e-31	1.14e-26
60	Cmtm8	PEP2	1.49227	1	0.13	4.5e-30	1.43e-25
61	Cavin1	PEP2	2.10406	0.944	0.129	7.02e-28	2.24e-23
62	Cysltr2	PEP2	2.58127	1	0.16	4.23e-27	1.35e-22
63	Npy2r	PEP2	2.36883	1	0.16	4.65e-27	1.48e-22
64	Pde4c	PEP2	1.99467	1	0.169	7.51e-26	2.39e-21
65	Sntb1	PEP2	1.33155	0.889	0.146	4.45e-22	1.42e-17
66	Gpr139	PEP2	1.38947	0.944	0.17	1.53e-21	4.88e-17
67	Osmr	PEP2	2.95852	1	0.268	1.04e-19	3.32e-15
68	Etv1	PEP2	2.58345	1	0.251	4.2e-18	1.34e-13
69	Tesc	PEP2	1.66766	1	0.304	6.16e-18	1.96e-13
70	Stom	PEP2	1.29758	1	0.314	2.58e-16	8.22e-12
71	Lgals3	PEP2	2.08913	0.944	0.266	2.2e-15	7.02e-11
72	Resp18	PEP2	2.14081	1	0.354	5.09e-15	1.62e-10
73	Mical1	PEP2	2.14546	1	0.532	5.79e-14	1.84e-09
74	Arl4d	PEP2	1.69285	0.944	0.377	7.62e-14	2.43e-09
75	Klf5	PEP2	1.75439	1	0.514	8.45e-14	2.69e-09
76	Tspan8	PEP2	2.135	1	0.506	9.39e-14	2.99e-09
77	Socs2	PEP2	1.99878	1	0.709	3.73e-13	1.19e-08
78	Cd82	PEP2	1.80073	0.944	0.367	3.78e-13	1.2e-08
79	Jak1	PEP2	3.65181	1	0.934	4.55e-13	1.45e-08
80	Carhsp1	PEP2	1.78085	1	0.666	4.66e-13	1.48e-08
81	Tmem233	PEP2	2.47327	1	0.61	9.56e-13	3.05e-08
82	Adk	PEP2	3.0181	1	0.872	1.07e-12	3.4e-08
83	Mras	PEP2	1.71176	1	0.874	1.19e-12	3.79e-08
84	Trpm2	PEP2	1.31437	1	0.424	1.77e-12	5.65e-08
85	Nt5e	PEP2	1.4154	1	0.494	2.93e-12	9.34e-08
86	Cd47	PEP2	1.5944	1	0.963	3.71e-12	1.18e-07
87	Deptor	PEP2	1.70886	1	0.769	3.86e-12	1.23e-07
88	Ddah1	PEP2	1.63318	1	0.755	4.87e-12	1.55e-07
89	Mpped2	PEP2	1.34076	1	0.609	8.99e-12	2.86e-07
90	Hpcal1	PEP2	1.59307	1	0.894	9.2e-12	2.93e-07
91	Atf5	PEP2	1.30064	1	0.875	2.16e-11	6.87e-07
92	Lgi1	PEP2	1.32738	1	0.473	2.16e-11	6.88e-07
93	Pitpnc1	PEP2	1.47375	1	0.913	1.03e-10	3.28e-06
94	Skp1a	PEP2	1.36526	1	0.994	1.28e-10	4.08e-06
95	Nsg1	PEP2	1.31905	1	0.583	1.67e-10	5.32e-06
96	Camk2a	PEP2	1.31226	1	0.811	1.84e-10	5.86e-06
97	Nbl1	PEP2	1.43931	1	0.807	1.85e-10	5.89e-06
98	Cpne3	PEP2	1.55827	1	0.881	5.37e-10	1.71e-05
99	Prkca	PEP2	1.5999	1	0.712	8.83e-10	2.81e-05
100	Scg2	PEP2	1.44498	1	0.92	1.11e-08	0.000354101
101	Mrgprd	NP1	2.47882	0.974	0.075	3.04e-114	9.67e-110
102	Prkcq	NP1	1.51216	0.912	0.063	1.34e-106	4.26e-102
103	Trpc3	NP1	1.92499	0.982	0.243	1.77e-78	5.64e-74
104	Gm765	NP1	2.3314	1	0.229	6.59e-78	2.1e-73
105	Lpar3	NP1	2.33149	1	0.292	1.15e-75	3.65e-71
106	Ctxn3	NP1	2.24308	1	0.316	1.18e-72	3.76e-68
107	Grik1	NP1	2.59423	1	0.36	1.25e-70	4e-66
108	Cdh11	NP1	1.44926	0.991	0.257	1.03e-69	3.28e-65
109	Kcnip2	NP1	1.63496	1	0.311	5.76e-66	1.84e-61
110	Klhl5	NP1	1.66782	0.956	0.282	6.78e-66	2.16e-61
111	Tmem45b	NP1	1.81027	0.982	0.264	4.67e-65	1.49e-60
112	Serping1	NP1	2.14963	1	0.525	5.85e-65	1.86e-60
113	Kcnab1	NP1	1.39233	0.921	0.243	9.7e-65	3.09e-60
114	Mmp25	NP1	1.38013	1	0.359	2.12e-63	6.75e-59
115	Tmem79	NP1	1.60479	1	0.472	2.29e-62	7.29e-58
116	Txn1	NP1	2.38487	1	0.983	3.58e-62	1.14e-57
117	Slc9a3r2	NP1	1.32137	1	0.518	1.15e-60	3.67e-56
118	Cd44	NP1	1.6145	1	0.802	3.46e-60	1.1e-55
119	Cd55	NP1	2.69895	1	0.804	1.03e-59	3.29e-55
120	Cd24a	NP1	1.91786	1	0.927	1.27e-59	4.03e-55
121	Synpr	NP1	2.12211	1	0.575	2.87e-59	9.15e-55
122	Prkca	NP1	1.95426	1	0.666	5.57e-59	1.77e-54
123	Tmem233	NP1	2.59204	1	0.548	6.58e-59	2.1e-54
124	Gnb4	NP1	1.40942	1	0.746	7.96e-59	2.54e-54
125	Cpe	NP1	1.31694	1	0.97	1.69e-58	5.38e-54
126	Eml1	NP1	1.34299	1	0.965	1.74e-58	5.55e-54
127	Rab27b	NP1	1.51969	1	0.656	7.09e-58	2.26e-53
128	Ano3	NP1	1.90043	1	0.696	8.88e-58	2.83e-53
129	Scg3	NP1	1.97087	1	0.967	9.51e-58	3.03e-53
130	Kcnip4	NP1	1.89386	1	0.57	1.66e-57	5.28e-53
131	Gna14	NP1	1.44096	1	0.42	2.47e-57	7.87e-53
132	Dgkz	NP1	1.40815	1	0.812	1.02e-55	3.25e-51
133	Gfra2	NP1	1.62733	1	0.266	3.67e-55	1.17e-50
134	Nrn1	NP1	1.7094	1	0.947	5.89e-55	1.88e-50
135	Lix1	NP1	1.66917	1	0.631	2.25e-54	7.15e-50
136	Plcb3	NP1	1.50706	1	0.726	6.33e-54	2.02e-49
137	Gng2	NP1	1.3585	1	0.939	2.36e-53	7.52e-49
138	Scd1	NP1	1.39359	1	0.895	8.77e-52	2.79e-47
139	Prkar2b	NP1	1.39183	1	0.864	1.03e-50	3.28e-46
140	Plxnc1	NP1	1.41521	1	0.769	1.35e-50	4.3e-46
141	Fez1	NP1	1.39036	1	0.945	1.41e-49	4.49e-45
142	Tmem158	NP1	1.48446	1	0.885	2.22e-49	7.07e-45
143	Acpp	NP1	1.65717	1	0.425	2.54e-48	8.1e-44
144	Adk	NP1	1.34402	1	0.852	2.31e-46	7.37e-42
145	Aplp2	NP1	1.30224	1	0.939	5.19e-45	1.65e-40
146	Phf24	NP1	1.57826	1	0.952	2.81e-43	8.95e-39
147	Rgs10	NP1	1.37478	1	0.955	1.86e-42	5.91e-38
148	Rgs4	NP1	1.32214	1	0.957	2.13e-41	6.78e-37
149	Fxyd2	NP1	1.69233	1	0.919	1.07e-39	3.4e-35
150	Ly86	NP1	2.30525	0.947	0.558	6.32e-32	2.01e-27
151	Mrgpra3	NP2	2.89523	1	0.037	1.37e-93	4.36e-89
152	Gda	NP2	1.85045	0.97	0.081	2.42e-59	7.72e-55
153	Cfap61	NP2	1.52732	0.909	0.094	8.11e-50	2.58e-45
154	Gfra1	NP2	1.98686	1	0.234	6.86e-35	2.19e-30
155	Etv1	NP2	2.66801	1	0.234	8.56e-34	2.73e-29
156	Cbln1	NP2	1.82818	0.818	0.122	1.29e-32	4.1e-28
157	Cd82	NP2	1.7927	1	0.351	3.17e-26	1.01e-21
158	Dnase1l3	NP2	1.27728	0.97	0.277	4.07e-26	1.3e-21
159	A3galt2	NP2	1.07911	1	0.252	1.28e-24	4.06e-20
160	Moxd1	NP2	1.24623	0.97	0.28	1.77e-24	5.64e-20
161	Rgs5	NP2	2.44857	0.97	0.258	3.97e-24	1.27e-19
162	Lgi1	NP2	1.77008	1	0.461	5.48e-24	1.75e-19
163	Pde1c	NP2	1.37174	1	0.347	5.61e-24	1.79e-19
164	Smyd3	NP2	1.8519	1	0.527	4.38e-23	1.4e-18
165	Zfp945	NP2	1.61991	1	0.594	6.38e-23	2.03e-18
166	Chst15	NP2	1.20961	1	0.381	2.27e-22	7.23e-18
167	Gm2115	NP2	1.22497	0.848	0.198	1.62e-21	5.15e-17
168	Cpne4	NP2	1.47826	1	0.694	2.92e-21	9.31e-17
169	Rgs4	NP2	1.62787	1	0.962	1.54e-20	4.9e-16
170	Tmem45b	NP2	1.549	1	0.348	2e-20	6.38e-16
171	Crip2	NP2	1.24609	1	0.988	5.02e-20	1.6e-15
172	Tspan8	NP2	1.50166	1	0.495	7.32e-20	2.33e-15
173	Mal2	NP2	1.59016	1	0.899	1.57e-19	4.99e-15
174	Kcnmb1	NP2	1.69466	0.97	0.488	5.72e-19	1.82e-14
175	2610307P16Rik	NP2	1.36658	0.636	0.126	8.09e-19	2.58e-14
176	Nbl1	NP2	1.63368	1	0.802	8.34e-19	2.66e-14
177	Snx7	NP2	1.1725	1	0.729	1.49e-18	4.74e-14
178	Deptor	NP2	1.33356	1	0.764	2.06e-18	6.55e-14
179	Lxn	NP2	1.91727	1	0.933	2.72e-18	8.66e-14
180	Tmod1	NP2	1.11729	1	0.873	6.18e-18	1.97e-13
181	Camk2a	NP2	1.24298	1	0.807	2.42e-17	7.72e-13
182	Acpp	NP2	1.54402	1	0.493	5.98e-17	1.9e-12
183	Crip1	NP2	1.49919	0.606	0.119	9.98e-17	3.18e-12
184	Plcb3	NP2	1.30392	1	0.758	1.65e-15	5.24e-11
185	Carhsp1	NP2	1.0945	1	0.659	3.2e-15	1.02e-10
186	Plxnc1	NP2	1.36031	1	0.796	3.51e-15	1.12e-10
187	Scn10a	NP2	1.14296	1	0.824	2.64e-14	8.41e-10
188	Prkar2b	NP2	1.3168	1	0.88	9.58e-14	3.05e-09
189	Ly86	NP2	1.2249	1	0.602	1.53e-13	4.88e-09
190	Kcnip4	NP2	1.30156	1	0.621	2.11e-13	6.71e-09
191	Aplp2	NP2	1.0901	1	0.946	2.6e-13	8.27e-09
192	Ctxn3	NP2	1.23714	0.97	0.398	6.46e-13	2.06e-08
193	Fxyd2	NP2	1.4563	1	0.928	8.57e-13	2.73e-08
194	Cd55	NP2	1.51406	1	0.827	1.01e-12	3.23e-08
195	Lix1	NP2	1.19146	1	0.675	1.54e-12	4.92e-08
196	Ophn1	NP2	1.27703	0.97	0.757	1.73e-12	5.5e-08
197	Nrn1	NP2	1.09606	1	0.953	4.04e-11	1.29e-06
198	Mlc1	NP2	1.89017	0.545	0.196	5.91e-10	1.88e-05
199	Tmem233	NP2	1.205	1	0.602	7.82e-10	2.49e-05
200	Synpr	NP2	1.079	1	0.625	1.11e-08	0.000352679
201	Trpm8	NF	1.27244	0.606	0.031	5.79e-68	1.85e-63
202	Sv2b	NF	1.3314	0.778	0.117	8.33e-62	2.65e-57
203	Atp1b1	NF	2.43232	1	0.888	5.35e-54	1.71e-49
204	Cpne6	NF	2.81917	0.919	0.353	2.31e-53	7.37e-49
205	Cntn1	NF	2.01509	0.909	0.347	5.16e-49	1.64e-44
206	Nefh	NF	2.40504	0.97	0.89	4.01e-46	1.28e-41
207	Ntm	NF	1.06191	0.687	0.126	9.03e-45	2.88e-40
208	Plcd4	NF	2.23111	0.909	0.538	1.84e-41	5.87e-37
209	Thy1	NF	2.45598	0.899	0.42	2.82e-41	8.97e-37
210	Chchd10	NF	2.2329	0.909	0.592	1.84e-39	5.86e-35
211	Pcdh9	NF	1.28726	0.838	0.34	1.71e-38	5.43e-34
212	Pcp4l1	NF	2.0357	0.879	0.361	2.5e-38	7.96e-34
213	Nefm	NF	1.69939	1	0.994	9.39e-38	2.99e-33
214	Mcam	NF	1.06743	0.798	0.206	5.14e-35	1.64e-30
215	Kcna2	NF	1.61813	0.919	0.741	8.26e-35	2.63e-30
216	Ldhb	NF	2.03664	0.899	0.676	9.29e-35	2.96e-30
217	Cntnap1	NF	1.12925	0.838	0.447	1.68e-34	5.36e-30
218	Scn4b	NF	1.65877	0.778	0.28	1.34e-33	4.25e-29
219	Rph3a	NF	1.63827	0.96	0.681	1.66e-31	5.28e-27
220	Dner	NF	1.72184	0.919	0.882	3.8e-31	1.21e-26
221	Scn7a	NF	1.36853	0.96	0.961	5.02e-31	1.6e-26
222	Mdh1	NF	1.37109	1	0.989	2.16e-30	6.9e-26
223	Slitrk3	NF	1.04529	0.768	0.379	3.17e-29	1.01e-24
224	Hopx	NF	1.77982	0.96	0.754	4.94e-29	1.57e-24
225	B3galt1	NF	1.10274	0.768	0.394	1.05e-28	3.36e-24
226	Vamp1	NF	1.15068	0.919	0.9	3.64e-28	1.16e-23
227	Ckb	NF	1.19392	0.99	0.987	2.58e-27	8.22e-23
228	Cplx1	NF	1.44339	0.98	0.914	8.58e-27	2.73e-22
229	Gpr26	NF	1.35279	0.717	0.31	3.41e-26	1.08e-21
230	Septin4	NF	1.07868	0.798	0.425	6.5e-26	2.07e-21
231	Acsl6	NF	1.259	0.798	0.488	2.3e-25	7.31e-21
232	Hpca	NF	2.51989	0.859	0.679	1.15e-24	3.67e-20
233	Slc25a5	NF	1.12983	0.98	0.961	2.01e-24	6.41e-20
234	Cntn2	NF	1.03978	0.939	0.934	2.32e-24	7.4e-20
235	Sparcl1	NF	1.04691	0.576	0.196	5.2e-23	1.65e-18
236	Lynx1	NF	1.04548	0.879	0.712	8.07e-23	2.57e-18
237	Mt2	NF	1.90104	0.707	0.37	9.51e-23	3.03e-18
238	S100a4	NF	1.60497	0.657	0.321	6.3e-22	2.01e-17
239	Hjurp	NF	2.99149	0.798	0.627	3.37e-21	1.07e-16
240	Efr3a	NF	1.52066	0.869	0.841	5.1e-21	1.62e-16
241	Fndc5	NF	1.39544	0.788	0.58	1.06e-20	3.38e-16
242	Ostf1	NF	1.25087	0.96	0.971	7.73e-20	2.46e-15
243	Rarres1	NF	1.5421	0.737	0.392	6.67e-19	2.12e-14
244	Cnst	NF	1.12714	0.848	0.814	3.77e-17	1.2e-12
245	Grxcr2	NF	1.35604	0.525	0.198	1.49e-16	4.74e-12
246	Crtac1	NF	1.08564	0.717	0.455	2.67e-15	8.49e-11
247	Lxn	NF	1.19557	0.919	0.938	2.98e-14	9.48e-10
248	Cdr1os	NF	1.15017	0.697	0.524	1.17e-13	3.74e-09
249	Atp1a3	NF	1.14733	0.828	0.741	1.4e-11	4.45e-07
250	S100b	NF	1.59141	0.545	0.545	0.00607127	1
251	C1ql4	cLTMR	2.39065	0.918	0.04	5.27e-106	1.68e-101
252	Wfdc2	cLTMR	1.95572	0.932	0.054	2.66e-100	8.47e-96
253	Cd34	cLTMR	2.3302	0.973	0.078	2.1e-95	6.69e-91
254	Cckar	cLTMR	1.67628	0.918	0.072	4.4e-89	1.4e-84
255	Ceacam10	cLTMR	1.61166	0.562	0.006	2.33e-77	7.44e-73
256	Gm7271	cLTMR	2.57758	1	0.21	6.49e-68	2.07e-63
257	Zfp521	cLTMR	1.53773	0.986	0.188	4.07e-67	1.3e-62
258	Myo1a	cLTMR	1.73024	0.986	0.202	3.03e-65	9.66e-61
259	Tox3	cLTMR	1.62077	0.973	0.202	6.88e-65	2.19e-60
260	Tafa4	cLTMR	2.21999	0.986	0.216	8.85e-65	2.82e-60
261	P2ry1	cLTMR	2.60179	0.986	0.24	4.11e-62	1.31e-57
262	Gabra1	cLTMR	1.68331	0.986	0.252	1.72e-59	5.47e-55
263	Tmem72	cLTMR	1.43755	0.986	0.187	1.71e-58	5.46e-54
264	Rgs5	cLTMR	2.74388	0.973	0.213	1.08e-57	3.43e-53
265	Mcam	cLTMR	1.59747	0.986	0.208	5.33e-57	1.7e-52
266	Atp2b2	cLTMR	1.55801	0.986	0.247	1.38e-56	4.39e-52
267	Nrp1	cLTMR	1.43135	0.973	0.241	1.32e-55	4.22e-51
268	Necab3	cLTMR	1.80948	1	0.331	2.28e-54	7.27e-50
269	Gfra2	cLTMR	2.09234	1	0.313	7.11e-50	2.27e-45
270	Kcnd3	cLTMR	2.00448	0.986	0.432	4.98e-47	1.59e-42
271	Casz1	cLTMR	1.65703	1	0.359	6.52e-47	2.08e-42
272	Dpp10	cLTMR	2.31515	0.986	0.515	1.29e-45	4.12e-41
273	Cdkn1a	cLTMR	2.05044	1	0.537	1.62e-44	5.18e-40
274	Piezo2	cLTMR	2.28513	1	0.499	3.04e-44	9.7e-40
275	Rnf112	cLTMR	1.8625	1	0.742	4.26e-44	1.36e-39
276	Rarres1	cLTMR	2.28416	0.986	0.378	4.91e-43	1.56e-38
277	Rasgrp1	cLTMR	2.5226	1	0.638	1.15e-42	3.65e-38
278	Tmem132e	cLTMR	1.38663	1	0.6	5.23e-42	1.67e-37
279	Osbpl1a	cLTMR	1.72033	0.986	0.552	7e-42	2.23e-37
280	Itpkb	cLTMR	1.38046	0.986	0.694	1.59e-40	5.05e-36
281	Pmp22	cLTMR	1.44936	1	0.966	1.62e-40	5.15e-36
282	Pou4f1	cLTMR	1.35078	1	0.956	5.42e-40	1.73e-35
283	Iqsec2	cLTMR	1.7027	0.986	0.821	6.2e-40	1.98e-35
284	Fbxo9	cLTMR	1.51743	1	0.941	5.48e-39	1.75e-34
285	Lrrn1	cLTMR	1.58811	1	0.773	9.86e-39	3.14e-34
286	Id4	cLTMR	1.74932	0.986	0.852	1.36e-38	4.32e-34
287	Cd59a	cLTMR	1.44288	0.986	0.88	2.02e-38	6.44e-34
288	Sdcbp	cLTMR	1.36961	1	0.984	2.14e-38	6.83e-34
289	AI593442	cLTMR	1.37272	1	0.639	4.36e-37	1.39e-32
290	Phf24	cLTMR	1.81036	1	0.955	8.33e-37	2.65e-32
291	Zfhx3	cLTMR	1.64239	1	0.549	1.47e-36	4.69e-32
292	Pla2g7	cLTMR	1.39864	0.986	0.625	1.87e-36	5.96e-32
293	Kcnd1	cLTMR	1.36968	1	0.812	4.44e-36	1.41e-31
294	Cpne3	cLTMR	1.63445	1	0.871	3.47e-35	1.11e-30
295	Kif5c	cLTMR	1.662	0.986	0.963	4.38e-34	1.4e-29
296	Rprm	cLTMR	1.46835	1	0.533	1.05e-32	3.36e-28
297	Pitpnc1	cLTMR	1.5826	0.986	0.907	2.03e-32	6.47e-28
298	Th	cLTMR	1.68394	0.726	0.17	6.31e-31	2.01e-26
299	Rgs10	cLTMR	1.38126	1	0.958	6.85e-31	2.18e-26
300	Fxyd2	cLTMR	1.63178	1	0.924	3.27e-28	1.04e-23
