# Supplementary material for: Transcriptional Alterations of Mouse Trigeminal Ganglion Neurons Following Orofacial Inflammation Revealed by Single-Cell Analysis
Source: Front Cell Neurosci. 2022 Jun 2;16:885569. doi: 10.3389/fncel.2022.885569 (PMC9200971; doi:10.3389/fncel.2022.885569)
Supplement: Supplementary file 1 [file Data_Sheet_1.ZIP › Supplementary Tables/Supplementary Table S4.xlsx]

## Sheet: 差异基因difgene_allneuron
Gene	P value	avg log2FC	Pct.1	Pct.2
Bc1	2.7117e-32	0.860169	0.992	0.992
mt-Co1	7.68959e-69	0.857302	0.997	1
Mobp	0.0389566	0.660486	0.565	0.561
Lrrc17	4.50387e-30	0.5692	0.848	0.694
Camk2n1	1.52116e-09	0.551439	0.871	0.814
Atp2b4	4.39415e-05	0.489195	0.708	0.703
Zbtb20	4.96164e-06	0.47632	0.947	0.922
Gm10925	1.27755e-25	0.473806	0.992	0.994
Ncoa7	3.91181e-17	0.44741	0.975	0.978
Rbms3	9.58932e-15	0.442582	0.986	0.981
Nrsn1	1.88466e-05	0.4393	0.888	0.9
Runx1	4.30618e-11	0.435339	0.885	0.881
Kcnk3	4.44063e-05	0.427602	0.579	0.478
Map7d2	7.81516e-11	0.420387	0.966	0.964
Rbm25	5.01026e-19	0.410517	0.916	0.9
Psmc1	1.69555e-33	0.40823	0.975	0.975
Meg3	9.75915e-05	0.4033	0.986	0.983
S100a13	1.26729e-06	0.401179	0.902	0.861
Gsk3b	3.51237e-23	0.39988	0.992	0.978
Egr1	7.41339e-07	0.393271	0.907	0.908
Actb	3.31964e-43	0.390271	0.994	1
Napb	4.21983e-24	0.385747	0.986	0.992
Ppp3ca	2.04024e-07	0.384628	0.989	0.989
Camk2d	6.6414e-08	0.37692	0.93	0.947
App	5.10366e-24	0.375664	1	0.997
Ywhaz	5.3861e-40	0.374907	0.994	1
Cplx2	0.000127022	0.373015	0.775	0.747
Arl6ip1	1.68343e-23	0.372253	0.986	0.994
Scn7a	7.97735e-06	0.370915	0.958	0.964
Atrx	2.4693e-09	0.370707	0.868	0.842
Ttc3	6.30686e-14	0.369145	0.989	0.994
Tubb4a	1.36694e-24	0.368256	0.989	0.989
Ank2	8.56175e-19	0.36016	0.975	0.969
Cdk14	9.40402e-11	0.359583	0.958	0.956
mt-Nd5	5.31451e-14	0.357263	0.989	1
Alcam	0.000730671	0.353945	0.902	0.892
Id4	0.000880686	0.353555	0.851	0.881
Lgals1	0.00215193	0.353155	0.784	0.789
Nectin3	4.72183e-06	0.352868	0.733	0.694
Pura	8.24229e-15	0.3522	0.961	0.958
Ppig	1.46419e-16	0.351147	0.933	0.925
Eif3a	2.66333e-18	0.346207	0.966	0.969
Rock2	1.82327e-06	0.34619	0.756	0.714
Pnisr	2.0065e-12	0.345492	0.91	0.908
Nfic	2.43282e-09	0.344642	0.983	0.986
Celf4	0.000338263	0.344543	0.961	0.947
Nrip1	6.40205e-07	0.343684	0.801	0.756
Mphosph8	4.25626e-14	0.342652	0.933	0.933
Btg2	0.00881705	0.335472	0.711	0.722
Nap1l1	2.32704e-23	0.334035	0.98	0.986
Eif5b	2.00468e-12	0.333446	0.91	0.914
Klf7	6.15431e-12	0.332735	0.986	0.978
Ebf1	4.52293e-13	0.331245	0.963	0.953
Tmem30a	2.22734e-21	0.327937	0.983	0.983
Eid1	3.48053e-05	0.320871	0.874	0.864
Map1b	3.9884e-07	0.319835	1	0.994
Ccni	1.31381e-15	0.319597	0.975	0.967
Nrip3	0.000110178	0.319116	0.77	0.742
Ankrd12	2.95835e-10	0.314435	0.941	0.933
Pou4f3	0.0132602	0.314397	0.435	0.397
Robo2	6.56351e-10	0.313223	0.921	0.886
Slc17a6	4.78578e-12	0.313107	0.992	0.989
Sars	8.97361e-16	0.310303	0.944	0.956
Slc9a9	7.9826e-12	0.309907	0.961	0.956
Gm6977	6.27857e-12	0.309547	0.916	0.883
Hnrnpd	1.48479e-14	0.308196	0.91	0.886
Nptx1	7.20261e-06	0.307101	0.5	0.364
Pcnp	9.51018e-19	0.306976	0.947	0.958
Pfdn1	6.7629e-15	0.30637	0.947	0.931
mt-Atp8	4.13459e-11	0.30488	0.924	0.939
Cdc5l	1.64109e-14	0.304393	0.91	0.942
Psmd1	2.96014e-18	0.303778	0.944	0.961
Myo9a	8.89057e-13	0.303491	0.921	0.919
Luc7l3	1.92345e-15	0.301915	0.941	0.947
mt-Nd2	1.81949e-12	0.301855	1	1
S1pr3	0.0148818	0.300948	0.567	0.542
Ctnnd2	0.0123364	0.300568	0.789	0.811
Rap2c	1.32339e-09	0.299724	0.874	0.819
Psmd4	9.15176e-17	0.299074	0.947	0.928
Rpl35	1.04951e-11	0.298856	0.978	0.953
Myt1l	2.13814e-08	0.297647	0.958	0.953
Atp2b1	0.000208024	0.296656	0.947	0.972
Kmt2e	1.88466e-09	0.296003	0.86	0.85
Tcaf1	3.09215e-16	0.295632	0.972	0.964
Kit	0.0066727	0.295527	0.503	0.447
Tnrc6a	4.95925e-12	0.294395	0.868	0.836
Psip1	2.46147e-11	0.292677	0.983	0.983
Nap1l5	2.52621e-13	0.292468	0.978	0.967
Syt4	8.17114e-05	0.292297	0.997	0.975
Hsd17b7	1.75303e-10	0.291413	0.829	0.783
Psmd7	6.7634e-16	0.291233	0.955	0.953
Tsn	2.34782e-12	0.29113	0.944	0.947
Selenow	5.05042e-16	0.289376	0.997	0.997
Ebf3	3.41372e-06	0.288844	0.834	0.786
Rpl30	2.5202e-13	0.288801	0.969	0.953
Pcmtd1	1.59556e-10	0.287295	0.933	0.944
Dync1li1	2.99145e-16	0.287204	0.958	0.975
Hopx	0.00238947	0.286055	0.795	0.769
Srrm1	1.06847e-11	0.285243	0.924	0.911
Rad23a	4.91521e-14	0.283325	0.927	0.925
Mbnl1	1.1989e-08	0.281704	0.921	0.928
Gapdh	7.69298e-24	0.281611	0.992	0.992
Tcerg1	1.82611e-12	0.280897	0.896	0.883
Senp6	1.56271e-12	0.280462	0.896	0.917
Rhob	4.82586e-09	0.278115	0.93	0.922
Rdx	4.40333e-12	0.277773	0.944	0.944
Lgals8	4.84804e-12	0.277575	0.958	0.95
Acbd5	2.59031e-16	0.277053	0.916	0.928
Larp4	3.54652e-11	0.274547	0.857	0.806
Dynlt3	7.04853e-15	0.274451	0.986	0.986
Arpc2	1.62725e-09	0.274004	0.963	0.972
Kif21a	1.07986e-15	0.273417	0.983	0.983
Ccdc88a	1.00799e-07	0.271319	0.851	0.831
Kcnb2	1.53779e-05	0.270702	0.938	0.928
Chd3	6.07277e-05	0.269285	0.958	0.953
Ssb	2.11404e-16	0.269101	0.963	0.967
Sec62	6.04453e-15	0.266025	0.966	0.978
Them6	6.36108e-09	0.265462	0.944	0.936
Clgn	6.06117e-09	0.265283	0.947	0.95
Cyb5r3	1.75427e-11	0.265201	0.963	0.961
Sorbs1	1.35927e-10	0.264111	0.809	0.739
Gnaz	3.04487e-08	0.263972	0.907	0.911
Mgll	0.00102742	0.262937	0.708	0.675
Dpysl2	1.21115e-13	0.262783	0.989	0.978
Prrc2c	1.62343e-05	0.2625	0.93	0.939
Ktn1	6.39551e-09	0.262041	0.899	0.922
Luc7l2	8.79875e-06	0.260625	0.91	0.914
Nucks1	1.56292e-08	0.260454	0.933	0.925
Tshz2	4.97449e-08	0.260256	0.986	0.978
Steap3	0.0217787	0.260205	0.775	0.811
Rnf11	1.80169e-14	0.258801	0.975	0.975
Strn3	1.63141e-13	0.25709	0.837	0.808
Sf3b1	1.85471e-09	0.256682	0.935	0.947
Rbfox3	3.36233e-06	0.256387	0.961	0.969
Snhg11	4.36079e-05	0.256248	0.997	0.986
Larp4b	8.03504e-09	0.256008	0.944	0.939
Gm10123	1.0542e-17	0.255576	0.584	0.347
Rbfox1	3.48324e-08	0.25455	0.961	0.964
Elavl4	2.45478e-10	0.2527	0.986	0.992
Gm4204	2.13055e-12	0.252664	0.772	0.7
Hnrnpul1	1.44051e-06	0.252001	0.84	0.839
Nfib	0.00506355	0.251923	0.455	0.397
Elavl3	1.08231e-11	0.248345	0.98	0.972
Uba6	1.27754e-09	0.247913	0.868	0.867
1700025G04Rik	1.6229e-05	0.246804	0.874	0.858
Impad1	1.37427e-07	0.245983	0.868	0.864
Glg1	2.61007e-07	0.244794	0.958	0.95
Gatm	0.0101522	0.243871	0.82	0.831
Tax1bp1	8.36662e-13	0.243784	0.986	0.978
Upf3b	6.10411e-05	0.243532	0.75	0.719
Ptprd	0.0131388	0.242613	0.455	0.408
Ngfr	0.0280772	0.24182	0.784	0.783
Nek7	3.16216e-09	0.241651	0.949	0.964
Rbms1	1.18841e-08	0.241633	0.986	0.983
Hnrnpa1	1.14706e-10	0.241447	0.938	0.95
Taok1	2.04103e-07	0.240817	0.902	0.897
Clcn3	5.18739e-08	0.240509	0.919	0.928
Kif3a	5.14887e-11	0.239835	0.975	0.969
Smarca5	7.05751e-10	0.239155	0.882	0.894
Sec61g	1.45085e-08	0.238725	0.89	0.903
Hbb-bs	3.97678e-05	0.238724	0.421	0.331
Cacna2d1	0.000720694	0.238506	0.978	0.964
Arid1a	1.18034e-08	0.235229	0.871	0.856
Mef2a	6.54552e-06	0.235145	0.899	0.928
Pirt	3.11841e-09	0.235024	1	0.992
Klf6	0.0145049	0.234679	0.935	0.931
Elfn1	0.00160561	0.234421	0.427	0.344
Kif5a	6.86507e-13	0.234192	0.992	0.989
Marcks	0.000490669	0.234116	0.896	0.908
Atp8a1	0.00160964	0.23378	0.93	0.922
Bod1l	1.50341e-05	0.233633	0.888	0.911
Stk26	0.00856227	0.232813	0.444	0.386
Rps8	1.21315e-12	0.232517	0.992	0.981
Znhit1	1.8044e-10	0.232388	0.888	0.897
Rbfox2	3.61063e-07	0.232099	0.933	0.953
Lnpep	2.24985e-09	0.230712	0.916	0.944
Capzb	1.85814e-13	0.229772	0.992	0.992
Ppp1r12a	7.3011e-07	0.229692	0.876	0.85
Kif2a	7.88719e-05	0.229397	0.893	0.919
Prrxl1	0.00153719	0.229252	0.958	0.953
Arfgef3	3.79613e-06	0.229047	0.924	0.944
Ftl1	1.91444e-06	0.228432	0.927	0.944
Vat1	2.41313e-05	0.228236	0.961	0.958
Cfl1	1.40722e-27	0.228027	0.997	1
Cyp1b1	0.0127164	0.22674	0.435	0.367
Plxna4	0.00735229	0.226565	0.711	0.681
Ube3a	2.80552e-08	0.226528	0.961	0.967
Timp2	0.000221111	0.225851	0.989	0.986
Acsl3	5.16665e-05	0.22559	0.831	0.822
Ppp2r5c	3.77638e-07	0.225359	0.935	0.939
Dek	0.000178183	0.223841	0.787	0.797
Agap1	0.00160758	0.223298	0.806	0.808
Rsrc2	4.67375e-08	0.223277	0.899	0.914
Smc1a	3.46147e-08	0.223063	0.919	0.928
Mia3	4.211e-05	0.222167	0.938	0.922
Ide	1.13785e-06	0.222075	0.899	0.906
Cpt1a	0.00158409	0.221721	0.865	0.883
Tle5	5.18892e-13	0.221561	0.98	0.975
Sfr1	3.22321e-08	0.221369	0.969	0.981
Smc6	0.000314366	0.220822	0.817	0.814
Ik	1.47952e-11	0.22052	0.947	0.944
Ublcp1	3.12696e-08	0.220331	0.843	0.844
Arid4b	7.18996e-06	0.219953	0.851	0.836
Ncl	4.23866e-08	0.219548	0.978	0.975
Pten	3.60364e-05	0.219508	0.955	0.964
Tbl1x	5.25907e-07	0.219085	0.888	0.875
Cers4	1.80841e-08	0.219021	0.949	0.956
Cetn3	9.28832e-08	0.218689	0.921	0.925
Tpr	3.2389e-08	0.218429	0.938	0.919
Apc2	8.91111e-07	0.218365	0.888	0.856
Prkar2a	3.76269e-07	0.218285	0.975	0.969
Osbpl3	0.000854946	0.218224	0.927	0.911
Prkab2	9.64245e-07	0.217803	0.761	0.686
Ggnbp2	9.60371e-11	0.216509	0.941	0.95
Gtf2f1	2.54218e-07	0.216239	0.871	0.839
Cbx5	5.05607e-05	0.215519	0.902	0.933
Tmem178b	0.000201386	0.215447	0.767	0.731
Tmem63b	2.79893e-05	0.214811	0.921	0.908
Snx6	5.1246e-07	0.214427	0.916	0.919
Fam126b	0.00417263	0.213903	0.733	0.742
Fstl1	0.0018768	0.213891	1	0.997
Fyttd1	1.23193e-08	0.213719	0.89	0.9
Bptf	5.52159e-07	0.21342	0.89	0.847
Ddx3x	1.52084e-08	0.213415	0.966	0.967
Pbrm1	2.24467e-07	0.213046	0.933	0.942
Gnb5	2.25375e-06	0.212625	0.902	0.911
Olfm1	0.0052037	0.212162	0.963	0.992
Bnip2	1.73402e-05	0.211811	0.826	0.85
Shf	0.000110343	0.211696	0.41	0.294
Mosmo	0.000301349	0.211446	0.84	0.853
Thoc2	2.77239e-05	0.21122	0.767	0.728
Kif1b	2.11209e-08	0.211121	0.975	0.983
Dnaja2	1.28706e-07	0.211014	0.949	0.953
Hcn1	0.000738484	0.210244	0.829	0.833
Trib2	0.00135625	0.209975	0.876	0.889
Gdap1	2.31964e-07	0.20941	0.975	0.956
Zyg11b	6.80852e-07	0.209273	0.91	0.903
Os9	2.04688e-06	0.208803	0.882	0.853
Pogk	0.000243971	0.208724	0.758	0.731
Ubash3b	1.09035e-06	0.20868	0.975	0.975
Zbtb7a	2.32821e-07	0.208565	0.927	0.944
Rb1cc1	3.26665e-08	0.207921	0.958	0.956
Frg1	1.60646e-07	0.207881	0.831	0.817
Ahnak2	0.00141045	0.207781	0.966	0.944
U2surp	3.00827e-06	0.207298	0.871	0.869
Eprs	6.16831e-06	0.206991	0.938	0.958
Cnbp	5.89805e-09	0.206696	0.966	0.972
Fosb	0.00588018	0.206666	0.834	0.872
Arf5	2.38657e-11	0.206618	0.955	0.947
Zdhhc2	0.0110304	0.206609	0.969	0.978
Dcaf6	6.02801e-08	0.206197	0.888	0.883
Flrt1	0.0253255	0.206008	0.497	0.461
Tpp2	2.12301e-05	0.205504	0.868	0.897
Anxa11	7.31727e-06	0.204392	0.848	0.881
Rsf1	1.83608e-06	0.203973	0.756	0.681
Smarcc1	1.87165e-07	0.202589	0.806	0.819
Atxn7l3b	3.17906e-06	0.202524	0.969	0.964
Stard4	8.3213e-06	0.2018	0.857	0.872
Usp34	7.97787e-05	0.201519	0.902	0.919
Hdgfl3	2.31293e-05	0.201518	0.913	0.931
Chd4	4.67423e-06	0.201481	0.941	0.956
Rps11	7.29945e-09	0.201167	0.963	0.967
Naa15	9.10748e-08	0.200754	0.871	0.869
Tnfrsf21	0.0221945	0.200486	0.882	0.917
Camta1	7.48688e-07	0.200368	0.98	0.981
Ube4b	2.15865e-07	0.200219	0.921	0.939
H2-K1	0.0066632	-0.200334	0.764	0.844
Gga3	5.41616e-09	-0.20117	0.624	0.794
Atp5d	1.705e-06	-0.201406	0.955	0.975
Scn10a	0.0222538	-0.201751	0.812	0.853
Tsc22d1	5.26253e-05	-0.201774	0.952	0.981
Nbdy	1.7717e-11	-0.202297	0.924	0.956
Slc9a3r2	0.00170024	-0.202356	0.539	0.65
Gm5781	3.50742e-09	-0.202423	0.907	0.958
Gpx1	2.55659e-07	-0.203321	0.933	0.95
Hnrnpf	1.32698e-10	-0.203759	0.854	0.939
Elovl5	1.49063e-05	-0.203957	0.907	0.947
Adk	0.0010986	-0.204279	0.834	0.917
Tmem233	8.87584e-07	-0.204661	0.5	0.739
Ube2ql1	2.16601e-05	-0.204866	0.753	0.858
Ppm1j	0.00150202	-0.205411	0.351	0.472
Timm23	1.3868e-07	-0.205413	0.812	0.906
Nos1	0.0303828	-0.205516	0.253	0.331
Rspo2	3.76576e-05	-0.206022	0.219	0.35
Ly86	0.00814992	-0.206038	0.565	0.675
Nptx2	0.00633711	-0.206564	0.907	0.931
Eif4g2	1.8043e-16	-0.207416	0.989	0.983
Cox7b	4.21717e-07	-0.207503	0.966	0.986
Fdft1	8.73334e-09	-0.207807	0.93	0.964
Reep5	1.00032e-09	-0.208371	0.994	1
Syt5	6.00289e-05	-0.208837	0.787	0.847
Moxd1	3.7915e-05	-0.209019	0.242	0.381
B020010K11Rik	5.27851e-22	-0.209102	0.309	0.653
Rpl7	2.57756e-10	-0.209676	0.919	0.939
Ap3b2	7.70448e-11	-0.210736	0.927	0.956
Septin4	1.61627e-05	-0.210934	0.399	0.553
Ddt	3.04316e-08	-0.211107	0.753	0.881
Tango2	1.99503e-09	-0.211179	0.848	0.939
Atp5b	9.12606e-07	-0.21119	0.989	1
Gm49207	3.47191e-13	-0.211194	0.635	0.808
Gm8430	1.56396e-08	-0.212385	0.848	0.931
Tubb5	9.02312e-17	-0.2125	0.997	1
Serpina3g	2.49881e-06	-0.212654	0.736	0.842
Clta	1.49945e-08	-0.213422	0.986	0.986
Cttn	3.25462e-11	-0.213805	0.874	0.936
Ldhb	0.027784	-0.213888	0.663	0.75
Serpini1	0.000145059	-0.214657	0.896	0.953
Parm1	0.000174556	-0.214949	0.93	0.972
Rnf5	1.09604e-09	-0.216074	0.919	0.956
Plcb3	0.00796855	-0.216959	0.736	0.803
Rap1gds1	1.41658e-09	-0.217063	0.963	0.983
Atp6v0c	2.2602e-15	-0.217092	0.986	0.992
Tmem35a	2.34251e-05	-0.217529	0.382	0.519
Grk2	1.301e-05	-0.217734	0.902	0.95
Mdh2	3.80033e-07	-0.218315	0.947	0.975
Trappc2	6.14259e-11	-0.218502	0.933	0.978
Tle1	8.85039e-06	-0.218817	0.789	0.872
Cyb5a	2.80762e-11	-0.219084	0.935	0.967
Snx3	9.71605e-12	-0.21961	0.952	0.967
Gm3550	6.36822e-14	-0.22024	0.511	0.761
Rps26	8.5155e-12	-0.220779	0.975	0.989
Psmb10	0.0103767	-0.222107	0.806	0.878
Tmem45b	0.0110034	-0.222794	0.331	0.425
Mgat4b	3.20573e-07	-0.222893	0.756	0.861
Ndfip1	5.50628e-17	-0.223486	0.997	0.997
Nop10	2.11399e-08	-0.223757	0.907	0.953
Sdcbp	2.11123e-06	-0.223761	0.978	0.994
Gm43652	3.38002e-16	-0.224145	0.604	0.833
Vdac2	2.28371e-08	-0.224673	0.949	0.967
Slc20a1	2.27281e-08	-0.224986	0.736	0.858
Sh3bgrl3	8.3137e-05	-0.225119	0.98	0.986
Cops5	1.50103e-08	-0.225729	0.949	0.969
Abhd12	1.14403e-11	-0.225975	0.91	0.961
Trmt112	5.30401e-10	-0.227208	0.795	0.894
Ndufc1	4.97034e-07	-0.227768	0.941	0.969
S100a6	0.000268893	-0.228159	0.961	0.992
Gyg	1.24104e-06	-0.228168	0.84	0.933
Fxyd2	0.00596059	-0.228436	0.904	0.958
Capns1	1.68957e-18	-0.229007	0.992	0.992
Ldha	3.36635e-08	-0.22934	0.983	0.994
Prdx1	1.54525e-07	-0.229568	0.955	0.969
Kcnip2	0.000130326	-0.231278	0.343	0.497
Klhl5	0.00111272	-0.231773	0.331	0.447
Avil	1.13004e-06	-0.23423	0.972	0.986
Chchd10	0.0317216	-0.235309	0.596	0.675
Ids	4.2967e-07	-0.235687	0.963	0.972
Cartpt	0.00202434	-0.236003	0.427	0.558
Trir	1.9778e-10	-0.23613	0.919	0.969
H2aw	2.37487e-13	-0.236654	0.537	0.764
Paip2	7.66447e-14	-0.23666	0.952	0.967
Zwint	3.2615e-11	-0.236974	0.994	0.994
Mllt11	2.37102e-15	-0.237027	0.972	0.994
Rpl31-ps8	2.59527e-14	-0.237049	0.75	0.883
Mt1	2.69334e-07	-0.237293	0.742	0.919
Hagh	9.83157e-09	-0.237603	0.874	0.942
Igtp	0.0123843	-0.237753	0.537	0.65
Gng2	0.000645426	-0.239502	0.933	0.964
Stat1	2.48619e-05	-0.240188	0.646	0.806
Rab5if	3.87517e-15	-0.240697	0.716	0.875
Serinc3	2.75795e-13	-0.241359	0.978	0.981
Tmem255a	0.00524777	-0.24184	0.854	0.928
Ubb	5.35041e-19	-0.242903	0.989	1
Bnip3	1.14958e-09	-0.242955	0.924	0.964
Rgs4	0.00211532	-0.243442	0.941	0.986
Prkar2b	0.0068136	-0.243645	0.86	0.911
Mpz	6.06374e-32	-0.24416	0.638	0.911
Grik1	0.000429633	-0.244201	0.376	0.547
Gaa	1.48308e-10	-0.244385	0.933	0.958
Syt7	4.69601e-05	-0.244821	0.806	0.914
Nme7	4.359e-16	-0.246086	0.354	0.622
Diablo	1.91706e-08	-0.249538	0.916	0.969
Slc3a2	1.05353e-09	-0.249885	0.913	0.961
Mcfd2	2.85666e-07	-0.250443	0.733	0.844
1110008P14Rik	2.32311e-11	-0.250511	0.888	0.939
Atp5j2	1.7506e-08	-0.250832	0.935	0.969
Slc25a39	1.95305e-11	-0.252231	0.806	0.936
Ndufb9	7.15706e-10	-0.253497	0.899	0.956
Syngr3	2.16056e-13	-0.253726	0.966	0.978
Nmb	0.000524625	-0.253817	0.713	0.856
Mif	6.42143e-05	-0.255765	0.935	0.953
Dctn1	1.3756e-14	-0.25631	0.955	0.983
Gm8960	3.21428e-16	-0.256658	0.733	0.872
Siah2	1.76517e-11	-0.25732	0.562	0.742
Nipsnap2	1.20998e-11	-0.257447	0.893	0.961
Fxyd7	0.0148232	-0.259584	0.593	0.678
Tmem59	6.32196e-14	-0.260069	0.969	0.983
Rps2-ps10	2.68812e-21	-0.260264	0.539	0.797
Aldoc	0.000263224	-0.260337	0.654	0.778
Aplp2	0.0110713	-0.261981	0.935	0.961
Cdh1	5.2055e-05	-0.263383	0.635	0.772
Klhdc2	2.18703e-12	-0.264105	0.882	0.947
Smdt1	7.87855e-17	-0.264434	0.944	0.956
Rps2	7.20448e-13	-0.265781	0.888	0.956
Ypel3	1.00507e-14	-0.265888	0.978	0.997
Aldh1a3	0.00667121	-0.266139	0.36	0.447
Cd24a	0.022566	-0.266411	0.919	0.958
Lxn	0.000109525	-0.267678	0.904	0.967
Carhsp1	0.000568275	-0.268226	0.635	0.714
Trpa1	0.000213074	-0.268514	0.607	0.747
Btbd2	2.09705e-14	-0.268928	0.857	0.936
H2bc4	3.56056e-07	-0.270635	0.587	0.736
Uqcr10	3.18936e-10	-0.27147	0.902	0.939
Vat1l	9.49639e-05	-0.271488	0.604	0.758
Actg1	1.44903e-12	-0.271801	0.997	1
Mal2	0.00144697	-0.272985	0.874	0.933
Atp5g3	5.85648e-09	-0.274236	0.986	0.997
Itm2c	0.000165249	-0.274276	0.972	0.989
Trpc3	6.61225e-05	-0.277176	0.287	0.433
Eml1	2.50269e-05	-0.278323	0.958	0.983
Sccpdh	3.9402e-07	-0.278492	0.73	0.864
Fgg	0.000112436	-0.27852	0.225	0.35
Actr1b	1.91658e-12	-0.279702	0.952	0.975
Cox5a	3.13502e-06	-0.279904	0.958	0.981
Sncg	5.76593e-14	-0.280121	0.994	0.997
Saraf	2.82851e-17	-0.28025	0.916	0.956
Hpca	0.0169879	-0.280769	0.643	0.764
Arl8a	5.47643e-23	-0.281761	0.98	0.986
Arl6ip5	3.00455e-12	-0.28195	0.904	0.942
Epdr1	1.94844e-12	-0.283655	0.966	0.989
Mdh1	1.87287e-07	-0.284967	0.986	0.994
Rian	3.00343e-09	-0.285062	0.969	0.989
Got1	1.90466e-10	-0.285532	0.916	0.972
Tagln2	0.00108273	-0.285967	0.433	0.578
Slc36a1	1.05752e-06	-0.28633	0.899	0.961
Rnf10	3.71536e-17	-0.286633	0.865	0.936
Comt	1.01208e-24	-0.287547	0.961	0.978
mt-Ts1	1.98252e-32	-0.287822	0.312	0.719
Irf1	1.25821e-06	-0.290168	0.652	0.786
Pea15a	2.60424e-08	-0.291148	0.93	0.975
Gm11808	3.38241e-12	-0.291364	0.879	0.947
Gm765	3.4243e-05	-0.293468	0.27	0.433
Atp5mpl	2.01786e-09	-0.295852	0.963	0.969
Ndrg4	1.64291e-25	-0.295863	1	1
Atox1	4.55755e-09	-0.296532	0.871	0.933
Ubc	2.32331e-10	-0.296946	0.994	0.997
Tspan7	9.10258e-12	-0.298335	0.975	0.986
Cstb	2.13614e-08	-0.298495	0.854	0.931
Apod	7.66347e-16	-0.300404	0.531	0.794
Vmn1r13	1.142e-22	-0.301478	0.688	0.867
Snap47	9.94124e-16	-0.306683	0.938	0.983
Gm20721	1.03326e-42	-0.307744	0.225	0.711
Dynll2	2.13225e-27	-0.315613	0.986	0.994
Kcnip4	0.000102748	-0.317959	0.556	0.719
Irgm1	0.000144724	-0.320656	0.312	0.439
Cpe	9.85738e-07	-0.321198	0.958	0.992
Slc25a3	8.79309e-15	-0.322442	0.986	0.994
Ndufa8	3.42207e-11	-0.324271	0.885	0.953
Tubb2a	7.62432e-26	-0.324409	0.994	0.997
Plp1	4.21019e-05	-0.324702	0.539	0.706
Rgs10	3.60681e-07	-0.325864	0.938	0.986
Gm26384	1.36883e-21	-0.325917	0.972	0.992
Tpt1	5.13232e-29	-0.32682	0.983	1
Mir703	8.36038e-34	-0.330455	0.306	0.706
Atp5c1	2.33408e-13	-0.331041	0.933	0.972
Map1lc3b	1.32535e-23	-0.33271	0.98	0.992
Ifi27l2a	0.000343139	-0.33393	0.301	0.431
Hspa8	2.56177e-37	-0.338805	0.992	0.997
Lpar3	9.47617e-05	-0.340722	0.337	0.472
Cplx1	2.21948e-06	-0.347594	0.885	0.961
Calcb	1.15552e-05	-0.349561	0.843	0.906
B2m	2.13872e-05	-0.356047	0.947	0.969
Tmem79	9.3253e-06	-0.357484	0.478	0.633
Snrpn	7.77193e-33	-0.361079	0.989	1
Gbp2	9.00099e-11	-0.362655	0.149	0.369
Gna14	1.11839e-07	-0.363453	0.407	0.617
Rpl10-ps3	2.82908e-24	-0.364436	0.882	0.939
Npdc1	2.17759e-24	-0.367058	0.935	0.981
Pdia3	6.74795e-24	-0.36874	0.952	0.975
Ftl1-ps1	5.55409e-25	-0.371338	0.75	0.928
Trnp1	3.53559e-11	-0.374111	0.975	0.994
Serping1	6.01136e-05	-0.375837	0.517	0.683
mt-Rnr2	1.44337e-12	-0.381377	0.994	1
Hjurp	0.000657797	-0.382267	0.593	0.708
Anxa5	5.72805e-15	-0.388642	1	1
Tppp3	3.14702e-16	-0.388672	0.994	0.997
Psma5	6.20731e-21	-0.390577	0.888	0.958
Plxnc1	1.62048e-07	-0.393638	0.736	0.875
Gm11942	1.7251e-22	-0.406447	0.882	0.958
Ctxn3	3.12782e-05	-0.427724	0.351	0.497
Synpr	8.89461e-07	-0.437852	0.537	0.747
Ifit3	1.98709e-05	-0.440988	0.211	0.353
mt-Nd6	3.47623e-34	-0.457585	0.666	0.906
Eno1b	2.15508e-34	-0.459359	0.941	0.978
Ifit1	0.00425271	-0.468709	0.576	0.664
Cd55	2.95766e-05	-0.497576	0.77	0.9
Dgkz	1.34139e-11	-0.517774	0.77	0.914
mt-Rnr1	7.52291e-33	-0.599728	0.992	1
CT010467.1	4.44619e-21	-0.682063	1	0.997
