# Supplementary material for: Transcriptional Alterations of Mouse Trigeminal Ganglion Neurons Following Orofacial Inflammation Revealed by Single-Cell Analysis
Source: Front Cell Neurosci. 2022 Jun 2;16:885569. doi: 10.3389/fncel.2022.885569 (PMC9200971; doi:10.3389/fncel.2022.885569)
Supplement: Supplementary file 1 [file Data_Sheet_1.ZIP › Supplementary Tables/Supplementary Table S5.xlsx]

## Sheet: Sheet 1
ID	Description	GeneRatio	BgRatio	p value	q value	geneID	Count	express_module
GO:0046034	ATP metabolic process	16/196	253/23328	4.85e-10	1.17e-06	Aldoc/Atp5b/Atp5c1/Atp5d/Atp5g3/Atp5j2/Chchd10/Cox5a/Eno1b/Hspa8/Ldha/Mif/Ndufa8/Ndufb9/Nipsnap2/Uqcr10	16	negative
GO:0006091	generation of precursor metabolites and energy	19/196	400/23328	1.37e-09	1.65e-06	Aldoc/Atp5b/Atp5c1/Atp5d/Atp5j2/Bnip3/Chchd10/Cox5a/Eno1b/Gaa/Gyg/Ldha/Mdh1/Mdh2/Mif/Ndufa8/Ndufb9/Nipsnap2/Uqcr10	19	negative
GO:0006119	oxidative phosphorylation	10/196	108/23328	2.64e-08	2.12e-05	Atp5b/Atp5c1/Atp5d/Atp5j2/Chchd10/Cox5a/Ndufa8/Ndufb9/Nipsnap2/Uqcr10	10	negative
GO:0035458	cellular response to interferon-beta	7/196	47/23328	1.26e-07	7.56e-05	Gbp2/Ifit1/Ifit3/Igtp/Irf1/Irgm1/Stat1	7	negative
GO:2001233	regulation of apoptotic signaling pathway	16/196	413/23328	4.63e-07	0.000222808	Bnip3/Chchd10/Cttn/Fgg/Gpx1/Itm2c/Mif/Mllt11/Pdia3/Pea15a/Septin4/Serinc3/Siah2/Tpt1/Ubb/Vdac2	16	negative
GO:0035456	response to interferon-beta	7/196	58/23328	5.56e-07	0.000222925	Gbp2/Ifit1/Ifit3/Igtp/Irf1/Irgm1/Stat1	7	negative
GO:0009145	purine nucleoside triphosphate biosynthetic process	7/196	66/23328	1.36e-06	0.000397243	Adk/Atp5b/Atp5c1/Atp5d/Atp5g3/Atp5j2/Nme7	7	negative
GO:0015985	energy coupled proton transport, down electrochemical gradient	5/196	24/23328	1.49e-06	0.000397243	Atp5b/Atp5c1/Atp5d/Atp5g3/Atp5j2	5	negative
GO:0015986	ATP synthesis coupled proton transport	5/196	24/23328	1.49e-06	0.000397243	Atp5b/Atp5c1/Atp5d/Atp5g3/Atp5j2	5	negative
GO:0007005	mitochondrion organization	16/196	481/23328	3.36e-06	0.000809084	Atp5d/Bnip3/Cd24a/Chchd10/Cttn/Gpx1/Map1lc3b/Mllt11/Ndufa8/Ndufb9/Ndufc1/Nipsnap2/Rab5if/Septin4/Timm23/Uqcr10	16	negative
GO:0009142	nucleoside triphosphate biosynthetic process	7/196	78/23328	4.24e-06	0.000927311	Adk/Atp5b/Atp5c1/Atp5d/Atp5g3/Atp5j2/Nme7	7	negative
GO:0051952	regulation of amine transport	8/196	116/23328	6.3e-06	0.00126396	Arl6ip5/Cartpt/Grik1/Grk2/Rgs4/Sncg/Syt5/Syt7	8	negative
GO:0015837	amine transport	8/196	121/23328	8.61e-06	0.00140862	Arl6ip5/Cartpt/Grik1/Grk2/Rgs4/Sncg/Syt5/Syt7	8	negative
GO:0015980	energy derivation by oxidation of organic compounds	11/196	248/23328	8.62e-06	0.00140862	Atp5d/Bnip3/Cox5a/Gaa/Gyg/Ldha/Mdh1/Mdh2/Ndufa8/Ndufb9/Uqcr10	11	negative
GO:0006164	purine nucleotide biosynthetic process	9/196	160/23328	8.78e-06	0.00140862	Adk/Atp5b/Atp5c1/Atp5d/Atp5g3/Atp5j2/Hpca/Nme7/Nos1	9	negative
GO:0009144	purine nucleoside triphosphate metabolic process	7/196	88/23328	9.49e-06	0.00142733	Adk/Atp5b/Atp5c1/Atp5d/Atp5g3/Atp5j2/Nme7	7	negative
GO:0042776	mitochondrial ATP synthesis coupled proton transport	4/196	17/23328	1.06e-05	0.00149511	Atp5b/Atp5c1/Atp5d/Atp5j2	4	negative
GO:0072522	purine-containing compound biosynthetic process	9/196	165/23328	1.12e-05	0.00150428	Adk/Atp5b/Atp5c1/Atp5d/Atp5g3/Atp5j2/Hpca/Nme7/Nos1	9	negative
GO:0010959	regulation of metal ion transport	14/196	427/23328	1.65e-05	0.00204629	B2m/Fxyd2/Fxyd7/Hpca/Kcnip2/Kcnip4/Lpar3/Mif/Nipsnap2/Nos1/Plp1/Rgs4/Saraf/Trpc3	14	negative
GO:0009206	purine ribonucleoside triphosphate biosynthetic process	6/196	65/23328	1.78e-05	0.00204629	Atp5b/Atp5c1/Atp5d/Atp5g3/Atp5j2/Nme7	6	negative
GO:0015672	monovalent inorganic cation transport	15/196	489/23328	1.79e-05	0.00204629	Atp5b/Atp5c1/Atp5d/Atp5g3/Atp5j2/Fxyd2/Fxyd7/Kcnip2/Kcnip4/Mif/Nos1/Rgs4/Scn10a/Slc20a1/Slc36a1	15	negative
GO:0009201	ribonucleoside triphosphate biosynthetic process	6/196	68/23328	2.31e-05	0.00253115	Atp5b/Atp5c1/Atp5d/Atp5g3/Atp5j2/Nme7	6	negative
GO:2001235	positive regulation of apoptotic signaling pathway	9/196	184/23328	2.68e-05	0.00280315	Bnip3/Chchd10/Itm2c/Mllt11/Pdia3/Pea15a/Septin4/Serinc3/Ubb	9	negative
GO:0042391	regulation of membrane potential	14/196	450/23328	2.93e-05	0.00294013	Arl6ip5/B2m/Bnip3/Chchd10/Gna14/Got1/Grik1/Grk2/Kcnip2/Mllt11/Rgs4/Scn10a/Trpa1/Ubb	14	negative
GO:0009060	aerobic respiration	6/196	74/23328	3.75e-05	0.00355441	Atp5d/Bnip3/Cox5a/Mdh1/Mdh2/Uqcr10	6	negative
GO:0009141	nucleoside triphosphate metabolic process	7/196	109/23328	3.84e-05	0.00355441	Adk/Atp5b/Atp5c1/Atp5d/Atp5g3/Atp5j2/Nme7	7	negative
GO:0097193	intrinsic apoptotic signaling pathway	11/196	295/23328	4.28e-05	0.00382057	Arl6ip5/Bnip3/Diablo/Gpx1/Mif/Mllt11/Septin4/Serinc3/Tpt1/Ubb/Vdac2	11	negative
GO:0006163	purine nucleotide metabolic process	12/196	354/23328	4.86e-05	0.00417534	Adk/Aldoc/Atp5b/Atp5c1/Atp5d/Atp5g3/Atp5j2/Eno1b/Hpca/Mif/Nme7/Nos1	12	negative
GO:0009205	purine ribonucleoside triphosphate metabolic process	6/196	79/23328	5.44e-05	0.00451737	Atp5b/Atp5c1/Atp5d/Atp5g3/Atp5j2/Nme7	6	negative
GO:0045333	cellular respiration	8/196	157/23328	5.65e-05	0.00453629	Atp5d/Bnip3/Cox5a/Mdh1/Mdh2/Ndufa8/Ndufb9/Uqcr10	8	negative
GO:0009165	nucleotide biosynthetic process	9/196	204/23328	5.99e-05	0.0046505	Adk/Atp5b/Atp5c1/Atp5d/Atp5g3/Atp5j2/Hpca/Nme7/Nos1	9	negative
GO:0001505	regulation of neurotransmitter levels	10/196	257/23328	6.73e-05	0.00496287	Arl6ip5/Comt/Cplx1/Moxd1/Nos1/Snap47/Sncg/Syngr3/Syt5/Syt7	10	negative
GO:0009199	ribonucleoside triphosphate metabolic process	6/196	83/23328	7.19e-05	0.00496287	Atp5b/Atp5c1/Atp5d/Atp5g3/Atp5j2/Nme7	6	negative
GO:1990542	mitochondrial transmembrane transport	6/196	83/23328	7.19e-05	0.00496287	Atp5b/Atp5c1/Atp5d/Atp5j2/Smdt1/Timm23	6	negative
GO:1901293	nucleoside phosphate biosynthetic process	9/196	209/23328	7.22e-05	0.00496287	Adk/Atp5b/Atp5c1/Atp5d/Atp5g3/Atp5j2/Hpca/Nme7/Nos1	9	negative
GO:0006107	oxaloacetate metabolic process	3/196	11/23328	9.17e-05	0.00613254	Got1/Mdh1/Mdh2	3	negative
GO:0006754	ATP biosynthetic process	5/196	55/23328	9.84e-05	0.0064035	Atp5b/Atp5c1/Atp5d/Atp5g3/Atp5j2	5	negative
GO:0010038	response to metal ion	10/196	274/23328	0.000114165	0.00723256	Anxa5/B2m/Bnip3/Cdh1/Fgg/Hpca/Mt1/Syt5/Syt7/Trpc3	10	negative
GO:0072521	purine-containing compound metabolic process	12/196	396/23328	0.000140179	0.0086529	Adk/Aldoc/Atp5b/Atp5c1/Atp5d/Atp5g3/Atp5j2/Eno1b/Hpca/Mif/Nme7/Nos1	12	negative
GO:1902600	proton transmembrane transport	6/196	95/23328	0.000152265	0.00916393	Atp5b/Atp5c1/Atp5d/Atp5g3/Atp5j2/Slc36a1	6	negative
GO:0099558	maintenance of synapse structure	3/196	13/23328	0.000156998	0.00921832	Chchd10/Dgkz/Hspa8	3	negative
GO:0031644	regulation of nervous system process	8/196	185/23328	0.000176998	0.0101452	Cartpt/Comt/Grk2/Nos1/Nptx2/Rgs4/Rnf10/Trpa1	8	negative
GO:0045861	negative regulation of proteolysis	11/196	350/23328	0.000194313	0.0108786	Cdh1/Cstb/Gpx1/Grk2/Lxn/Sdcbp/Serpina3g/Serping1/Serpini1/Siah2/Tmem59	11	negative
GO:0034331	cell junction maintenance	4/196	35/23328	0.000206359	0.0112905	Chchd10/Dgkz/Hspa8/Mpz	4	negative
GO:0050433	regulation of catecholamine secretion	5/196	66/23328	0.000234655	0.0125534	Cartpt/Grk2/Sncg/Syt5/Syt7	5	negative
GO:0052547	regulation of peptidase activity	12/196	421/23328	0.000246146	0.0127932	Arl6ip5/Cdh1/Cstb/Diablo/Gpx1/Grk2/Lxn/Serpina3g/Serping1/Serpini1/Siah2/Stat1	12	negative
GO:0015844	monoamine transport	6/196	104/23328	0.000249768	0.0127932	Cartpt/Grk2/Nos1/Sncg/Syt5/Syt7	6	negative
GO:0050432	catecholamine secretion	5/196	68/23328	0.00027002	0.0135424	Cartpt/Grk2/Sncg/Syt5/Syt7	5	negative
GO:0009117	nucleotide metabolic process	12/196	427/23328	0.000279889	0.0137509	Adk/Aldoc/Atp5b/Atp5c1/Atp5d/Atp5g3/Atp5j2/Eno1b/Hpca/Mif/Nme7/Nos1	12	negative
GO:0006839	mitochondrial transport	8/196	200/23328	0.000300328	0.0140486	Atp5b/Atp5c1/Atp5d/Atp5j2/Bnip3/Chchd10/Smdt1/Timm23	8	negative
GO:0043954	cellular component maintenance	5/196	70/23328	0.00030929	0.0140486	Chchd10/Cttn/Dgkz/Hspa8/Mpz	5	negative
GO:0048488	synaptic vesicle endocytosis	5/196	70/23328	0.00030929	0.0140486	Actg1/Cd24a/Sncg/Syt5/Syt7	5	negative
GO:0140238	presynaptic endocytosis	5/196	70/23328	0.00030929	0.0140486	Actg1/Cd24a/Sncg/Syt5/Syt7	5	negative
GO:0006753	nucleoside phosphate metabolic process	12/196	436/23328	0.000337839	0.0150612	Adk/Aldoc/Atp5b/Atp5c1/Atp5d/Atp5g3/Atp5j2/Eno1b/Hpca/Mif/Nme7/Nos1	12	negative
GO:0071248	cellular response to metal ion	7/196	156/23328	0.00036015	0.0157639	B2m/Bnip3/Cdh1/Hpca/Mt1/Syt5/Syt7	7	negative
GO:0002819	regulation of adaptive immune response	8/196	213/23328	0.000457208	0.0196548	B2m/Cd24a/Cd55/H2-K1/Hspa8/Irf1/Mif/Ndfip1	8	negative
GO:2001236	regulation of extrinsic apoptotic signaling pathway	7/196	165/23328	0.000504473	0.0212727	Cttn/Fgg/Gpx1/Itm2c/Pdia3/Pea15a/Siah2	7	negative
GO:0006089	lactate metabolic process	3/196	19/23328	0.000512517	0.0212727	Hagh/Ldha/Ldhb	3	negative
GO:2001242	regulation of intrinsic apoptotic signaling pathway	7/196	167/23328	0.000542065	0.0218289	Gpx1/Mif/Septin4/Serinc3/Tpt1/Ubb/Vdac2	7	negative
GO:0089718	amino acid import across plasma membrane	4/196	45/23328	0.00054999	0.0218289	Arl6ip5/Rgs4/Slc36a1/Slc3a2	4	negative
GO:0043270	positive regulation of ion transport	10/196	334/23328	0.00055312	0.0218289	Grik1/Kcnip2/Lpar3/Mif/Nipsnap2/Nos1/Plp1/Slc9a3r2/Trpa1/Trpc3	10	negative
GO:0036465	synaptic vesicle recycling	5/196	80/23328	0.000574144	0.0222931	Actg1/Cd24a/Sncg/Syt5/Syt7	5	negative
GO:0003254	regulation of membrane depolarization	4/196	46/23328	0.000598444	0.0228622	B2m/Got1/Mllt11/Scn10a	4	negative
GO:0051881	regulation of mitochondrial membrane potential	5/196	81/23328	0.000607794	0.0228622	Arl6ip5/Bnip3/Got1/Mllt11/Ubb	5	negative
GO:0051899	membrane depolarization	5/196	83/23328	0.000679506	0.0245979	B2m/Got1/Grik1/Mllt11/Scn10a	5	negative
GO:0007033	vacuole organization	7/196	174/23328	0.000691539	0.0245979	Atp6v0c/Gaa/Hspa8/Irgm1/Map1lc3b/Rnf5/Syt7	7	negative
GO:0071241	cellular response to inorganic substance	8/196	227/23328	0.000694656	0.0245979	B2m/Bnip3/Cdh1/Hpca/Mt1/Syt5/Syt7/Trpa1	8	negative
GO:0060333	interferon-gamma-mediated signaling pathway	3/196	21/23328	0.000694806	0.0245979	Irf1/Irgm1/Stat1	3	negative
GO:0052548	regulation of endopeptidase activity	10/196	346/23328	0.000725603	0.0253158	Arl6ip5/Cdh1/Diablo/Gpx1/Grk2/Serpina3g/Serping1/Serpini1/Siah2/Stat1	10	negative
GO:0051592	response to calcium ion	6/196	128/23328	0.00075625	0.0254753	Anxa5/Fgg/Hpca/Syt5/Syt7/Trpc3	6	negative
GO:0051937	catecholamine transport	5/196	85/23328	0.000757368	0.0254753	Cartpt/Grk2/Sncg/Syt5/Syt7	5	negative
GO:0043090	amino acid import	4/196	49/23328	0.00076192	0.0254753	Arl6ip5/Rgs4/Slc36a1/Slc3a2	4	negative
GO:2001234	negative regulation of apoptotic signaling pathway	8/196	231/23328	0.00077821	0.0256635	Cttn/Fgg/Gpx1/Mif/Pea15a/Siah2/Tpt1/Vdac2	8	negative
GO:0031646	positive regulation of nervous system process	5/196	86/23328	0.000798707	0.0256643	Cartpt/Grk2/Rgs4/Rnf10/Trpa1	5	negative
GO:0019674	NAD metabolic process	3/196	22/23328	0.000799555	0.0256643	Ldha/Ldhb/Mdh1	3	negative
GO:0097191	extrinsic apoptotic signaling pathway	8/196	233/23328	0.000822918	0.0260667	Cttn/Fgg/Gpx1/Itm2c/Mllt11/Pdia3/Pea15a/Siah2	8	negative
GO:0034765	regulation of ion transmembrane transport	12/196	489/23328	0.000926404	0.0289636	Arl6ip5/Fxyd2/Fxyd7/Hpca/Kcnip2/Kcnip4/Nipsnap2/Nos1/Plp1/Rgs4/Scn10a/Slc9a3r2	12	negative
GO:0031629	synaptic vesicle fusion to presynaptic active zone membrane	3/196	24/23328	0.00103794	0.0320346	Cplx1/Snap47/Syt7	3	negative
GO:0006836	neurotransmitter transport	8/196	245/23328	0.00113645	0.034631	Arl6ip5/Cplx1/Nos1/Snap47/Sncg/Syngr3/Syt5/Syt7	8	negative
GO:0010466	negative regulation of peptidase activity	8/196	246/23328	0.00116637	0.034839	Cstb/Gpx1/Grk2/Lxn/Serpina3g/Serping1/Serpini1/Siah2	8	negative
GO:0099500	vesicle fusion to plasma membrane	3/196	25/23328	0.00117222	0.034839	Cplx1/Snap47/Syt7	3	negative
GO:0009152	purine ribonucleotide biosynthetic process	6/196	141/23328	0.00124914	0.036598	Atp5b/Atp5c1/Atp5d/Atp5g3/Atp5j2/Nme7	6	negative
GO:0051930	regulation of sensory perception of pain	4/196	56/23328	0.00126181	0.036598	Comt/Grk2/Nos1/Trpa1	4	negative
GO:0042775	mitochondrial ATP synthesis coupled electron transport	4/196	57/23328	0.00134822	0.0381842	Cox5a/Ndufa8/Ndufb9/Uqcr10	4	negative
GO:0051931	regulation of sensory perception	4/196	57/23328	0.00134822	0.0381842	Comt/Grk2/Nos1/Trpa1	4	negative
GO:0002822	regulation of adaptive immune response based on somatic recombination of immune receptors built from immunoglobulin superfamily domains	7/196	197/23328	0.00142419	0.0398669	B2m/Cd24a/Cd55/H2-K1/Hspa8/Irf1/Ndfip1	7	negative
GO:0019233	sensory perception of pain	6/196	146/23328	0.00149307	0.0413147	Comt/Grk2/Lxn/Nos1/Scn10a/Trpa1	6	negative
GO:0032102	negative regulation of response to external stimulus	10/196	384/23328	0.00158634	0.0433967	Anxa5/Apod/Cartpt/Cd24a/Ddt/Fgg/Gpx1/Mif/Ndfip1/Serping1	10	negative
GO:0051560	mitochondrial calcium ion homeostasis	3/196	28/23328	0.00163903	0.0437886	Bnip3/Rap1gds1/Smdt1	3	negative
GO:2001237	negative regulation of extrinsic apoptotic signaling pathway	5/196	101/23328	0.00164182	0.0437886	Cttn/Fgg/Gpx1/Pea15a/Siah2	5	negative
GO:0099003	vesicle-mediated transport in synapse	8/196	260/23328	0.00165524	0.0437886	Actg1/Cd24a/Cplx1/Hpca/Snap47/Sncg/Syt5/Syt7	8	negative
GO:0009260	ribonucleotide biosynthetic process	6/196	150/23328	0.00171307	0.0442125	Atp5b/Atp5c1/Atp5d/Atp5g3/Atp5j2/Nme7	6	negative
GO:0042773	ATP synthesis coupled electron transport	4/196	61/23328	0.00173533	0.0442125	Cox5a/Ndufa8/Ndufb9/Uqcr10	4	negative
GO:0006887	exocytosis	10/196	389/23328	0.00174448	0.0442125	Cops5/Cplx1/Fgg/Sdcbp/Septin4/Snap47/Syngr3/Syt5/Syt7/Tmem79	10	negative
GO:0009150	purine ribonucleotide metabolic process	9/196	324/23328	0.00174472	0.0442125	Aldoc/Atp5b/Atp5c1/Atp5d/Atp5g3/Atp5j2/Eno1b/Mif/Nme7	9	negative
GO:0002821	positive regulation of adaptive immune response	6/196	154/23328	0.00195685	0.0490715	B2m/Cd24a/H2-K1/Hspa8/Irf1/Mif	6	negative
GO:0006734	NADH metabolic process	3/196	30/23328	0.00200639	0.049795	Ldha/Mdh1/Mdh2	3	negative
GO:0000041	transition metal ion transport	5/196	106/23328	0.00203107	0.0498931	Atox1/B2m/Nos1/Snx3/Trpc3	5	negative
GO:0009259	ribonucleotide metabolic process	9/196	334/23328	0.00214325	0.0506171	Aldoc/Atp5b/Atp5c1/Atp5d/Atp5g3/Atp5j2/Eno1b/Mif/Nme7	9	negative
GO:0046390	ribose phosphate biosynthetic process	6/196	157/23328	0.00215626	0.0506171	Atp5b/Atp5c1/Atp5d/Atp5g3/Atp5j2/Nme7	6	negative
GO:0015807	L-amino acid transport	4/196	65/23328	0.00219351	0.0506171	Arl6ip5/Rgs4/Slc36a1/Slc3a2	4	negative
GO:0045454	cell redox homeostasis	4/196	65/23328	0.00219351	0.0506171	Gpx1/Pdia3/Prdx1/Sh3bgrl3	4	negative
GO:0043266	regulation of potassium ion transport	5/196	108/23328	0.00220421	0.0506171	Kcnip2/Kcnip4/Mif/Nos1/Rgs4	5	negative
GO:0002026	regulation of the force of heart contraction	3/196	31/23328	0.00220772	0.0506171	Gaa/Grk2/Nos1	3	negative
GO:1902042	negative regulation of extrinsic apoptotic signaling pathway via death domain receptors	3/196	31/23328	0.00220772	0.0506171	Fgg/Gpx1/Pea15a	3	negative
GO:0051924	regulation of calcium ion transport	8/196	275/23328	0.00234599	0.0532799	Hpca/Lpar3/Nipsnap2/Nos1/Plp1/Rgs4/Saraf/Trpc3	8	negative
GO:0006874	cellular calcium ion homeostasis	11/196	476/23328	0.00240163	0.0540336	Bnip3/Calcb/Cd24a/Got1/Lpar3/Nmb/Nos1/Rap1gds1/Smdt1/Trpa1/Trpc3	11	negative
GO:0003012	muscle system process	10/196	408/23328	0.002466	0.054856	Adk/Cttn/Gaa/Grk2/Nos1/Rap1gds1/Rgs4/Scn10a/Trpa1/Trpc3	10	negative
GO:0008637	apoptotic mitochondrial changes	5/196	111/23328	0.00248375	0.054856	Bnip3/Cd24a/Chchd10/Gpx1/Mllt11	5	negative
GO:0019693	ribose phosphate metabolic process	9/196	345/23328	0.00266219	0.0581452	Aldoc/Atp5b/Atp5c1/Atp5d/Atp5g3/Atp5j2/Eno1b/Mif/Nme7	9	negative
GO:0010970	transport along microtubule	6/196	164/23328	0.00268098	0.0581452	Ap3b2/Arl8a/Dctn1/Hspa8/Nme7/Ubb	6	negative
GO:0098656	anion transmembrane transport	7/196	221/23328	0.00272523	0.0585771	Arl6ip5/Rgs4/Slc20a1/Slc25a3/Slc36a1/Slc3a2/Vdac2	7	negative
GO:0071346	cellular response to interferon-gamma	5/196	114/23328	0.00278819	0.0594	Actg1/Gbp2/Irf1/Irgm1/Stat1	5	negative
GO:0030072	peptide hormone secretion	8/196	285/23328	0.0029199	0.0608566	Anxa5/Cartpt/Cpe/Cplx1/Fgg/Nos1/Syt7/Trpa1	8	negative
GO:0019336	phenol-containing compound catabolic process	2/196	10/23328	0.00302339	0.0608566	Comt/Moxd1	2	negative
GO:1905522	negative regulation of macrophage migration	2/196	10/23328	0.00302339	0.0608566	Ddt/Mif	2	negative
GO:2000774	positive regulation of cellular senescence	2/196	10/23328	0.00302339	0.0608566	B2m/Ypel3	2	negative
GO:0007040	lysosome organization	4/196	71/23328	0.00302755	0.0608566	Atp6v0c/Gaa/Hspa8/Syt7	4	negative
GO:0080171	lytic vacuole organization	4/196	71/23328	0.00302755	0.0608566	Atp6v0c/Gaa/Hspa8/Syt7	4	negative
GO:0006816	calcium ion transport	10/196	420/23328	0.00303352	0.0608566	Hpca/Lpar3/Nipsnap2/Nos1/Plp1/Rgs4/Saraf/Smdt1/Trpa1/Trpc3	10	negative
GO:0055074	calcium ion homeostasis	11/196	493/23328	0.00313862	0.0624448	Bnip3/Calcb/Cd24a/Got1/Lpar3/Nmb/Nos1/Rap1gds1/Smdt1/Trpa1/Trpc3	11	negative
GO:0007162	negative regulation of cell adhesion	8/196	290/23328	0.00324514	0.0640348	Apod/Atp5b/Cd24a/Cdh1/Fgg/Irf1/Ndfip1/Plxnc1	8	negative
GO:0002711	positive regulation of T cell mediated immunity	4/196	73/23328	0.00334771	0.0655218	B2m/Cd24a/H2-K1/Hspa8	4	negative
GO:0090407	organophosphate biosynthetic process	10/196	427/23328	0.00340993	0.0662012	Adk/Atp5b/Atp5c1/Atp5d/Atp5g3/Atp5j2/Dgkz/Hpca/Nme7/Nos1	10	negative
GO:0006090	pyruvate metabolic process	5/196	120/23328	0.00347672	0.0664766	Aldoc/Eno1b/Ldha/Ldhb/Mif	5	negative
GO:0099504	synaptic vesicle cycle	7/196	231/23328	0.00347934	0.0664766	Actg1/Cd24a/Cplx1/Snap47/Sncg/Syt5/Syt7	7	negative
GO:1904062	regulation of cation transmembrane transport	9/196	361/23328	0.00358973	0.0680457	Fxyd2/Fxyd7/Hpca/Kcnip2/Kcnip4/Nipsnap2/Nos1/Plp1/Rgs4	9	negative
GO:0031630	regulation of synaptic vesicle fusion to presynaptic active zone membrane	2/196	11/23328	0.00367488	0.0680522	Cplx1/Syt7	2	negative
GO:0051561	positive regulation of mitochondrial calcium ion concentration	2/196	11/23328	0.00367488	0.0680522	Bnip3/Rap1gds1	2	negative
GO:1904058	positive regulation of sensory perception of pain	2/196	11/23328	0.00367488	0.0680522	Grk2/Trpa1	2	negative
GO:2000116	regulation of cysteine-type endopeptidase activity	7/196	234/23328	0.00373394	0.068618	Arl6ip5/Cdh1/Diablo/Gpx1/Grk2/Siah2/Stat1	7	negative
GO:0046879	hormone secretion	9/196	364/23328	0.00378891	0.0691007	Anxa5/Cartpt/Cpe/Cplx1/Fgg/Nmb/Nos1/Syt7/Trpa1	9	negative
GO:0048265	response to pain	3/196	38/23328	0.00396877	0.0718369	Comt/Grik1/Trpa1	3	negative
GO:0002697	regulation of immune effector process	10/196	440/23328	0.00420704	0.0748768	B2m/Cd24a/Cd55/H2-K1/Hspa8/Irf1/Mif/Ndfip1/Serping1/Stat1	10	negative
GO:0051047	positive regulation of secretion	10/196	440/23328	0.00420704	0.0748768	Cartpt/Fgg/Grik1/Grk2/Map1lc3b/Mif/Nmb/Sdcbp/Syt7/Trpa1	10	negative
GO:1905710	positive regulation of membrane permeability	3/196	39/23328	0.00427319	0.0748768	Bnip3/Chchd10/Hspa8	3	negative
GO:0006898	receptor-mediated endocytosis	7/196	240/23328	0.0042854	0.0748768	Atp5b/B2m/Clta/Cttn/Grk2/Hpca/Sdcbp	7	negative
GO:0009914	hormone transport	9/196	372/23328	0.00436264	0.0748768	Anxa5/Cartpt/Cpe/Cplx1/Fgg/Nmb/Nos1/Syt7/Trpa1	9	negative
GO:0010976	positive regulation of neuron projection development	9/196	372/23328	0.00436264	0.0748768	Avil/Cd24a/Eif4g2/Lpar3/Mif/Ndrg4/Plxnc1/Serpini1/Snx3	9	negative
GO:0035457	cellular response to interferon-alpha	2/196	12/23328	0.00438555	0.0748768	Ifit1/Ifit3	2	negative
GO:0090343	positive regulation of cell aging	2/196	12/23328	0.00438555	0.0748768	B2m/Ypel3	2	negative
GO:0010951	negative regulation of endopeptidase activity	6/196	182/23328	0.00446755	0.0757069	Gpx1/Grk2/Serpina3g/Serping1/Serpini1/Siah2	6	negative
GO:0001504	neurotransmitter uptake	3/196	40/23328	0.0045914	0.0757069	Arl6ip5/Nos1/Syngr3	3	negative
GO:0014046	dopamine secretion	3/196	40/23328	0.0045914	0.0757069	Sncg/Syt5/Syt7	3	negative
GO:0014059	regulation of dopamine secretion	3/196	40/23328	0.0045914	0.0757069	Sncg/Syt5/Syt7	3	negative
GO:0015804	neutral amino acid transport	3/196	40/23328	0.0045914	0.0757069	Rgs4/Slc36a1/Slc3a2	3	negative
GO:0030534	adult behavior	6/196	184/23328	0.00470976	0.0771301	Abhd12/Cartpt/Cstb/Grik1/Nos1/Sncg	6	negative
GO:0022904	respiratory electron transport chain	4/196	81/23328	0.00485854	0.079029	Cox5a/Ndufa8/Ndufb9/Uqcr10	4	negative
GO:0002686	negative regulation of leukocyte migration	3/196	41/23328	0.00492359	0.0795416	Apod/Ddt/Mif	3	negative
GO:1903034	regulation of response to wounding	6/196	186/23328	0.0049615	0.0795416	Actg1/Anxa5/Cd24a/Fgg/Mif/Serping1	6	negative
GO:1903522	regulation of blood circulation	7/196	248/23328	0.00511402	0.0795416	Fgg/Gaa/Grk2/Nos1/Rgs4/Scn10a/Trpa1	7	negative
GO:0015816	glycine transport	2/196	13/23328	0.00515438	0.0795416	Rgs4/Slc36a1	2	negative
GO:0048102	autophagic cell death	2/196	13/23328	0.00515438	0.0795416	Atp6v0c/Bnip3	2	negative
GO:0070091	glucagon secretion	2/196	13/23328	0.00515438	0.0795416	Cartpt/Syt7	2	negative
GO:0070092	regulation of glucagon secretion	2/196	13/23328	0.00515438	0.0795416	Cartpt/Syt7	2	negative
GO:1903332	regulation of protein folding	2/196	13/23328	0.00515438	0.0795416	Hspa8/Pdia3	2	negative
GO:0034763	negative regulation of transmembrane transport	5/196	132/23328	0.005207	0.079703	Arl6ip5/Grk2/Nos1/Pea15a/Rgs4	5	negative
GO:0022411	cellular component disassembly	9/196	383/23328	0.00525984	0.079703	Avil/Bnip3/Cd24a/Cttn/Dctn1/H2aw/Hspa8/Irgm1/Map1lc3b	9	negative
GO:0003333	amino acid transmembrane transport	4/196	83/23328	0.00529727	0.079703	Arl6ip5/Rgs4/Slc36a1/Slc3a2	4	negative
GO:0033108	mitochondrial respiratory chain complex assembly	4/196	83/23328	0.00529727	0.079703	Ndufa8/Ndufb9/Ndufc1/Uqcr10	4	negative
GO:0044070	regulation of anion transport	5/196	133/23328	0.00537432	0.08036	Arl6ip5/Grik1/Mif/Rgs4/Trpa1	5	negative
GO:0098657	import into cell	7/196	251/23328	0.00545394	0.0810472	Arl6ip5/Hpca/Nos1/Rgs4/Slc36a1/Slc3a2/Syngr3	7	negative
GO:0022900	electron transport chain	4/196	84/23328	0.00552625	0.0814014	Cox5a/Ndufa8/Ndufb9/Uqcr10	4	negative
GO:0055076	transition metal ion homeostasis	5/196	134/23328	0.00554541	0.0814014	Aplp2/Atox1/B2m/Mt1/Ndfip1	5	negative
GO:0002683	negative regulation of immune system process	10/196	462/23328	0.00588496	0.0850456	Apod/Cartpt/Cd24a/Ddt/Dgkz/Gpx1/Irf1/Mif/Ndfip1/Serping1	10	negative
GO:0002829	negative regulation of type 2 immune response	2/196	14/23328	0.00598034	0.0850456	Irf1/Ndfip1	2	negative
GO:0010642	negative regulation of platelet-derived growth factor receptor signaling pathway	2/196	14/23328	0.00598034	0.0850456	Apod/Ndrg4	2	negative
GO:0032328	alanine transport	2/196	14/23328	0.00598034	0.0850456	Slc36a1/Slc3a2	2	negative
GO:0035435	phosphate ion transmembrane transport	2/196	14/23328	0.00598034	0.0850456	Slc20a1/Slc25a3	2	negative
GO:0008631	intrinsic apoptotic signaling pathway in response to oxidative stress	3/196	44/23328	0.00600562	0.0850456	Arl6ip5/Diablo/Gpx1	3	negative
GO:0030705	cytoskeleton-dependent intracellular transport	6/196	194/23328	0.00606817	0.0851217	Ap3b2/Arl8a/Dctn1/Hspa8/Nme7/Ubb	6	negative
GO:0034341	response to interferon-gamma	5/196	137/23328	0.00608171	0.0851217	Actg1/Gbp2/Irf1/Irgm1/Stat1	5	negative
GO:0099111	microtubule-based transport	6/196	195/23328	0.00621817	0.0865284	Ap3b2/Arl8a/Dctn1/Hspa8/Nme7/Ubb	6	negative
GO:0070838	divalent metal ion transport	10/196	467/23328	0.00633067	0.0869823	Hpca/Lpar3/Nipsnap2/Nos1/Plp1/Rgs4/Saraf/Smdt1/Trpa1/Trpc3	10	negative
GO:0002706	regulation of lymphocyte mediated immunity	6/196	196/23328	0.00637085	0.0869823	B2m/Cd24a/Cd55/H2-K1/Hspa8/Ndfip1	6	negative
GO:0072330	monocarboxylic acid biosynthetic process	6/196	196/23328	0.00637085	0.0869823	Aldh1a3/Elovl5/Ldha/Ldhb/Mif/Plp1	6	negative
GO:0090199	regulation of release of cytochrome c from mitochondria	3/196	45/23328	0.00639531	0.0869823	Bnip3/Gpx1/Mllt11	3	negative
GO:0009306	protein secretion	10/196	470/23328	0.00661046	0.0889039	Anxa5/Cartpt/Cplx1/Fgg/Mif/Nos1/Sncg/Syt7/Tango2/Trpa1	10	negative
GO:0072511	divalent inorganic cation transport	10/196	470/23328	0.00661046	0.0889039	Hpca/Lpar3/Nipsnap2/Nos1/Plp1/Rgs4/Saraf/Smdt1/Trpa1/Trpc3	10	negative
GO:0035592	establishment of protein localization to extracellular region	10/196	471/23328	0.00670583	0.0892996	Anxa5/Cartpt/Cplx1/Fgg/Mif/Nos1/Sncg/Syt7/Tango2/Trpa1	10	negative
GO:0010561	negative regulation of glycoprotein biosynthetic process	2/196	15/23328	0.00686244	0.0892996	Itm2c/Tmem59	2	negative
GO:0010917	negative regulation of mitochondrial membrane potential	2/196	15/23328	0.00686244	0.0892996	Arl6ip5/Bnip3	2	negative
GO:0010958	regulation of amino acid import across plasma membrane	2/196	15/23328	0.00686244	0.0892996	Arl6ip5/Rgs4	2	negative
GO:0030449	regulation of complement activation	2/196	15/23328	0.00686244	0.0892996	Cd55/Serping1	2	negative
GO:1903789	regulation of amino acid transmembrane transport	2/196	15/23328	0.00686244	0.0892996	Arl6ip5/Rgs4	2	negative
GO:0046888	negative regulation of hormone secretion	4/196	90/23328	0.00703981	0.0898625	Anxa5/Cartpt/Nmb/Nos1	4	negative
GO:1903035	negative regulation of response to wounding	4/196	90/23328	0.00703981	0.0898625	Anxa5/Cd24a/Fgg/Serping1	4	negative
GO:0010821	regulation of mitochondrion organization	5/196	142/23328	0.00705501	0.0898625	Bnip3/Chchd10/Cttn/Gpx1/Mllt11	5	negative
GO:0016052	carbohydrate catabolic process	5/196	142/23328	0.00705501	0.0898625	Aldoc/Eno1b/Gaa/Ldha/Mif	5	negative
GO:0010257	NADH dehydrogenase complex assembly	3/196	47/23328	0.00721906	0.0909892	Ndufa8/Ndufb9/Ndufc1	3	negative
GO:0032981	mitochondrial respiratory chain complex I assembly	3/196	47/23328	0.00721906	0.0909892	Ndufa8/Ndufb9/Ndufc1	3	negative
GO:0032890	regulation of organic acid transport	4/196	91/23328	0.00731607	0.0917316	Arl6ip5/Grik1/Mif/Rgs4	4	negative
GO:0071692	protein localization to extracellular region	10/196	478/23328	0.00740372	0.0923497	Anxa5/Cartpt/Cplx1/Fgg/Mif/Nos1/Sncg/Syt7/Tango2/Trpa1	10	negative
GO:0051346	negative regulation of hydrolase activity	9/196	405/23328	0.00747843	0.0928007	Cstb/Gpx1/Grk2/Lxn/Nos1/Serpina3g/Serping1/Serpini1/Siah2	9	negative
GO:0030195	negative regulation of blood coagulation	3/196	48/23328	0.00765337	0.0944846	Anxa5/Fgg/Serping1	3	negative
GO:0006658	phosphatidylserine metabolic process	2/196	16/23328	0.00779969	0.0948319	Abhd12/Serinc3	2	negative
GO:0006878	cellular copper ion homeostasis	2/196	16/23328	0.00779969	0.0948319	Aplp2/Atox1	2	negative
GO:0106070	regulation of adenylate cyclase-activating G protein-coupled receptor signaling pathway	2/196	16/23328	0.00779969	0.0948319	Grk2/Nos1	2	negative
GO:0006979	response to oxidative stress	9/196	409/23328	0.00794894	0.0961609	Apod/Arl6ip5/Atox1/Bnip3/Diablo/Gpx1/Grk2/Prdx1/Trpa1	9	negative
GO:0090342	regulation of cell aging	3/196	49/23328	0.00810282	0.0964404	B2m/Mif/Ypel3	3	negative
GO:1900047	negative regulation of hemostasis	3/196	49/23328	0.00810282	0.0964404	Anxa5/Fgg/Serping1	3	negative
GO:1902041	regulation of extrinsic apoptotic signaling pathway via death domain receptors	3/196	49/23328	0.00810282	0.0964404	Fgg/Gpx1/Pea15a	3	negative
GO:0002824	positive regulation of adaptive immune response based on somatic recombination of immune receptors built from immunoglobulin superfamily domains	5/196	147/23328	0.00813228	0.0964404	B2m/Cd24a/H2-K1/Hspa8/Irf1	5	negative
GO:2001243	negative regulation of intrinsic apoptotic signaling pathway	4/196	95/23328	0.00849241	0.0993587	Gpx1/Mif/Tpt1/Vdac2	4	negative
GO:0050819	negative regulation of coagulation	3/196	50/23328	0.0085675	0.0993587	Anxa5/Fgg/Serping1	3	negative
GO:1902475	L-alpha-amino acid transmembrane transport	3/196	50/23328	0.0085675	0.0993587	Arl6ip5/Rgs4/Slc3a2	3	negative
GO:0043281	regulation of cysteine-type endopeptidase activity involved in apoptotic process	6/196	209/23328	0.00861212	0.0993587	Arl6ip5/Cdh1/Diablo/Gpx1/Siah2/Stat1	6	negative
GO:0002689	negative regulation of leukocyte chemotaxis	2/196	17/23328	0.00879109	0.0993587	Ddt/Mif	2	negative
GO:0032682	negative regulation of chemokine production	2/196	17/23328	0.00879109	0.0993587	Apod/Cd24a	2	negative
GO:0035235	ionotropic glutamate receptor signaling pathway	2/196	17/23328	0.00879109	0.0993587	Grik1/Plp1	2	negative
GO:0055070	copper ion homeostasis	2/196	17/23328	0.00879109	0.0993587	Aplp2/Atox1	2	negative
GO:0098760	response to interleukin-7	2/196	17/23328	0.00879109	0.0993587	Atp5b/Pdia3	2	negative
GO:0098761	cellular response to interleukin-7	2/196	17/23328	0.00879109	0.0993587	Atp5b/Pdia3	2	negative
GO:0001916	positive regulation of T cell mediated cytotoxicity	3/196	51/23328	0.00904753	0.1003	B2m/H2-K1/Hspa8	3	negative
GO:0031663	lipopolysaccharide-mediated signaling pathway	3/196	51/23328	0.00904753	0.1003	Ly86/Mif/Stat1	3	negative
GO:0032456	endocytic recycling	3/196	51/23328	0.00904753	0.1003	Gga3/Ndrg4/Snx3	3	negative
GO:0051588	regulation of neurotransmitter transport	5/196	151/23328	0.00907248	0.1003	Arl6ip5/Cplx1/Nos1/Sncg/Syt7	5	negative
GO:0002709	regulation of T cell mediated immunity	4/196	97/23328	0.00912434	0.1003	B2m/Cd24a/H2-K1/Hspa8	4	negative
GO:0099072	regulation of postsynaptic membrane neurotransmitter receptor levels	4/196	97/23328	0.00912434	0.1003	Cplx1/Hpca/Nptx2/Snap47	4	negative
GO:0032984	protein-containing complex disassembly	6/196	214/23328	0.00960853	0.104771	Avil/Bnip3/H2aw/Hspa8/Irgm1/Map1lc3b	6	negative
GO:0071496	cellular response to external stimulus	7/196	280/23328	0.00967349	0.104771	Cartpt/Comt/Got1/Ldha/Map1lc3b/Nos1/Pdia3	7	negative
GO:1901615	organic hydroxy compound metabolic process	10/196	498/23328	0.00971006	0.104771	Aplp2/Comt/Ddt/Fdft1/Got1/Hagh/Ldha/Ldhb/Moxd1/Plcb3	10	negative
GO:0031281	positive regulation of cyclase activity	2/196	18/23328	0.0098357	0.104771	Hpca/Nos1	2	negative
GO:0042026	protein refolding	2/196	18/23328	0.0098357	0.104771	B2m/Hspa8	2	negative
GO:0051580	regulation of neurotransmitter uptake	2/196	18/23328	0.0098357	0.104771	Arl6ip5/Nos1	2	negative
GO:1903019	negative regulation of glycoprotein metabolic process	2/196	18/23328	0.0098357	0.104771	Itm2c/Tmem59	2	negative
GO:0046148	pigment biosynthetic process	3/196	53/23328	0.010054	0.105693	Ddt/Slc25a39/Snx3	3	negative
GO:0048662	negative regulation of smooth muscle cell proliferation	3/196	53/23328	0.010054	0.105693	Apod/Comt/Ndrg4	3	negative
GO:0051955	regulation of amino acid transport	3/196	53/23328	0.010054	0.105693	Arl6ip5/Grik1/Rgs4	3	negative
GO:0033555	multicellular organismal response to stress	4/196	101/23328	0.0104784	0.109661	Comt/Grik1/Nos1/Trpa1	4	negative
GO:0051289	protein homotetramerization	3/196	54/23328	0.0105807	0.109661	Aldh1a3/B2m/Trpa1	3	negative
GO:0051954	positive regulation of amine transport	3/196	54/23328	0.0105807	0.109661	Cartpt/Grik1/Grk2	3	negative
GO:0009615	response to virus	7/196	286/23328	0.0107821	0.109661	Bnip3/Ifi27l2a/Ifit1/Ifit3/Irf1/Serinc3/Stat1	7	negative
GO:0034111	negative regulation of homotypic cell-cell adhesion	2/196	19/23328	0.0109325	0.109661	Cd24a/Fgg	2	negative
GO:0042730	fibrinolysis	2/196	19/23328	0.0109325	0.109661	Fgg/Serping1	2	negative
GO:0045837	negative regulation of membrane potential	2/196	19/23328	0.0109325	0.109661	Arl6ip5/Bnip3	2	negative
GO:0051349	positive regulation of lyase activity	2/196	19/23328	0.0109325	0.109661	Hpca/Nos1	2	negative
GO:0071605	monocyte chemotactic protein-1 production	2/196	19/23328	0.0109325	0.109661	Apod/Cd24a	2	negative
GO:0071637	regulation of monocyte chemotactic protein-1 production	2/196	19/23328	0.0109325	0.109661	Apod/Cd24a	2	negative
GO:1903960	negative regulation of anion transmembrane transport	2/196	19/23328	0.0109325	0.109661	Arl6ip5/Rgs4	2	negative
GO:0006826	iron ion transport	3/196	55/23328	0.0111231	0.1108	B2m/Nos1/Snx3	3	negative
GO:0060047	heart contraction	6/196	221/23328	0.0111381	0.1108	Gaa/Gpx1/Grk2/Nos1/Rgs4/Scn10a	6	negative
GO:0042310	vasoconstriction	4/196	103/23328	0.0112016	0.110973	Fgg/Grk2/Nos1/Rap1gds1	4	negative
GO:0046916	cellular transition metal ion homeostasis	4/196	104/23328	0.011575	0.113208	Aplp2/Atox1/Mt1/Ndfip1	4	negative
GO:0001914	regulation of T cell mediated cytotoxicity	3/196	56/23328	0.0116813	0.113208	B2m/H2-K1/Hspa8	3	negative
GO:0015872	dopamine transport	3/196	56/23328	0.0116813	0.113208	Sncg/Syt5/Syt7	3	negative
GO:0002831	regulation of response to biotic stimulus	7/196	291/23328	0.0117743	0.113208	Cd24a/Irf1/Irgm1/Ly86/Mif/Serping1/Stat1	7	negative
GO:1990778	protein localization to cell periphery	8/196	363/23328	0.0119466	0.113208	Cdh1/Cplx1/Gga3/Kcnip4/Nptx2/Slc9a3r2/Snap47/Tmem59	8	negative
GO:0006865	amino acid transport	5/196	162/23328	0.0120394	0.113208	Arl6ip5/Grik1/Rgs4/Slc36a1/Slc3a2	5	negative
GO:0009163	nucleoside biosynthetic process	2/196	20/23328	0.0120807	0.113208	Adk/Nme7	2	negative
GO:0031664	regulation of lipopolysaccharide-mediated signaling pathway	2/196	20/23328	0.0120807	0.113208	Ly86/Mif	2	negative
GO:0042451	purine nucleoside biosynthetic process	2/196	20/23328	0.0120807	0.113208	Adk/Nme7	2	negative
GO:0042455	ribonucleoside biosynthetic process	2/196	20/23328	0.0120807	0.113208	Adk/Nme7	2	negative
GO:0046129	purine ribonucleoside biosynthetic process	2/196	20/23328	0.0120807	0.113208	Adk/Nme7	2	negative
GO:0098969	neurotransmitter receptor transport to postsynaptic membrane	2/196	20/23328	0.0120807	0.113208	Cplx1/Snap47	2	negative
GO:1990182	exosomal secretion	2/196	20/23328	0.0120807	0.113208	Cops5/Sdcbp	2	negative
GO:1901617	organic hydroxy compound biosynthetic process	6/196	225/23328	0.0120856	0.113208	Ddt/Fdft1/Got1/Ldha/Ldhb/Moxd1	6	negative
GO:0006165	nucleoside diphosphate phosphorylation	4/196	106/23328	0.0123454	0.115194	Aldoc/Eno1b/Mif/Nme7	4	negative
GO:0051224	negative regulation of protein transport	5/196	164/23328	0.0126418	0.117504	Anxa5/Apod/Ndfip1/Nos1/Snx3	5	negative
GO:0048660	regulation of smooth muscle cell proliferation	5/196	165/23328	0.0129505	0.117529	Apod/Comt/Grk2/Ndrg4/Stat1	5	negative
GO:0046939	nucleotide phosphorylation	4/196	108/23328	0.013148	0.117529	Aldoc/Eno1b/Mif/Nme7	4	negative
GO:0006936	muscle contraction	7/196	298/23328	0.0132722	0.117529	Cttn/Gaa/Grk2/Nos1/Rap1gds1/Scn10a/Trpa1	7	negative
GO:0000028	ribosomal small subunit assembly	2/196	21/23328	0.0132792	0.117529	mt-Rnr1/Rps2	2	negative
GO:0033605	positive regulation of catecholamine secretion	2/196	21/23328	0.0132792	0.117529	Cartpt/Grk2	2	negative
GO:0046325	negative regulation of glucose import	2/196	21/23328	0.0132792	0.117529	Grk2/Pea15a	2	negative
GO:0046697	decidualization	2/196	21/23328	0.0132792	0.117529	Cdh1/Tppp3	2	negative
GO:0051481	negative regulation of cytosolic calcium ion concentration	2/196	21/23328	0.0132792	0.117529	Got1/Nos1	2	negative
GO:0051900	regulation of mitochondrial depolarization	2/196	21/23328	0.0132792	0.117529	Got1/Mllt11	2	negative
GO:0051956	negative regulation of amino acid transport	2/196	21/23328	0.0132792	0.117529	Arl6ip5/Rgs4	2	negative
GO:0097734	extracellular exosome biogenesis	2/196	21/23328	0.0132792	0.117529	Cops5/Sdcbp	2	negative
GO:0098877	neurotransmitter receptor transport to plasma membrane	2/196	21/23328	0.0132792	0.117529	Cplx1/Snap47	2	negative
GO:1903540	establishment of protein localization to postsynaptic membrane	2/196	21/23328	0.0132792	0.117529	Cplx1/Snap47	2	negative
GO:0001836	release of cytochrome c from mitochondria	3/196	59/23328	0.0134513	0.118152	Bnip3/Gpx1/Mllt11	3	negative
GO:1903539	protein localization to postsynaptic membrane	3/196	59/23328	0.0134513	0.118152	Cplx1/Nptx2/Snap47	3	negative
GO:0046394	carboxylic acid biosynthetic process	7/196	299/23328	0.0134968	0.118152	Aldh1a3/Elovl5/Got1/Ldha/Ldhb/Mif/Plp1	7	negative
GO:0097756	negative regulation of blood vessel diameter	4/196	109/23328	0.0135615	0.118288	Fgg/Grk2/Nos1/Rap1gds1	4	negative
GO:0003015	heart process	6/196	231/23328	0.0136113	0.118294	Gaa/Gpx1/Grk2/Nos1/Rgs4/Scn10a	6	negative
GO:0016053	organic acid biosynthetic process	7/196	300/23328	0.0137242	0.118846	Aldh1a3/Elovl5/Got1/Ldha/Ldhb/Mif/Plp1	7	negative
GO:2001238	positive regulation of extrinsic apoptotic signaling pathway	3/196	60/23328	0.0140734	0.121433	Itm2c/Pdia3/Pea15a	3	negative
GO:1904950	negative regulation of establishment of protein localization	5/196	169/23328	0.0142363	0.122387	Anxa5/Apod/Ndfip1/Nos1/Snx3	5	negative
GO:0051480	regulation of cytosolic calcium ion concentration	8/196	375/23328	0.0142856	0.122387	Calcb/Cd24a/Got1/Lpar3/Nmb/Nos1/Trpa1/Trpc3	8	negative
GO:0046883	regulation of hormone secretion	7/196	303/23328	0.0144228	0.122647	Anxa5/Cartpt/Fgg/Nmb/Nos1/Syt7/Trpa1	7	negative
GO:0006120	mitochondrial electron transport, NADH to ubiquinone	2/196	22/23328	0.0145272	0.122647	Ndufa8/Ndufb9	2	negative
GO:0006783	heme biosynthetic process	2/196	22/23328	0.0145272	0.122647	Slc25a39/Snx3	2	negative
GO:0010499	proteasomal ubiquitin-independent protein catabolic process	2/196	22/23328	0.0145272	0.122647	Psma5/Psmb10	2	negative
GO:0048659	smooth muscle cell proliferation	5/196	170/23328	0.0145707	0.122647	Apod/Comt/Grk2/Ndrg4/Stat1	5	negative
GO:0090276	regulation of peptide hormone secretion	6/196	235/23328	0.0147003	0.123307	Anxa5/Cartpt/Fgg/Nos1/Syt7/Trpa1	6	negative
GO:0009065	glutamine family amino acid catabolic process	2/196	23/23328	0.0158237	0.130662	Got1/Nos1	2	negative
GO:0051969	regulation of transmission of nerve impulse	2/196	23/23328	0.0158237	0.130662	Cartpt/Trpa1	2	negative
GO:0140112	extracellular vesicle biogenesis	2/196	23/23328	0.0158237	0.130662	Cops5/Sdcbp	2	negative
GO:1901659	glycosyl compound biosynthetic process	2/196	23/23328	0.0158237	0.130662	Adk/Nme7	2	negative
GO:0051607	defense response to virus	6/196	239/23328	0.0158486	0.130662	Bnip3/Ifit1/Ifit3/Irf1/Serinc3/Stat1	6	negative
GO:0006813	potassium ion transport	6/196	240/23328	0.0161451	0.132652	Fxyd2/Kcnip2/Kcnip4/Mif/Nos1/Rgs4	6	negative
GO:0009612	response to mechanical stimulus	5/196	176/23328	0.0166879	0.134197	Abhd12/Got1/Nos1/Stat1/Trpa1	5	negative
GO:0035296	regulation of tube diameter	5/196	176/23328	0.0166879	0.134197	Fgg/Gpx1/Grk2/Nos1/Rap1gds1	5	negative
GO:0097746	regulation of blood vessel diameter	5/196	176/23328	0.0166879	0.134197	Fgg/Gpx1/Grk2/Nos1/Rap1gds1	5	negative
GO:0062237	protein localization to postsynapse	3/196	64/23328	0.0167232	0.134197	Cplx1/Nptx2/Snap47	3	negative
GO:0090278	negative regulation of peptide hormone secretion	3/196	64/23328	0.0167232	0.134197	Anxa5/Cartpt/Nos1	3	negative
GO:0099637	neurotransmitter receptor transport	3/196	64/23328	0.0167232	0.134197	Cplx1/Hpca/Snap47	3	negative
GO:1902305	regulation of sodium ion transmembrane transport	3/196	64/23328	0.0167232	0.134197	Fxyd2/Fxyd7/Nos1	3	negative
GO:0034764	positive regulation of transmembrane transport	6/196	243/23328	0.0170575	0.135149	Kcnip2/Mif/Nipsnap2/Nos1/Plp1/Slc9a3r2	6	negative
GO:0035150	regulation of tube size	5/196	177/23328	0.0170595	0.135149	Fgg/Gpx1/Grk2/Nos1/Rap1gds1	5	negative
GO:0035455	response to interferon-alpha	2/196	24/23328	0.0171678	0.135149	Ifit1/Ifit3	2	negative
GO:0051457	maintenance of protein location in nucleus	2/196	24/23328	0.0171678	0.135149	Chchd10/Grk2	2	negative
GO:0051882	mitochondrial depolarization	2/196	24/23328	0.0171678	0.135149	Got1/Mllt11	2	negative
GO:1903532	positive regulation of secretion by cell	8/196	388/23328	0.0171787	0.135149	Cartpt/Fgg/Grk2/Mif/Nmb/Sdcbp/Syt7/Trpa1	8	negative
GO:0090257	regulation of muscle system process	6/196	244/23328	0.0173694	0.136204	Adk/Cttn/Grk2/Rgs4/Scn10a/Trpc3	6	negative
GO:0042255	ribosome assembly	3/196	66/23328	0.0181456	0.140914	mt-Rnr1/mt-Rnr2/Rps2	3	negative
GO:0042440	pigment metabolic process	3/196	66/23328	0.0181456	0.140914	Ddt/Slc25a39/Snx3	3	negative
GO:0090559	regulation of membrane permeability	3/196	66/23328	0.0181456	0.140914	Bnip3/Chchd10/Hspa8	3	negative
GO:0010640	regulation of platelet-derived growth factor receptor signaling pathway	2/196	25/23328	0.0185587	0.143198	Apod/Ndrg4	2	negative
GO:1902230	negative regulation of intrinsic apoptotic signaling pathway in response to DNA damage	2/196	25/23328	0.0185587	0.143198	Mif/Tpt1	2	negative
GO:0045666	positive regulation of neuron differentiation	9/196	472/23328	0.0187205	0.143984	Avil/Cd24a/Eif4g2/Lpar3/Mif/Ndrg4/Plxnc1/Serpini1/Snx3	9	negative
GO:0015850	organic hydroxy compound transport	6/196	249/23328	0.0189879	0.145576	Cartpt/Grk2/Nos1/Sncg/Syt5/Syt7	6	negative
GO:0008016	regulation of heart contraction	5/196	183/23328	0.0194052	0.145869	Gaa/Grk2/Nos1/Rgs4/Scn10a	5	negative
GO:0000422	autophagy of mitochondrion	3/196	68/23328	0.0196333	0.145869	Bnip3/Cttn/Map1lc3b	3	negative
GO:0043949	regulation of cAMP-mediated signaling	3/196	68/23328	0.0196333	0.145869	Grk2/Nos1/Prkar2b	3	negative
GO:0046324	regulation of glucose import	3/196	68/23328	0.0196333	0.145869	Grk2/Mif/Pea15a	3	negative
GO:0061726	mitochondrion disassembly	3/196	68/23328	0.0196333	0.145869	Bnip3/Cttn/Map1lc3b	3	negative
GO:0071868	cellular response to monoamine stimulus	3/196	68/23328	0.0196333	0.145869	Gna14/Nos1/Rgs4	3	negative
GO:0071870	cellular response to catecholamine stimulus	3/196	68/23328	0.0196333	0.145869	Gna14/Nos1/Rgs4	3	negative
GO:2001244	positive regulation of intrinsic apoptotic signaling pathway	3/196	68/23328	0.0196333	0.145869	Septin4/Serinc3/Ubb	3	negative
GO:0007568	aging	6/196	251/23328	0.0196632	0.145869	Aldoc/Apod/B2m/Ifi27l2a/Mif/Ypel3	6	negative
GO:0006817	phosphate ion transport	2/196	26/23328	0.0199956	0.145869	Slc20a1/Slc25a3	2	negative
GO:0007263	nitric oxide mediated signal transduction	2/196	26/23328	0.0199956	0.145869	Mt1/Nos1	2	negative
GO:0010829	negative regulation of glucose transmembrane transport	2/196	26/23328	0.0199956	0.145869	Grk2/Pea15a	2	negative
GO:0034104	negative regulation of tissue remodeling	2/196	26/23328	0.0199956	0.145869	Cartpt/Cd24a	2	negative
GO:0046339	diacylglycerol metabolic process	2/196	26/23328	0.0199956	0.145869	Avil/Dgkz	2	negative
GO:0048791	calcium ion-regulated exocytosis of neurotransmitter	2/196	26/23328	0.0199956	0.145869	Syt5/Syt7	2	negative
GO:0090200	positive regulation of release of cytochrome c from mitochondria	2/196	26/23328	0.0199956	0.145869	Bnip3/Mllt11	2	negative
GO:0031346	positive regulation of cell projection organization	9/196	478/23328	0.0201269	0.146174	Avil/Cd24a/Eif4g2/Lpar3/Mif/Ndrg4/Plxnc1/Serpini1/Snx3	9	negative
GO:0009132	nucleoside diphosphate metabolic process	4/196	123/23328	0.0202311	0.146174	Aldoc/Eno1b/Mif/Nme7	4	negative
GO:0050808	synapse organization	9/196	479/23328	0.0203685	0.146174	Cdh1/Chchd10/Cttn/Dctn1/Dgkz/Hspa8/Sdcbp/Sncg/Tubb5	9	negative
GO:0001913	T cell mediated cytotoxicity	3/196	69/23328	0.0204017	0.146174	B2m/H2-K1/Hspa8	3	negative
GO:0071867	response to monoamine	3/196	69/23328	0.0204017	0.146174	Gna14/Nos1/Rgs4	3	negative
GO:0071869	response to catecholamine	3/196	69/23328	0.0204017	0.146174	Gna14/Nos1/Rgs4	3	negative
GO:0017157	regulation of exocytosis	6/196	254/23328	0.0207065	0.147918	Cplx1/Fgg/Sdcbp/Septin4/Syt5/Syt7	6	negative
GO:1905039	carboxylic acid transmembrane transport	4/196	124/23328	0.0207722	0.147948	Arl6ip5/Rgs4/Slc36a1/Slc3a2	4	negative
GO:0034767	positive regulation of ion transmembrane transport	5/196	187/23328	0.0210812	0.149706	Kcnip2/Nipsnap2/Nos1/Plp1/Slc9a3r2	5	negative
GO:0050885	neuromuscular process controlling balance	3/196	70/23328	0.0211865	0.149867	Aldh1a3/Aplp2/Gaa	3	negative
GO:1902414	protein localization to cell junction	4/196	125/23328	0.0213221	0.149867	Actg1/Cplx1/Nptx2/Snap47	4	negative
GO:1903825	organic acid transmembrane transport	4/196	125/23328	0.0213221	0.149867	Arl6ip5/Rgs4/Slc36a1/Slc3a2	4	negative
GO:0002478	antigen processing and presentation of exogenous peptide antigen	2/196	27/23328	0.0214774	0.149867	B2m/H2-K1	2	negative
GO:0006779	porphyrin-containing compound biosynthetic process	2/196	27/23328	0.0214774	0.149867	Slc25a39/Snx3	2	negative
GO:0033014	tetrapyrrole biosynthetic process	2/196	27/23328	0.0214774	0.149867	Slc25a39/Snx3	2	negative
GO:0031341	regulation of cell killing	4/196	126/23328	0.0218809	0.151869	B2m/Cd55/H2-K1/Hspa8	4	negative
GO:0007269	neurotransmitter secretion	5/196	189/23328	0.0219536	0.151869	Cplx1/Snap47/Sncg/Syt5/Syt7	5	negative
GO:0099643	signal release from synapse	5/196	189/23328	0.0219536	0.151869	Cplx1/Snap47/Sncg/Syt5/Syt7	5	negative
GO:0007626	locomotory behavior	6/196	258/23328	0.0221553	0.152825	Abhd12/Aldh1a3/Aplp2/Cstb/Gaa/Sncg	6	negative
GO:0008277	regulation of G protein-coupled receptor signaling pathway	4/196	127/23328	0.0224485	0.154405	Grk2/Nos1/Rgs10/Rgs4	4	negative
GO:0010611	regulation of cardiac muscle hypertrophy	3/196	72/23328	0.0228051	0.155905	Adk/Rgs4/Trpc3	3	negative
GO:0061045	negative regulation of wound healing	3/196	72/23328	0.0228051	0.155905	Anxa5/Fgg/Serping1	3	negative
GO:0046942	carboxylic acid transport	7/196	333/23328	0.0228609	0.155905	Arl6ip5/Grik1/Mif/Nmb/Rgs4/Slc36a1/Slc3a2	7	negative
GO:0010738	regulation of protein kinase A signaling	2/196	28/23328	0.0230034	0.155994	Mif/Prkar2b	2	negative
GO:0042744	hydrogen peroxide catabolic process	2/196	28/23328	0.0230034	0.155994	Gpx1/Prdx1	2	negative
GO:0002703	regulation of leukocyte mediated immunity	6/196	261/23328	0.0232858	0.156718	B2m/Cd24a/Cd55/H2-K1/Hspa8/Ndfip1	6	negative
GO:0045055	regulated exocytosis	6/196	261/23328	0.0232858	0.156718	Cplx1/Snap47/Syngr3/Syt5/Syt7/Tmem79	6	negative
GO:0022408	negative regulation of cell-cell adhesion	5/196	192/23328	0.0233056	0.156718	Cd24a/Cdh1/Fgg/Irf1/Ndfip1	5	negative
GO:0097120	receptor localization to synapse	3/196	73/23328	0.023639	0.158077	Cplx1/Nptx2/Snap47	3	negative
GO:1903793	positive regulation of anion transport	3/196	73/23328	0.023639	0.158077	Grik1/Mif/Trpa1	3	negative
GO:0015849	organic acid transport	7/196	337/23328	0.0241986	0.161371	Arl6ip5/Grik1/Mif/Nmb/Rgs4/Slc36a1/Slc3a2	7	negative
GO:0030511	positive regulation of transforming growth factor beta receptor signaling pathway	2/196	29/23328	0.0245728	0.161628	Got1/Sdcbp	2	negative
GO:0042133	neurotransmitter metabolic process	2/196	29/23328	0.0245728	0.161628	Comt/Moxd1	2	negative
GO:0045822	negative regulation of heart contraction	2/196	29/23328	0.0245728	0.161628	Grk2/Nos1	2	negative
GO:0097345	mitochondrial outer membrane permeabilization	2/196	29/23328	0.0245728	0.161628	Bnip3/Chchd10	2	negative
GO:1903846	positive regulation of cellular response to transforming growth factor beta stimulus	2/196	29/23328	0.0245728	0.161628	Got1/Sdcbp	2	negative
GO:0019933	cAMP-mediated signaling	5/196	195/23328	0.0247103	0.162089	Calcb/Grk2/Lpar3/Nos1/Prkar2b	5	negative
GO:0014743	regulation of muscle hypertrophy	3/196	75/23328	0.0253559	0.165401	Adk/Rgs4/Trpc3	3	negative
GO:0032642	regulation of chemokine production	3/196	75/23328	0.0253559	0.165401	Apod/Cd24a/Mif	3	negative
GO:0002456	T cell mediated immunity	4/196	132/23328	0.0254212	0.165401	B2m/Cd24a/H2-K1/Hspa8	4	negative
GO:0006929	substrate-dependent cell migration	2/196	30/23328	0.0261847	0.168546	Atp5b/Cttn	2	negative
GO:0010955	negative regulation of protein processing	2/196	30/23328	0.0261847	0.168546	Cdh1/Tmem59	2	negative
GO:0050951	sensory perception of temperature stimulus	2/196	30/23328	0.0261847	0.168546	Lxn/Trpa1	2	negative
GO:1903318	negative regulation of protein maturation	2/196	30/23328	0.0261847	0.168546	Cdh1/Tmem59	2	negative
GO:0010822	positive regulation of mitochondrion organization	3/196	77/23328	0.0271382	0.1735	Bnip3/Chchd10/Mllt11	3	negative
GO:0071277	cellular response to calcium ion	3/196	77/23328	0.0271382	0.1735	Hpca/Syt5/Syt7	3	negative
GO:0001906	cell killing	5/196	200/23328	0.0271705	0.1735	B2m/Cd55/H2-K1/Hspa8/Prdx1	5	negative
GO:0006914	autophagy	8/196	425/23328	0.0276928	0.173606	Bnip3/Cttn/Eif4g2/Hspa8/Irgm1/Map1lc3b/Rnf5/Tmem59	8	negative
GO:0061919	process utilizing autophagic mechanism	8/196	425/23328	0.0276928	0.173606	Bnip3/Cttn/Eif4g2/Hspa8/Irgm1/Map1lc3b/Rnf5/Tmem59	8	negative
GO:0000154	rRNA modification	2/196	31/23328	0.0278383	0.173606	Nop10/Trmt112	2	negative
GO:0002279	mast cell activation involved in immune response	3/255	52/23328	0.0192475	0.0898102	Cplx2/Kit/Ywhaz	3	positive
GO:0008299	isoprenoid biosynthetic process	2/196	31/23328	0.0278383	0.173606	Aldh1a3/Fdft1	2	negative
GO:0033137	negative regulation of peptidyl-serine phosphorylation	2/196	31/23328	0.0278383	0.173606	Grk2/Nos1	2	negative
GO:0042168	heme metabolic process	2/196	31/23328	0.0278383	0.173606	Slc25a39/Snx3	2	negative
GO:1902253	regulation of intrinsic apoptotic signaling pathway by p53 class mediator	2/196	31/23328	0.0278383	0.173606	Mif/Ubb	2	negative
GO:0051928	positive regulation of calcium ion transport	4/196	136/23328	0.0279622	0.173606	Lpar3/Nipsnap2/Plp1/Trpc3	4	negative
GO:0008625	extrinsic apoptotic signaling pathway via death domain receptors	3/196	78/23328	0.0280538	0.173606	Fgg/Gpx1/Pea15a	3	negative
GO:0019229	regulation of vasoconstriction	3/196	78/23328	0.0280538	0.173606	Fgg/Grk2/Nos1	3	negative
GO:1903036	positive regulation of response to wounding	3/196	78/23328	0.0280538	0.173606	Actg1/Cd24a/Mif	3	negative
GO:0002313	mature B cell differentiation involved in immune response	2/255	23/23328	0.0258917	0.10586	Lgals1/Lgals8	2	positive
GO:0000302	response to reactive oxygen species	5/196	202/23328	0.0281968	0.173606	Apod/Bnip3/Gpx1/Prdx1/Trpa1	5	negative
GO:0032602	chemokine production	3/196	79/23328	0.0289858	0.177297	Apod/Cd24a/Mif	3	negative
GO:0006639	acylglycerol metabolic process	4/196	138/23328	0.0292875	0.177297	Abhd12/Avil/Dgkz/Gpx1	4	negative
GO:0048284	organelle fusion	4/196	138/23328	0.0292875	0.177297	Bnip3/Cplx1/Snap47/Syt7	4	negative
GO:0001893	maternal placenta development	2/196	32/23328	0.0295328	0.177297	Cdh1/Tppp3	2	negative
GO:0002902	regulation of B cell apoptotic process	2/196	32/23328	0.0295328	0.177297	Cd24a/Mif	2	negative
GO:0006099	tricarboxylic acid cycle	2/196	32/23328	0.0295328	0.177297	Mdh1/Mdh2	2	negative
GO:0046475	glycerophospholipid catabolic process	2/196	32/23328	0.0295328	0.177297	Abhd12/Plcb3	2	negative
GO:0050482	arachidonic acid secretion	2/196	32/23328	0.0295328	0.177297	Mif/Nmb	2	negative
GO:1902110	positive regulation of mitochondrial membrane permeability involved in apoptotic process	2/196	32/23328	0.0295328	0.177297	Bnip3/Chchd10	2	negative
GO:1903963	arachidonate transport	2/196	32/23328	0.0295328	0.177297	Mif/Nmb	2	negative
GO:0008088	axo-dendritic transport	3/196	80/23328	0.029934	0.178371	Ap3b2/Arl8a/Hspa8	3	negative
GO:0048041	focal adhesion assembly	3/196	80/23328	0.029934	0.178371	Actg1/Apod/Cttn	3	negative
GO:1900542	regulation of purine nucleotide metabolic process	3/196	80/23328	0.029934	0.178371	Hpca/Mif/Nos1	3	negative
GO:0002449	lymphocyte mediated immunity	8/196	432/23328	0.0300948	0.178887	B2m/Cd24a/Cd55/H2-K1/Hspa8/Ndfip1/Prdx1/Serping1	8	negative
GO:0010506	regulation of autophagy	6/196	278/23328	0.0304267	0.180403	Bnip3/Cttn/Eif4g2/Irgm1/Rnf5/Tmem59	6	negative
GO:0006638	neutral lipid metabolic process	4/196	140/23328	0.0306495	0.180403	Abhd12/Avil/Dgkz/Gpx1	4	negative
GO:0007189	adenylate cyclase-activating G protein-coupled receptor signaling pathway	4/196	140/23328	0.0306495	0.180403	Calcb/Grk2/Lpar3/Nos1	4	negative
GO:0050905	neuromuscular process	4/196	140/23328	0.0306495	0.180403	Aldh1a3/Aplp2/Dctn1/Gaa	4	negative
GO:0050806	positive regulation of synaptic transmission	7/196	355/23328	0.0308857	0.180983	Grik1/Grk2/Nos1/Paip2/Rgs4/Snap47/Syt7	7	negative
GO:0006140	regulation of nucleotide metabolic process	3/196	81/23328	0.0308984	0.180983	Hpca/Mif/Nos1	3	negative
GO:0032891	negative regulation of organic acid transport	2/196	33/23328	0.0312673	0.181428	Arl6ip5/Rgs4	2	negative
GO:0033561	regulation of water loss via skin	2/196	33/23328	0.0312673	0.181428	Cdh1/Tmem79	2	negative
GO:0001909	leukocyte mediated cytotoxicity	4/196	141/23328	0.0313443	0.181428	B2m/H2-K1/Hspa8/Prdx1	4	negative
GO:0016079	synaptic vesicle exocytosis	4/196	141/23328	0.0313443	0.181428	Cplx1/Snap47/Syt5/Syt7	4	negative
GO:0032409	regulation of transporter activity	6/196	280/23328	0.0313512	0.181428	Fxyd2/Fxyd7/Hpca/Ndfip1/Nipsnap2/Syngr3	6	negative
GO:0001912	positive regulation of leukocyte mediated cytotoxicity	3/196	82/23328	0.031879	0.183161	B2m/H2-K1/Hspa8	3	negative
GO:0030193	regulation of blood coagulation	3/196	82/23328	0.031879	0.183161	Anxa5/Fgg/Serping1	3	negative
GO:0051262	protein tetramerization	3/196	82/23328	0.031879	0.183161	Aldh1a3/B2m/Trpa1	3	negative
GO:0070588	calcium ion transmembrane transport	6/196	282/23328	0.0322939	0.184553	Hpca/Nipsnap2/Plp1/Smdt1/Trpa1/Trpc3	6	negative
GO:0035725	sodium ion transmembrane transport	4/196	143/23328	0.0327616	0.184553	Fxyd2/Fxyd7/Nos1/Scn10a	4	negative
GO:0046323	glucose import	3/196	83/23328	0.0328759	0.184553	Grk2/Mif/Pea15a	3	negative
GO:1900046	regulation of hemostasis	3/196	83/23328	0.0328759	0.184553	Anxa5/Fgg/Serping1	3	negative
GO:0019884	antigen processing and presentation of exogenous antigen	2/196	34/23328	0.0330412	0.184553	B2m/H2-K1	2	negative
GO:0030808	regulation of nucleotide biosynthetic process	2/196	34/23328	0.0330412	0.184553	Hpca/Nos1	2	negative
GO:0031338	regulation of vesicle fusion	2/196	34/23328	0.0330412	0.184553	Cplx1/Syt7	2	negative
GO:0062149	detection of stimulus involved in sensory perception of pain	2/196	34/23328	0.0330412	0.184553	Lxn/Trpa1	2	negative
GO:0097352	autophagosome maturation	2/196	34/23328	0.0330412	0.184553	Irgm1/Map1lc3b	2	negative
GO:1900371	regulation of purine nucleotide biosynthetic process	2/196	34/23328	0.0330412	0.184553	Hpca/Nos1	2	negative
GO:1902686	mitochondrial outer membrane permeabilization involved in programmed cell death	2/196	34/23328	0.0330412	0.184553	Bnip3/Chchd10	2	negative
GO:1903146	regulation of autophagy of mitochondrion	2/196	34/23328	0.0330412	0.184553	Bnip3/Cttn	2	negative
GO:0002708	positive regulation of lymphocyte mediated immunity	4/196	144/23328	0.0334842	0.186594	B2m/Cd24a/H2-K1/Hspa8	4	negative
GO:0042098	T cell proliferation	5/196	213/23328	0.0342793	0.189965	Adk/Cd24a/Irf1/Ndfip1/Psmb10	5	negative
GO:0002428	antigen processing and presentation of peptide antigen via MHC class Ib	2/196	35/23328	0.0348536	0.189965	B2m/H2-K1	2	negative
GO:0010758	regulation of macrophage chemotaxis	2/196	35/23328	0.0348536	0.189965	Ddt/Mif	2	negative
GO:0034110	regulation of homotypic cell-cell adhesion	2/196	35/23328	0.0348536	0.189965	Cd24a/Fgg	2	negative
GO:0043243	positive regulation of protein-containing complex disassembly	2/196	35/23328	0.0348536	0.189965	Bnip3/Irgm1	2	negative
GO:0050869	negative regulation of B cell activation	2/196	35/23328	0.0348536	0.189965	Cd24a/Ndfip1	2	negative
GO:0097106	postsynaptic density organization	2/196	35/23328	0.0348536	0.189965	Dgkz/Hspa8	2	negative
GO:0007160	cell-matrix adhesion	5/196	214/23328	0.0348695	0.189965	Actg1/Apod/Cttn/Epdr1/Fgg	5	negative
GO:0043648	dicarboxylic acid metabolic process	3/196	85/23328	0.0349178	0.189965	Got1/Mdh1/Mdh2	3	negative
GO:0002828	regulation of type 2 immune response	2/196	31/23328	0.0278383	0.173606	Irf1/Ndfip1	2	negative
GO:0061041	regulation of wound healing	4/196	146/23328	0.034957	0.189965	Actg1/Anxa5/Fgg/Serping1	4	negative
GO:0050708	regulation of protein secretion	7/196	365/23328	0.0350914	0.190266	Anxa5/Cartpt/Fgg/Mif/Nos1/Syt7/Trpa1	7	negative
GO:0050818	regulation of coagulation	3/196	86/23328	0.0359629	0.194117	Anxa5/Fgg/Serping1	3	negative
GO:1901379	regulation of potassium ion transmembrane transport	3/196	86/23328	0.0359629	0.194117	Kcnip2/Kcnip4/Rgs4	3	negative
GO:0070374	positive regulation of ERK1 and ERK2 cascade	5/196	216/23328	0.0360688	0.194252	Atp6v0c/Ddt/Fgg/Mif/Ndrg4	5	negative
GO:0031668	cellular response to extracellular stimulus	5/196	217/23328	0.0366778	0.197092	Cartpt/Comt/Ldha/Map1lc3b/Pdia3	5	negative
GO:0034103	regulation of tissue remodeling	3/196	87/23328	0.037024	0.198509	Cartpt/Cd24a/Syt7	3	negative
GO:0034101	erythrocyte homeostasis	4/196	149/23328	0.0372359	0.199201	B2m/Cd24a/Prdx1/Stat1	4	negative
GO:0034504	protein localization to nucleus	6/196	293/23328	0.0378086	0.20137	Apod/Cdh1/Chchd10/Gbp2/Grk2/Hspa8	6	negative
GO:0051258	protein polymerization	6/196	293/23328	0.0378086	0.20137	Avil/Cttn/Dctn1/Fgg/Tppp3/Vdac2	6	negative
GO:0007188	adenylate cyclase-modulating G protein-coupled receptor signaling pathway	5/196	219/23328	0.0379149	0.20149	Calcb/Gna14/Grk2/Lpar3/Nos1	5	negative
GO:0010827	regulation of glucose transmembrane transport	3/196	88/23328	0.038101	0.20159	Grk2/Mif/Pea15a	3	negative
GO:0060079	excitatory postsynaptic potential	3/196	88/23328	0.038101	0.20159	Grik1/Grk2/Rgs4	3	negative
GO:0050727	regulation of inflammatory response	7/196	372/23328	0.0382516	0.201942	Abhd12/Apod/Cd24a/Ddt/Gpx1/Mif/Ndfip1	7	negative
GO:0002699	positive regulation of immune effector process	6/196	273/23328	0.0281943	0.173606	B2m/Cd24a/H2-K1/Hspa8/Irf1/Mif	6	negative
GO:0035794	positive regulation of mitochondrial membrane permeability	2/196	37/23328	0.038591	0.202402	Bnip3/Chchd10	2	negative
GO:1902229	regulation of intrinsic apoptotic signaling pathway in response to DNA damage	2/196	37/23328	0.038591	0.202402	Mif/Tpt1	2	negative
GO:0044403	symbiotic process	7/196	374/23328	0.0391878	0.205086	Gbp2/Gpx1/Grk2/Hspa8/Irgm1/Snx3/Stat1	7	negative
GO:0042254	ribosome biogenesis	6/196	296/23328	0.0394107	0.205805	mt-Rnr1/mt-Rnr2/Nop10/Rpl7/Rps2/Trmt112	6	negative
GO:0007044	cell-substrate junction assembly	3/196	90/23328	0.0403027	0.207077	Actg1/Apod/Cttn	3	negative
GO:0019226	transmission of nerve impulse	3/196	90/23328	0.0403027	0.207077	Cartpt/Scn10a/Trpa1	3	negative
GO:0019935	cyclic-nucleotide-mediated signaling	5/196	223/23328	0.0404651	0.207077	Calcb/Grk2/Lpar3/Nos1/Prkar2b	5	negative
GO:0051048	negative regulation of secretion	5/196	223/23328	0.0404651	0.207077	Anxa5/Cartpt/Comt/Nmb/Nos1	5	negative
GO:0002861	regulation of inflammatory response to antigenic stimulus	2/196	38/23328	0.0405145	0.207077	Cd24a/Gpx1	2	negative
GO:0010661	positive regulation of muscle cell apoptotic process	2/196	38/23328	0.0405145	0.207077	Bnip3/Grk2	2	negative
GO:0043267	negative regulation of potassium ion transport	2/196	38/23328	0.0405145	0.207077	Nos1/Rgs4	2	negative
GO:0046640	regulation of alpha-beta T cell proliferation	2/196	38/23328	0.0405145	0.207077	Cd24a/Irf1	2	negative
GO:0051953	negative regulation of amine transport	2/196	38/23328	0.0405145	0.207077	Arl6ip5/Rgs4	2	negative
GO:2000463	positive regulation of excitatory postsynaptic potential	2/196	38/23328	0.0405145	0.207077	Grk2/Rgs4	2	negative
GO:0007611	learning or memory	6/196	299/23328	0.0410555	0.209079	B2m/Comt/Ndrg4/Nptx2/Paip2/Prkar2b	6	negative
GO:0003018	vascular process in circulatory system	5/196	224/23328	0.0411186	0.209079	Fgg/Gpx1/Grk2/Nos1/Rap1gds1	5	negative
GO:0002833	positive regulation of response to biotic stimulus	4/196	154/23328	0.0412201	0.209079	Cd24a/Irgm1/Ly86/Mif	4	negative
GO:0002181	cytoplasmic translation	3/196	91/23328	0.0414273	0.209079	Gm3550/Rps2/Rps26	3	negative
GO:1903524	positive regulation of blood circulation	3/196	91/23328	0.0414273	0.209079	Fgg/Grk2/Rgs4	3	negative
GO:2000117	negative regulation of cysteine-type endopeptidase activity	3/196	91/23328	0.0414273	0.209079	Gpx1/Grk2/Siah2	3	negative
GO:0002475	antigen processing and presentation via MHC class Ib	2/196	39/23328	0.0424734	0.209991	B2m/H2-K1	2	negative
GO:0006778	porphyrin-containing compound metabolic process	2/196	39/23328	0.0424734	0.209991	Slc25a39/Snx3	2	negative
GO:0007212	dopamine receptor signaling pathway	2/196	39/23328	0.0424734	0.209991	Gna14/Rgs4	2	negative
GO:0010613	positive regulation of cardiac muscle hypertrophy	2/196	39/23328	0.0424734	0.209991	Adk/Trpc3	2	negative
GO:0031279	regulation of cyclase activity	2/196	39/23328	0.0424734	0.209991	Hpca/Nos1	2	negative
GO:0042311	vasodilation	2/196	39/23328	0.0424734	0.209991	Gpx1/Nos1	2	negative
GO:0061462	protein localization to lysosome	2/196	39/23328	0.0424734	0.209991	Gga3/Hspa8	2	negative
GO:1901385	regulation of voltage-gated calcium channel activity	2/196	39/23328	0.0424734	0.209991	Hpca/Nipsnap2	2	negative
GO:1902108	regulation of mitochondrial membrane permeability involved in apoptotic process	2/196	39/23328	0.0424734	0.209991	Bnip3/Chchd10	2	negative
GO:0000045	autophagosome assembly	3/196	92/23328	0.0425675	0.209991	Irgm1/Map1lc3b/Rnf5	3	negative
GO:0006096	glycolytic process	3/196	92/23328	0.0425675	0.209991	Aldoc/Eno1b/Mif	3	negative
GO:0050728	negative regulation of inflammatory response	4/196	156/23328	0.042879	0.211095	Apod/Cd24a/Gpx1/Ndfip1	4	negative
GO:0032271	regulation of protein polymerization	5/196	227/23328	0.0431173	0.211835	Avil/Cttn/Dctn1/Tppp3/Vdac2	5	negative
GO:0062013	positive regulation of small molecule metabolic process	4/196	157/23328	0.0437223	0.212998	Comt/Elovl5/Mif/Nos1	4	negative
GO:0002028	regulation of sodium ion transport	3/196	93/23328	0.0437235	0.212998	Fxyd2/Fxyd7/Nos1	3	negative
GO:0006757	ATP generation from ADP	3/196	93/23328	0.0437235	0.212998	Aldoc/Eno1b/Mif	3	negative
GO:0150115	cell-substrate junction organization	3/196	93/23328	0.0437235	0.212998	Actg1/Apod/Cttn	3	negative
GO:0031348	negative regulation of defense response	5/196	228/23328	0.0437963	0.212998	Apod/Cd24a/Gpx1/Ndfip1/Serping1	5	negative
GO:0030111	regulation of Wnt signaling pathway	6/196	304/23328	0.0438923	0.213034	Atp6v0c/Cdh1/Rspo2/Siah2/Snx3/Tle1	6	negative
GO:0014742	positive regulation of muscle hypertrophy	2/196	40/23328	0.0444672	0.213058	Adk/Trpc3	2	negative
GO:0002460	adaptive immune response based on somatic recombination of immune receptors built from immunoglobulin superfamily domains	8/196	445/23328	0.0349293	0.189965	B2m/Cd24a/Cd55/H2-K1/Hspa8/Irf1/Ndfip1/Serping1	8	negative
GO:0045981	positive regulation of nucleotide metabolic process	2/196	40/23328	0.0444672	0.213058	Mif/Nos1	2	negative
GO:1900544	positive regulation of purine nucleotide metabolic process	2/196	40/23328	0.0444672	0.213058	Mif/Nos1	2	negative
GO:1903959	regulation of anion transmembrane transport	2/196	40/23328	0.0444672	0.213058	Arl6ip5/Rgs4	2	negative
GO:0030073	insulin secretion	5/196	229/23328	0.0444818	0.213058	Cartpt/Cplx1/Nos1/Syt7/Trpa1	5	negative
GO:0002920	regulation of humoral immune response	2/196	37/23328	0.038591	0.202402	Cd55/Serping1	2	negative
GO:0007018	microtubule-based movement	7/196	385/23328	0.0446053	0.213058	Anxa5/Ap3b2/Arl8a/Dctn1/Hspa8/Nme7/Ubb	7	negative
GO:0050670	regulation of lymphocyte proliferation	5/196	231/23328	0.0458719	0.218674	Adk/Cd24a/Irf1/Mif/Ndfip1	5	negative
GO:0031343	positive regulation of cell killing	3/196	95/23328	0.046082	0.219043	B2m/H2-K1/Hspa8	3	negative
GO:0002483	antigen processing and presentation of endogenous peptide antigen	2/196	41/23328	0.0464951	0.219043	B2m/H2-K1	2	negative
GO:0010737	protein kinase A signaling	2/196	41/23328	0.0464951	0.219043	Mif/Prkar2b	2	negative
GO:0019885	antigen processing and presentation of endogenous peptide antigen via MHC class I	2/196	41/23328	0.0464951	0.219043	B2m/H2-K1	2	negative
GO:0072595	maintenance of protein localization in organelle	2/196	41/23328	0.0464951	0.219043	Chchd10/Grk2	2	negative
GO:0099084	postsynaptic specialization organization	2/196	41/23328	0.0464951	0.219043	Dgkz/Hspa8	2	negative
GO:0002237	response to molecule of bacterial origin	7/196	389/23328	0.0466893	0.219528	B2m/Cd24a/Gbp2/Ly86/Mif/Nos1/Stat1	7	negative
GO:0098876	vesicle-mediated transport to the plasma membrane	3/196	96/23328	0.0472845	0.221893	Cplx1/Gga3/Snap47	3	negative
GO:0006814	sodium ion transport	5/196	234/23328	0.0480053	0.224363	Fxyd2/Fxyd7/Nos1/Scn10a/Slc20a1	5	negative
GO:0032944	regulation of mononuclear cell proliferation	5/196	234/23328	0.0480053	0.224363	Adk/Cd24a/Irf1/Mif/Ndfip1	5	negative
GO:0010660	regulation of muscle cell apoptotic process	3/196	97/23328	0.0485024	0.224363	Bnip3/Grk2/Hspa8	3	negative
GO:1905037	autophagosome organization	3/196	97/23328	0.0485024	0.224363	Irgm1/Map1lc3b/Rnf5	3	negative
GO:0042417	dopamine metabolic process	2/196	42/23328	0.0485564	0.224363	Comt/Moxd1	2	negative
GO:0046633	alpha-beta T cell proliferation	2/196	42/23328	0.0485564	0.224363	Cd24a/Irf1	2	negative
GO:0051339	regulation of lyase activity	2/196	42/23328	0.0485564	0.224363	Hpca/Nos1	2	negative
GO:2000772	regulation of cellular senescence	2/196	42/23328	0.0485564	0.224363	B2m/Ypel3	2	negative
GO:0001678	cellular glucose homeostasis	4/196	163/23328	0.0489779	0.225445	Cartpt/Gpx1/Grk2/Trpa1	4	negative
GO:0006941	striated muscle contraction	4/196	163/23328	0.0489779	0.225445	Gaa/Grk2/Nos1/Scn10a	4	negative
GO:0033002	muscle cell proliferation	5/196	236/23328	0.0494598	0.226765	Apod/Comt/Grk2/Ndrg4/Stat1	5	negative
GO:0036473	cell death in response to oxidative stress	3/196	98/23328	0.0497356	0.226765	Arl6ip5/Diablo/Gpx1	3	negative
GO:0099565	chemical synaptic transmission, postsynaptic	3/196	98/23328	0.0497356	0.226765	Grik1/Grk2/Rgs4	3	negative
GO:0140029	exocytic process	3/196	98/23328	0.0497356	0.226765	Cplx1/Snap47/Syt7	3	negative
GO:1903008	organelle disassembly	3/196	98/23328	0.0497356	0.226765	Bnip3/Cttn/Map1lc3b	3	negative
GO:0042176	regulation of protein catabolic process	7/196	395/23328	0.0499306	0.227224	Cdh1/Gga3/Gpx1/Ndfip1/Sdcbp/Snx3/Ubb	7	negative
GO:0001783	B cell apoptotic process	2/196	43/23328	0.0506503	0.229631	Cd24a/Mif	2	negative
GO:1903792	negative regulation of anion transport	2/196	43/23328	0.0506503	0.229631	Arl6ip5/Rgs4	2	negative
GO:0006575	cellular modified amino acid metabolic process	4/196	165/23328	0.0508039	0.229845	Abhd12/Gpx1/Hagh/Serinc3	4	negative
GO:0043502	regulation of muscle adaptation	3/196	99/23328	0.050984	0.229845	Adk/Rgs4/Trpc3	3	negative
GO:0046031	ADP metabolic process	3/196	99/23328	0.050984	0.229845	Aldoc/Eno1b/Mif	3	negative
GO:0098739	import across plasma membrane	4/196	166/23328	0.0517308	0.232776	Arl6ip5/Rgs4/Slc36a1/Slc3a2	4	negative
GO:0046651	lymphocyte proliferation	6/196	317/23328	0.0518323	0.232797	Adk/Cd24a/Irf1/Mif/Ndfip1/Psmb10	6	negative
GO:0042552	myelination	4/196	167/23328	0.052667	0.235281	Mal2/Mpz/Plp1/Rnf10	4	negative
GO:0010559	regulation of glycoprotein biosynthetic process	2/196	44/23328	0.0527762	0.235281	Itm2c/Tmem59	2	negative
GO:0019883	antigen processing and presentation of endogenous antigen	2/196	44/23328	0.0527762	0.235281	B2m/H2-K1	2	negative
GO:1903523	negative regulation of blood circulation	2/196	44/23328	0.0527762	0.235281	Grk2/Nos1	2	negative
GO:0006906	vesicle fusion	3/196	101/23328	0.0535262	0.238184	Cplx1/Snap47/Syt7	3	negative
GO:0032943	mononuclear cell proliferation	6/196	320/23328	0.0537815	0.238878	Adk/Cd24a/Irf1/Mif/Ndfip1/Psmb10	6	negative
GO:0010657	muscle cell apoptotic process	3/196	102/23328	0.0548198	0.242595	Bnip3/Grk2/Hspa8	3	negative
GO:0035418	protein localization to synapse	3/196	102/23328	0.0548198	0.242595	Cplx1/Nptx2/Snap47	3	negative
GO:0007272	ensheathment of neurons	4/196	170/23328	0.0555307	0.244393	Mal2/Mpz/Plp1/Rnf10	4	negative
GO:0008366	axon ensheathment	4/196	170/23328	0.0555307	0.244393	Mal2/Mpz/Plp1/Rnf10	4	negative
GO:1904064	positive regulation of cation transmembrane transport	4/196	170/23328	0.0555307	0.244393	Kcnip2/Nipsnap2/Nos1/Plp1	4	negative
GO:0003300	cardiac muscle hypertrophy	3/196	103/23328	0.0561284	0.246123	Adk/Rgs4/Trpc3	3	negative
GO:0050772	positive regulation of axonogenesis	3/196	103/23328	0.0561284	0.246123	Eif4g2/Lpar3/Plxnc1	3	negative
GO:0002791	regulation of peptide secretion	7/196	406/23328	0.0562367	0.24615	Anxa5/Cartpt/Fgg/Mif/Nos1/Syt7/Trpa1	7	negative
GO:0009611	response to wounding	8/196	492/23328	0.0567165	0.246978	Actg1/Anxa5/Cd24a/Fgg/Gpx1/Mif/Serping1/Syt7	8	negative
GO:0007187	G protein-coupled receptor signaling pathway, coupled to cyclic nucleotide second messenger	5/196	246/23328	0.0571194	0.246978	Calcb/Gna14/Grk2/Lpar3/Nos1	5	negative
GO:0017158	regulation of calcium ion-dependent exocytosis	2/196	46/23328	0.0571214	0.246978	Syt5/Syt7	2	negative
GO:0019228	neuronal action potential	2/196	46/23328	0.0571214	0.246978	Scn10a/Trpa1	2	negative
GO:0098926	postsynaptic signal transduction	2/196	46/23328	0.0571214	0.246978	Rgs10/Rnf10	2	negative
GO:1905521	regulation of macrophage migration	2/196	46/23328	0.0571214	0.246978	Ddt/Mif	2	negative
GO:0006413	translational initiation	3/196	104/23328	0.0574518	0.246978	Eif4g2/Paip2/Rps2	3	negative
GO:0009135	purine nucleoside diphosphate metabolic process	3/196	104/23328	0.0574518	0.246978	Aldoc/Eno1b/Mif	3	negative
GO:0009179	purine ribonucleoside diphosphate metabolic process	3/196	104/23328	0.0574518	0.246978	Aldoc/Eno1b/Mif	3	negative
GO:0034766	negative regulation of ion transmembrane transport	3/196	104/23328	0.0574518	0.246978	Arl6ip5/Nos1/Rgs4	3	negative
GO:0051271	negative regulation of cellular component movement	6/196	326/23328	0.0578122	0.248084	Apod/Cdh1/Ddt/Mif/Ndrg4/Nos1	6	negative
GO:0051260	protein homooligomerization	4/196	173/23328	0.058477	0.25049	Aldh1a3/B2m/Mif/Trpa1	4	negative
GO:0001910	regulation of leukocyte mediated cytotoxicity	3/196	105/23328	0.0587899	0.250938	B2m/H2-K1/Hspa8	3	negative
GO:0045921	positive regulation of exocytosis	3/196	105/23328	0.0587899	0.250938	Fgg/Sdcbp/Syt7	3	negative
GO:0033013	tetrapyrrole metabolic process	2/196	47/23328	0.0593393	0.251499	Slc25a39/Snx3	2	negative
GO:0043124	negative regulation of I-kappaB kinase/NF-kappaB signaling	2/196	47/23328	0.0593393	0.251499	Stat1/Tle1	2	negative
GO:0048246	macrophage chemotaxis	2/196	47/23328	0.0593393	0.251499	Ddt/Mif	2	negative
GO:0060135	maternal process involved in female pregnancy	2/196	47/23328	0.0593393	0.251499	Cdh1/Tppp3	2	negative
GO:0007612	learning	4/196	175/23328	0.0604868	0.255463	Comt/Ndrg4/Nptx2/Prkar2b	4	negative
GO:0042129	regulation of T cell proliferation	4/196	175/23328	0.0604868	0.255463	Adk/Cd24a/Irf1/Ndfip1	4	negative
GO:0070663	regulation of leukocyte proliferation	5/196	251/23328	0.0611912	0.257986	Adk/Cd24a/Irf1/Mif/Ndfip1	5	negative
GO:0014897	striated muscle hypertrophy	3/196	107/23328	0.0615099	0.258295	Adk/Rgs4/Trpc3	3	negative
GO:0090174	organelle membrane fusion	3/196	107/23328	0.0615099	0.258295	Cplx1/Snap47/Syt7	3	negative
GO:0045907	positive regulation of vasoconstriction	2/196	48/23328	0.0615865	0.258295	Fgg/Grk2	2	negative
GO:0070997	neuron death	7/196	416/23328	0.062382	0.261176	Bnip3/Diablo/Gpx1/Mt1/Nos1/Sncg/Ubb	7	negative
GO:0009185	ribonucleoside diphosphate metabolic process	3/196	108/23328	0.0628917	0.262853	Aldoc/Eno1b/Mif	3	negative
GO:1903018	regulation of glycoprotein metabolic process	2/196	49/23328	0.0638624	0.266448	Itm2c/Tmem59	2	negative
GO:0014896	muscle hypertrophy	3/196	109/23328	0.0642878	0.267759	Adk/Rgs4/Trpc3	3	negative
GO:0043434	response to peptide hormone	6/196	336/23328	0.0649235	0.269474	Anxa5/Grk2/Irf1/Nos1/Serpina3g/Stat1	6	negative
GO:0050890	cognition	6/196	336/23328	0.0649235	0.269474	B2m/Comt/Ndrg4/Nptx2/Paip2/Prkar2b	6	negative
GO:0008344	adult locomotory behavior	3/196	110/23328	0.0656982	0.271752	Abhd12/Cstb/Sncg	3	negative
GO:0035967	cellular response to topologically incorrect protein	3/196	110/23328	0.0656982	0.271752	Cops5/Hspa8/Rnf5	3	negative
GO:0032309	icosanoid secretion	2/196	50/23328	0.0661663	0.272285	Mif/Nmb	2	negative
GO:0045646	regulation of erythrocyte differentiation	2/196	50/23328	0.0661663	0.272285	B2m/Stat1	2	negative
GO:0046128	purine ribonucleoside metabolic process	2/196	50/23328	0.0661663	0.272285	Adk/Nme7	2	negative
GO:0016241	regulation of macroautophagy	3/196	111/23328	0.0671228	0.27528	Bnip3/Irgm1/Rnf5	3	negative
GO:1904659	glucose transmembrane transport	3/196	111/23328	0.0671228	0.27528	Grk2/Mif/Pea15a	3	negative
GO:0031503	protein-containing complex localization	5/196	259/23328	0.0680406	0.277867	Cplx1/Hpca/Nme7/Nptx2/Snap47	5	negative
GO:0002474	antigen processing and presentation of peptide antigen via MHC class I	2/196	51/23328	0.0684977	0.277867	B2m/H2-K1	2	negative
GO:0008089	anterograde axonal transport	2/196	51/23328	0.0684977	0.277867	Ap3b2/Arl8a	2	negative
GO:0031648	protein destabilization	2/196	51/23328	0.0684977	0.277867	Gga3/Rnf5	2	negative
GO:0046189	phenol-containing compound biosynthetic process	2/196	51/23328	0.0684977	0.277867	Ddt/Moxd1	2	negative
GO:0098754	detoxification	2/196	51/23328	0.0684977	0.277867	Mt1/Prdx1	2	negative
GO:0008645	hexose transmembrane transport	3/196	112/23328	0.0685615	0.277867	Grk2/Mif/Pea15a	3	negative
GO:0050764	regulation of phagocytosis	3/196	113/23328	0.0700142	0.283277	Hspa8/Snx3/Syt7	3	negative
GO:0032481	positive regulation of type I interferon production	2/196	52/23328	0.0708559	0.285661	Irf1/Stat1	2	negative
GO:0043268	positive regulation of potassium ion transport	2/196	52/23328	0.0708559	0.285661	Kcnip2/Mif	2	negative
GO:0070661	leukocyte proliferation	6/196	344/23328	0.0709671	0.285661	Adk/Cd24a/Irf1/Mif/Ndfip1/Psmb10	6	negative
GO:0002705	positive regulation of leukocyte mediated immunity	4/196	185/23328	0.0710781	0.285661	B2m/Cd24a/H2-K1/Hspa8	4	negative
GO:0006939	smooth muscle contraction	3/196	114/23328	0.0714807	0.285848	Cttn/Rap1gds1/Trpa1	3	negative
GO:0015749	monosaccharide transmembrane transport	3/196	114/23328	0.0714807	0.285848	Grk2/Mif/Pea15a	3	negative
GO:0060078	regulation of postsynaptic membrane potential	3/196	114/23328	0.0714807	0.285848	Grik1/Grk2/Rgs4	3	negative
GO:0016055	Wnt signaling pathway	7/196	430/23328	0.0716509	0.286053	Atp6v0c/Cdh1/Cpe/Rspo2/Siah2/Snx3/Tle1	7	negative
GO:0018958	phenol-containing compound metabolic process	3/196	115/23328	0.072961	0.287213	Comt/Ddt/Moxd1	3	negative
GO:0031398	positive regulation of protein ubiquitination	3/196	115/23328	0.072961	0.287213	Ndfip1/Rps2/Septin4	3	negative
GO:0034219	carbohydrate transmembrane transport	3/196	115/23328	0.072961	0.287213	Grk2/Mif/Pea15a	3	negative
GO:0048259	regulation of receptor-mediated endocytosis	3/196	115/23328	0.072961	0.287213	B2m/Hpca/Sdcbp	3	negative
GO:0198738	cell-cell signaling by wnt	7/196	432/23328	0.0730387	0.287213	Atp6v0c/Cdh1/Cpe/Rspo2/Siah2/Snx3/Tle1	7	negative
GO:0009395	phospholipid catabolic process	2/196	53/23328	0.0732403	0.287213	Abhd12/Plcb3	2	negative
GO:0046902	regulation of mitochondrial membrane permeability	2/196	53/23328	0.0732403	0.287213	Bnip3/Chchd10	2	negative
GO:0002262	myeloid cell homeostasis	4/196	187/23328	0.0733034	0.287213	B2m/Cd24a/Prdx1/Stat1	4	negative
GO:0022409	positive regulation of cell-cell adhesion	5/196	265/23328	0.0734464	0.287213	Adk/Cd24a/Cdh1/Fgg/Irf1	5	negative
GO:0031669	cellular response to nutrient levels	4/196	188/23328	0.0744292	0.287213	Cartpt/Comt/Map1lc3b/Pdia3	4	negative
GO:0002792	negative regulation of peptide secretion	3/196	116/23328	0.074455	0.287213	Anxa5/Cartpt/Nos1	3	negative
GO:0009636	response to toxic substance	3/196	116/23328	0.074455	0.287213	Gpx1/Mt1/Prdx1	3	negative
GO:0042060	wound healing	6/196	349/23328	0.0749041	0.287213	Actg1/Anxa5/Fgg/Gpx1/Serping1/Syt7	6	negative
GO:0010823	negative regulation of mitochondrion organization	2/196	54/23328	0.0756503	0.287213	Bnip3/Gpx1	2	negative
GO:0042278	purine nucleoside metabolic process	2/196	54/23328	0.0756503	0.287213	Adk/Nme7	2	negative
GO:0042743	hydrogen peroxide metabolic process	2/196	54/23328	0.0756503	0.287213	Gpx1/Prdx1	2	negative
GO:0071806	protein transmembrane transport	2/196	54/23328	0.0756503	0.287213	Hspa8/Timm23	2	negative
GO:1900271	regulation of long-term synaptic potentiation	2/196	54/23328	0.0756503	0.287213	Nos1/Paip2	2	negative
GO:2000649	regulation of sodium ion transmembrane transporter activity	2/196	54/23328	0.0756503	0.287213	Fxyd2/Fxyd7	2	negative
GO:0050796	regulation of insulin secretion	4/196	190/23328	0.0767072	0.287213	Cartpt/Nos1/Syt7/Trpa1	4	negative
GO:0043254	regulation of protein-containing complex assembly	7/196	438/23328	0.0772972	0.287213	Avil/Cd24a/Cttn/Dctn1/Hjurp/Tppp3/Vdac2	7	negative
GO:0042092	type 2 immune response	2/196	40/23328	0.0444672	0.213058	Irf1/Ndfip1	2	negative
GO:0010665	regulation of cardiac muscle cell apoptotic process	2/196	55/23328	0.0780853	0.287213	Bnip3/Hspa8	2	negative
GO:0032892	positive regulation of organic acid transport	2/196	55/23328	0.0780853	0.287213	Grik1/Mif	2	negative
GO:0050891	multicellular organismal water homeostasis	2/196	55/23328	0.0780853	0.287213	Cdh1/Tmem79	2	negative
GO:0050922	negative regulation of chemotaxis	2/196	55/23328	0.0780853	0.287213	Ddt/Mif	2	negative
GO:0050878	regulation of body fluid levels	6/196	354/23328	0.0789636	0.287213	Anxa5/Cdh1/Fgg/Map1lc3b/Serping1/Tmem79	6	negative
GO:1903531	negative regulation of secretion by cell	4/196	193/23328	0.0801893	0.287213	Anxa5/Cartpt/Nmb/Nos1	4	negative
GO:0009119	ribonucleoside metabolic process	2/196	56/23328	0.0805447	0.287213	Adk/Nme7	2	negative
GO:0071715	icosanoid transport	2/196	56/23328	0.0805447	0.287213	Mif/Nmb	2	negative
GO:0098815	modulation of excitatory postsynaptic potential	2/196	56/23328	0.0805447	0.287213	Grk2/Rgs4	2	negative
GO:1901571	fatty acid derivative transport	2/196	56/23328	0.0805447	0.287213	Mif/Nmb	2	negative
GO:1903350	response to dopamine	2/196	56/23328	0.0805447	0.287213	Gna14/Rgs4	2	negative
GO:1903351	cellular response to dopamine	2/196	56/23328	0.0805447	0.287213	Gna14/Rgs4	2	negative
GO:0032680	regulation of tumor necrosis factor production	3/196	120/23328	0.0805655	0.287213	Cd24a/Ddt/Mif	3	negative
GO:0006183	GTP biosynthetic process	1/196	10/23328	0.0809277	0.287213	Nme7	1	negative
GO:0006527	arginine catabolic process	1/196	10/23328	0.0809277	0.287213	Nos1	1	negative
GO:0006651	diacylglycerol biosynthetic process	1/196	10/23328	0.0809277	0.287213	Avil	1	negative
GO:0006995	cellular response to nitrogen starvation	1/196	10/23328	0.0809277	0.287213	Map1lc3b	1	negative
GO:0007042	lysosomal lumen acidification	1/196	10/23328	0.0809277	0.287213	Atp6v0c	1	negative
GO:0008626	granzyme-mediated apoptotic signaling pathway	1/196	10/23328	0.0809277	0.287213	Bnip3	1	negative
GO:0009209	pyrimidine ribonucleoside triphosphate biosynthetic process	1/196	10/23328	0.0809277	0.287213	Nme7	1	negative
GO:0009265	2'-deoxyribonucleotide biosynthetic process	1/196	10/23328	0.0809277	0.287213	Adk	1	negative
GO:0009650	UV protection	1/196	10/23328	0.0809277	0.287213	Gpx1	1	negative
GO:0010612	regulation of cardiac muscle adaptation	1/196	10/23328	0.0809277	0.287213	Trpc3	1	negative
GO:0010940	positive regulation of necrotic cell death	1/196	10/23328	0.0809277	0.287213	Bnip3	1	negative
GO:0015801	aromatic amino acid transport	1/196	10/23328	0.0809277	0.287213	Slc3a2	1	negative
GO:0017062	respiratory chain complex III assembly	1/196	10/23328	0.0809277	0.287213	Uqcr10	1	negative
GO:0031118	rRNA pseudouridine synthesis	1/196	10/23328	0.0809277	0.287213	Nop10	1	negative
GO:0033572	transferrin transport	1/196	10/23328	0.0809277	0.287213	Snx3	1	negative
GO:0034454	microtubule anchoring at centrosome	1/196	10/23328	0.0809277	0.287213	Dctn1	1	negative
GO:0034551	mitochondrial respiratory chain complex III assembly	1/196	10/23328	0.0809277	0.287213	Uqcr10	1	negative
GO:0042421	norepinephrine biosynthetic process	1/196	10/23328	0.0809277	0.287213	Moxd1	1	negative
GO:0042439	ethanolamine-containing compound metabolic process	1/196	10/23328	0.0809277	0.287213	Moxd1	1	negative
GO:0043562	cellular response to nitrogen levels	1/196	10/23328	0.0809277	0.287213	Map1lc3b	1	negative
GO:0045762	positive regulation of adenylate cyclase activity	1/196	10/23328	0.0809277	0.287213	Hpca	1	negative
GO:0046085	adenosine metabolic process	1/196	10/23328	0.0809277	0.287213	Adk	1	negative
GO:0046385	deoxyribose phosphate biosynthetic process	1/196	10/23328	0.0809277	0.287213	Adk	1	negative
GO:0051971	positive regulation of transmission of nerve impulse	1/196	10/23328	0.0809277	0.287213	Cartpt	1	negative
GO:0061635	regulation of protein complex stability	1/196	10/23328	0.0809277	0.287213	Hspa8	1	negative
GO:0061684	chaperone-mediated autophagy	1/196	10/23328	0.0809277	0.287213	Hspa8	1	negative
GO:0070257	positive regulation of mucus secretion	1/196	10/23328	0.0809277	0.287213	Map1lc3b	1	negative
GO:0070417	cellular response to cold	1/196	10/23328	0.0809277	0.287213	Trpa1	1	negative
GO:0071305	cellular response to vitamin D	1/196	10/23328	0.0809277	0.287213	Pdia3	1	negative
GO:0071635	negative regulation of transforming growth factor beta production	1/196	10/23328	0.0809277	0.287213	Cd24a	1	negative
GO:0072321	chaperone-mediated protein transport	1/196	10/23328	0.0809277	0.287213	Hspa8	1	negative
GO:0090070	positive regulation of ribosome biogenesis	1/196	10/23328	0.0809277	0.287213	Trmt112	1	negative
GO:0090237	regulation of arachidonic acid secretion	1/196	10/23328	0.0809277	0.287213	Mif	1	negative
GO:0090385	phagosome-lysosome fusion	1/196	10/23328	0.0809277	0.287213	Syt7	1	negative
GO:0097384	cellular lipid biosynthetic process	1/196	10/23328	0.0809277	0.287213	Fdft1	1	negative
GO:0098908	regulation of neuronal action potential	1/196	10/23328	0.0809277	0.287213	Trpa1	1	negative
GO:0140507	granzyme-mediated programmed cell death signaling pathway	1/196	10/23328	0.0809277	0.287213	Bnip3	1	negative
GO:1900122	positive regulation of receptor binding	1/196	10/23328	0.0809277	0.287213	B2m	1	negative
GO:1990535	neuron projection maintenance	1/196	10/23328	0.0809277	0.287213	Dctn1	1	negative
GO:2000234	positive regulation of rRNA processing	1/196	10/23328	0.0809277	0.287213	Trmt112	1	negative
GO:0042593	glucose homeostasis	5/196	273/23328	0.0810087	0.287213	Cartpt/Gpx1/Grk2/Nmb/Trpa1	5	negative
GO:0033500	carbohydrate homeostasis	5/196	274/23328	0.0819822	0.290237	Cartpt/Gpx1/Grk2/Nmb/Trpa1	5	negative
GO:0042542	response to hydrogen peroxide	3/196	121/23328	0.0821263	0.290321	Bnip3/Gpx1/Trpa1	3	negative
GO:0019932	second-messenger-mediated signaling	7/196	445/23328	0.0824462	0.291024	Calcb/Cd24a/Grk2/Lpar3/Mt1/Nos1/Prkar2b	7	negative
GO:0016050	vesicle organization	5/196	275/23328	0.082962	0.291369	Cplx1/Sdcbp/Snap47/Snx3/Syt7	5	negative
GO:0006584	catecholamine metabolic process	2/196	57/23328	0.0830279	0.291369	Comt/Moxd1	2	negative
GO:0006749	glutathione metabolic process	2/196	57/23328	0.0830279	0.291369	Gpx1/Hagh	2	negative
GO:0009712	catechol-containing compound metabolic process	2/196	57/23328	0.0830279	0.291369	Comt/Moxd1	2	negative
GO:0050868	negative regulation of T cell activation	3/196	122/23328	0.0837001	0.292874	Cd24a/Irf1/Ndfip1	3	negative
GO:1903555	regulation of tumor necrosis factor superfamily cytokine production	3/196	122/23328	0.0837001	0.292874	Cd24a/Ddt/Mif	3	negative
GO:0034599	cellular response to oxidative stress	5/196	276/23328	0.083948	0.293057	Arl6ip5/Bnip3/Diablo/Gpx1/Prdx1	5	negative
GO:0046486	glycerolipid metabolic process	6/196	360/23328	0.0839959	0.293057	Abhd12/Avil/Dgkz/Gpx1/Plcb3/Serinc3	6	negative
GO:0010662	regulation of striated muscle cell apoptotic process	2/196	58/23328	0.0855345	0.29478	Bnip3/Hspa8	2	negative
GO:0043330	response to exogenous dsRNA	2/196	58/23328	0.0855345	0.29478	Slc3a2/Stat1	2	negative
GO:0030336	negative regulation of cell migration	5/196	278/23328	0.0859387	0.29478	Apod/Cdh1/Ddt/Mif/Ndrg4	5	negative
GO:0043500	muscle adaptation	3/196	124/23328	0.0868864	0.29478	Adk/Rgs4/Trpc3	3	negative
GO:0010659	cardiac muscle cell apoptotic process	2/196	59/23328	0.0880637	0.29478	Bnip3/Hspa8	2	negative
GO:0051961	negative regulation of nervous system development	6/196	365/23328	0.0883228	0.29478	B2m/Cd24a/Cpe/H2-K1/Itm2c/Rnf10	6	negative
GO:0043280	positive regulation of cysteine-type endopeptidase activity involved in apoptotic process	3/196	125/23328	0.0884986	0.29478	Arl6ip5/Diablo/Stat1	3	negative
GO:0001867	complement activation, lectin pathway	1/196	11/23328	0.088653	0.29478	Serping1	1	negative
GO:0002138	retinoic acid biosynthetic process	1/196	11/23328	0.088653	0.29478	Aldh1a3	1	negative
GO:0050777	negative regulation of immune response	4/196	158/23328	0.044575	0.213058	Gpx1/Irf1/Ndfip1/Serping1	4	negative
GO:0002720	positive regulation of cytokine production involved in immune response	2/196	55/23328	0.0780853	0.287213	B2m/Mif	2	negative
GO:0006122	mitochondrial electron transport, ubiquinol to cytochrome c	1/196	11/23328	0.088653	0.29478	Uqcr10	1	negative
GO:0009208	pyrimidine ribonucleoside triphosphate metabolic process	1/196	11/23328	0.088653	0.29478	Nme7	1	negative
GO:0014010	Schwann cell proliferation	1/196	11/23328	0.088653	0.29478	Rnf10	1	negative
GO:0016102	diterpenoid biosynthetic process	1/196	11/23328	0.088653	0.29478	Aldh1a3	1	negative
GO:0019372	lipoxygenase pathway	1/196	11/23328	0.088653	0.29478	Gpx1	1	negative
GO:0031055	chromatin remodeling at centromere	1/196	11/23328	0.088653	0.29478	Hjurp	1	negative
GO:0033625	positive regulation of integrin activation	1/196	11/23328	0.088653	0.29478	Cd24a	1	negative
GO:0042135	neurotransmitter catabolic process	1/196	11/23328	0.088653	0.29478	Comt	1	negative
GO:0042762	regulation of sulfur metabolic process	1/196	11/23328	0.088653	0.29478	Comt	1	negative
GO:0043653	mitochondrial fragmentation involved in apoptotic process	1/196	11/23328	0.088653	0.29478	Bnip3	1	negative
GO:0051610	serotonin uptake	1/196	11/23328	0.088653	0.29478	Nos1	1	negative
GO:0051901	positive regulation of mitochondrial depolarization	1/196	11/23328	0.088653	0.29478	Mllt11	1	negative
GO:0060013	righting reflex	1/196	11/23328	0.088653	0.29478	Aldh1a3	1	negative
GO:0060693	regulation of branching involved in salivary gland morphogenesis	1/196	11/23328	0.088653	0.29478	Cdh1	1	negative
GO:0060900	embryonic camera-type eye formation	1/196	11/23328	0.088653	0.29478	Aldh1a3	1	negative
GO:0086016	AV node cell action potential	1/196	11/23328	0.088653	0.29478	Scn10a	1	negative
GO:0086027	AV node cell to bundle of His cell signaling	1/196	11/23328	0.088653	0.29478	Scn10a	1	negative
GO:0086103	G protein-coupled receptor signaling pathway involved in heart process	1/196	11/23328	0.088653	0.29478	Nos1	1	negative
GO:0097278	complement-dependent cytotoxicity	1/196	11/23328	0.088653	0.29478	Cd55	1	negative
GO:1901030	positive regulation of mitochondrial outer membrane permeabilization involved in apoptotic signaling pathway	1/196	11/23328	0.088653	0.29478	Chchd10	1	negative
GO:1901142	insulin metabolic process	1/196	11/23328	0.088653	0.29478	Cpe	1	negative
GO:1902166	negative regulation of intrinsic apoptotic signaling pathway in response to DNA damage by p53 class mediator	1/196	11/23328	0.088653	0.29478	Mif	1	negative
GO:2000574	regulation of microtubule motor activity	1/196	11/23328	0.088653	0.29478	Dynll2	1	negative
GO:0032640	tumor necrosis factor production	3/196	126/23328	0.0901234	0.297091	Cd24a/Ddt/Mif	3	negative
GO:0045744	negative regulation of G protein-coupled receptor signaling pathway	2/196	60/23328	0.0906151	0.297091	Grk2/Rgs4	2	negative
GO:0051893	regulation of focal adhesion assembly	2/196	60/23328	0.0906151	0.297091	Actg1/Apod	2	negative
GO:0090109	regulation of cell-substrate junction assembly	2/196	60/23328	0.0906151	0.297091	Actg1/Apod	2	negative
GO:1901616	organic hydroxy compound catabolic process	2/196	60/23328	0.0906151	0.297091	Comt/Moxd1	2	negative
GO:1905517	macrophage migration	2/196	60/23328	0.0906151	0.297091	Ddt/Mif	2	negative
GO:0032496	response to lipopolysaccharide	6/196	368/23328	0.0909768	0.297091	B2m/Gbp2/Ly86/Mif/Nos1/Stat1	6	negative
GO:0060048	cardiac muscle contraction	3/196	127/23328	0.0917607	0.297091	Gaa/Grk2/Scn10a	3	negative
GO:0090090	negative regulation of canonical Wnt signaling pathway	3/196	127/23328	0.0917607	0.297091	Cdh1/Siah2/Tle1	3	negative
GO:1902903	regulation of supramolecular fiber organization	6/196	370/23328	0.09277	0.297091	Actg1/Avil/Cttn/Dctn1/Hspa8/Rgs4	6	negative
GO:0071222	cellular response to lipopolysaccharide	5/196	285/23328	0.0930998	0.297091	B2m/Gbp2/Ly86/Mif/Stat1	5	negative
GO:0006446	regulation of translational initiation	2/196	61/23328	0.0931881	0.297091	Eif4g2/Paip2	2	negative
GO:0007584	response to nutrient	2/196	61/23328	0.0931881	0.297091	Pdia3/Stat1	2	negative
GO:0043244	regulation of protein-containing complex disassembly	3/196	128/23328	0.0934104	0.297091	Avil/Bnip3/Irgm1	3	negative
GO:0061387	regulation of extent of cell growth	3/196	128/23328	0.0934104	0.297091	Cttn/Eif4g2/Lpar3	3	negative
GO:0071706	tumor necrosis factor superfamily cytokine production	3/196	128/23328	0.0934104	0.297091	Cd24a/Ddt/Mif	3	negative
GO:0016236	macroautophagy	4/196	205/23328	0.0948827	0.297091	Bnip3/Irgm1/Map1lc3b/Rnf5	4	negative
GO:0048469	cell maturation	4/196	205/23328	0.0948827	0.297091	Kcnip2/Plp1/Septin4/Tmem79	4	negative
GO:0032273	positive regulation of protein polymerization	3/196	129/23328	0.0950723	0.297091	Cttn/Dctn1/Tppp3	3	negative
GO:0006081	cellular aldehyde metabolic process	2/196	62/23328	0.0957821	0.297091	Aldh1a3/Hagh	2	negative
GO:0010658	striated muscle cell apoptotic process	2/196	62/23328	0.0957821	0.297091	Bnip3/Hspa8	2	negative
GO:0032387	negative regulation of intracellular transport	2/196	62/23328	0.0957821	0.297091	Apod/Snx3	2	negative
GO:0046850	regulation of bone remodeling	2/196	62/23328	0.0957821	0.297091	Cartpt/Syt7	2	negative
GO:0072665	protein localization to vacuole	2/196	62/23328	0.0957821	0.297091	Gga3/Hspa8	2	negative
GO:0098930	axonal transport	2/196	62/23328	0.0957821	0.297091	Ap3b2/Arl8a	2	negative
GO:0031396	regulation of protein ubiquitination	4/196	206/23328	0.0961611	0.297091	Ndfip1/Rps2/Septin4/Siah2	4	negative
GO:0002016	regulation of blood volume by renin-angiotensin	1/196	12/23328	0.0963137	0.297091	Mif	1	negative
GO:0002329	pre-B cell differentiation	1/196	12/23328	0.0963137	0.297091	Cd24a	1	negative
GO:0006123	mitochondrial electron transport, cytochrome c to oxygen	1/196	12/23328	0.0963137	0.297091	Cox5a	1	negative
GO:0006750	glutathione biosynthetic process	1/196	12/23328	0.0963137	0.297091	Hagh	1	negative
GO:0009068	aspartate family amino acid catabolic process	1/196	12/23328	0.0963137	0.297091	Got1	1	negative
GO:0014832	urinary bladder smooth muscle contraction	1/196	12/23328	0.0963137	0.297091	Trpa1	1	negative
GO:0015824	proline transport	1/196	12/23328	0.0963137	0.297091	Slc36a1	1	negative
GO:0019646	aerobic electron transport chain	1/196	12/23328	0.0963137	0.297091	Cox5a	1	negative
GO:0030388	fructose 1,6-bisphosphate metabolic process	1/196	12/23328	0.0963137	0.297091	Aldoc	1	negative
GO:0032825	positive regulation of natural killer cell differentiation	1/196	12/23328	0.0963137	0.297091	Irf1	1	negative
GO:0033240	positive regulation of cellular amine metabolic process	1/196	12/23328	0.0963137	0.297091	Comt	1	negative
GO:0033632	regulation of cell-cell adhesion mediated by integrin	1/196	12/23328	0.0963137	0.297091	Cd24a	1	negative
GO:0036444	calcium import into the mitochondrion	1/196	12/23328	0.0963137	0.297091	Smdt1	1	negative
GO:0042182	ketone catabolic process	1/196	12/23328	0.0963137	0.297091	Hagh	1	negative
GO:0043649	dicarboxylic acid catabolic process	1/196	12/23328	0.0963137	0.297091	Got1	1	negative
GO:0045625	regulation of T-helper 1 cell differentiation	1/196	12/23328	0.0963137	0.297091	Irf1	1	negative
GO:0046462	monoacylglycerol metabolic process	1/196	12/23328	0.0963137	0.297091	Abhd12	1	negative
GO:0048241	epinephrine transport	1/196	12/23328	0.0963137	0.297091	Cartpt	1	negative
GO:0051967	negative regulation of synaptic transmission, glutamatergic	1/196	12/23328	0.0963137	0.297091	Grik1	1	negative
GO:0060159	regulation of dopamine receptor signaling pathway	1/196	12/23328	0.0963137	0.297091	Rgs4	1	negative
GO:0060439	trachea morphogenesis	1/196	12/23328	0.0963137	0.297091	Rspo2	1	negative
GO:0060536	cartilage morphogenesis	1/196	12/23328	0.0963137	0.297091	Rspo2	1	negative
GO:0061744	motor behavior	1/196	12/23328	0.0963137	0.297091	Dctn1	1	negative
GO:0072393	microtubule anchoring at microtubule organizing center	1/196	12/23328	0.0963137	0.297091	Dctn1	1	negative
GO:1902287	semaphorin-plexin signaling pathway involved in axon guidance	1/196	12/23328	0.0963137	0.297091	Plxnc1	1	negative
GO:2000302	positive regulation of synaptic vesicle exocytosis	1/196	12/23328	0.0963137	0.297091	Syt7	1	negative
GO:2000343	positive regulation of chemokine (C-X-C motif) ligand 2 production	1/196	12/23328	0.0963137	0.297091	Mif	1	negative
GO:2000402	negative regulation of lymphocyte migration	1/196	12/23328	0.0963137	0.297091	Apod	1	negative
GO:2001135	regulation of endocytic recycling	1/196	12/23328	0.0963137	0.297091	Ndrg4	1	negative
GO:0015711	organic anion transport	7/196	463/23328	0.0965742	0.297091	Arl6ip5/Grik1/Mif/Nmb/Rgs4/Slc36a1/Slc3a2	7	negative
GO:0007631	feeding behavior	3/196	130/23328	0.0967463	0.297091	Aplp2/Cartpt/Mif	3	negative
GO:0006721	terpenoid metabolic process	2/196	63/23328	0.0983968	0.297091	Aldh1a3/Fdft1	2	negative
GO:0030104	water homeostasis	2/196	63/23328	0.0983968	0.297091	Cdh1/Tmem79	2	negative
GO:0032760	positive regulation of tumor necrosis factor production	2/196	63/23328	0.0983968	0.297091	Ddt/Mif	2	negative
GO:0071260	cellular response to mechanical stimulus	2/196	63/23328	0.0983968	0.297091	Got1/Nos1	2	negative
GO:0150116	regulation of cell-substrate junction organization	2/196	63/23328	0.0983968	0.297091	Actg1/Apod	2	negative
GO:0031623	receptor internalization	3/196	131/23328	0.0984324	0.297091	Grk2/Hpca/Sdcbp	3	negative
GO:0050770	regulation of axonogenesis	4/196	208/23328	0.0987423	0.297091	Cttn/Eif4g2/Lpar3/Plxnc1	4	negative
GO:2000146	negative regulation of cell motility	5/196	291/23328	0.0994748	0.297091	Apod/Cdh1/Ddt/Mif/Ndrg4	5	negative
GO:0008217	regulation of blood pressure	4/196	209/23328	0.100045	0.297091	Cartpt/Mif/Nos1/Plcb3	4	negative
GO:0009991	response to extracellular stimulus	6/196	378/23328	0.100133	0.297091	Cartpt/Comt/Ldha/Map1lc3b/Pdia3/Stat1	6	negative
GO:0009064	glutamine family amino acid metabolic process	2/196	64/23328	0.101031	0.297091	Got1/Nos1	2	negative
GO:0015909	long-chain fatty acid transport	2/196	64/23328	0.101031	0.297091	Mif/Nmb	2	negative
GO:0043331	response to dsRNA	2/196	64/23328	0.101031	0.297091	Slc3a2/Stat1	2	negative
GO:0048008	platelet-derived growth factor receptor signaling pathway	2/196	64/23328	0.101031	0.297091	Apod/Ndrg4	2	negative
GO:1903557	positive regulation of tumor necrosis factor superfamily cytokine production	2/196	64/23328	0.101031	0.297091	Ddt/Mif	2	negative
GO:0050866	negative regulation of cell activation	4/196	210/23328	0.101356	0.297091	Cd24a/Fgg/Irf1/Ndfip1	4	negative
GO:0010498	proteasomal protein catabolic process	7/196	470/23328	0.10241	0.297091	Gpx1/Psma5/Psmb10/Rnf5/Sdcbp/Siah2/Ubb	7	negative
GO:0002275	myeloid cell activation involved in immune response	3/255	92/23328	0.0799637	0.208788	Cplx2/Kit/Ywhaz	3	positive
GO:0046928	regulation of neurotransmitter secretion	3/196	134/23328	0.103561	0.297091	Cplx1/Sncg/Syt7	3	negative
GO:1903038	negative regulation of leukocyte cell-cell adhesion	3/196	134/23328	0.103561	0.297091	Cd24a/Irf1/Ndfip1	3	negative
GO:0046503	glycerolipid catabolic process	2/196	65/23328	0.103686	0.297091	Abhd12/Plcb3	2	negative
GO:0090398	cellular senescence	2/196	65/23328	0.103686	0.297091	B2m/Ypel3	2	negative
GO:0071219	cellular response to molecule of bacterial origin	5/196	295/23328	0.103844	0.297091	B2m/Gbp2/Ly86/Mif/Stat1	5	negative
GO:0072659	protein localization to plasma membrane	5/196	295/23328	0.103844	0.297091	Cdh1/Gga3/Kcnip4/Slc9a3r2/Tmem59	5	negative
GO:0001731	formation of translation preinitiation complex	1/196	13/23328	0.10391	0.297091	Rps2	1	negative
GO:0001778	plasma membrane repair	1/196	13/23328	0.10391	0.297091	Syt7	1	negative
GO:0006007	glucose catabolic process	1/196	13/23328	0.10391	0.297091	Ldha	1	negative
GO:0006521	regulation of cellular amino acid metabolic process	1/196	13/23328	0.10391	0.297091	Comt	1	negative
GO:0007213	G protein-coupled acetylcholine receptor signaling pathway	1/196	13/23328	0.10391	0.297091	Rgs10	1	negative
GO:0009148	pyrimidine nucleoside triphosphate biosynthetic process	1/196	13/23328	0.10391	0.297091	Nme7	1	negative
GO:0009215	purine deoxyribonucleoside triphosphate metabolic process	1/196	13/23328	0.10391	0.297091	Adk	1	negative
GO:0009263	deoxyribonucleotide biosynthetic process	1/196	13/23328	0.10391	0.297091	Adk	1	negative
GO:0010457	centriole-centriole cohesion	1/196	13/23328	0.10391	0.297091	Dctn1	1	negative
GO:0010635	regulation of mitochondrial fusion	1/196	13/23328	0.10391	0.297091	Bnip3	1	negative
GO:0010739	positive regulation of protein kinase A signaling	1/196	13/23328	0.10391	0.297091	Mif	1	negative
GO:0014052	regulation of gamma-aminobutyric acid secretion	1/196	13/23328	0.10391	0.297091	Grik1	1	negative
GO:0032060	bleb assembly	1/196	13/23328	0.10391	0.297091	Lpar3	1	negative
GO:0033280	response to vitamin D	1/196	13/23328	0.10391	0.297091	Pdia3	1	negative
GO:0042136	neurotransmitter biosynthetic process	1/196	13/23328	0.10391	0.297091	Moxd1	1	negative
GO:0042541	hemoglobin biosynthetic process	1/196	13/23328	0.10391	0.297091	Snx3	1	negative
GO:0042761	very long-chain fatty acid biosynthetic process	1/196	13/23328	0.10391	0.297091	Elovl5	1	negative
GO:0043650	dicarboxylic acid biosynthetic process	1/196	13/23328	0.10391	0.297091	Got1	1	negative
GO:0045161	neuronal ion channel clustering	1/196	13/23328	0.10391	0.297091	Kcnip2	1	negative
GO:0045628	regulation of T-helper 2 cell differentiation	1/196	13/23328	0.10391	0.297091	Irf1	1	negative
GO:0045906	negative regulation of vasoconstriction	1/196	13/23328	0.10391	0.297091	Nos1	1	negative
GO:0061052	negative regulation of cell growth involved in cardiac muscle cell development	1/196	13/23328	0.10391	0.297091	Rgs4	1	negative
GO:0070071	proton-transporting two-sector ATPase complex assembly	1/196	13/23328	0.10391	0.297091	Atp5d	1	negative
GO:0070255	regulation of mucus secretion	1/196	13/23328	0.10391	0.297091	Map1lc3b	1	negative
GO:0070914	UV-damage excision repair	1/196	13/23328	0.10391	0.297091	H2aw	1	negative
GO:0071281	cellular response to iron ion	1/196	13/23328	0.10391	0.297091	B2m	1	negative
GO:0071285	cellular response to lithium ion	1/196	13/23328	0.10391	0.297091	Cdh1	1	negative
GO:0071294	cellular response to zinc ion	1/196	13/23328	0.10391	0.297091	Mt1	1	negative
GO:0071295	cellular response to vitamin	1/196	13/23328	0.10391	0.297091	Pdia3	1	negative
GO:0071712	ER-associated misfolded protein catabolic process	1/196	13/23328	0.10391	0.297091	Rnf5	1	negative
GO:0072376	protein activation cascade	1/196	13/23328	0.10391	0.297091	Fgg	1	negative
GO:0086067	AV node cell to bundle of His cell communication	1/196	13/23328	0.10391	0.297091	Scn10a	1	negative
GO:0106072	negative regulation of adenylate cyclase-activating G protein-coupled receptor signaling pathway	1/196	13/23328	0.10391	0.297091	Grk2	1	negative
GO:1901070	guanosine-containing compound biosynthetic process	1/196	13/23328	0.10391	0.297091	Nme7	1	negative
GO:1901096	regulation of autophagosome maturation	1/196	13/23328	0.10391	0.297091	Irgm1	1	negative
GO:1902285	semaphorin-plexin signaling pathway involved in neuron projection guidance	1/196	13/23328	0.10391	0.297091	Plxnc1	1	negative
GO:1904181	positive regulation of membrane depolarization	1/196	13/23328	0.10391	0.297091	Mllt11	1	negative
GO:0051701	interaction with host	3/196	135/23328	0.105294	0.300691	Grk2/Irgm1/Snx3	3	negative
GO:0042982	amyloid precursor protein metabolic process	2/196	66/23328	0.106359	0.30337	Gga3/Itm2c	2	negative
GO:0051402	neuron apoptotic process	5/196	298/23328	0.107183	0.304008	Bnip3/Diablo/Gpx1/Mt1/Nos1	5	negative
GO:0016072	rRNA metabolic process	4/196	215/23328	0.108027	0.304008	Nop10/Rpl7/Trir/Trmt112	4	negative
GO:0048839	inner ear development	4/196	215/23328	0.108027	0.304008	Aldh1a3/Cdh1/H2-K1/Hpca	4	negative
GO:0010721	negative regulation of cell development	6/196	387/23328	0.108776	0.304008	B2m/Cd24a/H2-K1/Itm2c/Rgs4/Rnf10	6	negative
GO:0034728	nucleosome organization	3/196	137/23328	0.108794	0.304008	H2aw/H2bc4/Hjurp	3	negative
GO:0060688	regulation of morphogenesis of a branching structure	2/196	67/23328	0.10905	0.304008	Cdh1/Cpe	2	negative
GO:0070613	regulation of protein processing	2/196	67/23328	0.10905	0.304008	Cdh1/Tmem59	2	negative
GO:0001508	action potential	3/196	138/23328	0.110561	0.304008	Gna14/Scn10a/Trpa1	3	negative
GO:0046165	alcohol biosynthetic process	3/196	138/23328	0.110561	0.304008	Fdft1/Got1/Moxd1	3	negative
GO:0050671	positive regulation of lymphocyte proliferation	3/196	138/23328	0.110561	0.304008	Adk/Cd24a/Mif	3	negative
GO:0017038	protein import	4/196	217/23328	0.11075	0.304008	Apod/Cdh1/Hspa8/Timm23	4	negative
GO:0002091	negative regulation of receptor internalization	1/196	14/23328	0.111443	0.304008	Sdcbp	1	negative
GO:0002638	negative regulation of immunoglobulin production	1/196	14/23328	0.111443	0.304008	Ndfip1	1	negative
GO:0006337	nucleosome disassembly	1/196	14/23328	0.111443	0.304008	H2aw	1	negative
GO:0009151	purine deoxyribonucleotide metabolic process	1/196	14/23328	0.111443	0.304008	Adk	1	negative
GO:0010226	response to lithium ion	1/196	14/23328	0.111443	0.304008	Cdh1	1	negative
GO:0018158	protein oxidation	1/196	14/23328	0.111443	0.304008	Gpx1	1	negative
GO:0019184	nonribosomal peptide biosynthetic process	1/196	14/23328	0.111443	0.304008	Hagh	1	negative
GO:0030497	fatty acid elongation	1/196	14/23328	0.111443	0.304008	Elovl5	1	negative
GO:0032099	negative regulation of appetite	1/196	14/23328	0.111443	0.304008	Cartpt	1	negative
GO:0034116	positive regulation of heterotypic cell-cell adhesion	1/196	14/23328	0.111443	0.304008	Fgg	1	negative
GO:0036498	IRE1-mediated unfolded protein response	1/196	14/23328	0.111443	0.304008	Cops5	1	negative
GO:0042532	negative regulation of tyrosine phosphorylation of STAT protein	1/196	14/23328	0.111443	0.304008	Irf1	1	negative
GO:0042983	amyloid precursor protein biosynthetic process	1/196	14/23328	0.111443	0.304008	Itm2c	1	negative
GO:0042984	regulation of amyloid precursor protein biosynthetic process	1/196	14/23328	0.111443	0.304008	Itm2c	1	negative
GO:0046185	aldehyde catabolic process	1/196	14/23328	0.111443	0.304008	Hagh	1	negative
GO:0048672	positive regulation of collateral sprouting	1/196	14/23328	0.111443	0.304008	Lpar3	1	negative
GO:0048755	branching morphogenesis of a nerve	1/196	14/23328	0.111443	0.304008	Cpe	1	negative
GO:0050667	homocysteine metabolic process	1/196	14/23328	0.111443	0.304008	Comt	1	negative
GO:0070207	protein homotrimerization	1/196	14/23328	0.111443	0.304008	Mif	1	negative
GO:0086069	bundle of His cell to Purkinje myocyte communication	1/196	14/23328	0.111443	0.304008	Scn10a	1	negative
GO:0090331	negative regulation of platelet aggregation	1/196	14/23328	0.111443	0.304008	Fgg	1	negative
GO:1901841	regulation of high voltage-gated calcium channel activity	1/196	14/23328	0.111443	0.304008	Nipsnap2	1	negative
GO:1904396	regulation of neuromuscular junction development	1/196	14/23328	0.111443	0.304008	Dctn1	1	negative
GO:2000232	regulation of rRNA processing	1/196	14/23328	0.111443	0.304008	Trmt112	1	negative
GO:0002712	regulation of B cell mediated immunity	2/196	68/23328	0.11176	0.304008	Cd55/Ndfip1	2	negative
GO:0002921	negative regulation of humoral immune response	1/196	11/23328	0.088653	0.29478	Serping1	1	negative
GO:0007566	embryo implantation	2/196	68/23328	0.11176	0.304008	Cdh1/Tppp3	2	negative
GO:0017156	calcium-ion regulated exocytosis	2/196	68/23328	0.11176	0.304008	Syt5/Syt7	2	negative
GO:0032507	maintenance of protein location in cell	2/196	68/23328	0.11176	0.304008	Chchd10/Grk2	2	negative
GO:0046635	positive regulation of alpha-beta T cell activation	2/196	68/23328	0.11176	0.304008	Cd24a/Irf1	2	negative
GO:1903322	positive regulation of protein modification by small protein conjugation or removal	3/196	139/23328	0.112339	0.305238	Ndfip1/Rps2/Septin4	3	negative
GO:0032946	positive regulation of mononuclear cell proliferation	3/196	140/23328	0.114128	0.308479	Adk/Cd24a/Mif	3	negative
GO:0016239	positive regulation of macroautophagy	2/196	69/23328	0.114487	0.308479	Bnip3/Irgm1	2	negative
GO:0034394	protein localization to cell surface	2/196	69/23328	0.114487	0.308479	Cdh1/Gga3	2	negative
GO:0048146	positive regulation of fibroblast proliferation	2/196	69/23328	0.114487	0.308479	Grk2/Mif	2	negative
GO:0035966	response to topologically incorrect protein	3/196	141/23328	0.115927	0.308479	Cops5/Hspa8/Rnf5	3	negative
GO:0007405	neuroblast proliferation	2/196	70/23328	0.117231	0.308479	Cd24a/Eml1	2	negative
GO:0030888	regulation of B cell proliferation	2/196	70/23328	0.117231	0.308479	Cd24a/Mif	2	negative
GO:1903317	regulation of protein maturation	2/196	70/23328	0.117231	0.308479	Cdh1/Tmem59	2	negative
GO:0030100	regulation of endocytosis	4/196	222/23328	0.117691	0.308479	B2m/Hpca/Sdcbp/Syt7	4	negative
GO:2001056	positive regulation of cysteine-type endopeptidase activity	3/196	142/23328	0.117738	0.308479	Arl6ip5/Diablo/Stat1	3	negative
GO:0070372	regulation of ERK1 and ERK2 cascade	5/196	308/23328	0.118687	0.308479	Atp6v0c/Ddt/Fgg/Mif/Ndrg4	5	negative
GO:0001845	phagolysosome assembly	1/196	15/23328	0.118913	0.308479	Syt7	1	negative
GO:0002862	negative regulation of inflammatory response to antigenic stimulus	1/196	15/23328	0.118913	0.308479	Gpx1	1	negative
GO:0007614	short-term memory	1/196	15/23328	0.118913	0.308479	Comt	1	negative
GO:0009220	pyrimidine ribonucleotide biosynthetic process	1/196	15/23328	0.118913	0.308479	Nme7	1	negative
GO:0014848	urinary tract smooth muscle contraction	1/196	15/23328	0.118913	0.308479	Trpa1	1	negative
GO:0016114	terpenoid biosynthetic process	1/196	15/23328	0.118913	0.308479	Aldh1a3	1	negative
GO:0031340	positive regulation of vesicle fusion	1/196	15/23328	0.118913	0.308479	Syt7	1	negative
GO:0032096	negative regulation of response to food	1/196	15/23328	0.118913	0.308479	Cartpt	1	negative
GO:0032308	positive regulation of prostaglandin secretion	1/196	15/23328	0.118913	0.308479	Mif	1	negative
GO:0042159	lipoprotein catabolic process	1/196	15/23328	0.118913	0.308479	Abhd12	1	negative
GO:0042574	retinal metabolic process	1/196	15/23328	0.118913	0.308479	Aldh1a3	1	negative
GO:0048680	positive regulation of axon regeneration	1/196	15/23328	0.118913	0.308479	Mif	1	negative
GO:0050746	regulation of lipoprotein metabolic process	1/196	15/23328	0.118913	0.308479	Apod	1	negative
GO:0060049	regulation of protein glycosylation	1/196	15/23328	0.118913	0.308479	Tmem59	1	negative
GO:0060330	regulation of response to interferon-gamma	1/196	15/23328	0.118913	0.308479	Irgm1	1	negative
GO:0060334	regulation of interferon-gamma-mediated signaling pathway	1/196	15/23328	0.118913	0.308479	Irgm1	1	negative
GO:0070254	mucus secretion	1/196	15/23328	0.118913	0.308479	Map1lc3b	1	negative
GO:0071280	cellular response to copper ion	1/196	15/23328	0.118913	0.308479	Mt1	1	negative
GO:0090503	RNA phosphodiester bond hydrolysis, exonucleolytic	1/196	15/23328	0.118913	0.308479	Trir	1	negative
GO:0090594	inflammatory response to wounding	1/196	15/23328	0.118913	0.308479	Cd24a	1	negative
GO:0098712	L-glutamate import across plasma membrane	1/196	15/23328	0.118913	0.308479	Arl6ip5	1	negative
GO:0098917	retrograde trans-synaptic signaling	1/196	15/23328	0.118913	0.308479	Nos1	1	negative
GO:0099527	postsynapse to nucleus signaling pathway	1/196	15/23328	0.118913	0.308479	Rnf10	1	negative
GO:0150105	protein localization to cell-cell junction	1/196	15/23328	0.118913	0.308479	Actg1	1	negative
GO:1900121	negative regulation of receptor binding	1/196	15/23328	0.118913	0.308479	B2m	1	negative
GO:1901387	positive regulation of voltage-gated calcium channel activity	1/196	15/23328	0.118913	0.308479	Nipsnap2	1	negative
GO:1902043	positive regulation of extrinsic apoptotic signaling pathway via death domain receptors	1/196	15/23328	0.118913	0.308479	Pea15a	1	negative
GO:1902165	regulation of intrinsic apoptotic signaling pathway in response to DNA damage by p53 class mediator	1/196	15/23328	0.118913	0.308479	Mif	1	negative
GO:1903543	positive regulation of exosomal secretion	1/196	15/23328	0.118913	0.308479	Sdcbp	1	negative
GO:2000811	negative regulation of anoikis	1/196	15/23328	0.118913	0.308479	Tle1	1	negative
GO:2001256	regulation of store-operated calcium entry	1/196	15/23328	0.118913	0.308479	Saraf	1	negative
GO:0051259	protein complex oligomerization	4/196	223/23328	0.119101	0.308634	Aldh1a3/B2m/Mif/Trpa1	4	negative
GO:0002437	inflammatory response to antigenic stimulus	2/196	71/23328	0.119992	0.310273	Cd24a/Gpx1	2	negative
GO:1901796	regulation of signal transduction by p53 class mediator	2/196	71/23328	0.119992	0.310273	Mif/Ubb	2	negative
GO:0045637	regulation of myeloid cell differentiation	4/196	224/23328	0.120519	0.310624	B2m/Cartpt/Ndfip1/Stat1	4	negative
GO:0010508	positive regulation of autophagy	3/196	144/23328	0.12139	0.310624	Bnip3/Irgm1/Tmem59	3	negative
GO:0071333	cellular response to glucose stimulus	3/196	144/23328	0.12139	0.310624	Gpx1/Grk2/Trpa1	3	negative
GO:1901652	response to peptide	6/196	400/23328	0.121915	0.310624	Anxa5/Grk2/Irf1/Nos1/Serpina3g/Stat1	6	negative
GO:0048002	antigen processing and presentation of peptide antigen	2/196	72/23328	0.122769	0.310624	B2m/H2-K1	2	negative
GO:0051453	regulation of intracellular pH	2/196	72/23328	0.122769	0.310624	Atp5b/Atp6v0c	2	negative
GO:0006633	fatty acid biosynthetic process	3/196	145/23328	0.123232	0.310624	Elovl5/Mif/Plp1	3	negative
GO:0043406	positive regulation of MAP kinase activity	4/196	226/23328	0.123377	0.310624	Cartpt/Cd24a/Lpar3/Mif	4	negative
GO:0035637	multicellular organismal signaling	3/196	146/23328	0.125084	0.310624	Cartpt/Scn10a/Trpa1	3	negative
GO:0071331	cellular response to hexose stimulus	3/196	146/23328	0.125084	0.310624	Gpx1/Grk2/Trpa1	3	negative
GO:0002090	regulation of receptor internalization	2/196	73/23328	0.125561	0.310624	Hpca/Sdcbp	2	negative
GO:0021879	forebrain neuron differentiation	2/196	73/23328	0.125561	0.310624	B2m/Ubb	2	negative
GO:0042130	negative regulation of T cell proliferation	2/196	73/23328	0.125561	0.310624	Cd24a/Ndfip1	2	negative
GO:0042274	ribosomal small subunit biogenesis	2/196	73/23328	0.125561	0.310624	mt-Rnr1/Rps2	2	negative
GO:0043627	response to estrogen	2/196	73/23328	0.125561	0.310624	Cd24a/Nos1	2	negative
GO:0016197	endosomal transport	4/196	228/23328	0.126263	0.310624	Dctn1/Gga3/Ndrg4/Snx3	4	negative
GO:0000463	maturation of LSU-rRNA from tricistronic rRNA transcript (SSU-rRNA, 5.8S rRNA, LSU-rRNA)	1/196	16/23328	0.126321	0.310624	Rpl7	1	negative
GO:0002070	epithelial cell maturation	1/196	16/23328	0.126321	0.310624	Tmem79	1	negative
GO:0006103	2-oxoglutarate metabolic process	1/196	16/23328	0.126321	0.310624	Got1	1	negative
GO:0006825	copper ion transport	1/196	16/23328	0.126321	0.310624	Atox1	1	negative
GO:0009147	pyrimidine nucleoside triphosphate metabolic process	1/196	16/23328	0.126321	0.310624	Nme7	1	negative
GO:0009218	pyrimidine ribonucleotide metabolic process	1/196	16/23328	0.126321	0.310624	Nme7	1	negative
GO:0014067	negative regulation of phosphatidylinositol 3-kinase signaling	1/196	16/23328	0.126321	0.310624	Slc9a3r2	1	negative
GO:0018119	peptidyl-cysteine S-nitrosylation	1/196	16/23328	0.126321	0.310624	Nos1	1	negative
GO:0030322	stabilization of membrane potential	1/196	16/23328	0.126321	0.310624	Chchd10	1	negative
GO:0031498	chromatin disassembly	1/196	16/23328	0.126321	0.310624	H2aw	1	negative
GO:0032986	protein-DNA complex disassembly	1/196	16/23328	0.126321	0.310624	H2aw	1	negative
GO:0035751	regulation of lysosomal lumen pH	1/196	16/23328	0.126321	0.310624	Atp6v0c	1	negative
GO:0042308	negative regulation of protein import into nucleus	1/196	16/23328	0.126321	0.310624	Apod	1	negative
GO:0043518	negative regulation of DNA damage response, signal transduction by p53 class mediator	1/196	16/23328	0.126321	0.310624	Mif	1	negative
GO:0043584	nose development	1/196	16/23328	0.126321	0.310624	Aldh1a3	1	negative
GO:0044068	modulation by symbiont of host cellular process	1/196	16/23328	0.126321	0.310624	Irgm1	1	negative
GO:0044827	modulation by host of viral genome replication	1/196	16/23328	0.126321	0.310624	Hspa8	1	negative
GO:0045947	negative regulation of translational initiation	1/196	16/23328	0.126321	0.310624	Paip2	1	negative
GO:0048302	regulation of isotype switching to IgG isotypes	1/196	16/23328	0.126321	0.310624	Ndfip1	1	negative
GO:0048385	regulation of retinoic acid receptor signaling pathway	1/196	16/23328	0.126321	0.310624	Aldh1a3	1	negative
GO:0051938	L-glutamate import	1/196	16/23328	0.126321	0.310624	Arl6ip5	1	negative
GO:0055089	fatty acid homeostasis	1/196	16/23328	0.126321	0.310624	Got1	1	negative
GO:0070572	positive regulation of neuron projection regeneration	1/196	16/23328	0.126321	0.310624	Mif	1	negative
GO:0072567	chemokine (C-X-C motif) ligand 2 production	1/196	16/23328	0.126321	0.310624	Mif	1	negative
GO:0090069	regulation of ribosome biogenesis	1/196	16/23328	0.126321	0.310624	Trmt112	1	negative
GO:0090141	positive regulation of mitochondrial fission	1/196	16/23328	0.126321	0.310624	Bnip3	1	negative
GO:0098885	modification of postsynaptic actin cytoskeleton	1/196	16/23328	0.126321	0.310624	Cttn	1	negative
GO:1902430	negative regulation of amyloid-beta formation	1/196	16/23328	0.126321	0.310624	Gga3	1	negative
GO:1903541	regulation of exosomal secretion	1/196	16/23328	0.126321	0.310624	Sdcbp	1	negative
GO:1904590	negative regulation of protein import	1/196	16/23328	0.126321	0.310624	Apod	1	negative
GO:2000341	regulation of chemokine (C-X-C motif) ligand 2 production	1/196	16/23328	0.126321	0.310624	Mif	1	negative
GO:2000647	negative regulation of stem cell proliferation	1/196	16/23328	0.126321	0.310624	Cd24a	1	negative
GO:0071326	cellular response to monosaccharide stimulus	3/196	147/23328	0.126946	0.311842	Gpx1/Grk2/Trpa1	3	negative
GO:0016485	protein processing	4/196	229/23328	0.127717	0.312412	Cdh1/Cpe/Fgg/Tmem59	4	negative
GO:0034404	nucleobase-containing small molecule biosynthetic process	2/196	74/23328	0.128368	0.312412	Adk/Nme7	2	negative
GO:0042273	ribosomal large subunit biogenesis	2/196	74/23328	0.128368	0.312412	mt-Rnr2/Rpl7	2	negative
GO:2001021	negative regulation of response to DNA damage stimulus	2/196	74/23328	0.128368	0.312412	Mif/Tpt1	2	negative
GO:0050680	negative regulation of epithelial cell proliferation	3/196	148/23328	0.128818	0.312412	B2m/Cdh1/Stat1	3	negative
GO:0006631	fatty acid metabolic process	6/196	408/23328	0.130375	0.312412	Cyb5a/Elovl5/Gpx1/Mif/Plp1/Prkar2b	6	negative
GO:0009116	nucleoside metabolic process	2/196	75/23328	0.131191	0.312412	Adk/Nme7	2	negative
GO:0010507	negative regulation of autophagy	2/196	75/23328	0.131191	0.312412	Eif4g2/Rnf5	2	negative
GO:0034109	homotypic cell-cell adhesion	2/196	75/23328	0.131191	0.312412	Cd24a/Fgg	2	negative
GO:0042306	regulation of protein import into nucleus	2/196	75/23328	0.131191	0.312412	Apod/Cdh1	2	negative
GO:0097755	positive regulation of blood vessel diameter	2/196	75/23328	0.131191	0.312412	Gpx1/Nos1	2	negative
GO:0098661	inorganic anion transmembrane transport	2/196	75/23328	0.131191	0.312412	Slc20a1/Slc25a3	2	negative
GO:0022613	ribonucleoprotein complex biogenesis	6/196	409/23328	0.131451	0.312412	mt-Rnr1/mt-Rnr2/Nop10/Rpl7/Rps2/Trmt112	6	negative
GO:0033157	regulation of intracellular protein transport	4/196	232/23328	0.132121	0.312412	Apod/Cdh1/Hpca/Snx3	4	negative
GO:0061025	membrane fusion	3/196	150/23328	0.132591	0.312412	Cplx1/Snap47/Syt7	3	negative
GO:0071216	cellular response to biotic stimulus	5/196	320/23328	0.133228	0.312412	B2m/Gbp2/Ly86/Mif/Stat1	5	negative
GO:0090150	establishment of protein localization to membrane	4/196	233/23328	0.133603	0.312412	Cplx1/Gga3/Hpca/Snap47	4	negative
GO:0001967	suckling behavior	1/196	17/23328	0.133667	0.312412	Aplp2	1	negative
GO:0002327	immature B cell differentiation	1/196	17/23328	0.133667	0.312412	Cd24a	1	negative
GO:0006968	cellular defense response	1/196	17/23328	0.133667	0.312412	B2m	1	negative
GO:0010713	negative regulation of collagen metabolic process	1/196	17/23328	0.133667	0.312412	Got1	1	negative
GO:0017014	protein nitrosylation	1/196	17/23328	0.133667	0.312412	Nos1	1	negative
GO:0021854	hypothalamus development	1/196	17/23328	0.133667	0.312412	Ubb	1	negative
GO:0031280	negative regulation of cyclase activity	1/196	17/23328	0.133667	0.312412	Hpca	1	negative
GO:0032105	negative regulation of response to extracellular stimulus	1/196	17/23328	0.133667	0.312412	Cartpt	1	negative
GO:0032108	negative regulation of response to nutrient levels	1/196	17/23328	0.133667	0.312412	Cartpt	1	negative
GO:0032230	positive regulation of synaptic transmission, GABAergic	1/196	17/23328	0.133667	0.312412	Grik1	1	negative
GO:0032306	regulation of prostaglandin secretion	1/196	17/23328	0.133667	0.312412	Mif	1	negative
GO:0032402	melanosome transport	1/196	17/23328	0.133667	0.312412	Dctn1	1	negative
GO:0032957	inositol trisphosphate metabolic process	1/196	17/23328	0.133667	0.312412	Plcb3	1	negative
GO:0032966	negative regulation of collagen biosynthetic process	1/196	17/23328	0.133667	0.312412	Got1	1	negative
GO:0033194	response to hydroperoxide	1/196	17/23328	0.133667	0.312412	Gpx1	1	negative
GO:0033623	regulation of integrin activation	1/196	17/23328	0.133667	0.312412	Cd24a	1	negative
GO:0034755	iron ion transmembrane transport	1/196	17/23328	0.133667	0.312412	Nos1	1	negative
GO:0042415	norepinephrine metabolic process	1/196	17/23328	0.133667	0.312412	Moxd1	1	negative
GO:0042756	drinking behavior	1/196	17/23328	0.133667	0.312412	Mif	1	negative
GO:0043374	CD8-positive, alpha-beta T cell differentiation	1/196	17/23328	0.133667	0.312412	Irf1	1	negative
GO:0044794	positive regulation by host of viral process	1/196	17/23328	0.133667	0.312412	Hspa8	1	negative
GO:0045064	T-helper 2 cell differentiation	1/196	17/23328	0.133667	0.312412	Irf1	1	negative
GO:0048291	isotype switching to IgG isotypes	1/196	17/23328	0.133667	0.312412	Ndfip1	1	negative
GO:0051014	actin filament severing	1/196	17/23328	0.133667	0.312412	Avil	1	negative
GO:0051589	negative regulation of neurotransmitter transport	1/196	17/23328	0.133667	0.312412	Nos1	1	negative
GO:0051895	negative regulation of focal adhesion assembly	1/196	17/23328	0.133667	0.312412	Apod	1	negative
GO:0060253	negative regulation of glial cell proliferation	1/196	17/23328	0.133667	0.312412	Rnf10	1	negative
GO:0060973	cell migration involved in heart development	1/196	17/23328	0.133667	0.312412	Ndrg4	1	negative
GO:0070206	protein trimerization	1/196	17/23328	0.133667	0.312412	Mif	1	negative
GO:0150118	negative regulation of cell-substrate junction organization	1/196	17/23328	0.133667	0.312412	Apod	1	negative
GO:1900016	negative regulation of cytokine production involved in inflammatory response	1/196	17/23328	0.133667	0.312412	Apod	1	negative
GO:1902176	negative regulation of oxidative stress-induced intrinsic apoptotic signaling pathway	1/196	17/23328	0.133667	0.312412	Gpx1	1	negative
GO:2000479	regulation of cAMP-dependent protein kinase activity	1/196	17/23328	0.133667	0.312412	Prkar2b	1	negative
GO:0006919	activation of cysteine-type endopeptidase activity involved in apoptotic process	2/196	76/23328	0.134027	0.312648	Diablo/Stat1	2	negative
GO:1901606	alpha-amino acid catabolic process	2/196	76/23328	0.134027	0.312648	Got1/Nos1	2	negative
GO:0008643	carbohydrate transport	3/196	151/23328	0.134492	0.313126	Grk2/Mif/Pea15a	3	negative
GO:0050830	defense response to Gram-positive bacterium	3/196	151/23328	0.134492	0.313126	B2m/Gbp2/H2bc4	3	negative
GO:0060828	regulation of canonical Wnt signaling pathway	4/196	234/23328	0.135092	0.314218	Cdh1/Rspo2/Siah2/Tle1	4	negative
GO:0050729	positive regulation of inflammatory response	3/196	152/23328	0.136403	0.314477	Cd24a/Ddt/Mif	3	negative
GO:0070665	positive regulation of leukocyte proliferation	3/196	152/23328	0.136403	0.314477	Adk/Cd24a/Mif	3	negative
GO:0031334	positive regulation of protein-containing complex assembly	4/196	235/23328	0.136587	0.314477	Cd24a/Cttn/Dctn1/Tppp3	4	negative
GO:0006066	alcohol metabolic process	5/196	323/23328	0.136983	0.314477	Aplp2/Fdft1/Got1/Moxd1/Plcb3	5	negative
GO:0070371	ERK1 and ERK2 cascade	5/196	325/23328	0.139513	0.314477	Atp6v0c/Ddt/Fgg/Mif/Ndrg4	5	negative
GO:0005977	glycogen metabolic process	2/196	78/23328	0.139741	0.314477	Gaa/Gyg	2	negative
GO:0006073	cellular glucan metabolic process	2/196	78/23328	0.139741	0.314477	Gaa/Gyg	2	negative
GO:0044042	glucan metabolic process	2/196	78/23328	0.139741	0.314477	Gaa/Gyg	2	negative
GO:0046718	viral entry into host cell	2/196	78/23328	0.139741	0.314477	Grk2/Snx3	2	negative
GO:0046785	microtubule polymerization	2/196	78/23328	0.139741	0.314477	Dctn1/Tppp3	2	negative
GO:0070228	regulation of lymphocyte apoptotic process	2/196	78/23328	0.139741	0.314477	Cd24a/Mif	2	negative
GO:0072332	intrinsic apoptotic signaling pathway by p53 class mediator	2/196	78/23328	0.139741	0.314477	Mif/Ubb	2	negative
GO:0040013	negative regulation of locomotion	5/196	326/23328	0.140785	0.314477	Apod/Cdh1/Ddt/Mif/Ndrg4	5	negative
GO:0001522	pseudouridine synthesis	1/196	18/23328	0.140951	0.314477	Nop10	1	negative
GO:0002836	positive regulation of response to tumor cell	1/196	18/23328	0.140951	0.314477	Cd24a	1	negative
GO:0002923	regulation of humoral immune response mediated by circulating immunoglobulin	1/196	11/23328	0.088653	0.29478	Cd55	1	negative
GO:0003214	cardiac left ventricle morphogenesis	1/196	18/23328	0.140951	0.314477	Cpe	1	negative
GO:0005980	glycogen catabolic process	1/196	18/23328	0.140951	0.314477	Gaa	1	negative
GO:0006390	mitochondrial transcription	1/196	18/23328	0.140951	0.314477	Chchd10	1	negative
GO:0006851	mitochondrial calcium ion transmembrane transport	1/196	18/23328	0.140951	0.314477	Smdt1	1	negative
GO:0007398	ectoderm development	1/196	18/23328	0.140951	0.314477	Tpt1	1	negative
GO:0009251	glucan catabolic process	1/196	18/23328	0.140951	0.314477	Gaa	1	negative
GO:0009309	amine biosynthetic process	1/196	18/23328	0.140951	0.314477	Moxd1	1	negative
GO:0010801	negative regulation of peptidyl-threonine phosphorylation	1/196	18/23328	0.140951	0.314477	Grk2	1	negative
GO:0021756	striatum development	1/196	18/23328	0.140951	0.314477	Aldh1a3	1	negative
GO:0030150	protein import into mitochondrial matrix	1/196	18/23328	0.140951	0.314477	Timm23	1	negative
GO:0031571	mitotic G1 DNA damage checkpoint	1/196	18/23328	0.140951	0.314477	Dgkz	1	negative
GO:0032401	establishment of melanosome localization	1/196	18/23328	0.140951	0.314477	Dctn1	1	negative
GO:0033631	cell-cell adhesion mediated by integrin	1/196	18/23328	0.140951	0.314477	Cd24a	1	negative
GO:0042401	cellular biogenic amine biosynthetic process	1/196	18/23328	0.140951	0.314477	Moxd1	1	negative
GO:0042407	cristae formation	1/196	18/23328	0.140951	0.314477	Chchd10	1	negative
GO:0042487	regulation of odontogenesis of dentin-containing tooth	1/196	18/23328	0.140951	0.314477	Rspo2	1	negative
GO:0043094	cellular metabolic compound salvage	1/196	18/23328	0.140951	0.314477	Adk	1	negative
GO:0044406	adhesion of symbiont to host	1/196	18/23328	0.140951	0.314477	Gbp2	1	negative
GO:0045779	negative regulation of bone resorption	1/196	18/23328	0.140951	0.314477	Cartpt	1	negative
GO:0048268	clathrin coat assembly	1/196	18/23328	0.140951	0.314477	Clta	1	negative
GO:0051904	pigment granule transport	1/196	18/23328	0.140951	0.314477	Dctn1	1	negative
GO:0060416	response to growth hormone	1/196	18/23328	0.140951	0.314477	Irf1	1	negative
GO:0060576	intestinal epithelial cell development	1/196	18/23328	0.140951	0.314477	Cdh1	1	negative
GO:0099171	presynaptic modulation of chemical synaptic transmission	1/196	18/23328	0.140951	0.314477	Syt7	1	negative
GO:1901317	regulation of flagellated sperm motility	1/196	18/23328	0.140951	0.314477	Anxa5	1	negative
GO:1902992	negative regulation of amyloid precursor protein catabolic process	1/196	18/23328	0.140951	0.314477	Gga3	1	negative
GO:1990000	amyloid fibril formation	1/196	18/23328	0.140951	0.314477	B2m	1	negative
GO:2001185	regulation of CD8-positive, alpha-beta T cell activation	1/196	18/23328	0.140951	0.314477	Irf1	1	negative
GO:0006457	protein folding	3/196	155/23328	0.14219	0.316362	B2m/Hspa8/Pdia3	3	negative
GO:0016482	cytosolic transport	3/196	155/23328	0.14219	0.316362	Dctn1/Snx3/Syt7	3	negative
GO:0071322	cellular response to carbohydrate stimulus	3/196	155/23328	0.14219	0.316362	Gpx1/Grk2/Trpa1	3	negative
GO:0002260	lymphocyte homeostasis	2/196	79/23328	0.142618	0.316729	Cd24a/Mif	2	negative
GO:0051966	regulation of synaptic transmission, glutamatergic	2/196	79/23328	0.142618	0.316729	Dgkz/Grik1	2	negative
GO:0006937	regulation of muscle contraction	3/196	156/23328	0.144137	0.31906	Cttn/Grk2/Scn10a	3	negative
GO:0009267	cellular response to starvation	3/196	156/23328	0.144137	0.31906	Cartpt/Comt/Map1lc3b	3	negative
GO:1903320	regulation of protein modification by small protein conjugation or removal	4/196	240/23328	0.144164	0.31906	Ndfip1/Rps2/Septin4/Siah2	4	negative
GO:0032386	regulation of intracellular transport	5/196	329/23328	0.144634	0.31906	Apod/Cdh1/Hpca/Ndrg4/Snx3	5	negative
GO:0030641	regulation of cellular pH	2/196	80/23328	0.145508	0.31906	Atp5b/Atp6v0c	2	negative
GO:0034637	cellular carbohydrate biosynthetic process	2/196	80/23328	0.145508	0.31906	Got1/Gyg	2	negative
GO:0007204	positive regulation of cytosolic calcium ion concentration	5/196	330/23328	0.145927	0.31906	Cd24a/Lpar3/Nmb/Trpa1/Trpc3	5	negative
GO:0048872	homeostasis of number of cells	5/196	330/23328	0.145927	0.31906	B2m/Cd24a/Mif/Prdx1/Stat1	5	negative
GO:0043484	regulation of RNA splicing	3/196	158/23328	0.148058	0.31906	Hnrnpf/Hspa8/Rps26	3	negative
GO:0051250	negative regulation of lymphocyte activation	3/196	158/23328	0.148058	0.31906	Cd24a/Irf1/Ndfip1	3	negative
GO:0055067	monovalent inorganic cation homeostasis	3/196	158/23328	0.148058	0.31906	Atp5b/Atp6v0c/Comt	3	negative
GO:1903706	regulation of hemopoiesis	6/196	424/23328	0.148111	0.31906	B2m/Cartpt/Cd24a/Irf1/Ndfip1/Stat1	6	negative
GO:0002726	positive regulation of T cell cytokine production	1/196	19/23328	0.148174	0.31906	B2m	1	negative
GO:0006027	glycosaminoglycan catabolic process	1/196	19/23328	0.148174	0.31906	Ids	1	negative
GO:0006525	arginine metabolic process	1/196	19/23328	0.148174	0.31906	Nos1	1	negative
GO:0006622	protein targeting to lysosome	1/196	19/23328	0.148174	0.31906	Hspa8	1	negative
GO:0009200	deoxyribonucleoside triphosphate metabolic process	1/196	19/23328	0.148174	0.31906	Adk	1	negative
GO:0010544	negative regulation of platelet activation	1/196	19/23328	0.148174	0.31906	Fgg	1	negative
GO:0014051	gamma-aminobutyric acid secretion	1/196	19/23328	0.148174	0.31906	Grik1	1	negative
GO:0016486	peptide hormone processing	1/196	19/23328	0.148174	0.31906	Cpe	1	negative
GO:0020027	hemoglobin metabolic process	1/196	19/23328	0.148174	0.31906	Snx3	1	negative
GO:0032823	regulation of natural killer cell differentiation	1/196	19/23328	0.148174	0.31906	Irf1	1	negative
GO:0044247	cellular polysaccharide catabolic process	1/196	19/23328	0.148174	0.31906	Gaa	1	negative
GO:0044783	G1 DNA damage checkpoint	1/196	19/23328	0.148174	0.31906	Dgkz	1	negative
GO:0048148	behavioral response to cocaine	1/196	19/23328	0.148174	0.31906	Nos1	1	negative
GO:0050884	neuromuscular process controlling posture	1/196	19/23328	0.148174	0.31906	Gaa	1	negative
GO:0051350	negative regulation of lyase activity	1/196	19/23328	0.148174	0.31906	Hpca	1	negative
GO:0051905	establishment of pigment granule localization	1/196	19/23328	0.148174	0.31906	Dctn1	1	negative
GO:0002263	cell activation involved in immune response	6/255	289/23328	0.0983863	0.238786	App/Cplx2/Kit/Lgals1/Lgals8/Ywhaz	6	positive
GO:0090201	negative regulation of release of cytochrome c from mitochondria	1/196	19/23328	0.148174	0.31906	Gpx1	1	negative
GO:0097623	potassium ion export across plasma membrane	1/196	19/23328	0.148174	0.31906	Kcnip2	1	negative
GO:0098962	regulation of postsynaptic neurotransmitter receptor activity	1/196	19/23328	0.148174	0.31906	Nptx2	1	negative
GO:1903599	positive regulation of autophagy of mitochondrion	1/196	19/23328	0.148174	0.31906	Bnip3	1	negative
GO:2000641	regulation of early endosome to late endosome transport	1/196	19/23328	0.148174	0.31906	Snx3	1	negative
GO:1904589	regulation of protein import	2/196	81/23328	0.148409	0.31925	Apod/Cdh1	2	negative
GO:0062197	cellular response to chemical stress	5/196	332/23328	0.148527	0.31925	Arl6ip5/Bnip3/Diablo/Gpx1/Prdx1	5	negative
GO:0002698	negative regulation of immune effector process	3/196	134/23328	0.103561	0.297091	Irf1/Ndfip1/Serping1	3	negative
GO:0007569	cell aging	3/196	159/23328	0.150032	0.321542	B2m/Mif/Ypel3	3	negative
GO:0009266	response to temperature stimulus	3/196	159/23328	0.150032	0.321542	Lxn/Nos1/Trpa1	3	negative
GO:0032479	regulation of type I interferon production	2/196	82/23328	0.151322	0.321542	Irf1/Stat1	2	negative
GO:0044409	entry into host	2/196	82/23328	0.151322	0.321542	Grk2/Snx3	2	negative
GO:1901019	regulation of calcium ion transmembrane transporter activity	2/196	82/23328	0.151322	0.321542	Hpca/Nipsnap2	2	negative
GO:0022407	regulation of cell-cell adhesion	6/196	427/23328	0.151554	0.321542	Adk/Cd24a/Cdh1/Fgg/Irf1/Ndfip1	6	negative
GO:0010950	positive regulation of endopeptidase activity	3/196	160/23328	0.152014	0.321542	Arl6ip5/Diablo/Stat1	3	negative
GO:0043583	ear development	4/196	246/23328	0.15347	0.321542	Aldh1a3/Cdh1/H2-K1/Hpca	4	negative
GO:0030178	negative regulation of Wnt signaling pathway	3/196	161/23328	0.154004	0.321542	Cdh1/Siah2/Tle1	3	negative
GO:0021872	forebrain generation of neurons	2/196	83/23328	0.154247	0.321542	B2m/Ubb	2	negative
GO:0032272	negative regulation of protein polymerization	2/196	83/23328	0.154247	0.321542	Avil/Vdac2	2	negative
GO:0042147	retrograde transport, endosome to Golgi	2/196	83/23328	0.154247	0.321542	Dctn1/Snx3	2	negative
GO:0044106	cellular amine metabolic process	2/196	83/23328	0.154247	0.321542	Comt/Moxd1	2	negative
GO:0072384	organelle transport along microtubule	2/196	83/23328	0.154247	0.321542	Ap3b2/Ubb	2	negative
GO:1904427	positive regulation of calcium ion transmembrane transport	2/196	83/23328	0.154247	0.321542	Nipsnap2/Plp1	2	negative
GO:0050768	negative regulation of neurogenesis	5/196	337/23328	0.155115	0.321542	B2m/Cd24a/H2-K1/Itm2c/Rnf10	5	negative
GO:0002755	MyD88-dependent toll-like receptor signaling pathway	1/196	20/23328	0.155337	0.321542	Irf1	1	negative
GO:0006654	phosphatidic acid biosynthetic process	1/196	20/23328	0.155337	0.321542	Dgkz	1	negative
GO:0006828	manganese ion transport	1/196	20/23328	0.155337	0.321542	Trpc3	1	negative
GO:0009067	aspartate family amino acid biosynthetic process	1/196	20/23328	0.155337	0.321542	Got1	1	negative
GO:0016075	rRNA catabolic process	1/196	20/23328	0.155337	0.321542	Trir	1	negative
GO:0030810	positive regulation of nucleotide biosynthetic process	1/196	20/23328	0.155337	0.321542	Nos1	1	negative
GO:0030889	negative regulation of B cell proliferation	1/196	20/23328	0.155337	0.321542	Cd24a	1	negative
GO:0031167	rRNA methylation	1/196	20/23328	0.155337	0.321542	Trmt112	1	negative
GO:0032095	regulation of response to food	1/196	20/23328	0.155337	0.321542	Cartpt	1	negative
GO:0032310	prostaglandin secretion	1/196	20/23328	0.155337	0.321542	Mif	1	negative
GO:0033033	negative regulation of myeloid cell apoptotic process	1/196	20/23328	0.155337	0.321542	Mif	1	negative
GO:0033599	regulation of mammary gland epithelial cell proliferation	1/196	20/23328	0.155337	0.321542	Gpx1	1	negative
GO:0044819	mitotic G1/S transition checkpoint	1/196	20/23328	0.155337	0.321542	Dgkz	1	negative
GO:0045217	cell-cell junction maintenance	1/196	20/23328	0.155337	0.321542	Mpz	1	negative
GO:0045623	negative regulation of T-helper cell differentiation	1/196	20/23328	0.155337	0.321542	Irf1	1	negative
GO:0046851	negative regulation of bone remodeling	1/196	20/23328	0.155337	0.321542	Cartpt	1	negative
GO:0048172	regulation of short-term neuronal synaptic plasticity	1/196	20/23328	0.155337	0.321542	Grik1	1	negative
GO:0048490	anterograde synaptic vesicle transport	1/196	20/23328	0.155337	0.321542	Ap3b2	1	negative
GO:0050965	detection of temperature stimulus involved in sensory perception of pain	1/196	20/23328	0.155337	0.321542	Lxn	1	negative
GO:0071157	negative regulation of cell cycle arrest	1/196	20/23328	0.155337	0.321542	Mif	1	negative
GO:0072520	seminiferous tubule development	1/196	20/23328	0.155337	0.321542	Ubb	1	negative
GO:0099514	synaptic vesicle cytoskeletal transport	1/196	20/23328	0.155337	0.321542	Ap3b2	1	negative
GO:0099517	synaptic vesicle transport along microtubule	1/196	20/23328	0.155337	0.321542	Ap3b2	1	negative
GO:0140448	signaling receptor ligand precursor processing	1/196	20/23328	0.155337	0.321542	Cpe	1	negative
GO:1900373	positive regulation of purine nucleotide biosynthetic process	1/196	20/23328	0.155337	0.321542	Nos1	1	negative
GO:1901028	regulation of mitochondrial outer membrane permeabilization involved in apoptotic signaling pathway	1/196	20/23328	0.155337	0.321542	Chchd10	1	negative
GO:0006720	isoprenoid metabolic process	2/196	84/23328	0.157182	0.323969	Aldh1a3/Fdft1	2	negative
GO:0006942	regulation of striated muscle contraction	2/196	84/23328	0.157182	0.323969	Grk2/Scn10a	2	negative
GO:0022406	membrane docking	2/196	84/23328	0.157182	0.323969	Ndrg4/Snx3	2	negative
GO:0043154	negative regulation of cysteine-type endopeptidase activity involved in apoptotic process	2/196	84/23328	0.157182	0.323969	Gpx1/Siah2	2	negative
GO:0051817	modulation of process of other organism involved in symbiotic interaction	2/196	84/23328	0.157182	0.323969	Hspa8/Irgm1	2	negative
GO:1903169	regulation of calcium ion transmembrane transport	3/196	163/23328	0.15801	0.325395	Hpca/Nipsnap2/Plp1	3	negative
GO:0034976	response to endoplasmic reticulum stress	4/196	249/23328	0.158207	0.325524	Cops5/Pdia3/Rnf5/Serinc3	4	negative
GO:0033135	regulation of peptidyl-serine phosphorylation	3/196	164/23328	0.160024	0.325877	Grk2/Mif/Nos1	3	negative
GO:0046887	positive regulation of hormone secretion	3/196	164/23328	0.160024	0.325877	Fgg/Nmb/Trpa1	3	negative
GO:0002889	regulation of immunoglobulin mediated immune response	2/196	68/23328	0.11176	0.304008	Cd55/Ndfip1	2	negative
GO:0007218	neuropeptide signaling pathway	2/196	85/23328	0.160129	0.325877	Cartpt/Nmb	2	negative
GO:0014910	regulation of smooth muscle cell migration	2/196	85/23328	0.160129	0.325877	Mif/Ndrg4	2	negative
GO:0006606	protein import into nucleus	3/196	165/23328	0.162047	0.325877	Apod/Cdh1/Hspa8	3	negative
GO:0001976	nervous system process involved in regulation of systemic arterial blood pressure	1/196	21/23328	0.16244	0.325877	Mif	1	negative
GO:0002863	positive regulation of inflammatory response to antigenic stimulus	1/196	21/23328	0.16244	0.325877	Cd24a	1	negative
GO:0006071	glycerol metabolic process	1/196	21/23328	0.16244	0.325877	Got1	1	negative
GO:0007035	vacuolar acidification	1/196	21/23328	0.16244	0.325877	Atp6v0c	1	negative
GO:0008210	estrogen metabolic process	1/196	21/23328	0.16244	0.325877	Comt	1	negative
GO:0010039	response to iron ion	1/196	21/23328	0.16244	0.325877	B2m	1	negative
GO:0019430	removal of superoxide radicals	1/196	21/23328	0.16244	0.325877	Prdx1	1	negative
GO:0032305	positive regulation of icosanoid secretion	1/196	21/23328	0.16244	0.325877	Mif	1	negative
GO:0032400	melanosome localization	1/196	21/23328	0.16244	0.325877	Dctn1	1	negative
GO:0033630	positive regulation of cell adhesion mediated by integrin	1/196	21/23328	0.16244	0.325877	Cd24a	1	negative
GO:0034643	establishment of mitochondrion localization, microtubule-mediated	1/196	21/23328	0.16244	0.325877	Ubb	1	negative
GO:0042053	regulation of dopamine metabolic process	1/196	21/23328	0.16244	0.325877	Comt	1	negative
GO:0042219	cellular modified amino acid catabolic process	1/196	21/23328	0.16244	0.325877	Abhd12	1	negative
GO:0042759	long-chain fatty acid biosynthetic process	1/196	21/23328	0.16244	0.325877	Plp1	1	negative
GO:0045063	T-helper 1 cell differentiation	1/196	21/23328	0.16244	0.325877	Irf1	1	negative
GO:0045821	positive regulation of glycolytic process	1/196	21/23328	0.16244	0.325877	Mif	1	negative
GO:0046716	muscle cell cellular homeostasis	1/196	21/23328	0.16244	0.325877	Gaa	1	negative
GO:0047497	mitochondrion transport along microtubule	1/196	21/23328	0.16244	0.325877	Ubb	1	negative
GO:0050966	detection of mechanical stimulus involved in sensory perception of pain	1/196	21/23328	0.16244	0.325877	Trpa1	1	negative
GO:0060055	angiogenesis involved in wound healing	1/196	21/23328	0.16244	0.325877	Gpx1	1	negative
GO:0070230	positive regulation of lymphocyte apoptotic process	1/196	21/23328	0.16244	0.325877	Cd24a	1	negative
GO:1902254	negative regulation of intrinsic apoptotic signaling pathway by p53 class mediator	1/196	21/23328	0.16244	0.325877	Mif	1	negative
GO:2000209	regulation of anoikis	1/196	21/23328	0.16244	0.325877	Tle1	1	negative
GO:2000726	negative regulation of cardiac muscle cell differentiation	1/196	21/23328	0.16244	0.325877	Rgs4	1	negative
GO:0032606	type I interferon production	2/196	86/23328	0.163085	0.326084	Irf1/Stat1	2	negative
GO:0097581	lamellipodium organization	2/196	86/23328	0.163085	0.326084	Avil/Cttn	2	negative
GO:0120192	tight junction assembly	2/196	86/23328	0.163085	0.326084	Actg1/Cdh1	2	negative
GO:1905897	regulation of response to endoplasmic reticulum stress	2/196	86/23328	0.163085	0.326084	Cops5/Serinc3	2	negative
GO:0007565	female pregnancy	3/196	166/23328	0.164077	0.327524	Cdh1/Comt/Tppp3	3	negative
GO:0007596	blood coagulation	3/196	166/23328	0.164077	0.327524	Anxa5/Fgg/Serping1	3	negative
GO:0071375	cellular response to peptide hormone stimulus	4/196	253/23328	0.164606	0.328308	Anxa5/Grk2/Irf1/Stat1	4	negative
GO:0031667	response to nutrient levels	5/196	346/23328	0.167271	0.329039	Cartpt/Comt/Map1lc3b/Pdia3/Stat1	5	negative
GO:0007599	hemostasis	3/196	168/23328	0.168161	0.329039	Anxa5/Fgg/Serping1	3	negative
GO:0006112	energy reserve metabolic process	2/196	88/23328	0.169027	0.329039	Gaa/Gyg	2	negative
GO:0034620	cellular response to unfolded protein	2/196	88/23328	0.169027	0.329039	Cops5/Hspa8	2	negative
GO:0046683	response to organophosphorus	2/196	88/23328	0.169027	0.329039	Stat1/Trpc3	2	negative
GO:0050672	negative regulation of lymphocyte proliferation	2/196	88/23328	0.169027	0.329039	Cd24a/Ndfip1	2	negative
GO:1904063	negative regulation of cation transmembrane transport	2/196	88/23328	0.169027	0.329039	Nos1/Rgs4	2	negative
GO:0000272	polysaccharide catabolic process	1/196	22/23328	0.169483	0.329039	Gaa	1	negative
GO:0002115	store-operated calcium entry	1/196	22/23328	0.169483	0.329039	Saraf	1	negative
GO:0006221	pyrimidine nucleotide biosynthetic process	1/196	22/23328	0.169483	0.329039	Nme7	1	negative
GO:0007141	male meiosis I	1/196	22/23328	0.169483	0.329039	Ubb	1	negative
GO:0010666	positive regulation of cardiac muscle cell apoptotic process	1/196	22/23328	0.169483	0.329039	Bnip3	1	negative
GO:0014912	negative regulation of smooth muscle cell migration	1/196	22/23328	0.169483	0.329039	Ndrg4	1	negative
GO:0015813	L-glutamate transmembrane transport	1/196	22/23328	0.169483	0.329039	Arl6ip5	1	negative
GO:0019320	hexose catabolic process	1/196	22/23328	0.169483	0.329039	Ldha	1	negative
GO:0032366	intracellular sterol transport	1/196	22/23328	0.169483	0.329039	Syt7	1	negative
GO:0032367	intracellular cholesterol transport	1/196	22/23328	0.169483	0.329039	Syt7	1	negative
GO:0035634	response to stilbenoid	1/196	22/23328	0.169483	0.329039	Ifit3	1	negative
GO:0042438	melanin biosynthetic process	1/196	22/23328	0.169483	0.329039	Ddt	1	negative
GO:0045624	positive regulation of T-helper cell differentiation	1/196	22/23328	0.169483	0.329039	Irf1	1	negative
GO:0046597	negative regulation of viral entry into host cell	1/196	22/23328	0.169483	0.329039	Snx3	1	negative
GO:0046641	positive regulation of alpha-beta T cell proliferation	1/196	22/23328	0.169483	0.329039	Cd24a	1	negative
GO:0048261	negative regulation of receptor-mediated endocytosis	1/196	22/23328	0.169483	0.329039	Sdcbp	1	negative
GO:0048857	neural nucleus development	1/196	22/23328	0.169483	0.329039	Aldh1a3	1	negative
GO:0050860	negative regulation of T cell receptor signaling pathway	1/196	22/23328	0.169483	0.329039	Dgkz	1	negative
GO:0051770	positive regulation of nitric-oxide synthase biosynthetic process	1/196	22/23328	0.169483	0.329039	Stat1	1	negative
GO:0051875	pigment granule localization	1/196	22/23328	0.169483	0.329039	Dctn1	1	negative
GO:0060080	inhibitory postsynaptic potential	1/196	22/23328	0.169483	0.329039	Grik1	1	negative
GO:0060438	trachea development	1/196	22/23328	0.169483	0.329039	Rspo2	1	negative
GO:0099170	postsynaptic modulation of chemical synaptic transmission	1/196	22/23328	0.169483	0.329039	Cdh1	1	negative
GO:1900101	regulation of endoplasmic reticulum unfolded protein response	1/196	22/23328	0.169483	0.329039	Cops5	1	negative
GO:1900543	negative regulation of purine nucleotide metabolic process	1/196	22/23328	0.169483	0.329039	Hpca	1	negative
GO:1902307	positive regulation of sodium ion transmembrane transport	1/196	22/23328	0.169483	0.329039	Nos1	1	negative
GO:0051222	positive regulation of protein transport	5/196	348/23328	0.170023	0.32966	Cdh1/Fgg/Hpca/Mif/Trpa1	5	negative
GO:0050817	coagulation	3/196	169/23328	0.170214	0.32966	Anxa5/Fgg/Serping1	3	negative
GO:0051170	import into nucleus	3/196	169/23328	0.170214	0.32966	Apod/Cdh1/Hspa8	3	negative
GO:0006650	glycerophospholipid metabolic process	4/196	257/23328	0.171097	0.331105	Abhd12/Dgkz/Plcb3/Serinc3	4	negative
GO:0032945	negative regulation of mononuclear cell proliferation	2/196	89/23328	0.172011	0.332339	Cd24a/Ndfip1	2	negative
GO:0051702	interaction with symbiont	2/196	89/23328	0.172011	0.332339	Gpx1/Hspa8	2	negative
GO:0031589	cell-substrate adhesion	5/196	351/23328	0.174184	0.333456	Actg1/Apod/Cttn/Epdr1/Fgg	5	negative
GO:0010952	positive regulation of peptidase activity	3/196	171/23328	0.174341	0.333456	Arl6ip5/Diablo/Stat1	3	negative
GO:0032412	regulation of ion transmembrane transporter activity	4/196	259/23328	0.174376	0.333456	Fxyd2/Fxyd7/Hpca/Nipsnap2	4	negative
GO:0045665	negative regulation of neuron differentiation	4/196	259/23328	0.174376	0.333456	B2m/Cd24a/H2-K1/Itm2c	4	negative
GO:0009063	cellular amino acid catabolic process	2/196	90/23328	0.175005	0.333456	Got1/Nos1	2	negative
GO:0022618	ribonucleoprotein complex assembly	3/196	172/23328	0.176416	0.333456	mt-Rnr1/mt-Rnr2/Rps2	3	negative
GO:0002839	positive regulation of immune response to tumor cell	1/196	18/23328	0.140951	0.314477	Cd24a	1	negative
GO:0002834	regulation of response to tumor cell	1/196	23/23328	0.176468	0.333456	Cd24a	1	negative
GO:0061081	positive regulation of myeloid leukocyte cytokine production involved in immune response	1/196	19/23328	0.148174	0.31906	Mif	1	negative
GO:0010663	positive regulation of striated muscle cell apoptotic process	1/196	23/23328	0.176468	0.333456	Bnip3	1	negative
GO:0010996	response to auditory stimulus	1/196	23/23328	0.176468	0.333456	Abhd12	1	negative
GO:0015812	gamma-aminobutyric acid transport	1/196	23/23328	0.176468	0.333456	Grik1	1	negative
GO:0032098	regulation of appetite	1/196	23/23328	0.176468	0.333456	Cartpt	1	negative
GO:0032727	positive regulation of interferon-alpha production	1/196	23/23328	0.176468	0.333456	Stat1	1	negative
GO:0042069	regulation of catecholamine metabolic process	1/196	23/23328	0.176468	0.333456	Comt	1	negative
GO:0043371	negative regulation of CD4-positive, alpha-beta T cell differentiation	1/196	23/23328	0.176468	0.333456	Irf1	1	negative
GO:0045056	transcytosis	1/196	23/23328	0.176468	0.333456	Mal2	1	negative
GO:0045980	negative regulation of nucleotide metabolic process	1/196	23/23328	0.176468	0.333456	Hpca	1	negative
GO:0046473	phosphatidic acid metabolic process	1/196	23/23328	0.176468	0.333456	Dgkz	1	negative
GO:0046931	pore complex assembly	1/196	23/23328	0.176468	0.333456	Atp5g3	1	negative
GO:0050961	detection of temperature stimulus involved in sensory perception	1/196	23/23328	0.176468	0.333456	Lxn	1	negative
GO:0051450	myoblast proliferation	1/196	23/23328	0.176468	0.333456	Gpx1	1	negative
GO:0071276	cellular response to cadmium ion	1/196	23/23328	0.176468	0.333456	Mt1	1	negative
GO:0071450	cellular response to oxygen radical	1/196	23/23328	0.176468	0.333456	Prdx1	1	negative
GO:0071451	cellular response to superoxide	1/196	23/23328	0.176468	0.333456	Prdx1	1	negative
GO:0097062	dendritic spine maintenance	1/196	23/23328	0.176468	0.333456	Cttn	1	negative
GO:0099149	regulation of postsynaptic neurotransmitter receptor internalization	1/196	23/23328	0.176468	0.333456	Hpca	1	negative
GO:1900242	regulation of synaptic vesicle endocytosis	1/196	23/23328	0.176468	0.333456	Syt7	1	negative
GO:0001819	positive regulation of cytokine production	6/196	449/23328	0.177861	0.335825	B2m/Ddt/Grk2/Irf1/Mif/Stat1	6	negative
GO:0120193	tight junction organization	2/196	91/23328	0.178006	0.335836	Actg1/Cdh1	2	negative
GO:0006333	chromatin assembly or disassembly	3/196	173/23328	0.178497	0.336498	H2aw/H2bc4/Hjurp	3	negative
GO:0006643	membrane lipid metabolic process	3/196	174/23328	0.180585	0.337794	Elovl5/Sccpdh/Serinc3	3	negative
GO:0015718	monocarboxylic acid transport	3/196	174/23328	0.180585	0.337794	Grik1/Mif/Nmb	3	negative
GO:0043271	negative regulation of ion transport	3/196	174/23328	0.180585	0.337794	Arl6ip5/Nos1/Rgs4	3	negative
GO:0050730	regulation of peptidyl-tyrosine phosphorylation	4/196	263/23328	0.180999	0.337794	Aplp2/Cd24a/Irf1/Mif	4	negative
GO:0014909	smooth muscle cell migration	2/196	92/23328	0.181016	0.337794	Mif/Ndrg4	2	negative
GO:0055072	iron ion homeostasis	2/196	92/23328	0.181016	0.337794	B2m/Ndfip1	2	negative
GO:0001829	trophectodermal cell differentiation	1/196	24/23328	0.183394	0.337794	Cdh1	1	negative
GO:0002523	leukocyte migration involved in inflammatory response	1/196	24/23328	0.183394	0.337794	Cd24a	1	negative
GO:0002903	negative regulation of B cell apoptotic process	1/196	24/23328	0.183394	0.337794	Mif	1	negative
GO:0006582	melanin metabolic process	1/196	24/23328	0.183394	0.337794	Ddt	1	negative
GO:0007205	protein kinase C-activating G protein-coupled receptor signaling pathway	1/196	24/23328	0.183394	0.337794	Dgkz	1	negative
GO:0015732	prostaglandin transport	1/196	24/23328	0.183394	0.337794	Mif	1	negative
GO:0019400	alditol metabolic process	1/196	24/23328	0.183394	0.337794	Got1	1	negative
GO:0021544	subpallium development	1/196	24/23328	0.183394	0.337794	Aldh1a3	1	negative
GO:0022010	central nervous system myelination	1/196	24/23328	0.183394	0.337794	Plp1	1	negative
GO:0031639	plasminogen activation	1/196	24/23328	0.183394	0.337794	Fgg	1	negative
GO:0031643	positive regulation of myelination	1/196	24/23328	0.183394	0.337794	Rnf10	1	negative
GO:0031670	cellular response to nutrient	1/196	24/23328	0.183394	0.337794	Pdia3	1	negative
GO:0032291	axon ensheathment in central nervous system	1/196	24/23328	0.183394	0.337794	Plp1	1	negative
GO:0043486	histone exchange	1/196	24/23328	0.183394	0.337794	Hjurp	1	negative
GO:0044550	secondary metabolite biosynthetic process	1/196	24/23328	0.183394	0.337794	Ddt	1	negative
GO:0046823	negative regulation of nucleocytoplasmic transport	1/196	24/23328	0.183394	0.337794	Apod	1	negative
GO:0048670	regulation of collateral sprouting	1/196	24/23328	0.183394	0.337794	Lpar3	1	negative
GO:0050765	negative regulation of phagocytosis	1/196	24/23328	0.183394	0.337794	Snx3	1	negative
GO:0051654	establishment of mitochondrion localization	1/196	24/23328	0.183394	0.337794	Ubb	1	negative
GO:0060972	left/right pattern formation	1/196	24/23328	0.183394	0.337794	Nme7	1	negative
GO:0071218	cellular response to misfolded protein	1/196	24/23328	0.183394	0.337794	Rnf5	1	negative
GO:0090330	regulation of platelet aggregation	1/196	24/23328	0.183394	0.337794	Fgg	1	negative
GO:0098869	cellular oxidant detoxification	1/196	24/23328	0.183394	0.337794	Prdx1	1	negative
GO:1903077	negative regulation of protein localization to plasma membrane	1/196	24/23328	0.183394	0.337794	Tmem59	1	negative
GO:0007215	glutamate receptor signaling pathway	2/196	93/23328	0.184034	0.338213	Grik1/Plp1	2	negative
GO:0009308	amine metabolic process	2/196	93/23328	0.184034	0.338213	Comt/Moxd1	2	negative
GO:0062012	regulation of small molecule metabolic process	5/196	358/23328	0.184043	0.338213	Comt/Elovl5/Hpca/Mif/Nos1	5	negative
GO:0010977	negative regulation of neuron projection development	3/196	176/23328	0.184781	0.33931	B2m/H2-K1/Itm2c	3	negative
GO:0060401	cytosolic calcium ion transport	3/196	177/23328	0.186889	0.341304	Smdt1/Trpa1/Trpc3	3	negative
GO:0009408	response to heat	2/196	94/23328	0.187058	0.341304	Nos1/Trpa1	2	negative
GO:0015908	fatty acid transport	2/196	94/23328	0.187058	0.341304	Mif/Nmb	2	negative
GO:0070664	negative regulation of leukocyte proliferation	2/196	94/23328	0.187058	0.341304	Cd24a/Ndfip1	2	negative
GO:0048588	developmental cell growth	4/196	267/23328	0.187705	0.341304	Cttn/Eif4g2/Lpar3/Rgs4	4	negative
GO:0042594	response to starvation	3/196	178/23328	0.189003	0.341304	Cartpt/Comt/Map1lc3b	3	negative
GO:0048193	Golgi vesicle transport	4/196	268/23328	0.189393	0.341304	Gga3/Plcb3/Snx3/Trappc2	4	negative
GO:0000423	mitophagy	1/196	25/23328	0.190262	0.341304	Map1lc3b	1	negative
GO:0002183	cytoplasmic translational initiation	1/196	25/23328	0.190262	0.341304	Rps2	1	negative
GO:0002700	regulation of production of molecular mediator of immune response	3/196	159/23328	0.150032	0.321542	B2m/Mif/Ndfip1	3	negative
GO:0007274	neuromuscular synaptic transmission	1/196	25/23328	0.190262	0.341304	Cd24a	1	negative
GO:0009394	2'-deoxyribonucleotide metabolic process	1/196	25/23328	0.190262	0.341304	Adk	1	negative
GO:0019692	deoxyribose phosphate metabolic process	1/196	25/23328	0.190262	0.341304	Adk	1	negative
GO:0034114	regulation of heterotypic cell-cell adhesion	1/196	25/23328	0.190262	0.341304	Fgg	1	negative
GO:0035813	regulation of renal sodium excretion	1/196	25/23328	0.190262	0.341304	Comt	1	negative
GO:0044003	modulation by symbiont of host process	1/196	25/23328	0.190262	0.341304	Irgm1	1	negative
GO:0046039	GTP metabolic process	1/196	25/23328	0.190262	0.341304	Nme7	1	negative
GO:0046426	negative regulation of receptor signaling pathway via JAK-STAT	1/196	25/23328	0.190262	0.341304	Irf1	1	negative
GO:0046688	response to copper ion	1/196	25/23328	0.190262	0.341304	Mt1	1	negative
GO:0048266	behavioral response to pain	1/196	25/23328	0.190262	0.341304	Grik1	1	negative
GO:0060004	reflex	1/196	25/23328	0.190262	0.341304	Aldh1a3	1	negative
GO:0060295	regulation of cilium movement involved in cell motility	1/196	25/23328	0.190262	0.341304	Anxa5	1	negative
GO:0060575	intestinal epithelial cell differentiation	1/196	25/23328	0.190262	0.341304	Cdh1	1	negative
GO:0071880	adenylate cyclase-activating adrenergic receptor signaling pathway	1/196	25/23328	0.190262	0.341304	Nos1	1	negative
GO:0072528	pyrimidine-containing compound biosynthetic process	1/196	25/23328	0.190262	0.341304	Nme7	1	negative
GO:0086019	cell-cell signaling involved in cardiac conduction	1/196	25/23328	0.190262	0.341304	Scn10a	1	negative
GO:0098743	cell aggregation	1/196	25/23328	0.190262	0.341304	Mpz	1	negative
GO:1901798	positive regulation of signal transduction by p53 class mediator	1/196	25/23328	0.190262	0.341304	Ubb	1	negative
GO:1902019	regulation of cilium-dependent cell motility	1/196	25/23328	0.190262	0.341304	Anxa5	1	negative
GO:1905208	negative regulation of cardiocyte differentiation	1/196	25/23328	0.190262	0.341304	Rgs4	1	negative
GO:2000193	positive regulation of fatty acid transport	1/196	25/23328	0.190262	0.341304	Mif	1	negative
GO:0007051	spindle organization	3/196	179/23328	0.191123	0.342339	Dctn1/Eml1/Tubb5	3	negative
GO:0071826	ribonucleoprotein complex subunit organization	3/196	179/23328	0.191123	0.342339	mt-Rnr1/mt-Rnr2/Rps2	3	negative
GO:1904951	positive regulation of establishment of protein localization	5/196	364/23328	0.192654	0.34329	Cdh1/Fgg/Hpca/Mif/Trpa1	5	negative
GO:0022898	regulation of transmembrane transporter activity	4/196	270/23328	0.192786	0.34329	Fxyd2/Fxyd7/Hpca/Nipsnap2	4	negative
GO:0000075	cell cycle checkpoint	3/196	180/23328	0.193249	0.34329	Dgkz/Pea15a/Zwint	3	negative
GO:1901605	alpha-amino acid metabolic process	3/196	180/23328	0.193249	0.34329	Comt/Got1/Nos1	3	negative
GO:0048167	regulation of synaptic plasticity	5/196	365/23328	0.194103	0.34329	Grik1/Nos1/Paip2/Snap47/Syt7	5	negative
GO:0002718	regulation of cytokine production involved in immune response	2/196	85/23328	0.160129	0.325877	B2m/Mif	2	negative
GO:0009896	positive regulation of catabolic process	6/196	463/23328	0.195506	0.34329	Bnip3/Gga3/Irgm1/Mif/Ndfip1/Tmem59	6	negative
GO:0002027	regulation of heart rate	2/196	97/23328	0.196173	0.34329	Rgs4/Scn10a	2	negative
GO:0006885	regulation of pH	2/196	97/23328	0.196173	0.34329	Atp5b/Atp6v0c	2	negative
GO:0000303	response to superoxide	1/196	26/23328	0.197073	0.34329	Prdx1	1	negative
GO:0003299	muscle hypertrophy in response to stress	1/196	26/23328	0.197073	0.34329	Trpc3	1	negative
GO:0007020	microtubule nucleation	1/196	26/23328	0.197073	0.34329	Dctn1	1	negative
GO:0008053	mitochondrial fusion	1/196	26/23328	0.197073	0.34329	Bnip3	1	negative
GO:0009713	catechol-containing compound biosynthetic process	1/196	26/23328	0.197073	0.34329	Moxd1	1	negative
GO:0010592	positive regulation of lamellipodium assembly	1/196	26/23328	0.197073	0.34329	Avil	1	negative
GO:0014898	cardiac muscle hypertrophy in response to stress	1/196	26/23328	0.197073	0.34329	Trpc3	1	negative
GO:0016082	synaptic vesicle priming	1/196	26/23328	0.197073	0.34329	Snap47	1	negative
GO:0032104	regulation of response to extracellular stimulus	1/196	26/23328	0.197073	0.34329	Cartpt	1	negative
GO:0032107	regulation of response to nutrient levels	1/196	26/23328	0.197073	0.34329	Cartpt	1	negative
GO:0032303	regulation of icosanoid secretion	1/196	26/23328	0.197073	0.34329	Mif	1	negative
GO:0033622	integrin activation	1/196	26/23328	0.197073	0.34329	Cd24a	1	negative
GO:0034453	microtubule anchoring	1/196	26/23328	0.197073	0.34329	Dctn1	1	negative
GO:0042104	positive regulation of activated T cell proliferation	1/196	26/23328	0.197073	0.34329	Cd24a	1	negative
GO:0042423	catecholamine biosynthetic process	1/196	26/23328	0.197073	0.34329	Moxd1	1	negative
GO:0042573	retinoic acid metabolic process	1/196	26/23328	0.197073	0.34329	Aldh1a3	1	negative
GO:0043171	peptide catabolic process	1/196	26/23328	0.197073	0.34329	Cpe	1	negative
GO:0044342	type B pancreatic cell proliferation	1/196	26/23328	0.197073	0.34329	Adk	1	negative
GO:0045723	positive regulation of fatty acid biosynthetic process	1/196	26/23328	0.197073	0.34329	Elovl5	1	negative
GO:0046365	monosaccharide catabolic process	1/196	26/23328	0.197073	0.34329	Ldha	1	negative
GO:0051788	response to misfolded protein	1/196	26/23328	0.197073	0.34329	Rnf5	1	negative
GO:0060065	uterus development	1/196	26/23328	0.197073	0.34329	Cdh1	1	negative
GO:0090344	negative regulation of cell aging	1/196	26/23328	0.197073	0.34329	Mif	1	negative
GO:0090382	phagosome maturation	1/196	26/23328	0.197073	0.34329	Syt7	1	negative
GO:0099010	modification of postsynaptic structure	1/196	26/23328	0.197073	0.34329	Cttn	1	negative
GO:1901380	negative regulation of potassium ion transmembrane transport	1/196	26/23328	0.197073	0.34329	Rgs4	1	negative
GO:1902175	regulation of oxidative stress-induced intrinsic apoptotic signaling pathway	1/196	26/23328	0.197073	0.34329	Gpx1	1	negative
GO:1904376	negative regulation of protein localization to cell periphery	1/196	26/23328	0.197073	0.34329	Tmem59	1	negative
GO:1904893	negative regulation of receptor signaling pathway via STAT	1/196	26/23328	0.197073	0.34329	Irf1	1	negative
GO:0071695	anatomical structure maturation	4/196	273/23328	0.19791	0.344251	Kcnip2/Plp1/Septin4/Tmem79	4	negative
GO:0110053	regulation of actin filament organization	4/196	273/23328	0.19791	0.344251	Actg1/Avil/Cttn/Rgs4	4	negative
GO:0006334	nucleosome assembly	2/196	98/23328	0.199224	0.345786	H2bc4/Hjurp	2	negative
GO:0006892	post-Golgi vesicle-mediated transport	2/196	98/23328	0.199224	0.345786	Gga3/Plcb3	2	negative
GO:1901657	glycosyl compound metabolic process	2/196	98/23328	0.199224	0.345786	Adk/Nme7	2	negative
GO:0007200	phospholipase C-activating G protein-coupled receptor signaling pathway	2/196	99/23328	0.202281	0.34874	Gna14/Lpar3	2	negative
GO:0021761	limbic system development	2/196	99/23328	0.202281	0.34874	Aldh1a3/Ubb	2	negative
GO:0030101	natural killer cell activation	2/196	99/23328	0.202281	0.34874	Irf1/Prdx1	2	negative
GO:0045185	maintenance of protein location	2/196	99/23328	0.202281	0.34874	Chchd10/Grk2	2	negative
GO:0000305	response to oxygen radical	1/196	27/23328	0.203826	0.34874	Prdx1	1	negative
GO:0001956	positive regulation of neurotransmitter secretion	1/196	27/23328	0.203826	0.34874	Syt7	1	negative
GO:0006882	cellular zinc ion homeostasis	1/196	27/23328	0.203826	0.34874	Mt1	1	negative
GO:0010742	macrophage derived foam cell differentiation	1/196	27/23328	0.203826	0.34874	Stat1	1	negative
GO:0014829	vascular associated smooth muscle contraction	1/196	27/23328	0.203826	0.34874	Rap1gds1	1	negative
GO:0014887	cardiac muscle adaptation	1/196	27/23328	0.203826	0.34874	Trpc3	1	negative
GO:0016048	detection of temperature stimulus	1/196	27/23328	0.203826	0.34874	Lxn	1	negative
GO:0035812	renal sodium excretion	1/196	27/23328	0.203826	0.34874	Comt	1	negative
GO:0042908	xenobiotic transport	1/196	27/23328	0.203826	0.34874	Slc36a1	1	negative
GO:0045730	respiratory burst	1/196	27/23328	0.203826	0.34874	Cd24a	1	negative
GO:0046639	negative regulation of alpha-beta T cell differentiation	1/196	27/23328	0.203826	0.34874	Irf1	1	negative
GO:0051443	positive regulation of ubiquitin-protein transferase activity	1/196	27/23328	0.203826	0.34874	Rps2	1	negative
GO:0051767	nitric-oxide synthase biosynthetic process	1/196	27/23328	0.203826	0.34874	Stat1	1	negative
GO:0051769	regulation of nitric-oxide synthase biosynthetic process	1/196	27/23328	0.203826	0.34874	Stat1	1	negative
GO:0070050	neuron cellular homeostasis	1/196	27/23328	0.203826	0.34874	Dctn1	1	negative
GO:1900120	regulation of receptor binding	1/196	27/23328	0.203826	0.34874	B2m	1	negative
GO:0009749	response to glucose	3/196	185/23328	0.203968	0.34874	Gpx1/Grk2/Trpa1	3	negative
GO:0042102	positive regulation of T cell proliferation	2/196	100/23328	0.205342	0.350841	Adk/Cd24a	2	negative
GO:0031349	positive regulation of defense response	4/196	278/23328	0.206543	0.352641	Cd24a/Ddt/Irgm1/Mif	4	negative
GO:0006644	phospholipid metabolic process	5/196	374/23328	0.207314	0.353669	Abhd12/Dgkz/Fdft1/Plcb3/Serinc3	5	negative
GO:0032092	positive regulation of protein binding	2/196	101/23328	0.208409	0.353669	B2m/Map1lc3b	2	negative
GO:0009746	response to hexose	3/196	188/23328	0.210465	0.353669	Gpx1/Grk2/Trpa1	3	negative
GO:0010770	positive regulation of cell morphogenesis involved in differentiation	3/196	188/23328	0.210465	0.353669	Eif4g2/Lpar3/Plxnc1	3	negative
GO:0002347	response to tumor cell	1/196	28/23328	0.210523	0.353669	Cd24a	1	negative
GO:0006026	aminoglycan catabolic process	1/196	28/23328	0.210523	0.353669	Ids	1	negative
GO:0006336	DNA replication-independent nucleosome assembly	1/196	28/23328	0.210523	0.353669	Hjurp	1	negative
GO:0006536	glutamate metabolic process	1/196	28/23328	0.210523	0.353669	Got1	1	negative
GO:0006837	serotonin transport	1/196	28/23328	0.210523	0.353669	Nos1	1	negative
GO:0010460	positive regulation of heart rate	1/196	28/23328	0.210523	0.353669	Rgs4	1	negative
GO:0032469	endoplasmic reticulum calcium ion homeostasis	1/196	28/23328	0.210523	0.353669	Rap1gds1	1	negative
GO:0032647	regulation of interferon-alpha production	1/196	28/23328	0.210523	0.353669	Stat1	1	negative
GO:0045648	positive regulation of erythrocyte differentiation	1/196	28/23328	0.210523	0.353669	Stat1	1	negative
GO:0048596	embryonic camera-type eye morphogenesis	1/196	28/23328	0.210523	0.353669	Aldh1a3	1	negative
GO:0051016	barbed-end actin filament capping	1/196	28/23328	0.210523	0.353669	Avil	1	negative
GO:0055069	zinc ion homeostasis	1/196	28/23328	0.210523	0.353669	Mt1	1	negative
GO:0060445	branching involved in salivary gland morphogenesis	1/196	28/23328	0.210523	0.353669	Cdh1	1	negative
GO:0061436	establishment of skin barrier	1/196	28/23328	0.210523	0.353669	Tmem79	1	negative
GO:0071875	adrenergic receptor signaling pathway	1/196	28/23328	0.210523	0.353669	Nos1	1	negative
GO:0090077	foam cell differentiation	1/196	28/23328	0.210523	0.353669	Stat1	1	negative
GO:1900273	positive regulation of long-term synaptic potentiation	1/196	28/23328	0.210523	0.353669	Nos1	1	negative
GO:1903649	regulation of cytoplasmic transport	1/196	28/23328	0.210523	0.353669	Snx3	1	negative
GO:2000178	negative regulation of neural precursor cell proliferation	1/196	28/23328	0.210523	0.353669	Cd24a	1	negative
GO:0007006	mitochondrial membrane organization	2/196	102/23328	0.211481	0.354783	Bnip3/Chchd10	2	negative
GO:0070227	lymphocyte apoptotic process	2/196	102/23328	0.211481	0.354783	Cd24a/Mif	2	negative
GO:0002695	negative regulation of leukocyte activation	3/196	189/23328	0.21264	0.355692	Cd24a/Irf1/Ndfip1	3	negative
GO:0034284	response to monosaccharide	3/196	189/23328	0.21264	0.355692	Gpx1/Grk2/Trpa1	3	negative
GO:0061136	regulation of proteasomal protein catabolic process	3/196	189/23328	0.21264	0.355692	Gpx1/Sdcbp/Ubb	3	negative
GO:0030004	cellular monovalent inorganic cation homeostasis	2/196	103/23328	0.214558	0.355692	Atp5b/Atp6v0c	2	negative
GO:0044264	cellular polysaccharide metabolic process	2/196	103/23328	0.214558	0.355692	Gaa/Gyg	2	negative
GO:2000300	regulation of synaptic vesicle exocytosis	2/196	103/23328	0.214558	0.355692	Cplx1/Syt7	2	negative
GO:0055002	striated muscle cell development	3/196	190/23328	0.214821	0.355692	Actg1/Gpx1/Rgs4	3	negative
GO:0061351	neural precursor cell proliferation	3/196	191/23328	0.217007	0.355692	Cd24a/Eml1/Trnp1	3	negative
GO:0060070	canonical Wnt signaling pathway	4/196	284/23328	0.217043	0.355692	Cdh1/Rspo2/Siah2/Tle1	4	negative
GO:0001516	prostaglandin biosynthetic process	1/196	29/23328	0.217164	0.355692	Mif	1	negative
GO:0002029	desensitization of G protein-coupled receptor signaling pathway	1/196	29/23328	0.217164	0.355692	Grk2	1	negative
GO:0006220	pyrimidine nucleotide metabolic process	1/196	29/23328	0.217164	0.355692	Nme7	1	negative
GO:0007176	regulation of epidermal growth factor-activated receptor activity	1/196	29/23328	0.217164	0.355692	Aplp2	1	negative
GO:0022401	negative adaptation of signaling pathway	1/196	29/23328	0.217164	0.355692	Grk2	1	negative
GO:0030262	apoptotic nuclear changes	1/196	29/23328	0.217164	0.355692	Cd24a	1	negative
GO:0031116	positive regulation of microtubule polymerization	1/196	29/23328	0.217164	0.355692	Dctn1	1	negative
GO:0031295	T cell costimulation	1/196	29/23328	0.217164	0.355692	Cd24a	1	negative
GO:0033119	negative regulation of RNA splicing	1/196	29/23328	0.217164	0.355692	Rps26	1	negative
GO:0033198	response to ATP	1/196	29/23328	0.217164	0.355692	Trpc3	1	negative
GO:0033273	response to vitamin	1/196	29/23328	0.217164	0.355692	Pdia3	1	negative
GO:0034508	centromere complex assembly	1/196	29/23328	0.217164	0.355692	Hjurp	1	negative
GO:0034724	DNA replication-independent nucleosome organization	1/196	29/23328	0.217164	0.355692	Hjurp	1	negative
GO:0035094	response to nicotine	1/196	29/23328	0.217164	0.355692	B2m	1	negative
GO:0045589	regulation of regulatory T cell differentiation	1/196	29/23328	0.217164	0.355692	Irf1	1	negative
GO:0045761	regulation of adenylate cyclase activity	1/196	29/23328	0.217164	0.355692	Hpca	1	negative
GO:0046457	prostanoid biosynthetic process	1/196	29/23328	0.217164	0.355692	Mif	1	negative
GO:0050858	negative regulation of antigen receptor-mediated signaling pathway	1/196	29/23328	0.217164	0.355692	Dgkz	1	negative
GO:0061050	regulation of cell growth involved in cardiac muscle cell development	1/196	29/23328	0.217164	0.355692	Rgs4	1	negative
GO:0071353	cellular response to interleukin-4	1/196	29/23328	0.217164	0.355692	Rps2	1	negative
GO:0090140	regulation of mitochondrial fission	1/196	29/23328	0.217164	0.355692	Bnip3	1	negative
GO:0090314	positive regulation of protein targeting to membrane	1/196	29/23328	0.217164	0.355692	Hpca	1	negative
GO:1902235	regulation of endoplasmic reticulum stress-induced intrinsic apoptotic signaling pathway	1/196	29/23328	0.217164	0.355692	Serinc3	1	negative
GO:0014074	response to purine-containing compound	2/196	104/23328	0.217638	0.355692	Stat1/Trpc3	2	negative
GO:0019731	antibacterial humoral response	2/196	104/23328	0.217638	0.355692	B2m/H2bc4	2	negative
GO:0046849	bone remodeling	2/196	104/23328	0.217638	0.355692	Cartpt/Syt7	2	negative
GO:0048525	negative regulation of viral process	2/196	104/23328	0.217638	0.355692	Snx3/Stat1	2	negative
GO:0052126	movement in host environment	2/196	104/23328	0.217638	0.355692	Grk2/Snx3	2	negative
GO:1902106	negative regulation of leukocyte differentiation	2/196	104/23328	0.217638	0.355692	Cartpt/Irf1	2	negative
GO:0045619	regulation of lymphocyte differentiation	3/196	192/23328	0.219197	0.357997	Cd24a/Irf1/Ndfip1	3	negative
GO:0000077	DNA damage checkpoint	2/196	105/23328	0.220722	0.36	Dgkz/Pea15a	2	negative
GO:0046634	regulation of alpha-beta T cell activation	2/196	105/23328	0.220722	0.36	Cd24a/Irf1	2	negative
GO:1903305	regulation of regulated secretory pathway	3/196	193/23328	0.221392	0.360157	Cplx1/Syt5/Syt7	3	negative
GO:0000027	ribosomal large subunit assembly	1/196	30/23328	0.22375	0.360157	mt-Rnr2	1	negative
GO:0000470	maturation of LSU-rRNA	1/196	30/23328	0.22375	0.360157	Rpl7	1	negative
GO:0002724	regulation of T cell cytokine production	1/196	30/23328	0.22375	0.360157	B2m	1	negative
GO:0061844	antimicrobial humoral immune response mediated by antimicrobial peptide	3/255	129/23328	0.167752	0.272925	App/Gapdh/Rpl30	3	positive
GO:0006515	protein quality control for misfolded or incompletely synthesized proteins	1/196	30/23328	0.22375	0.360157	Rnf5	1	negative
GO:0006921	cellular component disassembly involved in execution phase of apoptosis	1/196	30/23328	0.22375	0.360157	Cd24a	1	negative
GO:0009262	deoxyribonucleotide metabolic process	1/196	30/23328	0.22375	0.360157	Adk	1	negative
GO:0032607	interferon-alpha production	1/196	30/23328	0.22375	0.360157	Stat1	1	negative
GO:0032816	positive regulation of natural killer cell activation	1/196	30/23328	0.22375	0.360157	Irf1	1	negative
GO:0043372	positive regulation of CD4-positive, alpha-beta T cell differentiation	1/196	30/23328	0.22375	0.360157	Irf1	1	negative
GO:0043457	regulation of cellular respiration	1/196	30/23328	0.22375	0.360157	Bnip3	1	negative
GO:0043951	negative regulation of cAMP-mediated signaling	1/196	30/23328	0.22375	0.360157	Grk2	1	negative
GO:0045671	negative regulation of osteoclast differentiation	1/196	30/23328	0.22375	0.360157	Cartpt	1	negative
GO:0051085	chaperone cofactor-dependent protein refolding	1/196	30/23328	0.22375	0.360157	Hspa8	1	negative
GO:0051957	positive regulation of amino acid transport	1/196	30/23328	0.22375	0.360157	Grik1	1	negative
GO:0061082	myeloid leukocyte cytokine production	1/196	30/23328	0.22375	0.360157	Mif	1	negative
GO:1901068	guanosine-containing compound metabolic process	1/196	30/23328	0.22375	0.360157	Nme7	1	negative
GO:0014812	muscle cell migration	2/196	106/23328	0.223811	0.360157	Mif/Ndrg4	2	negative
GO:0106027	neuron projection organization	2/196	106/23328	0.223811	0.360157	Cttn/Dctn1	2	negative
GO:0002827	positive regulation of T-helper 1 type immune response	1/196	23/23328	0.176468	0.333456	Irf1	1	negative
GO:0048145	regulation of fibroblast proliferation	2/196	107/23328	0.226902	0.363283	Grk2/Mif	2	negative
GO:0050709	negative regulation of protein secretion	2/196	107/23328	0.226902	0.363283	Anxa5/Nos1	2	negative
GO:0042445	hormone metabolic process	3/196	196/23328	0.228003	0.363283	Aldh1a3/Comt/Cpe	3	negative
GO:0048771	tissue remodeling	3/196	196/23328	0.228003	0.363283	Cartpt/Cd24a/Syt7	3	negative
GO:0071902	positive regulation of protein serine/threonine kinase activity	4/196	291/23328	0.229474	0.363283	Cartpt/Cd24a/Lpar3/Mif	4	negative
GO:0008306	associative learning	2/196	108/23328	0.229996	0.363283	Ndrg4/Nptx2	2	negative
GO:0034754	cellular hormone metabolic process	2/196	108/23328	0.229996	0.363283	Aldh1a3/Comt	2	negative
GO:0048661	positive regulation of smooth muscle cell proliferation	2/196	108/23328	0.229996	0.363283	Grk2/Stat1	2	negative
GO:0044706	multi-multicellular organism process	3/196	197/23328	0.230215	0.363283	Cdh1/Comt/Tppp3	3	negative
GO:0000132	establishment of mitotic spindle orientation	1/196	31/23328	0.23028	0.363283	Dctn1	1	negative
GO:0002230	positive regulation of defense response to virus by host	1/196	31/23328	0.23028	0.363283	Stat1	1	negative
GO:0003351	epithelial cilium movement involved in extracellular fluid movement	1/196	31/23328	0.23028	0.363283	Nme7	1	negative
GO:0007097	nuclear migration	1/196	31/23328	0.23028	0.363283	Dctn1	1	negative
GO:0023058	adaptation of signaling pathway	1/196	31/23328	0.23028	0.363283	Grk2	1	negative
GO:0030488	tRNA methylation	1/196	31/23328	0.23028	0.363283	Trmt112	1	negative
GO:0031294	lymphocyte costimulation	1/196	31/23328	0.23028	0.363283	Cd24a	1	negative
GO:0032365	intracellular lipid transport	1/196	31/23328	0.23028	0.363283	Syt7	1	negative
GO:0036037	CD8-positive, alpha-beta T cell activation	1/196	31/23328	0.23028	0.363283	Irf1	1	negative
GO:0042481	regulation of odontogenesis	1/196	31/23328	0.23028	0.363283	Rspo2	1	negative
GO:0043276	anoikis	1/196	31/23328	0.23028	0.363283	Tle1	1	negative
GO:0044062	regulation of excretion	1/196	31/23328	0.23028	0.363283	Comt	1	negative
GO:0044788	modulation by host of viral process	1/196	31/23328	0.23028	0.363283	Hspa8	1	negative
GO:0045932	negative regulation of muscle contraction	1/196	31/23328	0.23028	0.363283	Grk2	1	negative
GO:0070670	response to interleukin-4	1/196	31/23328	0.23028	0.363283	Rps2	1	negative
GO:0086010	membrane depolarization during action potential	1/196	31/23328	0.23028	0.363283	Scn10a	1	negative
GO:0095500	acetylcholine receptor signaling pathway	1/196	31/23328	0.23028	0.363283	Rgs10	1	negative
GO:0098810	neurotransmitter reuptake	1/196	31/23328	0.23028	0.363283	Nos1	1	negative
GO:1901889	negative regulation of cell junction assembly	1/196	31/23328	0.23028	0.363283	Apod	1	negative
GO:1903421	regulation of synaptic vesicle recycling	1/196	31/23328	0.23028	0.363283	Syt7	1	negative
GO:0072593	reactive oxygen species metabolic process	4/196	292/23328	0.231264	0.364596	Bnip3/Gpx1/Nos1/Prdx1	4	negative
GO:0030307	positive regulation of cell growth	3/196	198/23328	0.232431	0.365777	Eif4g2/Lpar3/Sdcbp	3	negative
GO:0001959	regulation of cytokine-mediated signaling pathway	2/196	109/23328	0.233094	0.365777	Cd24a/Irgm1	2	negative
GO:0002837	regulation of immune response to tumor cell	1/196	23/23328	0.176468	0.333456	Cd24a	1	negative
GO:0035249	synaptic transmission, glutamatergic	2/196	109/23328	0.233094	0.365777	Dgkz/Grik1	2	negative
GO:0048144	fibroblast proliferation	2/196	109/23328	0.233094	0.365777	Grk2/Mif	2	negative
GO:0051668	localization within membrane	2/196	109/23328	0.233094	0.365777	Cd24a/Nme7	2	negative
GO:0050714	positive regulation of protein secretion	3/196	199/23328	0.234651	0.365777	Fgg/Mif/Trpa1	3	negative
GO:0051604	protein maturation	4/196	294/23328	0.234855	0.365777	Cdh1/Cpe/Fgg/Tmem59	4	negative
GO:0017015	regulation of transforming growth factor beta receptor signaling pathway	2/196	110/23328	0.236194	0.365777	Got1/Sdcbp	2	negative
GO:0048709	oligodendrocyte differentiation	2/196	110/23328	0.236194	0.365777	Grk2/Plp1	2	negative
GO:2000106	regulation of leukocyte apoptotic process	2/196	110/23328	0.236194	0.365777	Cd24a/Mif	2	negative
GO:0007007	inner mitochondrial membrane organization	1/196	32/23328	0.236756	0.365777	Chchd10	1	negative
GO:0010043	response to zinc ion	1/196	32/23328	0.236756	0.365777	Mt1	1	negative
GO:0010614	negative regulation of cardiac muscle hypertrophy	1/196	32/23328	0.236756	0.365777	Rgs4	1	negative
GO:0010939	regulation of necrotic cell death	1/196	32/23328	0.236756	0.365777	Bnip3	1	negative
GO:0032673	regulation of interleukin-4 production	1/196	32/23328	0.236756	0.365777	Ndfip1	1	negative
GO:0035066	positive regulation of histone acetylation	1/196	32/23328	0.236756	0.365777	Nos1	1	negative
GO:0045577	regulation of B cell differentiation	1/196	32/23328	0.236756	0.365777	Cd24a	1	negative
GO:0048026	positive regulation of mRNA splicing, via spliceosome	1/196	32/23328	0.236756	0.365777	Hspa8	1	negative
GO:0048384	retinoic acid receptor signaling pathway	1/196	32/23328	0.236756	0.365777	Aldh1a3	1	negative
GO:0048668	collateral sprouting	1/196	32/23328	0.236756	0.365777	Lpar3	1	negative
GO:0051590	positive regulation of neurotransmitter transport	1/196	32/23328	0.236756	0.365777	Syt7	1	negative
GO:0055022	negative regulation of cardiac muscle tissue growth	1/196	32/23328	0.236756	0.365777	Rgs4	1	negative
GO:0061117	negative regulation of heart growth	1/196	32/23328	0.236756	0.365777	Rgs4	1	negative
GO:0062125	regulation of mitochondrial gene expression	1/196	32/23328	0.236756	0.365777	Chchd10	1	negative
GO:1901797	negative regulation of signal transduction by p53 class mediator	1/196	32/23328	0.236756	0.365777	Mif	1	negative
GO:1905476	negative regulation of protein localization to membrane	1/196	32/23328	0.236756	0.365777	Tmem59	1	negative
GO:2000352	negative regulation of endothelial cell apoptotic process	1/196	32/23328	0.236756	0.365777	Fgg	1	negative
GO:2000515	negative regulation of CD4-positive, alpha-beta T cell activation	1/196	32/23328	0.236756	0.365777	Irf1	1	negative
GO:0050870	positive regulation of T cell activation	3/196	200/23328	0.236875	0.365777	Adk/Cd24a/Irf1	3	negative
GO:0071805	potassium ion transmembrane transport	3/196	200/23328	0.236875	0.365777	Kcnip2/Kcnip4/Rgs4	3	negative
GO:0099173	postsynapse organization	3/196	200/23328	0.236875	0.365777	Cttn/Dgkz/Hspa8	3	negative
GO:0050792	regulation of viral process	3/196	201/23328	0.239103	0.368805	Hspa8/Snx3/Stat1	3	negative
GO:0001676	long-chain fatty acid metabolic process	2/196	111/23328	0.239296	0.368805	Gpx1/Plp1	2	negative
GO:0008630	intrinsic apoptotic signaling pathway in response to DNA damage	2/196	111/23328	0.239296	0.368805	Mif/Tpt1	2	negative
GO:1903844	regulation of cellular response to transforming growth factor beta stimulus	2/196	112/23328	0.2424	0.370518	Got1/Sdcbp	2	negative
GO:0000186	activation of MAPKK activity	1/196	33/23328	0.243178	0.370518	Cartpt	1	negative
GO:0001779	natural killer cell differentiation	1/196	33/23328	0.243178	0.370518	Irf1	1	negative
GO:0002486	antigen processing and presentation of endogenous peptide antigen via MHC class I via ER pathway, TAP-independent	1/196	33/23328	0.243178	0.370518	H2-K1	1	negative
GO:0003081	regulation of systemic arterial blood pressure by renin-angiotensin	1/196	33/23328	0.243178	0.370518	Mif	1	negative
GO:0007617	mating behavior	1/196	33/23328	0.243178	0.370518	Aplp2	1	negative
GO:0010667	negative regulation of cardiac muscle cell apoptotic process	1/196	33/23328	0.243178	0.370518	Hspa8	1	negative
GO:0021884	forebrain neuron development	1/196	33/23328	0.243178	0.370518	Ubb	1	negative
GO:0031112	positive regulation of microtubule polymerization or depolymerization	1/196	33/23328	0.243178	0.370518	Dctn1	1	negative
GO:0033598	mammary gland epithelial cell proliferation	1/196	33/23328	0.243178	0.370518	Gpx1	1	negative
GO:0045066	regulatory T cell differentiation	1/196	33/23328	0.243178	0.370518	Irf1	1	negative
GO:0045745	positive regulation of G protein-coupled receptor signaling pathway	1/196	33/23328	0.243178	0.370518	Nos1	1	negative
GO:0048240	sperm capacitation	1/196	33/23328	0.243178	0.370518	Septin4	1	negative
GO:0098884	postsynaptic neurotransmitter receptor internalization	1/196	33/23328	0.243178	0.370518	Hpca	1	negative
GO:0140239	postsynaptic endocytosis	1/196	33/23328	0.243178	0.370518	Hpca	1	negative
GO:1902745	positive regulation of lamellipodium organization	1/196	33/23328	0.243178	0.370518	Avil	1	negative
GO:1905144	response to acetylcholine	1/196	33/23328	0.243178	0.370518	Rgs10	1	negative
GO:1905145	cellular response to acetylcholine	1/196	33/23328	0.243178	0.370518	Rgs10	1	negative
GO:0009743	response to carbohydrate	3/196	203/23328	0.243569	0.370879	Gpx1/Grk2/Trpa1	3	negative
GO:1901653	cellular response to peptide	4/196	299/23328	0.243892	0.371137	Anxa5/Grk2/Irf1/Stat1	4	negative
GO:0030516	regulation of axon extension	2/196	113/23328	0.245506	0.373121	Cttn/Eif4g2	2	negative
GO:0031570	DNA integrity checkpoint	2/196	113/23328	0.245506	0.373121	Dgkz/Pea15a	2	negative
GO:0043405	regulation of MAP kinase activity	4/196	301/23328	0.247529	0.373135	Cartpt/Cd24a/Lpar3/Mif	4	negative
GO:0045216	cell-cell junction organization	3/196	205/23328	0.248048	0.373135	Actg1/Cdh1/Mpz	3	negative
GO:0055001	muscle cell development	3/196	205/23328	0.248048	0.373135	Actg1/Gpx1/Rgs4	3	negative
GO:0005976	polysaccharide metabolic process	2/196	114/23328	0.248614	0.373135	Gaa/Gyg	2	negative
GO:0042100	B cell proliferation	2/196	114/23328	0.248614	0.373135	Cd24a/Mif	2	negative
GO:0000038	very long-chain fatty acid metabolic process	1/196	34/23328	0.249545	0.373135	Elovl5	1	negative
GO:0000096	sulfur amino acid metabolic process	1/196	34/23328	0.249545	0.373135	Comt	1	negative
GO:0002476	antigen processing and presentation of endogenous peptide antigen via MHC class Ib	1/196	34/23328	0.249545	0.373135	H2-K1	1	negative
GO:0002484	antigen processing and presentation of endogenous peptide antigen via MHC class I via ER pathway	1/196	34/23328	0.249545	0.373135	H2-K1	1	negative
GO:0003352	regulation of cilium movement	1/196	34/23328	0.249545	0.373135	Anxa5	1	negative
GO:0006858	extracellular transport	1/196	34/23328	0.249545	0.373135	Nme7	1	negative
GO:0014741	negative regulation of muscle hypertrophy	1/196	34/23328	0.249545	0.373135	Rgs4	1	negative
GO:0016073	snRNA metabolic process	1/196	34/23328	0.249545	0.373135	Nop10	1	negative
GO:0032728	positive regulation of interferon-beta production	1/196	34/23328	0.249545	0.373135	Irf1	1	negative
GO:0033032	regulation of myeloid cell apoptotic process	1/196	34/23328	0.249545	0.373135	Mif	1	negative
GO:0043950	positive regulation of cAMP-mediated signaling	1/196	34/23328	0.249545	0.373135	Nos1	1	negative
GO:0044275	cellular carbohydrate catabolic process	1/196	34/23328	0.249545	0.373135	Gaa	1	negative
GO:0044743	protein transmembrane import into intracellular organelle	1/196	34/23328	0.249545	0.373135	Timm23	1	negative
GO:0045070	positive regulation of viral genome replication	1/196	34/23328	0.249545	0.373135	Hspa8	1	negative
GO:0048048	embryonic eye morphogenesis	1/196	34/23328	0.249545	0.373135	Aldh1a3	1	negative
GO:0071634	regulation of transforming growth factor beta production	1/196	34/23328	0.249545	0.373135	Cd24a	1	negative
GO:0090218	positive regulation of lipid kinase activity	1/196	34/23328	0.249545	0.373135	Dgkz	1	negative
GO:0099563	modification of synaptic structure	1/196	34/23328	0.249545	0.373135	Cttn	1	negative
GO:0099633	protein localization to postsynaptic specialization membrane	1/196	34/23328	0.249545	0.373135	Nptx2	1	negative
GO:0099645	neurotransmitter receptor localization to postsynaptic specialization membrane	1/196	34/23328	0.249545	0.373135	Nptx2	1	negative
GO:2000108	positive regulation of leukocyte apoptotic process	1/196	34/23328	0.249545	0.373135	Cd24a	1	negative
GO:0006364	rRNA processing	3/196	206/23328	0.250293	0.374021	Nop10/Rpl7/Trmt112	3	negative
GO:0043087	regulation of GTPase activity	4/196	303/23328	0.251178	0.374665	Plxnc1/Rap1gds1/Rgs10/Rgs4	4	negative
GO:0001776	leukocyte homeostasis	2/196	115/23328	0.251723	0.374665	Cd24a/Mif	2	negative
GO:0008585	female gonad development	2/196	115/23328	0.251723	0.374665	Grk2/Ubb	2	negative
GO:0019079	viral genome replication	2/196	115/23328	0.251723	0.374665	Grk2/Hspa8	2	negative
GO:0019751	polyol metabolic process	2/196	115/23328	0.251723	0.374665	Got1/Plcb3	2	negative
GO:0090100	positive regulation of transmembrane receptor protein serine/threonine kinase signaling pathway	2/196	115/23328	0.251723	0.374665	Got1/Sdcbp	2	negative
GO:0031345	negative regulation of cell projection organization	3/196	207/23328	0.252541	0.374665	B2m/H2-K1/Itm2c	3	negative
GO:0007052	mitotic spindle organization	2/196	116/23328	0.254833	0.374665	Dctn1/Eml1	2	negative
GO:0019882	antigen processing and presentation	2/196	116/23328	0.254833	0.374665	B2m/H2-K1	2	negative
GO:0050954	sensory perception of mechanical stimulus	4/196	305/23328	0.254839	0.374665	Cdh1/Gpx1/Slc9a3r2/Trpa1	4	negative
GO:0043161	proteasome-mediated ubiquitin-dependent protein catabolic process	5/196	405/23328	0.254865	0.374665	Psma5/Psmb10/Rnf5/Sdcbp/Siah2	5	negative
GO:0003016	respiratory system process	1/196	35/23328	0.25586	0.374665	Gaa	1	negative
GO:0006458	'de novo' protein folding	1/196	35/23328	0.25586	0.374665	Hspa8	1	negative
GO:0006623	protein targeting to vacuole	1/196	35/23328	0.25586	0.374665	Hspa8	1	negative
GO:0010591	regulation of lamellipodium assembly	1/196	35/23328	0.25586	0.374665	Avil	1	negative
GO:0016339	calcium-dependent cell-cell adhesion via plasma membrane cell adhesion molecules	1/196	35/23328	0.25586	0.374665	Cdh1	1	negative
GO:0017004	cytochrome complex assembly	1/196	35/23328	0.25586	0.374665	Uqcr10	1	negative
GO:0032094	response to food	1/196	35/23328	0.25586	0.374665	Cartpt	1	negative
GO:0032435	negative regulation of proteasomal ubiquitin-dependent protein catabolic process	1/196	35/23328	0.25586	0.374665	Sdcbp	1	negative
GO:0035116	embryonic hindlimb morphogenesis	1/196	35/23328	0.25586	0.374665	Rspo2	1	negative
GO:0040001	establishment of mitotic spindle localization	1/196	35/23328	0.25586	0.374665	Dctn1	1	negative
GO:0043516	regulation of DNA damage response, signal transduction by p53 class mediator	1/196	35/23328	0.25586	0.374665	Mif	1	negative
GO:0045987	positive regulation of smooth muscle contraction	1/196	35/23328	0.25586	0.374665	Cttn	1	negative
GO:0046686	response to cadmium ion	1/196	35/23328	0.25586	0.374665	Mt1	1	negative
GO:0051084	'de novo' posttranslational protein folding	1/196	35/23328	0.25586	0.374665	Hspa8	1	negative
GO:0051973	positive regulation of telomerase activity	1/196	35/23328	0.25586	0.374665	Parm1	1	negative
GO:0060142	regulation of syncytium formation by plasma membrane fusion	1/196	35/23328	0.25586	0.374665	Stat1	1	negative
GO:0060236	regulation of mitotic spindle organization	1/196	35/23328	0.25586	0.374665	Dctn1	1	negative
GO:0060441	epithelial tube branching involved in lung morphogenesis	1/196	35/23328	0.25586	0.374665	Rspo2	1	negative
GO:0090313	regulation of protein targeting to membrane	1/196	35/23328	0.25586	0.374665	Hpca	1	negative
GO:1900181	negative regulation of protein localization to nucleus	1/196	35/23328	0.25586	0.374665	Apod	1	negative
GO:1902003	regulation of amyloid-beta formation	1/196	35/23328	0.25586	0.374665	Gga3	1	negative
GO:1905898	positive regulation of response to endoplasmic reticulum stress	1/196	35/23328	0.25586	0.374665	Serinc3	1	negative
GO:0098742	cell-cell adhesion via plasma-membrane adhesion molecules	3/196	209/23328	0.257045	0.376172	Cd24a/Cdh1/Mpz	3	negative
GO:0006986	response to unfolded protein	2/196	117/23328	0.257944	0.377257	Cops5/Hspa8	2	negative
GO:0046545	development of primary female sexual characteristics	2/196	118/23328	0.261055	0.378414	Grk2/Ubb	2	negative
GO:0042180	cellular ketone metabolic process	3/196	211/23328	0.261561	0.378414	Comt/Elovl5/Hagh	3	negative
GO:0002418	immune response to tumor cell	1/196	25/23328	0.190262	0.341304	Cd24a	1	negative
GO:0007143	female meiotic nuclear division	1/196	36/23328	0.262121	0.378414	Ubb	1	negative
GO:0010664	negative regulation of striated muscle cell apoptotic process	1/196	36/23328	0.262121	0.378414	Hspa8	1	negative
GO:0031069	hair follicle morphogenesis	1/196	36/23328	0.262121	0.378414	Tmem79	1	negative
GO:0031424	keratinization	1/196	36/23328	0.262121	0.378414	Tmem79	1	negative
GO:0034661	ncRNA catabolic process	1/196	36/23328	0.262121	0.378414	Trir	1	negative
GO:0035115	embryonic forelimb morphogenesis	1/196	36/23328	0.262121	0.378414	Rspo2	1	negative
GO:0042220	response to cocaine	1/196	36/23328	0.262121	0.378414	Nos1	1	negative
GO:0042832	defense response to protozoan	1/196	36/23328	0.262121	0.378414	Gbp2	1	negative
GO:0048169	regulation of long-term neuronal synaptic plasticity	1/196	36/23328	0.262121	0.378414	Grik1	1	negative
GO:0048679	regulation of axon regeneration	1/196	36/23328	0.262121	0.378414	Mif	1	negative
GO:0071604	transforming growth factor beta production	1/196	36/23328	0.262121	0.378414	Cd24a	1	negative
GO:1904707	positive regulation of vascular associated smooth muscle cell proliferation	1/196	36/23328	0.262121	0.378414	Grk2	1	negative
GO:2000191	regulation of fatty acid transport	1/196	36/23328	0.262121	0.378414	Mif	1	negative
GO:2000516	positive regulation of CD4-positive, alpha-beta T cell activation	1/196	36/23328	0.262121	0.378414	Irf1	1	negative
GO:2000758	positive regulation of peptidyl-lysine acetylation	1/196	36/23328	0.262121	0.378414	Nos1	1	negative
GO:2000785	regulation of autophagosome assembly	1/196	36/23328	0.262121	0.378414	Rnf5	1	negative
GO:0016032	viral process	4/196	309/23328	0.262192	0.378414	Grk2/Hspa8/Snx3/Stat1	4	negative
GO:1902105	regulation of leukocyte differentiation	4/196	309/23328	0.262192	0.378414	Cartpt/Cd24a/Irf1/Ndfip1	4	negative
GO:1903037	regulation of leukocyte cell-cell adhesion	4/196	309/23328	0.262192	0.378414	Adk/Cd24a/Irf1/Ndfip1	4	negative
GO:0032970	regulation of actin filament-based process	5/196	410/23328	0.262784	0.37904	Actg1/Avil/Cttn/Nos1/Rgs4	5	negative
GO:0043112	receptor metabolic process	3/196	212/23328	0.263822	0.380123	Grk2/Hpca/Sdcbp	3	negative
GO:0001952	regulation of cell-matrix adhesion	2/196	119/23328	0.264167	0.380123	Actg1/Apod	2	negative
GO:0043534	blood vessel endothelial cell migration	2/196	119/23328	0.264167	0.380123	Atp5b/Gpx1	2	negative
GO:0060759	regulation of response to cytokine stimulus	2/196	119/23328	0.264167	0.380123	Cd24a/Irgm1	2	negative
GO:0009895	negative regulation of catabolic process	4/196	311/23328	0.265885	0.3822	Eif4g2/Rnf5/Sdcbp/Snx3	4	negative
GO:0008361	regulation of cell size	3/196	213/23328	0.266086	0.3822	Cttn/Eif4g2/Lpar3	3	negative
GO:0051651	maintenance of location in cell	3/196	213/23328	0.266086	0.3822	Chchd10/Gaa/Grk2	3	negative
GO:0033559	unsaturated fatty acid metabolic process	2/196	120/23328	0.267279	0.38317	Gpx1/Mif	2	negative
GO:0001782	B cell homeostasis	1/196	37/23328	0.268331	0.38317	Mif	1	negative
GO:0002675	positive regulation of acute inflammatory response	1/196	37/23328	0.268331	0.38317	Mif	1	negative
GO:0007435	salivary gland morphogenesis	1/196	37/23328	0.268331	0.38317	Cdh1	1	negative
GO:0009066	aspartate family amino acid metabolic process	1/196	37/23328	0.268331	0.38317	Got1	1	negative
GO:0051294	establishment of spindle orientation	1/196	37/23328	0.268331	0.38317	Dctn1	1	negative
GO:0051482	positive regulation of cytosolic calcium ion concentration involved in phospholipase C-activating G protein-coupled signaling pathway	1/196	37/23328	0.268331	0.38317	Lpar3	1	negative
GO:0051647	nucleus localization	1/196	37/23328	0.268331	0.38317	Dctn1	1	negative
GO:1990748	cellular detoxification	1/196	37/23328	0.268331	0.38317	Prdx1	1	negative
GO:0071824	protein-DNA complex subunit organization	3/196	214/23328	0.268353	0.38317	H2aw/H2bc4/Hjurp	3	negative
GO:0002688	regulation of leukocyte chemotaxis	2/196	121/23328	0.27039	0.385622	Ddt/Mif	2	negative
GO:0046467	membrane lipid biosynthetic process	2/196	121/23328	0.27039	0.385622	Elovl5/Sccpdh	2	negative
GO:0007249	I-kappaB kinase/NF-kappaB signaling	3/196	215/23328	0.270622	0.385723	Irf1/Stat1/Tle1	3	negative
GO:0031109	microtubule polymerization or depolymerization	2/196	122/23328	0.273502	0.388473	Dctn1/Tppp3	2	negative
GO:1903828	negative regulation of cellular protein localization	2/196	122/23328	0.273502	0.388473	Apod/Tmem59	2	negative
GO:0001953	negative regulation of cell-matrix adhesion	1/196	38/23328	0.274488	0.388473	Apod	1	negative
GO:0010543	regulation of platelet activation	1/196	38/23328	0.274488	0.388473	Fgg	1	negative
GO:0014002	astrocyte development	1/196	38/23328	0.274488	0.388473	Plp1	1	negative
GO:0032228	regulation of synaptic transmission, GABAergic	1/196	38/23328	0.274488	0.388473	Grik1	1	negative
GO:0033238	regulation of cellular amine metabolic process	1/196	38/23328	0.274488	0.388473	Comt	1	negative
GO:0045622	regulation of T-helper cell differentiation	1/196	38/23328	0.274488	0.388473	Irf1	1	negative
GO:0045684	positive regulation of epidermis development	1/196	38/23328	0.274488	0.388473	Tmem79	1	negative
GO:0051452	intracellular pH reduction	1/196	38/23328	0.274488	0.388473	Atp6v0c	1	negative
GO:0086065	cell communication involved in cardiac conduction	1/196	38/23328	0.274488	0.388473	Scn10a	1	negative
GO:0110111	negative regulation of animal organ morphogenesis	1/196	38/23328	0.274488	0.388473	Rspo2	1	negative
GO:0002685	regulation of leukocyte migration	3/196	217/23328	0.275165	0.389204	Apod/Ddt/Mif	3	negative
GO:0032103	positive regulation of response to external stimulus	5/196	418/23328	0.275571	0.389548	Cd24a/Ddt/Irgm1/Ly86/Mif	5	negative
GO:0051261	protein depolymerization	2/196	123/23328	0.276613	0.390792	Avil/Hspa8	2	negative
GO:0043903	regulation of symbiotic process	3/196	218/23328	0.27744	0.391731	Hspa8/Snx3/Stat1	3	negative
GO:0003073	regulation of systemic arterial blood pressure	2/196	124/23328	0.279723	0.393643	Mif/Plcb3	2	negative
GO:0032411	positive regulation of transporter activity	2/196	124/23328	0.279723	0.393643	Nipsnap2/Syngr3	2	negative
GO:0090277	positive regulation of peptide hormone secretion	2/196	124/23328	0.279723	0.393643	Fgg/Trpa1	2	negative
GO:0006998	nuclear envelope organization	1/196	39/23328	0.280593	0.393643	Dctn1	1	negative
GO:0032735	positive regulation of interleukin-12 production	1/196	39/23328	0.280593	0.393643	Irf1	1	negative
GO:0032781	positive regulation of ATPase activity	1/196	39/23328	0.280593	0.393643	Dynll2	1	negative
GO:0033028	myeloid cell apoptotic process	1/196	39/23328	0.280593	0.393643	Mif	1	negative
GO:0042398	cellular modified amino acid biosynthetic process	1/196	39/23328	0.280593	0.393643	Hagh	1	negative
GO:0050715	positive regulation of cytokine secretion	1/196	39/23328	0.280593	0.393643	Mif	1	negative
GO:0060251	regulation of glial cell proliferation	1/196	39/23328	0.280593	0.393643	Rnf10	1	negative
GO:0090224	regulation of spindle organization	1/196	39/23328	0.280593	0.393643	Dctn1	1	negative
GO:0044282	small molecule catabolic process	4/196	320/23328	0.282614	0.396248	Got1/Hagh/Ldha/Nos1	4	negative
GO:0019058	viral life cycle	3/196	221/23328	0.284276	0.396363	Grk2/Hspa8/Snx3	3	negative
GO:1903039	positive regulation of leukocyte cell-cell adhesion	3/196	221/23328	0.284276	0.396363	Adk/Cd24a/Irf1	3	negative
GO:1903050	regulation of proteolysis involved in cellular protein catabolic process	3/196	221/23328	0.284276	0.396363	Gpx1/Sdcbp/Ubb	3	negative
GO:0050863	regulation of T cell activation	4/196	321/23328	0.284484	0.396363	Adk/Cd24a/Irf1/Ndfip1	4	negative
GO:0046822	regulation of nucleocytoplasmic transport	2/196	126/23328	0.285941	0.396363	Apod/Cdh1	2	negative
GO:0120254	olefinic compound metabolic process	2/196	126/23328	0.285941	0.396363	Aldh1a3/Gpx1	2	negative
GO:0018108	peptidyl-tyrosine phosphorylation	4/196	322/23328	0.286355	0.396363	Aplp2/Cd24a/Irf1/Mif	4	negative
GO:0043547	positive regulation of GTPase activity	3/196	222/23328	0.286558	0.396363	Rap1gds1/Rgs10/Rgs4	3	negative
GO:0001562	response to protozoan	1/196	40/23328	0.286648	0.396363	Gbp2	1	negative
GO:0003009	skeletal muscle contraction	1/196	40/23328	0.286648	0.396363	Gaa	1	negative
GO:0009409	response to cold	1/196	40/23328	0.286648	0.396363	Trpa1	1	negative
GO:0031076	embryonic camera-type eye development	1/196	40/23328	0.286648	0.396363	Aldh1a3	1	negative
GO:0032633	interleukin-4 production	1/196	40/23328	0.286648	0.396363	Ndfip1	1	negative
GO:0043001	Golgi to plasma membrane protein transport	1/196	40/23328	0.286648	0.396363	Gga3	1	negative
GO:0046006	regulation of activated T cell proliferation	1/196	40/23328	0.286648	0.396363	Cd24a	1	negative
GO:0048741	skeletal muscle fiber development	1/196	40/23328	0.286648	0.396363	Gpx1	1	negative
GO:0060337	type I interferon signaling pathway	1/196	40/23328	0.286648	0.396363	Stat1	1	negative
GO:0070570	regulation of neuron projection regeneration	1/196	40/23328	0.286648	0.396363	Mif	1	negative
GO:0071357	cellular response to type I interferon	1/196	40/23328	0.286648	0.396363	Stat1	1	negative
GO:0071542	dopaminergic neuron differentiation	1/196	40/23328	0.286648	0.396363	Rspo2	1	negative
GO:0097009	energy homeostasis	1/196	40/23328	0.286648	0.396363	Ubb	1	negative
GO:0099590	neurotransmitter receptor internalization	1/196	40/23328	0.286648	0.396363	Hpca	1	negative
GO:1901021	positive regulation of calcium ion transmembrane transporter activity	1/196	40/23328	0.286648	0.396363	Nipsnap2	1	negative
GO:1902692	regulation of neuroblast proliferation	1/196	40/23328	0.286648	0.396363	Cd24a	1	negative
GO:0034329	cell junction assembly	5/196	426/23328	0.288485	0.398445	Actg1/Apod/Cdh1/Cttn/Sdcbp	5	negative
GO:0072594	establishment of protein localization to organelle	5/196	426/23328	0.288485	0.398445	Apod/Cdh1/Hpca/Hspa8/Timm23	5	negative
GO:0042157	lipoprotein metabolic process	2/196	127/23328	0.289048	0.398993	Abhd12/Apod	2	negative
GO:0018212	peptidyl-tyrosine modification	4/196	325/23328	0.291979	0.400751	Aplp2/Cd24a/Irf1/Mif	4	negative
GO:0002369	T cell cytokine production	1/196	41/23328	0.292652	0.400751	B2m	1	negative
GO:0007431	salivary gland development	1/196	41/23328	0.292652	0.400751	Cdh1	1	negative
GO:0034205	amyloid-beta formation	1/196	41/23328	0.292652	0.400751	Gga3	1	negative
GO:0045022	early endosome to late endosome transport	1/196	41/23328	0.292652	0.400751	Snx3	1	negative
GO:0045806	negative regulation of endocytosis	1/196	41/23328	0.292652	0.400751	Sdcbp	1	negative
GO:0046461	neutral lipid catabolic process	1/196	41/23328	0.292652	0.400751	Abhd12	1	negative
GO:0046464	acylglycerol catabolic process	1/196	41/23328	0.292652	0.400751	Abhd12	1	negative
GO:0048730	epidermis morphogenesis	1/196	41/23328	0.292652	0.400751	Tmem79	1	negative
GO:0051693	actin filament capping	1/196	41/23328	0.292652	0.400751	Avil	1	negative
GO:0071364	cellular response to epidermal growth factor stimulus	1/196	41/23328	0.292652	0.400751	Grk2	1	negative
GO:0086009	membrane repolarization	1/196	41/23328	0.292652	0.400751	Kcnip2	1	negative
GO:0098801	regulation of renal system process	1/196	41/23328	0.292652	0.400751	Comt	1	negative
GO:1902991	regulation of amyloid precursor protein catabolic process	1/196	41/23328	0.292652	0.400751	Gga3	1	negative
GO:0006690	icosanoid metabolic process	2/196	129/23328	0.295257	0.4034	Gpx1/Mif	2	negative
GO:0033138	positive regulation of peptidyl-serine phosphorylation	2/196	129/23328	0.295257	0.4034	Mif/Nos1	2	negative
GO:0046434	organophosphate catabolic process	2/196	129/23328	0.295257	0.4034	Abhd12/Plcb3	2	negative
GO:0045088	regulation of innate immune response	3/196	181/23328	0.195381	0.34329	Irf1/Irgm1/Serping1	3	negative
GO:0021700	developmental maturation	4/196	327/23328	0.295737	0.403828	Kcnip2/Plp1/Septin4/Tmem79	4	negative
GO:0008203	cholesterol metabolic process	2/196	130/23328	0.298358	0.405444	Aplp2/Fdft1	2	negative
GO:0042177	negative regulation of protein catabolic process	2/196	130/23328	0.298358	0.405444	Sdcbp/Snx3	2	negative
GO:0002366	leukocyte activation involved in immune response	5/255	285/23328	0.202661	0.293431	Cplx2/Kit/Lgals1/Lgals8/Ywhaz	5	positive
GO:0010765	positive regulation of sodium ion transport	1/196	42/23328	0.298605	0.405444	Nos1	1	negative
GO:0045191	regulation of isotype switching	1/196	42/23328	0.298605	0.405444	Ndfip1	1	negative
GO:0051154	negative regulation of striated muscle cell differentiation	1/196	42/23328	0.298605	0.405444	Rgs4	1	negative
GO:0072348	sulfur compound transport	1/196	42/23328	0.298605	0.405444	Slc36a1	1	negative
GO:0072583	clathrin-dependent endocytosis	1/196	42/23328	0.298605	0.405444	Clta	1	negative
GO:1900077	negative regulation of cellular response to insulin stimulus	1/196	42/23328	0.298605	0.405444	Grk2	1	negative
GO:2000008	regulation of protein localization to cell surface	1/196	42/23328	0.298605	0.405444	Cdh1	1	negative
GO:0002761	regulation of myeloid leukocyte differentiation	2/196	131/23328	0.301458	0.408626	Cartpt/Ndfip1	2	negative
GO:0006665	sphingolipid metabolic process	2/196	131/23328	0.301458	0.408626	Elovl5/Serinc3	2	negative
GO:0007093	mitotic cell cycle checkpoint	2/196	131/23328	0.301458	0.408626	Dgkz/Zwint	2	negative
GO:0045785	positive regulation of cell adhesion	5/196	435/23328	0.303144	0.408683	Adk/Cd24a/Cdh1/Fgg/Irf1	5	negative
GO:0003298	physiological muscle hypertrophy	1/196	43/23328	0.304509	0.408683	Rgs4	1	negative
GO:0003301	physiological cardiac muscle hypertrophy	1/196	43/23328	0.304509	0.408683	Rgs4	1	negative
GO:0014003	oligodendrocyte development	1/196	43/23328	0.304509	0.408683	Plp1	1	negative
GO:0033059	cellular pigmentation	1/196	43/23328	0.304509	0.408683	Dctn1	1	negative
GO:0035774	positive regulation of insulin secretion involved in cellular response to glucose stimulus	1/196	43/23328	0.304509	0.408683	Trpa1	1	negative
GO:0042304	regulation of fatty acid biosynthetic process	1/196	43/23328	0.304509	0.408683	Elovl5	1	negative
GO:0042771	intrinsic apoptotic signaling pathway in response to DNA damage by p53 class mediator	1/196	43/23328	0.304509	0.408683	Mif	1	negative
GO:0045851	pH reduction	1/196	43/23328	0.304509	0.408683	Atp6v0c	1	negative
GO:0046326	positive regulation of glucose import	1/196	43/23328	0.304509	0.408683	Mif	1	negative
GO:0046636	negative regulation of alpha-beta T cell activation	1/196	43/23328	0.304509	0.408683	Irf1	1	negative
GO:0050685	positive regulation of mRNA processing	1/196	43/23328	0.304509	0.408683	Hspa8	1	negative
GO:0055026	negative regulation of cardiac muscle tissue development	1/196	43/23328	0.304509	0.408683	Rgs4	1	negative
GO:0061049	cell growth involved in cardiac muscle cell development	1/196	43/23328	0.304509	0.408683	Rgs4	1	negative
GO:0098927	vesicle-mediated transport between endosomal compartments	1/196	43/23328	0.304509	0.408683	Snx3	1	negative
GO:1901381	positive regulation of potassium ion transmembrane transport	1/196	43/23328	0.304509	0.408683	Kcnip2	1	negative
GO:0009582	detection of abiotic stimulus	2/196	132/23328	0.304555	0.408683	Lxn/Trpa1	2	negative
GO:0010469	regulation of signaling receptor activity	2/196	132/23328	0.304555	0.408683	Aplp2/Nptx2	2	negative
GO:0002793	positive regulation of peptide secretion	3/196	230/23328	0.304861	0.408865	Fgg/Mif/Trpa1	3	negative
GO:0043393	regulation of protein binding	3/196	231/23328	0.307153	0.41171	Aplp2/B2m/Map1lc3b	3	negative
GO:0009581	detection of external stimulus	2/196	133/23328	0.30765	0.412146	Lxn/Trpa1	2	negative
GO:0001558	regulation of cell growth	5/196	438/23328	0.308057	0.412233	Cttn/Eif4g2/Lpar3/Rgs4/Sdcbp	5	negative
GO:0050673	epithelial cell proliferation	5/196	438/23328	0.308057	0.412233	Adk/B2m/Cdh1/Gpx1/Stat1	5	negative
GO:0032872	regulation of stress-activated MAPK cascade	3/196	232/23328	0.309446	0.412339	Arl6ip5/Cops5/Prdx1	3	negative
GO:0000959	mitochondrial RNA metabolic process	1/196	44/23328	0.310363	0.412339	Chchd10	1	negative
GO:0005978	glycogen biosynthetic process	1/196	44/23328	0.310363	0.412339	Gyg	1	negative
GO:0009250	glucan biosynthetic process	1/196	44/23328	0.310363	0.412339	Gyg	1	negative
GO:0014904	myotube cell development	1/196	44/23328	0.310363	0.412339	Gpx1	1	negative
GO:0033628	regulation of cell adhesion mediated by integrin	1/196	44/23328	0.310363	0.412339	Cd24a	1	negative
GO:0043403	skeletal muscle tissue regeneration	1/196	44/23328	0.310363	0.412339	Gpx1	1	negative
GO:0045823	positive regulation of heart contraction	1/196	44/23328	0.310363	0.412339	Rgs4	1	negative
GO:0046621	negative regulation of organ growth	1/196	44/23328	0.310363	0.412339	Rgs4	1	negative
GO:0050691	regulation of defense response to virus by host	1/196	44/23328	0.310363	0.412339	Stat1	1	negative
GO:0070849	response to epidermal growth factor	1/196	44/23328	0.310363	0.412339	Grk2	1	negative
GO:0097237	cellular response to toxic substance	1/196	44/23328	0.310363	0.412339	Prdx1	1	negative
GO:1901998	toxin transport	1/196	44/23328	0.310363	0.412339	Bnip3	1	negative
GO:0030177	positive regulation of Wnt signaling pathway	2/196	135/23328	0.313832	0.416258	Atp6v0c/Rspo2	2	negative
GO:0043467	regulation of generation of precursor metabolites and energy	2/196	135/23328	0.313832	0.416258	Bnip3/Mif	2	negative
GO:0072331	signal transduction by p53 class mediator	2/196	135/23328	0.313832	0.416258	Mif/Ubb	2	negative
GO:0071900	regulation of protein serine/threonine kinase activity	5/196	442/23328	0.314626	0.416358	Cartpt/Cd24a/Lpar3/Mif/Prkar2b	5	negative
GO:0001937	negative regulation of endothelial cell proliferation	1/196	45/23328	0.316169	0.416358	Stat1	1	negative
GO:0001961	positive regulation of cytokine-mediated signaling pathway	1/196	45/23328	0.316169	0.416358	Irgm1	1	negative
GO:0021696	cerebellar cortex morphogenesis	1/196	45/23328	0.316169	0.416358	Trnp1	1	negative
GO:0030890	positive regulation of B cell proliferation	1/196	45/23328	0.316169	0.416358	Mif	1	negative
GO:0034340	response to type I interferon	1/196	45/23328	0.316169	0.416358	Stat1	1	negative
GO:0035136	forelimb morphogenesis	1/196	45/23328	0.316169	0.416358	Rspo2	1	negative
GO:0044088	regulation of vacuole organization	1/196	45/23328	0.316169	0.416358	Rnf5	1	negative
GO:0045923	positive regulation of fatty acid metabolic process	1/196	45/23328	0.316169	0.416358	Elovl5	1	negative
GO:0050856	regulation of T cell receptor signaling pathway	1/196	45/23328	0.316169	0.416358	Dgkz	1	negative
GO:0051293	establishment of spindle localization	1/196	45/23328	0.316169	0.416358	Dctn1	1	negative
GO:0071526	semaphorin-plexin signaling pathway	1/196	45/23328	0.316169	0.416358	Plxnc1	1	negative
GO:1902743	regulation of lamellipodium organization	1/196	45/23328	0.316169	0.416358	Avil	1	negative
GO:0070302	regulation of stress-activated protein kinase signaling cascade	3/196	235/23328	0.316329	0.416358	Arl6ip5/Cops5/Prdx1	3	negative
GO:0007050	cell cycle arrest	2/196	137/23328	0.320002	0.420733	Irf1/Mif	2	negative
GO:0035821	modulation of process of other organism	2/196	137/23328	0.320002	0.420733	Hspa8/Irgm1	2	negative
GO:0002707	negative regulation of lymphocyte mediated immunity	1/196	46/23328	0.321925	0.420963	Ndfip1	1	negative
GO:0006576	cellular biogenic amine metabolic process	1/196	46/23328	0.321925	0.420963	Moxd1	1	negative
GO:0006636	unsaturated fatty acid biosynthetic process	1/196	46/23328	0.321925	0.420963	Mif	1	negative
GO:0010518	positive regulation of phospholipase activity	1/196	46/23328	0.321925	0.420963	Hpca	1	negative
GO:0010799	regulation of peptidyl-threonine phosphorylation	1/196	46/23328	0.321925	0.420963	Grk2	1	negative
GO:0030835	negative regulation of actin filament depolymerization	1/196	46/23328	0.321925	0.420963	Avil	1	negative
GO:0043044	ATP-dependent chromatin remodeling	1/196	46/23328	0.321925	0.420963	Hjurp	1	negative
GO:0090317	negative regulation of intracellular protein transport	1/196	46/23328	0.321925	0.420963	Apod	1	negative
GO:1901985	positive regulation of protein acetylation	1/196	46/23328	0.321925	0.420963	Nos1	1	negative
GO:2000404	regulation of T cell migration	1/196	46/23328	0.321925	0.420963	Apod	1	negative
GO:0009411	response to UV	2/196	138/23328	0.323082	0.421559	Gpx1/H2aw	2	negative
GO:0030218	erythrocyte differentiation	2/196	138/23328	0.323082	0.421559	B2m/Stat1	2	negative
GO:0048675	axon extension	2/196	138/23328	0.323082	0.421559	Cttn/Eif4g2	2	negative
GO:0071887	leukocyte apoptotic process	2/196	138/23328	0.323082	0.421559	Cd24a/Mif	2	negative
GO:0044782	cilium organization	4/196	343/23328	0.325992	0.422914	Avil/Dctn1/Dynll2/Nme7	4	negative
GO:0010565	regulation of cellular ketone metabolic process	2/196	139/23328	0.326158	0.422914	Comt/Elovl5	2	negative
GO:0016125	sterol metabolic process	2/196	139/23328	0.326158	0.422914	Aplp2/Fdft1	2	negative
GO:1900180	regulation of protein localization to nucleus	2/196	139/23328	0.326158	0.422914	Apod/Cdh1	2	negative
GO:0001990	regulation of systemic arterial blood pressure by hormone	1/196	47/23328	0.327633	0.422914	Mif	1	negative
GO:0002825	regulation of T-helper 1 type immune response	1/196	30/23328	0.22375	0.360157	Irf1	1	negative
GO:0007628	adult walking behavior	1/196	47/23328	0.327633	0.422914	Abhd12	1	negative
GO:0010718	positive regulation of epithelial to mesenchymal transition	1/196	47/23328	0.327633	0.422914	Sdcbp	1	negative
GO:0032814	regulation of natural killer cell activation	1/196	47/23328	0.327633	0.422914	Irf1	1	negative
GO:0042073	intraciliary transport	1/196	47/23328	0.327633	0.422914	Nme7	1	negative
GO:0002367	cytokine production involved in immune response	2/196	107/23328	0.226902	0.363283	B2m/Mif	2	negative
GO:0043029	T cell homeostasis	1/196	47/23328	0.327633	0.422914	Cd24a	1	negative
GO:0045214	sarcomere organization	1/196	47/23328	0.327633	0.422914	Actg1	1	negative
GO:0045581	negative regulation of T cell differentiation	1/196	47/23328	0.327633	0.422914	Irf1	1	negative
GO:0045910	negative regulation of DNA recombination	1/196	47/23328	0.327633	0.422914	Ndfip1	1	negative
GO:0046460	neutral lipid biosynthetic process	1/196	47/23328	0.327633	0.422914	Avil	1	negative
GO:0046463	acylglycerol biosynthetic process	1/196	47/23328	0.327633	0.422914	Avil	1	negative
GO:0050974	detection of mechanical stimulus involved in sensory perception	1/196	47/23328	0.327633	0.422914	Trpa1	1	negative
GO:0051646	mitochondrion localization	1/196	47/23328	0.327633	0.422914	Ubb	1	negative
GO:0072666	establishment of protein localization to vacuole	1/196	47/23328	0.327633	0.422914	Hspa8	1	negative
GO:0045862	positive regulation of proteolysis	4/196	344/23328	0.327892	0.42302	Arl6ip5/Diablo/Hspa8/Stat1	4	negative
GO:0007034	vacuolar transport	2/196	140/23328	0.329231	0.424521	Hspa8/Ndfip1	2	negative
GO:0045786	negative regulation of cell cycle	5/196	451/23328	0.329471	0.424603	Dgkz/Irf1/Mif/Pea15a/Zwint	5	negative
GO:0007159	leukocyte cell-cell adhesion	4/196	345/23328	0.329792	0.424789	Adk/Cd24a/Irf1/Ndfip1	4	negative
GO:0001763	morphogenesis of a branching structure	3/196	241/23328	0.330101	0.424959	Cdh1/Cpe/Rspo2	3	negative
GO:1902652	secondary alcohol metabolic process	2/196	141/23328	0.3323	0.425205	Aplp2/Fdft1	2	negative
GO:0000266	mitochondrial fission	1/196	48/23328	0.333294	0.425205	Bnip3	1	negative
GO:0003382	epithelial cell morphogenesis	1/196	48/23328	0.333294	0.425205	Cdh1	1	negative
GO:0006110	regulation of glycolytic process	1/196	48/23328	0.333294	0.425205	Mif	1	negative
GO:0007339	binding of sperm to zona pellucida	1/196	48/23328	0.333294	0.425205	Vdac2	1	negative
GO:0010862	positive regulation of pathway-restricted SMAD protein phosphorylation	1/196	48/23328	0.333294	0.425205	Sdcbp	1	negative
GO:0019098	reproductive behavior	1/196	48/23328	0.333294	0.425205	Aplp2	1	negative
GO:0022602	ovulation cycle process	1/196	48/23328	0.333294	0.425205	Grk2	1	negative
GO:0032965	regulation of collagen biosynthetic process	1/196	48/23328	0.333294	0.425205	Got1	1	negative
GO:0046596	regulation of viral entry into host cell	1/196	48/23328	0.333294	0.425205	Snx3	1	negative
GO:0050798	activated T cell proliferation	1/196	48/23328	0.333294	0.425205	Cd24a	1	negative
GO:0050850	positive regulation of calcium-mediated signaling	1/196	48/23328	0.333294	0.425205	Cd24a	1	negative
GO:0051972	regulation of telomerase activity	1/196	48/23328	0.333294	0.425205	Parm1	1	negative
GO:0070527	platelet aggregation	1/196	48/23328	0.333294	0.425205	Fgg	1	negative
GO:1903115	regulation of actin filament-based movement	1/196	48/23328	0.333294	0.425205	Nos1	1	negative
GO:1903580	positive regulation of ATP metabolic process	1/196	48/23328	0.333294	0.425205	Mif	1	negative
GO:1903727	positive regulation of phospholipid metabolic process	1/196	48/23328	0.333294	0.425205	Dgkz	1	negative
GO:0050906	detection of stimulus involved in sensory perception	2/196	142/23328	0.335365	0.427394	Lxn/Trpa1	2	negative
GO:1902850	microtubule cytoskeleton organization involved in mitosis	2/196	142/23328	0.335365	0.427394	Dctn1/Eml1	2	negative
GO:0009451	RNA modification	2/196	143/23328	0.338426	0.428506	Nop10/Trmt112	2	negative
GO:0006692	prostanoid metabolic process	1/196	49/23328	0.338907	0.428506	Mif	1	negative
GO:0006693	prostaglandin metabolic process	1/196	49/23328	0.338907	0.428506	Mif	1	negative
GO:0006695	cholesterol biosynthetic process	1/196	49/23328	0.338907	0.428506	Fdft1	1	negative
GO:0007157	heterophilic cell-cell adhesion via plasma membrane cell adhesion molecules	1/196	49/23328	0.338907	0.428506	Cd24a	1	negative
GO:0010332	response to gamma radiation	1/196	49/23328	0.338907	0.428506	Gpx1	1	negative
GO:0014888	striated muscle adaptation	1/196	49/23328	0.338907	0.428506	Trpc3	1	negative
GO:0032941	secretion by tissue	1/196	49/23328	0.338907	0.428506	Map1lc3b	1	negative
GO:0033120	positive regulation of RNA splicing	1/196	49/23328	0.338907	0.428506	Hspa8	1	negative
GO:0043550	regulation of lipid kinase activity	1/196	49/23328	0.338907	0.428506	Dgkz	1	negative
GO:0046638	positive regulation of alpha-beta T cell differentiation	1/196	49/23328	0.338907	0.428506	Irf1	1	negative
GO:0090102	cochlea development	1/196	49/23328	0.338907	0.428506	Cdh1	1	negative
GO:0090659	walking behavior	1/196	49/23328	0.338907	0.428506	Abhd12	1	negative
GO:1902653	secondary alcohol biosynthetic process	1/196	49/23328	0.338907	0.428506	Fdft1	1	negative
GO:2000725	regulation of cardiac muscle cell differentiation	1/196	49/23328	0.338907	0.428506	Rgs4	1	negative
GO:0010769	regulation of cell morphogenesis involved in differentiation	4/196	351/23328	0.341205	0.430632	Cttn/Eif4g2/Lpar3/Plxnc1	4	negative
GO:0015698	inorganic anion transport	2/196	144/23328	0.341483	0.430632	Slc20a1/Slc25a3	2	negative
GO:0043624	cellular protein complex disassembly	2/196	144/23328	0.341483	0.430632	Avil/Hspa8	2	negative
GO:0072089	stem cell proliferation	2/196	144/23328	0.341483	0.430632	Cd24a/Eml1	2	negative
GO:0090316	positive regulation of intracellular protein transport	2/196	144/23328	0.341483	0.430632	Cdh1/Hpca	2	negative
GO:0002762	negative regulation of myeloid leukocyte differentiation	1/196	50/23328	0.344473	0.431689	Cartpt	1	negative
GO:0007032	endosome organization	1/196	50/23328	0.344473	0.431689	Snx3	1	negative
GO:0007140	male meiotic nuclear division	1/196	50/23328	0.344473	0.431689	Ubb	1	negative
GO:0018198	peptidyl-cysteine modification	1/196	50/23328	0.344473	0.431689	Nos1	1	negative
GO:0032715	negative regulation of interleukin-6 production	1/196	50/23328	0.344473	0.431689	Cd24a	1	negative
GO:0034332	adherens junction organization	1/196	50/23328	0.344473	0.431689	Cdh1	1	negative
GO:0043370	regulation of CD4-positive, alpha-beta T cell differentiation	1/196	50/23328	0.344473	0.431689	Irf1	1	negative
GO:0047496	vesicle transport along microtubule	1/196	50/23328	0.344473	0.431689	Ap3b2	1	negative
GO:0048489	synaptic vesicle transport	1/196	50/23328	0.344473	0.431689	Ap3b2	1	negative
GO:0051438	regulation of ubiquitin-protein transferase activity	1/196	50/23328	0.344473	0.431689	Rps2	1	negative
GO:0051653	spindle localization	1/196	50/23328	0.344473	0.431689	Dctn1	1	negative
GO:0070229	negative regulation of lymphocyte apoptotic process	1/196	50/23328	0.344473	0.431689	Mif	1	negative
GO:0060291	long-term synaptic potentiation	3/196	248/23328	0.34616	0.433577	Nos1/Paip2/Snap47	3	negative
GO:0098693	regulation of synaptic vesicle cycle	2/196	146/23328	0.347584	0.435134	Cplx1/Syt7	2	negative
GO:0030901	midbrain development	1/196	51/23328	0.349993	0.436334	Aplp2	1	negative
GO:0032722	positive regulation of chemokine production	1/196	51/23328	0.349993	0.436334	Mif	1	negative
GO:0035137	hindlimb morphogenesis	1/196	51/23328	0.349993	0.436334	Rspo2	1	negative
GO:0042987	amyloid precursor protein catabolic process	1/196	51/23328	0.349993	0.436334	Gga3	1	negative
GO:0060760	positive regulation of response to cytokine stimulus	1/196	51/23328	0.349993	0.436334	Irgm1	1	negative
GO:0072527	pyrimidine-containing compound metabolic process	1/196	51/23328	0.349993	0.436334	Nme7	1	negative
GO:0099054	presynapse assembly	1/196	51/23328	0.349993	0.436334	Sdcbp	1	negative
GO:2000059	negative regulation of ubiquitin-dependent protein catabolic process	1/196	51/23328	0.349993	0.436334	Sdcbp	1	negative
GO:0007043	cell-cell junction assembly	2/196	147/23328	0.350627	0.436367	Actg1/Cdh1	2	negative
GO:0031333	negative regulation of protein-containing complex assembly	2/196	147/23328	0.350627	0.436367	Avil/Vdac2	2	negative
GO:0006520	cellular amino acid metabolic process	3/196	250/23328	0.350744	0.436367	Comt/Got1/Nos1	3	negative
GO:0031330	negative regulation of cellular catabolic process	3/196	250/23328	0.350744	0.436367	Eif4g2/Rnf5/Sdcbp	3	negative
GO:1901215	negative regulation of neuron death	3/196	251/23328	0.353034	0.43899	Mt1/Nos1/Sncg	3	negative
GO:0010828	positive regulation of glucose transmembrane transport	1/196	52/23328	0.355466	0.439516	Mif	1	negative
GO:0042307	positive regulation of protein import into nucleus	1/196	52/23328	0.355466	0.439516	Cdh1	1	negative
GO:0045124	regulation of bone resorption	1/196	52/23328	0.355466	0.439516	Cartpt	1	negative
GO:0045933	positive regulation of muscle contraction	1/196	52/23328	0.355466	0.439516	Cttn	1	negative
GO:0060612	adipose tissue development	1/196	52/23328	0.355466	0.439516	Ubb	1	negative
GO:0060632	regulation of microtubule-based movement	1/196	52/23328	0.355466	0.439516	Anxa5	1	negative
GO:0065002	intracellular protein transmembrane transport	1/196	52/23328	0.355466	0.439516	Timm23	1	negative
GO:0140353	lipid export from cell	1/196	52/23328	0.355466	0.439516	Mif	1	negative
GO:1900015	regulation of cytokine production involved in inflammatory response	1/196	52/23328	0.355466	0.439516	Apod	1	negative
GO:1903202	negative regulation of oxidative stress-induced cell death	1/196	52/23328	0.355466	0.439516	Gpx1	1	negative
GO:1904036	negative regulation of epithelial cell apoptotic process	1/196	52/23328	0.355466	0.439516	Fgg	1	negative
GO:0007613	memory	2/196	149/23328	0.356699	0.440588	Comt/Paip2	2	negative
GO:0046660	female sex differentiation	2/196	149/23328	0.356699	0.440588	Grk2/Ubb	2	negative
GO:0050900	leukocyte migration	4/196	360/23328	0.358346	0.442364	Apod/Cd24a/Ddt/Mif	4	negative
GO:0031099	regeneration	2/196	150/23328	0.359728	0.442364	Gpx1/Mif	2	negative
GO:0034614	cellular response to reactive oxygen species	2/196	150/23328	0.359728	0.442364	Bnip3/Prdx1	2	negative
GO:1903362	regulation of cellular protein catabolic process	3/196	254/23328	0.3599	0.442364	Gpx1/Sdcbp/Ubb	3	negative
GO:0032956	regulation of actin cytoskeleton organization	4/196	361/23328	0.360251	0.442364	Actg1/Avil/Cttn/Rgs4	4	negative
GO:0031103	axon regeneration	1/196	53/23328	0.360894	0.442364	Mif	1	negative
GO:0031113	regulation of microtubule polymerization	1/196	53/23328	0.360894	0.442364	Dctn1	1	negative
GO:0032648	regulation of interferon-beta production	1/196	53/23328	0.360894	0.442364	Irf1	1	negative
GO:0032720	negative regulation of tumor necrosis factor production	1/196	53/23328	0.360894	0.442364	Cd24a	1	negative
GO:0034605	cellular response to heat	1/196	53/23328	0.360894	0.442364	Trpa1	1	negative
GO:0042738	exogenous drug catabolic process	1/196	53/23328	0.360894	0.442364	Nos1	1	negative
GO:0046676	negative regulation of insulin secretion	1/196	53/23328	0.360894	0.442364	Nos1	1	negative
GO:0050435	amyloid-beta metabolic process	1/196	53/23328	0.360894	0.442364	Gga3	1	negative
GO:0052372	modulation by symbiont of entry into host	1/196	53/23328	0.360894	0.442364	Snx3	1	negative
GO:1900408	negative regulation of cellular response to oxidative stress	1/196	53/23328	0.360894	0.442364	Gpx1	1	negative
GO:0031497	chromatin assembly	2/196	151/23328	0.362751	0.444415	H2bc4/Hjurp	2	negative
GO:0019216	regulation of lipid metabolic process	4/196	363/23328	0.364061	0.445333	Apod/Avil/Dgkz/Elovl5	4	negative
GO:0006869	lipid transport	4/196	364/23328	0.365965	0.445333	Apod/Mif/Nmb/Syt7	4	negative
GO:0014009	glial cell proliferation	1/196	54/23328	0.366276	0.445333	Rnf10	1	negative
GO:0014014	negative regulation of gliogenesis	1/196	54/23328	0.366276	0.445333	Rnf10	1	negative
GO:0034113	heterotypic cell-cell adhesion	1/196	54/23328	0.366276	0.445333	Fgg	1	negative
GO:0035272	exocrine system development	1/196	54/23328	0.366276	0.445333	Cdh1	1	negative
GO:0042737	drug catabolic process	1/196	54/23328	0.366276	0.445333	Nos1	1	negative
GO:0046456	icosanoid biosynthetic process	1/196	54/23328	0.366276	0.445333	Mif	1	negative
GO:0046717	acid secretion	1/196	54/23328	0.366276	0.445333	Grik1	1	negative
GO:0046834	lipid phosphorylation	1/196	54/23328	0.366276	0.445333	Dgkz	1	negative
GO:0061077	chaperone-mediated protein folding	1/196	54/23328	0.366276	0.445333	Hspa8	1	negative
GO:1903556	negative regulation of tumor necrosis factor superfamily cytokine production	1/196	54/23328	0.366276	0.445333	Cd24a	1	negative
GO:1904705	regulation of vascular associated smooth muscle cell proliferation	1/196	54/23328	0.366276	0.445333	Grk2	1	negative
GO:1990874	vascular associated smooth muscle cell proliferation	1/196	54/23328	0.366276	0.445333	Grk2	1	negative
GO:2001222	regulation of neuron migration	1/196	54/23328	0.366276	0.445333	Cdh1	1	negative
GO:0002064	epithelial cell development	3/196	257/23328	0.366756	0.445467	Cdh1/Gpx1/Tmem79	3	negative
GO:0051403	stress-activated MAPK cascade	3/196	257/23328	0.366756	0.445467	Arl6ip5/Cops5/Prdx1	3	negative
GO:0055088	lipid homeostasis	2/196	153/23328	0.368781	0.447702	Cd24a/Got1	2	negative
GO:0002534	cytokine production involved in inflammatory response	1/196	55/23328	0.371612	0.447964	Apod	1	negative
GO:0002673	regulation of acute inflammatory response	1/196	55/23328	0.371612	0.447964	Mif	1	negative
GO:0003044	regulation of systemic arterial blood pressure mediated by a chemical signal	1/196	55/23328	0.371612	0.447964	Mif	1	negative
GO:0010712	regulation of collagen metabolic process	1/196	55/23328	0.371612	0.447964	Got1	1	negative
GO:0016126	sterol biosynthetic process	1/196	55/23328	0.371612	0.447964	Fdft1	1	negative
GO:0030834	regulation of actin filament depolymerization	1/196	55/23328	0.371612	0.447964	Avil	1	negative
GO:0032608	interferon-beta production	1/196	55/23328	0.371612	0.447964	Irf1	1	negative
GO:0035036	sperm-egg recognition	1/196	55/23328	0.371612	0.447964	Vdac2	1	negative
GO:0045773	positive regulation of axon extension	1/196	55/23328	0.371612	0.447964	Eif4g2	1	negative
GO:0046580	negative regulation of Ras protein signal transduction	1/196	55/23328	0.371612	0.447964	Dgkz	1	negative
GO:0086001	cardiac muscle cell action potential	1/196	55/23328	0.371612	0.447964	Scn10a	1	negative
GO:1901799	negative regulation of proteasomal protein catabolic process	1/196	55/23328	0.371612	0.447964	Sdcbp	1	negative
GO:2000351	regulation of endothelial cell apoptotic process	1/196	55/23328	0.371612	0.447964	Fgg	1	negative
GO:0007338	single fertilization	2/196	154/23328	0.371788	0.447964	Trpc3/Vdac2	2	negative
GO:1901568	fatty acid derivative metabolic process	2/196	154/23328	0.371788	0.447964	Gpx1/Mif	2	negative
GO:0001818	negative regulation of cytokine production	3/196	260/23328	0.373599	0.449696	Apod/Cd24a/Ndfip1	3	negative
[truncated: 4,083 more rows]
