# Supplementary material for: Transcriptional Alterations of Mouse Trigeminal Ganglion Neurons Following Orofacial Inflammation Revealed by Single-Cell Analysis
Source: Front Cell Neurosci. 2022 Jun 2;16:885569. doi: 10.3389/fncel.2022.885569 (PMC9200971; doi:10.3389/fncel.2022.885569)
Supplement: Supplementary file 1 [file Data_Sheet_1.ZIP › Supplementary Tables/Supplementary Table S6.xlsx]

## Sheet: PEP1 DEGs
Gene	p_val	avg_log2FC	pct.1	pct.2
Bc1	3.68455e-21	0.825387	0.995	0.984
mt-Co1	3.56944e-38	0.725217	1	1
Lrrc17	6.82895e-16	0.563963	0.838	0.648
Camk2n1	1.86721e-08	0.54154	0.944	0.918
Camk2d	3.93771e-09	0.530186	0.924	0.962
Mphosph8	1.85345e-14	0.511738	0.939	0.918
Gm10925	1.50415e-14	0.477602	0.995	0.995
Psmc1	3.84479e-21	0.473943	0.964	0.962
Rbm25	9.82112e-11	0.466518	0.919	0.885
Ncoa7	3.33769e-18	0.466015	0.98	0.989
Nectin3	2.45999e-08	0.465363	0.827	0.709
Atp2b4	3.28276e-10	0.465299	0.929	0.929
Kcnk3	5.92279e-05	0.448629	0.802	0.742
Actb	5.41777e-26	0.411441	0.995	1
Egr1	3.5195e-05	0.410836	0.919	0.901
S100a13	1.72738e-05	0.400287	0.939	0.929
Gm6977	1.9638e-08	0.395468	0.914	0.852
Nrsn1	3.10671e-05	0.390163	0.98	0.989
App	1.49156e-15	0.390075	1	1
Rap2c	7.42091e-08	0.387843	0.873	0.813
Pou4f3	0.000257519	0.38552	0.655	0.538
Runx1	1.72057e-06	0.382455	0.909	0.885
Ppp3ca	3.79873e-10	0.381419	0.99	0.995
Map7d2	2.90169e-10	0.378955	0.964	0.973
Ccni	3.94391e-11	0.376567	0.964	0.967
Arl6ip1	3.38793e-17	0.374571	0.975	1
Ywhaz	1.7717e-23	0.371734	0.99	1
Klf7	7.09209e-10	0.365881	0.985	0.984
Cdc5l	3.62652e-10	0.363457	0.898	0.929
Zbtb20	8.88597e-05	0.362262	0.975	0.984
Tubb4a	7.11743e-17	0.36182	0.985	0.995
Hnrnpd	8.51345e-10	0.360835	0.888	0.857
Luc7l2	8.76825e-05	0.354936	0.904	0.901
Dync1li1	3.04581e-12	0.354348	0.949	0.967
Atrx	3.41964e-05	0.353415	0.848	0.857
Meg3	0.00221024	0.351742	0.985	0.984
Uba6	1.33591e-08	0.350728	0.868	0.835
Gapdh	2.60921e-17	0.350722	0.99	0.984
Rock2	4.6765e-06	0.349939	0.848	0.802
Scn7a	0.000150015	0.349673	0.929	0.945
Ppig	2.15204e-08	0.349603	0.914	0.918
Gsk3b	1.22142e-10	0.349542	0.99	0.984
Nrip1	5.1868e-06	0.347749	0.858	0.797
Pnisr	2.78885e-06	0.345111	0.888	0.89
Syt4	8.77806e-07	0.344744	1	0.989
S1pr3	0.000144621	0.344034	0.883	0.824
Tmem30a	2.49279e-13	0.343738	0.985	0.995
Eif3a	4.68352e-10	0.343299	0.954	0.978
Eif5b	1.53252e-05	0.342147	0.883	0.879
Ptprd	0.00113194	0.341987	0.65	0.566
Btg2	0.0016329	0.341644	0.853	0.852
Nrip3	1.29526e-05	0.340715	0.893	0.852
Atp8a1	1.9981e-05	0.339507	0.964	0.956
Psmd4	1.95467e-10	0.337601	0.929	0.918
Lgals1	3.0646e-05	0.331963	0.939	0.956
Pura	2.56684e-08	0.331578	0.959	0.967
Sars	7.83858e-09	0.327287	0.924	0.956
Dynlt3	1.72454e-12	0.327192	0.98	0.989
Snx6	1.73956e-08	0.326917	0.924	0.901
Stk26	0.000450537	0.323447	0.665	0.549
Cdk14	7.45009e-08	0.322581	0.975	0.967
1700025G04Rik	0.00011625	0.32258	0.868	0.83
Sorbs1	1.5104e-08	0.322546	0.843	0.753
Kcnb2	2.36783e-06	0.322398	0.954	0.929
Slc9a9	1.2381e-06	0.320196	0.949	0.956
Gatm	0.010369	0.320048	0.827	0.786
Hsd17b7	2.70334e-06	0.319454	0.812	0.769
Nap1l5	5.60223e-10	0.318867	0.97	0.956
Napb	1.4258e-13	0.317777	0.98	1
Nptx1	5.67773e-05	0.317436	0.487	0.308
Pcnp	2.71031e-10	0.316975	0.934	0.973
Ttc3	1.49137e-09	0.315451	0.98	0.995
Cadm1	9.43128e-07	0.315009	0.99	0.989
Rhob	1.68779e-05	0.314396	0.904	0.901
Ctnnd2	0.000357759	0.314377	0.909	0.912
Them6	9.29078e-09	0.312439	0.934	0.923
Elfn1	0.00070484	0.311271	0.635	0.527
Cab39l	4.78815e-08	0.310627	0.898	0.918
Hnrnpa1	1.26784e-07	0.310107	0.924	0.951
Psmd7	1.15044e-08	0.309612	0.944	0.951
Robo2	3.20221e-06	0.308787	0.909	0.852
Tnrc6a	9.6504e-08	0.308258	0.868	0.819
Clcn3	2.55185e-06	0.308045	0.924	0.918
Prrc2c	0.000883931	0.307935	0.929	0.94
Tcerg1	2.68743e-07	0.307423	0.878	0.857
Tpp2	2.85583e-05	0.307003	0.863	0.868
Sec61g	1.3114e-05	0.306133	0.868	0.868
Shf	5.24957e-05	0.306103	0.589	0.44
Csnk2a1	6.8804e-07	0.306083	0.904	0.874
Larp4	1.60013e-05	0.30578	0.807	0.753
Upf3b	0.000896409	0.304158	0.746	0.676
Pirt	7.52536e-14	0.304129	1	0.995
Ptma	7.77409e-10	0.303548	0.98	0.989
Nfib	0.00043897	0.303422	0.645	0.533
Pfdn1	2.45614e-08	0.303156	0.929	0.918
Ebf3	0.00129803	0.300631	0.746	0.654
Ank2	1.57138e-08	0.300012	0.964	0.967
Osbpl3	2.52358e-05	0.299852	0.944	0.956
Rgs3	1.53791e-05	0.299158	0.929	0.918
Hnrnpul1	0.00128284	0.298679	0.822	0.78
Ccdc88a	0.000244991	0.297874	0.843	0.791
Acbd5	1.85652e-08	0.296714	0.888	0.901
Hbb-bs	0.0105189	0.295587	0.34	0.258
Rpl35	3.42926e-06	0.293438	0.98	0.951
Fosb	0.00639969	0.293359	0.832	0.852
Rbms1	2.20845e-08	0.293039	0.975	0.995
Senp6	8.23953e-07	0.292276	0.868	0.89
Prrxl1	0.00301849	0.29211	0.944	0.951
Psip1	2.65305e-08	0.291699	0.98	0.989
Ide	4.04798e-06	0.289988	0.898	0.901
Srrm1	1.23659e-06	0.289697	0.914	0.901
Ankrd12	1.79061e-05	0.288985	0.934	0.934
Washc4	6.61091e-05	0.288373	0.863	0.813
Ebf1	1.35999e-05	0.28631	0.944	0.951
Snhg11	0.000405876	0.285969	0.995	0.995
Map1b	6.74847e-06	0.285529	1	1
Tsn	8.02881e-07	0.285042	0.924	0.956
Rpl30	9.4367e-07	0.284922	0.964	0.929
Mbnl1	0.00120269	0.284666	0.904	0.907
Luc7l3	8.28222e-08	0.2835	0.929	0.945
Kit	0.000901411	0.282745	0.843	0.791
Eprs	0.000178088	0.282249	0.929	0.956
Gnaz	6.41921e-06	0.280502	0.904	0.934
Myo9a	3.69781e-06	0.280304	0.919	0.912
Tob1	0.00672088	0.280049	0.706	0.703
Selenow	9.32771e-11	0.279814	1	0.995
Kif21a	9.65204e-12	0.278316	0.97	0.989
Cyp51	9.90483e-05	0.278224	0.883	0.846
Psmd1	1.02078e-07	0.277082	0.934	0.967
Myt1l	3.30307e-05	0.276862	0.959	0.973
Ftl1	1.17673e-05	0.275589	0.914	0.934
Kmt2e	8.07282e-05	0.275391	0.827	0.824
Pten	3.31179e-06	0.275086	0.944	0.962
Nap1l1	1.8756e-09	0.27325	0.975	0.995
Larp4b	3.26926e-05	0.272905	0.919	0.923
Bnip2	5.89633e-05	0.272727	0.863	0.852
Id4	0.00468847	0.27271	0.883	0.879
Rnf11	3.34939e-08	0.270837	0.97	0.984
Gtf2f1	8.53531e-06	0.269874	0.848	0.802
Tcaf1	2.75278e-08	0.269118	0.954	0.973
Prkab2	1.08204e-05	0.268445	0.685	0.538
Pogk	3.86562e-05	0.268438	0.848	0.802
Pcmtd1	1.27878e-06	0.268115	0.934	0.956
Rps11	3.20951e-07	0.267838	0.964	0.956
Fstl1	1.52555e-07	0.267798	1	1
Rbms3	4.85569e-06	0.267693	0.98	0.989
Trib2	0.00144683	0.267598	0.873	0.863
Dek	0.0024921	0.26738	0.792	0.819
Sfr1	1.33557e-07	0.266952	0.964	0.984
Pde8b	0.000289854	0.265458	0.731	0.637
Syp	0.00114422	0.264937	0.868	0.89
Zbtb7a	2.53061e-05	0.264579	0.909	0.934
Nfic	2.06566e-06	0.264339	0.98	0.995
Rad23a	2.01997e-06	0.263308	0.904	0.918
Znhit1	9.08538e-07	0.261415	0.868	0.879
Gm10123	3.69969e-09	0.26106	0.533	0.275
Os9	0.000211139	0.260744	0.858	0.813
Slc17a6	1.52531e-06	0.260712	0.985	0.995
Sf3b1	0.000161727	0.260189	0.919	0.951
Eif5a	1.31531e-07	0.25926	0.98	0.973
Lgals8	1.43932e-07	0.257486	0.949	0.945
Sec62	7.56917e-08	0.256266	0.97	0.989
Ccar1	0.000512812	0.256129	0.858	0.852
Rdx	4.8368e-06	0.254824	0.929	0.929
Arid1a	1.07366e-05	0.254686	0.858	0.813
mt-Nd2	8.05148e-07	0.254509	1	1
Celf4	3.11962e-05	0.253846	0.99	0.995
Tshz2	4.11164e-06	0.253	0.98	0.984
Arf5	3.7792e-07	0.252221	0.944	0.929
Shc1	0.000370857	0.251982	0.817	0.78
Steap3	0.00391448	0.251579	0.919	0.94
Smc6	0.00089755	0.250458	0.782	0.758
Auts2	0.000407304	0.250372	0.822	0.835
Flrt1	0.0138679	0.249692	0.766	0.742
Arpc2	8.22229e-07	0.249127	0.954	0.973
Fam102b	0.000103684	0.249108	0.934	0.973
Dcaf6	1.27353e-05	0.249012	0.898	0.879
Actr3	3.3444e-05	0.248913	0.914	0.89
Cyb5r3	4.89689e-06	0.248692	0.959	0.967
Ndrg2	0.0255191	0.247622	0.812	0.813
Capzb	2.08084e-08	0.247371	0.985	0.989
mt-Atp8	0.00012419	0.247023	0.904	0.929
Ppp1r12a	0.000605003	0.246101	0.863	0.813
Ubash3b	2.18691e-05	0.24579	0.954	0.973
Prkar2a	0.000121689	0.245705	0.975	0.967
Nucks1	0.00066852	0.244605	0.929	0.929
Cfl1	1.74937e-15	0.244215	0.995	1
Gnaq	8.57814e-05	0.243355	0.964	0.973
Coro1c	0.000136504	0.243172	0.853	0.846
Arl4c	0.0214854	0.242652	0.832	0.885
Thoc2	0.000802345	0.242483	0.756	0.687
Eid1	0.000393756	0.242439	0.975	0.978
Smarcc1	0.000107712	0.242282	0.792	0.802
Ppp1ca	3.65035e-07	0.241254	0.959	0.956
Gnb5	0.000455298	0.240905	0.893	0.901
Atp2a2	3.95011e-05	0.240344	0.949	0.951
Gnb4	0.000507393	0.240308	0.827	0.797
Kif3a	3.87575e-06	0.239857	0.964	0.967
Naaa	4.50205e-05	0.239831	0.812	0.764
Fxyd5	0.000202188	0.239258	0.533	0.385
Agap1	0.00250498	0.238812	0.893	0.879
Naa15	4.61424e-05	0.237624	0.858	0.841
Hspa12a	3.26099e-05	0.237141	0.934	0.929
Myh9	0.00336936	0.23705	0.832	0.846
Ktn1	0.000247608	0.23648	0.893	0.929
Taok1	0.000336131	0.236169	0.898	0.89
mt-Nd5	6.4482e-07	0.235883	0.995	1
Cplx2	0.00670933	0.235779	0.797	0.78
Pbrm1	7.58059e-06	0.235506	0.939	0.934
Acsl3	0.000115801	0.235489	0.888	0.885
Knop1	3.88275e-05	0.23546	0.594	0.484
Tax1bp1	6.38535e-06	0.235242	0.985	0.984
Psmc3	3.66646e-06	0.235006	0.954	0.94
Paqr8	1.30761e-05	0.234666	0.701	0.571
Ppp3cb	1.53536e-06	0.234139	0.954	0.978
Meis2	0.00482927	0.233688	0.604	0.533
Dpysl2	3.69943e-07	0.233502	0.985	0.995
Snw1	0.00136096	0.233075	0.873	0.929
Cdk5r2	4.13365e-05	0.232854	0.959	0.973
Dhcr24	3.1213e-06	0.232693	0.939	0.967
Rsrc2	0.000162662	0.231136	0.883	0.901
Kif5a	4.74963e-09	0.2311	0.985	1
Denr	0.00115844	0.230703	0.883	0.896
Irf2bpl	0.0019348	0.230479	0.964	0.929
Nemf	0.000151762	0.230097	0.893	0.879
Strn3	4.91832e-06	0.229955	0.827	0.78
Cir1	0.0057438	0.228788	0.888	0.841
Cyp1b1	0.00935219	0.2285	0.721	0.626
Tpr	0.00020494	0.228367	0.924	0.907
Ssb	1.8775e-07	0.22773	0.944	0.989
Ggnbp2	9.31567e-07	0.227691	0.929	0.951
Cers4	7.09405e-06	0.226802	0.959	0.956
Smarca5	0.000165708	0.226425	0.858	0.879
Cebpz	0.00170865	0.225552	0.777	0.764
Soga3	0.00151866	0.225203	0.939	0.934
Rbfox3	0.000365934	0.224602	0.959	0.978
Zranb1	0.00224714	0.223361	0.797	0.791
Jun	0.0071916	0.223111	0.985	0.995
Maco1	0.00329319	0.223066	0.893	0.907
Cacna2d1	0.000206991	0.22288	0.985	0.989
Smarca2	0.00496848	0.22088	0.904	0.912
Mgll	0.035518	0.220603	0.817	0.83
Gstp1	0.00749328	0.220388	0.848	0.852
mt-Td	0.00573002	0.218953	0.939	0.929
Carmil2	0.000540604	0.218845	0.858	0.863
Ncl	1.29077e-05	0.21842	0.97	0.984
Ldb2	0.00434026	0.218156	0.919	0.923
Arfgef3	0.00561074	0.218019	0.909	0.934
Mia3	0.00158166	0.217651	0.944	0.94
Rb1cc1	4.18107e-05	0.217159	0.944	0.956
Runx1t1	0.000316213	0.217027	0.761	0.637
Rgs7bp	0.000275139	0.216584	0.97	0.967
Macroh2a1	0.00136803	0.216577	0.954	0.962
Arid4b	0.00268286	0.215952	0.838	0.797
Wipi1	0.00261803	0.215696	0.706	0.555
Dcdc2a	0.0389378	0.215299	0.35	0.269
Celf1	0.00329067	0.215104	0.853	0.846
Bcl11b	0.00905901	0.215041	0.645	0.555
Serbp1	8.16205e-07	0.214953	0.954	0.967
Tnfrsf21	0.00621971	0.214669	0.934	0.951
Apoe	3.40568e-14	0.214471	0.431	0.813
Fos	0.0308841	0.214296	0.964	0.973
Cyfip2	0.00019145	0.213626	0.985	0.984
Isl1	0.00295416	0.213193	0.898	0.945
Kif5b	0.000161154	0.212853	0.975	0.984
Usp34	0.0017923	0.212595	0.888	0.907
Hcn1	0.00367946	0.212512	0.853	0.846
Csnk1e	0.00110511	0.212155	0.914	0.89
Kif2a	0.00716343	0.211983	0.863	0.901
Tmem100	0.00551439	0.211624	0.904	0.885
Pnma2	0.0253987	0.210961	0.924	0.901
Rgs17	0.0162142	0.210889	0.878	0.852
Chd4	0.00159701	0.210394	0.929	0.956
Nlk	0.000467078	0.20976	0.802	0.786
Hpf1	0.000486171	0.209604	0.843	0.813
Septin8	0.00153771	0.209262	0.898	0.907
Pth1r	0.00566758	0.208763	0.604	0.522
Ssrp1	0.00156337	0.208191	0.868	0.835
Rsf1	0.00124784	0.207828	0.706	0.637
Rrp1	8.23088e-05	0.207766	0.919	0.918
Mpped1	0.00390324	0.206655	0.487	0.357
Ik	2.7901e-05	0.206284	0.934	0.94
Gm4204	0.000113976	0.20576	0.726	0.615
Fyttd1	0.000389756	0.205615	0.883	0.901
Nsa2	0.00147534	0.205142	0.863	0.863
Wipf1	0.000282108	0.205084	0.888	0.863
Usp7	0.0231928	0.204617	0.904	0.907
Kdsr	0.0120599	0.204349	0.736	0.703
Rala	0.00541068	0.204127	0.914	0.923
Srek1	0.00884037	0.203963	0.726	0.687
Cbx5	0.00568794	0.203927	0.873	0.929
Ctnna1	0.00301628	0.203806	0.873	0.896
Atp5e	0.000158368	0.203786	0.964	0.951
Atxn7l3b	0.000179633	0.203662	0.959	0.973
Frg1	0.002171	0.203562	0.772	0.758
Elavl3	5.20247e-05	0.203113	0.97	0.978
Clgn	0.000343465	0.203089	0.944	0.956
Rnf125	0.00626413	0.20293	0.716	0.659
Zfhx2	0.0111899	0.202556	0.782	0.753
Chd3	0.00116355	0.202311	0.97	0.984
Tle5	2.13818e-06	0.202094	0.964	0.978
Rnf6	0.000606903	0.202017	0.802	0.775
Htatsf1	0.00268278	0.201528	0.832	0.907
Nacc2	0.00105694	0.201349	0.959	0.978
Usp15	0.0180804	0.201275	0.868	0.885
Rfc1	0.00106698	0.201209	0.736	0.714
Impad1	0.015149	0.200978	0.817	0.824
Snhg14	0.00513	0.200971	0.832	0.83
Aimp1	2.43245e-05	0.200739	0.904	0.918
Septin3	0.00528153	0.200463	0.878	0.879
Mga	0.0475306	0.200349	0.563	0.522
Plp1	0.0212249	0.200161	0.503	0.632
Cpeb3	0.00177122	0.200068	0.701	0.654
Syndig1l	0.0137525	-0.200342	0.508	0.626
Nol3	2.08002e-05	-0.200463	0.954	0.984
Fdft1	7.46345e-06	-0.200681	0.934	0.989
Cops5	0.000668062	-0.200866	0.929	0.956
Cox5a	0.00024421	-0.20106	0.944	0.967
Pcbd1	0.0337509	-0.201272	0.914	0.918
Lpar3	0.00327861	-0.201404	0.279	0.407
Rxrg	0.0237535	-0.201733	0.751	0.824
Ddt	3.93121e-05	-0.20186	0.68	0.857
Serpina3g	0.00310341	-0.202228	0.69	0.819
Itfg1	6.34759e-05	-0.202495	0.944	0.978
Jak1	0.0076722	-0.202785	0.904	0.967
Kpna1	0.000358453	-0.202825	0.797	0.879
Mtch1	2.52712e-07	-0.202848	0.949	0.989
Rnf5	3.49023e-05	-0.2032	0.909	0.962
Gm2000	1.65483e-06	-0.203336	0.619	0.791
Cstb	0.00133914	-0.203408	0.822	0.901
Eif4g2	8.05791e-08	-0.203812	0.985	0.989
Abhd12	3.8718e-05	-0.203972	0.878	0.962
Hs6st1	3.69392e-05	-0.204279	0.548	0.753
Cyb5a	3.83366e-07	-0.204634	0.929	0.978
Arhgef25	6.75807e-06	-0.205474	0.574	0.797
Dpp6	7.39457e-05	-0.205798	0.909	0.973
Tmed10	0.00013752	-0.205913	0.873	0.951
Slc20a1	0.000245529	-0.206042	0.655	0.786
Tceal3	4.54945e-05	-0.206136	0.812	0.89
Slc10a6	0.00821592	-0.206219	0.838	0.863
Ddx17	0.000289846	-0.207465	0.929	0.973
Cpne3	0.00718995	-0.207729	0.782	0.89
Rapgef4	0.000178834	-0.207785	0.665	0.797
Acot7	3.86866e-06	-0.20794	0.98	1
Vdac2	8.15649e-05	-0.208105	0.929	0.951
Nptn	0.000439443	-0.208992	0.949	0.984
Fam189b	0.000217965	-0.209071	0.954	0.989
Slc25a53	5.73375e-05	-0.209251	0.431	0.621
Dpp10	0.000414651	-0.209307	0.284	0.478
Prkar1b	7.06901e-07	-0.209991	0.98	1
Gas5	1.14298e-05	-0.210112	0.939	0.962
Smdt1	5.21511e-06	-0.210354	0.929	0.951
Naa60	2.23354e-05	-0.210433	0.655	0.808
Dcn	0.00300592	-0.210479	0.452	0.643
Ndufb9	9.27939e-06	-0.211347	0.873	0.929
Tubb5	4.72292e-09	-0.211938	0.995	1
Ndel1	0.000118801	-0.213047	0.898	0.956
Trim44	9.37353e-05	-0.213082	0.797	0.945
Lysmd2	1.76967e-06	-0.213087	0.594	0.813
Cds2	0.00637725	-0.213475	0.98	0.995
Trappc2	2.13148e-05	-0.213755	0.924	0.984
Ngb	5.07249e-05	-0.214028	0.376	0.577
Tapbp	0.0012291	-0.214358	0.726	0.78
Rasd1	0.000543097	-0.215661	0.452	0.621
Serinc3	6.49505e-07	-0.216357	0.985	0.989
Mdh2	3.0381e-05	-0.216546	0.919	0.967
Ldha	2.74297e-06	-0.216972	0.975	0.989
1110008P14Rik	4.66796e-05	-0.217104	0.883	0.923
Ifi27	7.93594e-07	-0.218176	0.985	0.989
Brd7	0.000222728	-0.218288	0.701	0.841
Slc22a17	1.08244e-06	-0.218432	0.959	0.973
Tusc3	0.000182291	-0.218475	0.934	0.984
Zfp608	4.08979e-05	-0.218517	0.33	0.516
Rnf19b	1.41904e-07	-0.219213	0.751	0.885
Chmp4b	0.000263837	-0.219294	0.944	0.995
Grb10	0.000219401	-0.220242	0.584	0.736
Zc3hav1	0.00427837	-0.22087	0.736	0.824
Aars	2.67189e-06	-0.221451	0.675	0.852
Dnajb9	2.95755e-06	-0.221827	0.741	0.874
Ndfip1	2.35045e-12	-0.221856	0.995	0.995
Nbdy	4.15775e-08	-0.222731	0.914	0.951
Pdlim7	2.27116e-05	-0.223054	0.919	0.956
Septin4	4.60635e-06	-0.223336	0.376	0.615
Atxn7l3	5.72201e-07	-0.224225	0.797	0.912
Nmb	0.0458039	-0.224327	0.817	0.918
Btg3	2.64854e-07	-0.224487	0.482	0.736
Tagln3	0.00414348	-0.224597	0.873	0.912
2410006H16Rik	9.21018e-06	-0.224628	0.569	0.808
Snx3	4.17562e-07	-0.224691	0.929	0.962
Zfas1	5.91732e-07	-0.224934	0.832	0.885
Trir	1.02007e-05	-0.225159	0.914	0.962
Gm49207	6.73665e-07	-0.225339	0.563	0.753
Gga3	1.23107e-05	-0.225342	0.528	0.72
Atp5mpl	0.000222241	-0.225456	0.944	0.951
Nipsnap2	2.93957e-06	-0.225497	0.904	0.956
Atp6v0c	2.87163e-09	-0.225765	0.985	0.995
Eef2	9.33557e-10	-0.225842	0.99	0.984
Ubb	2.46564e-07	-0.22759	0.985	1
Atp6ap2	1.6629e-06	-0.227645	0.909	0.973
Atp6v1g2	1.17649e-05	-0.22792	0.909	0.967
Slc3a2	0.000128976	-0.228457	0.909	0.945
Ctsb	3.51219e-07	-0.228462	0.995	1
Gm43652	2.01937e-08	-0.228912	0.553	0.786
Nfil3	2.72445e-05	-0.229516	0.538	0.709
Zcchc12	0.0451582	-0.229859	0.782	0.813
Cttn	2.06776e-07	-0.230429	0.853	0.934
Rps26	7.09173e-08	-0.231024	0.975	0.989
Slc25a3	2.80656e-06	-0.231717	0.975	0.989
Arl8a	1.44846e-09	-0.232216	0.975	0.989
Gng2	0.00195695	-0.232676	0.934	0.978
mt-Ts1	1.49125e-15	-0.232837	0.228	0.61
Tmem59	2.47309e-08	-0.233303	0.97	0.978
Iscu	3.29336e-06	-0.233379	0.878	0.956
Rps2-ps10	3.39802e-09	-0.233407	0.477	0.731
Cd151	1.16308e-07	-0.233677	0.975	0.989
Nop10	3.74004e-05	-0.233771	0.888	0.951
Uqcr10	2.35225e-06	-0.23422	0.868	0.912
Mdh1	4.36336e-07	-0.235247	0.975	0.989
Isl2	0.00630157	-0.238227	0.812	0.896
Slirp	0.000615505	-0.238233	0.843	0.951
Sdcbp	4.30114e-06	-0.238532	0.964	1
Trpv1	2.0246e-05	-0.241243	0.985	0.989
Syt5	3.43413e-05	-0.242951	0.883	0.94
Arl6ip5	1.59282e-06	-0.244937	0.888	0.956
Tbc1d9	3.45014e-05	-0.245061	0.883	0.945
Pmpcb	0.000119297	-0.245147	0.69	0.852
Actg1	6.27502e-09	-0.245295	0.995	1
Got1	9.29392e-07	-0.245438	0.883	0.951
Nbl1	0.000166069	-0.245962	0.624	0.786
Prdx1	3.21417e-05	-0.246869	0.944	0.962
Atp5g3	2.17871e-06	-0.24794	0.975	1
Itpr1	0.00139374	-0.251255	0.269	0.412
Ypel3	7.60906e-08	-0.251857	0.964	1
Cd81	0.000106287	-0.252097	0.624	0.802
Cdh1	0.00198745	-0.252115	0.538	0.676
Zwint	5.39204e-09	-0.252137	0.99	1
Ap3b2	9.57022e-07	-0.252201	0.898	0.962
Mt1	0.000148773	-0.252429	0.731	0.912
Prnp	0.000933744	-0.253583	0.924	0.984
Sncg	1.5797e-12	-0.253639	0.99	0.995
Klhdc2	1.63662e-06	-0.253996	0.848	0.934
Slc25a39	9.35741e-08	-0.255599	0.736	0.907
Irgm2	0.00536983	-0.255691	0.335	0.473
Dctn1	5.93134e-08	-0.256779	0.944	0.984
Calca	1.35658e-07	-0.257388	1	1
Tsc22d1	0.000651417	-0.25745	0.934	0.973
Serpini1	0.00032598	-0.26094	0.888	0.94
Necab1	0.0016508	-0.261337	0.731	0.841
Cplx1	6.17688e-07	-0.262102	0.807	0.923
Cpe	9.28995e-07	-0.26218	0.934	0.989
Srrt	1.67947e-06	-0.263091	0.69	0.857
Rpl31-ps8	7.22745e-10	-0.263593	0.706	0.868
Kif22	4.25804e-08	-0.264614	0.365	0.637
Arhgdig	1.26033e-05	-0.264815	0.904	0.973
Gstm1	1.65113e-05	-0.267463	0.858	0.945
Slc36a1	0.0128263	-0.268773	0.883	0.962
Trpc4ap	1.58482e-08	-0.268884	0.685	0.874
Bnip3	5.96633e-06	-0.268963	0.888	0.951
Paics	8.00428e-06	-0.268966	0.868	0.94
Syt7	0.000132532	-0.272606	0.746	0.868
Tmem163	0.000436115	-0.276062	0.208	0.363
Ndn	3.40016e-05	-0.276731	0.97	0.989
Syngr3	5.88162e-09	-0.277021	0.97	0.984
Cd59a	0.000761697	-0.278727	0.802	0.912
St6galnac3	8.53903e-07	-0.280514	0.624	0.808
Rab5if	8.05943e-09	-0.280568	0.645	0.835
Comt	4.69796e-12	-0.280655	0.954	0.989
Gprasp2	1.96601e-08	-0.281777	0.868	0.962
Gm3550	1.10177e-10	-0.282466	0.411	0.725
Chchd10	0.000230509	-0.285193	0.452	0.599
Phlda1	9.56763e-05	-0.285223	0.777	0.874
Scamp1	3.5303e-07	-0.285881	0.909	0.984
Caly	1.73041e-05	-0.286793	0.731	0.841
Scrn1	0.000162454	-0.28749	0.695	0.791
Diablo	1.36557e-08	-0.289028	0.893	0.984
Mllt11	1.0948e-12	-0.289267	0.959	0.995
Gm11808	7.95602e-06	-0.289373	0.863	0.934
Psmb10	0.0225585	-0.289739	0.756	0.846
Ndufa8	1.36699e-06	-0.290878	0.858	0.94
Socs3	0.000393216	-0.291601	0.777	0.863
Trmt112	4.69554e-08	-0.294135	0.746	0.879
Gbp7	1.78184e-05	-0.294857	0.31	0.511
Stat1	0.000558193	-0.295641	0.594	0.769
Mif	6.25654e-06	-0.29772	0.914	0.962
Slc7a14	0.000222904	-0.298513	0.888	0.912
Mir703	3.9706e-15	-0.300419	0.244	0.615
Tmem255a	4.27134e-05	-0.301092	0.99	0.995
Gaa	2.60719e-08	-0.304115	0.914	0.962
Snap47	2.29511e-10	-0.304457	0.934	0.989
Ndrg4	4.5878e-21	-0.30503	1	1
H2aw	2.79374e-10	-0.306187	0.447	0.709
Sccpdh	0.000222813	-0.307262	0.675	0.824
Siah2	6.86641e-08	-0.308483	0.518	0.742
Hpca	5.14609e-06	-0.3087	0.629	0.808
Tubb2a	1.73508e-14	-0.309207	0.995	1
Gfra3	5.88755e-05	-0.309702	0.949	0.989
Gabra3	5.54003e-05	-0.310501	0.223	0.412
Rprm	0.00362378	-0.311219	0.421	0.56
Pdia3	2.9842e-11	-0.312644	0.929	0.967
Ftl1-ps1	4.84846e-13	-0.313382	0.731	0.923
Gm8960	9.33575e-11	-0.315487	0.67	0.863
Synpr	3.59962e-07	-0.315525	0.269	0.555
Ube2ql1	6.82029e-05	-0.315605	0.66	0.824
Serpina3n	0.00193885	-0.31638	0.949	0.978
Dgkz	6.56082e-07	-0.320044	0.695	0.868
Epdr1	1.48831e-08	-0.321017	0.959	0.989
Ubc	1.17897e-08	-0.321407	0.99	1
Plxnc1	0.000141554	-0.322133	0.706	0.863
Calcb	0.000621232	-0.322328	0.904	0.973
Igsf21	2.99088e-05	-0.324142	0.203	0.39
Tpt1	2.03547e-15	-0.324181	0.985	1
Vmn1r13	5.00607e-13	-0.325289	0.614	0.835
Rps2	5.40325e-09	-0.32784	0.858	0.945
Ids	1.31817e-07	-0.328001	0.949	0.984
Rnf10	1.78508e-10	-0.328585	0.832	0.912
Npdc1	1.05111e-11	-0.329517	0.924	0.978
Rsad2	0.000636365	-0.3332	0.183	0.33
Map1lc3b	3.48283e-13	-0.333945	0.97	0.989
Cartpt	0.00673978	-0.334397	0.635	0.775
Gm26384	8.6221e-15	-0.336501	0.964	0.989
Slc24a2	0.000165315	-0.337352	0.335	0.527
Rian	1.53198e-14	-0.340819	0.99	1
Trpa1	0.013807	-0.343156	0.624	0.736
Apod	2.12036e-08	-0.344146	0.492	0.753
Actr1b	6.55793e-12	-0.346165	0.929	0.967
Fxyd2	0.000842452	-0.346554	0.924	0.973
Rgs10	2.73497e-07	-0.348115	0.893	0.978
Rgs4	0.00133191	-0.349396	0.904	0.984
Gm20721	1.46009e-23	-0.349449	0.213	0.698
Psma5	1.42966e-09	-0.350586	0.863	0.951
Il6	0.000336391	-0.351158	0.244	0.401
Pea15a	1.72047e-07	-0.351876	0.929	0.973
Dynll2	2.29868e-18	-0.352328	0.98	0.995
Parm1	0.000343942	-0.355222	0.898	0.951
Saraf	8.62331e-13	-0.358014	0.893	0.962
Itm2c	1.5723e-06	-0.362326	0.964	0.989
Atp5c1	4.14636e-09	-0.363395	0.898	0.967
S100a6	0.000179604	-0.366002	0.929	0.995
Nos1	0.0119586	-0.366456	0.345	0.473
mt-Rnr2	2.50389e-11	-0.366799	1	1
Gm11942	1.8686e-11	-0.369697	0.858	0.945
Wipf3	9.76304e-05	-0.373881	0.376	0.56
Tac1	1.15933e-05	-0.37993	1	1
Vat1l	4.88815e-05	-0.380244	0.69	0.841
Fxyd7	0.000144804	-0.382611	0.812	0.907
Rpl10-ps3	2.57387e-14	-0.392548	0.853	0.945
Hspa8	1.41867e-21	-0.394078	0.985	0.995
Aldh1a3	0.000383	-0.396881	0.594	0.714
Gna14	8.39549e-06	-0.397187	0.36	0.588
Irf1	6.97983e-06	-0.407221	0.624	0.775
Snrpn	4.00542e-24	-0.410557	0.985	1
Tspan7	3.78663e-10	-0.413162	0.97	0.989
Trnp1	3.64465e-11	-0.440048	0.954	0.989
Irgm1	0.000386622	-0.449145	0.391	0.544
Fgg	0.000422378	-0.449227	0.234	0.385
Tppp3	1.65343e-13	-0.45855	0.99	0.995
Tagln2	0.000804435	-0.474325	0.381	0.56
mt-Nd6	1.09217e-21	-0.481573	0.574	0.89
mt-Rnr1	3.08309e-16	-0.482235	1	1
Gbp2	3.54918e-05	-0.486013	0.208	0.401
Anxa5	3.93496e-11	-0.491975	1	1
Ifi27l2a	0.00206885	-0.495609	0.289	0.434
Eno1b	1.51786e-23	-0.514825	0.929	0.995
Mpz	1.14612e-15	-0.531509	0.589	0.885
Lxn	1.07094e-05	-0.599069	0.858	0.945
CT010467.1	2.47726e-15	-0.748545	1	0.995

## Sheet: PEP1_GO terms
ID	Description	GeneRatio	BgRatio	pvalue	qvalue	geneID	Count
GO:0042391	regulation of membrane potential	33/532	450/23328	4.56455e-09	1.30523e-05	Ank2/App/Arl6ip5/Atp2a2/Bnip3/Cacna2d1/Camk2d/Celf4/Chchd10/Dcdc2a/Dcn/Dpp6/Gabra3/Gna14/Gnaq/Got1/Gsk3b/Hcn1/Il6/Jun/Kcnk3/Kif5b/Mllt11/Ppp3ca/Pten/Rapgef4/Rgs4/Rgs7bp/Scn7a/Tac1/Trpa1/Trpv1/Ubb	33
GO:0031644	regulation of nervous system process	20/532	185/23328	9.73949e-09	1.30523e-05	App/Calca/Cartpt/Celf4/Comt/Gsk3b/Il6/Mgll/Nos1/Nptx1/Pten/Rapgef4/Rgs4/Rnf10/Rock2/Tac1/Tmem100/Tnfrsf21/Trpa1/Zfhx2	20
GO:0032386	regulation of intracellular transport	27/532	329/23328	1.14564e-08	1.30523e-05	Actr3/Apod/Arpc2/Caly/Cd81/Cdh1/Gsk3b/Hpca/Ifi27/Il6/Kif3a/Kif5b/Map1b/Ndel1/Ndrg4/Nol3/Os9/Ppp1r12a/Prnp/Rdx/Septin8/Snx3/Tcaf1/Thoc2/Tmem30a/Tpr/Wipf1	27
GO:0033157	regulation of intracellular protein transport	22/532	232/23328	2.01943e-08	1.66819e-05	Actr3/Apod/Arpc2/Cd81/Cdh1/Gsk3b/Hpca/Ifi27/Il6/Kif3a/Kif5b/Ndel1/Nol3/Os9/Prnp/Septin8/Snx3/Tcaf1/Thoc2/Tmem30a/Tpr/Wipf1	22
GO:0034248	regulation of cellular amide metabolic process	30/532	410/23328	2.44038e-08	1.66819e-05	Aars/Apoe/App/Bc1/Btg2/Cpeb3/Csnk1e/Cyp1b1/Eef2/Eif4g2/Eif5a/Eif5b/Eprs/Gapdh/Gga3/Hnrnpd/Il6/Larp4/Larp4b/Ncl/Nemf/Ppp1ca/Prnp/Rbms3/Rock2/Tmed10/Tnrc6a/Tob1/Tpr/Upf3b	30
GO:0050808	synapse organization	32/532	479/23328	6.99527e-08	3.98485e-05	Actb/Actr3/Apoe/App/Cadm1/Cdh1/Cfl1/Chchd10/Chd4/Chmp4b/Ctnnd2/Cttn/Dctn1/Dgkz/Elfn1/Flrt1/Gsk3b/Hspa8/Igsf21/Ndrg2/Nptn/Nptx1/Prnp/Pten/Ptprd/Rapgef4/Rock2/Sdcbp/Sncg/Sorbs1/Tubb5/Ywhaz	32
GO:0044403	symbiotic process	27/532	374/23328	1.61252e-07	7.73499e-05	Apoe/Cfl1/Chmp4b/Ctsb/Denr/Eif3a/Gapdh/Gbp2/Gbp7/Hspa8/Irgm1/Irgm2/Jun/Lgals1/Mphosph8/Nucks1/Psmc3/Rad23a/Rock2/Rsad2/Rsf1/Snw1/Snx3/Ssb/Stat1/Thoc2/Zc3hav1	27
GO:0099173	postsynapse organization	19/532	200/23328	1.81047e-07	7.73499e-05	Actb/Actr3/Apoe/App/Cadm1/Cfl1/Chmp4b/Ctnnd2/Cttn/Dgkz/Hspa8/Ndrg2/Nptx1/Prnp/Pten/Ptprd/Rapgef4/Rock2/Sorbs1	19
GO:0007409	axonogenesis	31/532	482/23328	2.59278e-07	7.77453e-05	Actb/Actr3/Apoe/App/Auts2/Bcl11b/Cttn/Dpysl2/Eif4g2/Gfra3/Gsk3b/Isl1/Isl2/Kif3a/Kif5a/Kif5b/Klf7/Lpar3/Map1b/Mgll/Ndel1/Ndn/Nfib/Nptn/Nptx1/Plxnc1/Pou4f3/Prrxl1/Pten/Rnf6/Robo2	31
GO:0008380	RNA splicing	27/532	386/23328	3.026e-07	7.77453e-05	Cdc5l/Celf1/Celf4/Cir1/Ddx17/Frg1/Hnrnpa1/Hspa8/Htatsf1/Ik/Luc7l2/Luc7l3/Mbnl1/Ncl/Nol3/Psip1/Rbfox3/Rbm25/Rps26/Sf3b1/Snrpn/Snw1/Srek1/Srrm1/Tcerg1/Thoc2/Zbtb7a	27
GO:0000375	RNA splicing, via transesterification reactions	22/532	271/23328	3.15041e-07	7.77453e-05	Cdc5l/Celf1/Celf4/Ddx17/Hnrnpa1/Hspa8/Htatsf1/Ik/Luc7l2/Luc7l3/Mbnl1/Ncl/Nol3/Psip1/Rbfox3/Rbm25/Sf3b1/Snrpn/Snw1/Srek1/Srrm1/Zbtb7a	22
GO:0000377	RNA splicing, via transesterification reactions with bulged adenosine as nucleophile	22/532	271/23328	3.15041e-07	7.77453e-05	Cdc5l/Celf1/Celf4/Ddx17/Hnrnpa1/Hspa8/Htatsf1/Ik/Luc7l2/Luc7l3/Mbnl1/Ncl/Nol3/Psip1/Rbfox3/Rbm25/Sf3b1/Snrpn/Snw1/Srek1/Srrm1/Zbtb7a	22
GO:0000398	mRNA splicing, via spliceosome	22/532	271/23328	3.15041e-07	7.77453e-05	Cdc5l/Celf1/Celf4/Ddx17/Hnrnpa1/Hspa8/Htatsf1/Ik/Luc7l2/Luc7l3/Mbnl1/Ncl/Nol3/Psip1/Rbfox3/Rbm25/Sf3b1/Snrpn/Snw1/Srek1/Srrm1/Zbtb7a	22
GO:1990778	protein localization to cell periphery	26/532	363/23328	3.18451e-07	7.77453e-05	Acsl3/Actb/Actr3/Ank2/Atp2b4/Camk2d/Ccdc88a/Cd81/Cdh1/Cplx1/Csnk2a1/Dpp10/Dpp6/Gga3/Gsk3b/Kcnb2/Kif5b/Nectin3/Nptx1/Prnp/Rapgef4/Rdx/Rock2/Snap47/Sorbs1/Tmem59	26
GO:0006887	exocytosis	27/532	389/23328	3.526e-07	8.03432e-05	Atp2a2/Cdk5r2/Cops5/Cplx1/Cplx2/Fgg/Gsk3b/Kit/Mia3/Myh9/Napb/Ppp3cb/Rala/Rapgef4/Scamp1/Scrn1/Sdcbp/Septin4/Snap47/Steap3/Syngr3/Syp/Syt4/Syt5/Syt7/Tmed10/Ywhaz	27
GO:0010038	response to metal ion	22/532	274/23328	3.80494e-07	8.12806e-05	Anxa5/App/Bnip3/Cdh1/Cpne3/Fgg/Fos/Fosb/Gatm/Gsk3b/Hcn1/Hnrnpd/Hpca/Jun/Mt1/Nptx1/Ppp1ca/Ppp3ca/Prnp/Syt4/Syt5/Syt7	22
GO:0043954	cellular component maintenance	11/532	70/23328	5.0228e-07	9.31241e-05	Apoe/App/Arid1a/Cadm1/Cfl1/Chchd10/Cttn/Dgkz/Hspa8/Mpz/Prnp	11
GO:0051222	positive regulation of protein transport	25/532	348/23328	5.07961e-07	9.31241e-05	Acsl3/Actr3/App/Arpc2/Cadm1/Camk2n1/Cd81/Cdh1/Fgg/Gapdh/Gsk3b/Hpca/Il6/Isl1/Kif3a/Kif5b/Mif/Ppp3cb/Prnp/Rapgef4/Tcaf1/Tmem30a/Tpr/Trpa1/Wipf1	25
GO:0032984	protein-containing complex disassembly	19/532	214/23328	5.17675e-07	9.31241e-05	Arid1a/Arpc2/Bnip3/Capzb/Carmil2/Cfl1/Eif5a/H2aw/Hspa8/Irgm1/Irgm2/Kif5b/Map1b/Map1lc3b/Mphosph8/Napb/Rdx/Smarcc1/Taok1	19
GO:1905475	regulation of protein localization to membrane	18/532	195/23328	5.82178e-07	9.94911e-05	Acsl3/Actb/Actr3/Arpc2/Atp2b4/Camk2d/Cd81/Csnk2a1/Dpp10/Dpp6/Gsk3b/Hpca/Kif5b/Prnp/Rapgef4/Sorbs1/Tcaf1/Tmem59	18
GO:0099003	vesicle-mediated transport in synapse	21/532	260/23328	6.34193e-07	0.000103219	Actb/Actg1/Atp2a2/Caly/Clcn3/Cplx1/Cplx2/Gsk3b/Hpca/Napb/Ppp3cb/Prkar1b/Pten/Rapgef4/Slc17a6/Snap47/Sncg/Syp/Syt4/Syt5/Syt7	21
GO:0006417	regulation of translation	25/532	355/23328	7.3376e-07	0.000113996	Aars/App/Bc1/Btg2/Cpeb3/Cyp1b1/Eef2/Eif4g2/Eif5a/Eif5b/Eprs/Gapdh/Hnrnpd/Il6/Larp4/Larp4b/Ncl/Nemf/Ppp1ca/Rbms3/Rock2/Tnrc6a/Tob1/Tpr/Upf3b	25
GO:0022411	cellular component disassembly	26/532	383/23328	8.83616e-07	0.000131309	Arid1a/Arpc2/Bnip3/Capzb/Carmil2/Cfl1/Cttn/Dctn1/Denr/Eif5a/H2aw/Hspa8/Il6/Irgm1/Irgm2/Kif5b/Map1b/Map1lc3b/Mphosph8/Napb/Ndel1/Rb1cc1/Rdx/Smarcc1/Taok1/Wipi1	26
GO:1904062	regulation of cation transmembrane transport	25/532	361/23328	9.97366e-07	0.000141594	Ank2/App/Atp2b4/Cacna2d1/Camk2d/Cfl1/Dpp10/Dpp6/Fxyd2/Fxyd5/Fxyd7/Gnb5/Hcn1/Hpca/Iscu/Kif5b/Nipsnap2/Nol3/Nos1/Pirt/Plp1/Prnp/Pten/Rgs4/Ubash3b	25
GO:0006397	mRNA processing	29/532	462/23328	1.03568e-06	0.000141594	App/Cdc5l/Celf1/Celf4/Cir1/Cpeb3/Ddx17/Frg1/Hnrnpa1/Hspa8/Htatsf1/Ik/Luc7l2/Luc7l3/Mbnl1/Ncl/Nol3/Psip1/Rbfox3/Rbm25/Sf3b1/Snrpn/Snw1/Srek1/Srrm1/Srrt/Tcerg1/Thoc2/Zbtb7a	29
GO:1904951	positive regulation of establishment of protein localization	25/532	364/23328	1.15956e-06	0.000152433	Acsl3/Actr3/App/Arpc2/Cadm1/Camk2n1/Cd81/Cdh1/Fgg/Gapdh/Gsk3b/Hpca/Il6/Isl1/Kif3a/Kif5b/Mif/Ppp3cb/Prnp/Rapgef4/Tcaf1/Tmem30a/Tpr/Trpa1/Wipf1	25
GO:1903829	positive regulation of cellular protein localization	23/532	317/23328	1.22264e-06	0.000154772	Acsl3/Actr3/Arpc2/Atp2b4/Ccdc88a/Cd81/Cdh1/Cfl1/Dpp10/Dpp6/Gsk3b/Hpca/Il6/Kif3a/Kif5b/Prnp/Rdx/Rock2/Sorbs1/Tcaf1/Tmem30a/Tpr/Wipf1	23
GO:0051592	response to calcium ion	14/532	128/23328	1.39917e-06	0.000170793	Anxa5/App/Cpne3/Fgg/Fos/Fosb/Hcn1/Hnrnpd/Hpca/Jun/Ppp3ca/Syt4/Syt5/Syt7	14
GO:0099504	synaptic vesicle cycle	19/532	231/23328	1.64703e-06	0.000188153	Actb/Actg1/Atp2a2/Clcn3/Cplx1/Cplx2/Gsk3b/Napb/Ppp3cb/Prkar1b/Pten/Rapgef4/Slc17a6/Snap47/Sncg/Syp/Syt4/Syt5/Syt7	19
GO:0007611	learning or memory	22/532	299/23328	1.65148e-06	0.000188153	Apoe/App/Atp8a1/Btg2/Comt/Cpeb3/Ctnnd2/Dcdc2a/Egr1/Gatm/Jun/Kit/Meis2/Ndrg4/Pde8b/Prkar1b/Prnp/Pten/Slc24a2/Syt4/Tac1/Uba6	22
GO:0006376	mRNA splice site selection	7/532	27/23328	1.84298e-06	0.000203197	Celf1/Celf4/Luc7l2/Luc7l3/Mbnl1/Nol3/Psip1	7
GO:0030111	regulation of Wnt signaling pathway	22/532	304/23328	2.16943e-06	0.000231715	Apoe/App/Atp6ap2/Atp6v0c/Cdh1/Cdk14/Csnk1e/Csnk2a1/Ctnnd2/Dcdc2a/Egr1/Gnaq/Grb10/Gsk3b/Isl1/Nlk/Rbms3/Siah2/Snx3/Tle5/Usp34/Zranb1	22
GO:0042982	amyloid precursor protein metabolic process	10/532	66/23328	2.34645e-06	0.000243028	Apoe/App/Csnk1e/Dhcr24/Gga3/Itm2c/Necab1/Prnp/Rock2/Tmed10	10
GO:0015672	monovalent inorganic cation transport	29/532	489/23328	3.19447e-06	0.000297199	Ank2/Atp2b4/Atp5c1/Atp5e/Atp5g3/Camk2d/Clcn3/Dpp10/Dpp6/Fxyd2/Fxyd5/Fxyd7/Gnaq/Hcn1/Kcnb2/Kcnk3/Kif5b/Mif/Nos1/Prnp/Pten/Rgs4/Scn7a/Slc10a6/Slc17a6/Slc20a1/Slc24a2/Slc36a1/Slc9a9	29
GO:0034765	regulation of ion transmembrane transport	29/532	489/23328	3.19447e-06	0.000297199	Ank2/App/Arl6ip1/Arl6ip5/Atp2b4/Cacna2d1/Camk2d/Cfl1/Dpp10/Dpp6/Fxyd2/Fxyd5/Fxyd7/Gnb5/Hcn1/Hpca/Iscu/Kcnb2/Kif5b/Nipsnap2/Nol3/Nos1/Pirt/Plp1/Prnp/Pten/Rgs4/Tcaf1/Ubash3b	29
GO:0009896	positive regulation of catabolic process	28/532	463/23328	3.25734e-06	0.000297199	Apoe/App/Bnip3/Btg2/Cd81/Cpeb3/Csnk1e/Csnk2a1/Dcn/Gga3/Gsk3b/Hnrnpd/Il6/Irgm1/Irgm2/Mif/Ndfip1/Pten/Rad23a/Rdx/Rnf19b/Rock2/Tmem59/Tnrc6a/Tob1/Trib2/Zbtb20/Zc3hav1	28
GO:0050890	cognition	23/532	336/23328	3.27496e-06	0.000297199	Apoe/App/Atp8a1/Btg2/Comt/Cpeb3/Ctnnd2/Dcdc2a/Egr1/Gatm/Jun/Kit/Meis2/Ndrg4/Pde8b/Prkar1b/Prnp/Pten/Slc24a2/Syt4/Tac1/Tusc3/Uba6	23
GO:0033555	multicellular organismal response to stress	12/532	101/23328	3.30425e-06	0.000297199	Apoe/Calca/Comt/Nos1/Pde8b/Pirt/Ppp3ca/Pten/Runx1/Tac1/Trpa1/Trpv1	12
GO:0034250	positive regulation of cellular amide metabolic process	15/532	158/23328	3.56176e-06	0.000312147	Apoe/App/Cpeb3/Csnk1e/Cyp1b1/Eef2/Eif4g2/Eif5a/Hnrnpd/Il6/Larp4/Larp4b/Rbms3/Rock2/Upf3b	15
GO:0048588	developmental cell growth	20/532	267/23328	3.72531e-06	0.000318318	Actr3/Apoe/App/Auts2/Camk2d/Cttn/Cyfip2/Dpysl2/Eif4g2/Flrt1/Gsk3b/Lpar3/Map1b/Mgll/Ndel1/Ndn/Pou4f3/Rgs4/Rnf6/Syt4	20
GO:0070997	neuron death	26/532	416/23328	4.04708e-06	0.000332157	Aars/Apoe/App/Bnip3/Btg2/Chmp4b/Diablo/Egr1/Fos/Gapdh/Gsk3b/Il6/Isl1/Itpr1/Jun/Mt1/Ncoa7/Nos1/Pou4f3/Prnp/Psmc1/Sncg/Snx6/Tac1/Tnfrsf21/Ubb	26
GO:1904375	regulation of protein localization to cell periphery	14/532	140/23328	4.08163e-06	0.000332157	Acsl3/Actb/Actr3/Atp2b4/Camk2d/Csnk2a1/Dpp10/Dpp6/Gsk3b/Kif5b/Prnp/Rapgef4/Sorbs1/Tmem59	14
GO:0072659	protein localization to plasma membrane	21/532	295/23328	4.76129e-06	0.000378455	Acsl3/Actb/Actr3/Ank2/Atp2b4/Camk2d/Ccdc88a/Cd81/Cdh1/Csnk2a1/Dpp10/Dpp6/Gga3/Kcnb2/Kif5b/Nectin3/Prnp/Rdx/Rock2/Sorbs1/Tmem59	21
GO:0031331	positive regulation of cellular catabolic process	25/532	396/23328	5.19772e-06	0.000403756	Apoe/App/Bnip3/Btg2/Cd81/Cpeb3/Csnk1e/Dcn/Gsk3b/Hnrnpd/Il6/Irgm1/Irgm2/Mif/Pten/Rad23a/Rdx/Rnf19b/Rock2/Tmem59/Tnrc6a/Tob1/Trib2/Zbtb20/Zc3hav1	25
GO:0032388	positive regulation of intracellular transport	16/532	184/23328	5.32672e-06	0.000404582	Actr3/Arpc2/Caly/Cd81/Cdh1/Gsk3b/Hpca/Il6/Kif3a/Kif5b/Prnp/Rdx/Tcaf1/Tmem30a/Tpr/Wipf1	16
GO:0051224	negative regulation of protein transport	15/532	164/23328	5.64209e-06	0.00041313	Anxa5/Apod/Apoe/Cyp51/Il6/Klf7/Ndfip1/Nol3/Nos1/Os9/Pde8b/Ppp3ca/Rsad2/Snx3/Syt4	15
GO:0090316	positive regulation of intracellular protein transport	14/532	144/23328	5.68101e-06	0.00041313	Actr3/Arpc2/Cd81/Cdh1/Gsk3b/Hpca/Il6/Kif3a/Kif5b/Prnp/Tcaf1/Tmem30a/Tpr/Wipf1	14
GO:0060560	developmental growth involved in morphogenesis	20/532	275/23328	5.80763e-06	0.000413539	Actr3/Apoe/App/Auts2/Cadm1/Cfl1/Cttn/Cyfip2/Dpysl2/Eif4g2/Flrt1/Gsk3b/Lpar3/Map1b/Mgll/Ndel1/Ndn/Pou4f3/Rnf6/Syt4	20
GO:0071692	protein localization to extracellular region	28/532	478/23328	5.94815e-06	0.000414831	Anxa5/Apoe/Cadm1/Camk2n1/Cartpt/Cplx1/Cyp51/Fgg/Gapdh/Il6/Isl1/Kif5b/Klf7/Mia3/Mif/Nbl1/Nos1/Pde8b/Ppp3ca/Ppp3cb/Rapgef4/Rsad2/S100a13/Sncg/Steap3/Syt4/Syt7/Trpa1	28
GO:0006091	generation of precursor metabolites and energy	25/532	400/23328	6.18988e-06	0.000414831	App/Atp5c1/Bnip3/Chchd10/Cox5a/Eno1b/Gaa/Gapdh/Grb10/Gsk3b/Ide/Iscu/Ldha/Mdh1/Mdh2/Mif/Ndufa8/Ndufb9/Nipsnap2/Ppp1ca/Rb1cc1/Sorbs1/Uqcr10/Zbtb20/Zbtb7a	25
GO:1901652	response to peptide	25/532	400/23328	6.18988e-06	0.000414831	Anxa5/App/Atp2a2/Cacna2d1/Cfl1/Egr1/Eprs/Gatm/Grb10/Gsk3b/Irf1/Ndel1/Nos1/Nucks1/Prnp/Pten/Rock2/Serpina3g/Serpina3n/Shc1/Smarcc1/Snx6/Socs3/Sorbs1/Stat1	25
GO:0010959	regulation of metal ion transport	26/532	427/23328	6.45672e-06	0.000424392	Ank2/Atp2b4/Cacna2d1/Camk2d/Dpp10/Dpp6/Fxyd2/Fxyd5/Fxyd7/Gnaq/Gnb5/Hpca/Iscu/Itpr1/Kif5b/Lpar3/Mif/Nipsnap2/Nol3/Nos1/Plp1/Prnp/Pten/Rgs4/Saraf/Ubash3b	26
GO:0000245	spliceosomal complex assembly	8/532	45/23328	7.12069e-06	0.000457765	Celf1/Celf4/Luc7l2/Luc7l3/Mbnl1/Nol3/Psip1/Sf3b1	8
GO:0016055	Wnt signaling pathway	26/532	430/23328	7.31044e-06	0.000457765	Apoe/App/Atp6ap2/Atp6v0c/Brd7/Cdh1/Cdk14/Cpe/Csnk1e/Csnk2a1/Ctnnd2/Dcdc2a/Egr1/Gnaq/Grb10/Gsk3b/Isl1/Ndrg2/Nlk/Pten/Rbms3/Siah2/Snx3/Tle5/Usp34/Zranb1	26
GO:1905477	positive regulation of protein localization to membrane	12/532	109/23328	7.36625e-06	0.000457765	Acsl3/Actr3/Arpc2/Atp2b4/Cd81/Dpp10/Dpp6/Hpca/Kif5b/Prnp/Sorbs1/Tcaf1	12
GO:0032409	regulation of transporter activity	20/532	280/23328	7.59437e-06	0.000463513	Actb/Ank2/App/Cacna2d1/Camk2d/Cfl1/Fxyd2/Fxyd5/Fxyd7/Gnb5/Hcn1/Hpca/Kif5b/Ndfip1/Nipsnap2/Pirt/Prnp/Pten/Syngr3/Tcaf1	20
GO:0198738	cell-cell signaling by wnt	26/532	432/23328	7.9355e-06	0.000475837	Apoe/App/Atp6ap2/Atp6v0c/Brd7/Cdh1/Cdk14/Cpe/Csnk1e/Csnk2a1/Ctnnd2/Dcdc2a/Egr1/Gnaq/Grb10/Gsk3b/Isl1/Ndrg2/Nlk/Pten/Rbms3/Siah2/Snx3/Tle5/Usp34/Zranb1	26
GO:1904950	negative regulation of establishment of protein localization	15/532	169/23328	8.13991e-06	0.000479678	Anxa5/Apod/Apoe/Cyp51/Il6/Klf7/Ndfip1/Nol3/Nos1/Os9/Pde8b/Ppp3ca/Rsad2/Snx3/Syt4	15
GO:0043044	ATP-dependent chromatin remodeling	8/532	46/23328	8.4491e-06	0.00048946	Arid1a/Chd3/Pbrm1/Ptma/Smarca2/Smarca5/Smarcc1/Znhit1	8
GO:0006979	response to oxidative stress	25/532	409/23328	9.08266e-06	0.000517393	Apod/Apoe/App/Arl6ip5/Atp2a2/Bnip3/Cfl1/Cyp1b1/Diablo/Fos/Gstp1/Hnrnpd/Ide/Il6/Jun/Macroh2a1/Ncoa7/Ngb/Nol3/Prdx1/Prnp/Psip1/Rhob/Stk26/Trpa1	25
GO:0016032	viral process	21/532	309/23328	9.71248e-06	0.000539992	Apoe/Cfl1/Chmp4b/Ctsb/Denr/Eif3a/Hspa8/Jun/Lgals1/Mphosph8/Nucks1/Psmc3/Rad23a/Rock2/Rsad2/Rsf1/Snw1/Snx3/Ssb/Stat1/Zc3hav1	21
GO:1903313	positive regulation of mRNA metabolic process	11/532	94/23328	9.79536e-06	0.000539992	Btg2/Celf4/Cpeb3/Hnrnpd/Hspa8/Ncl/Rock2/Snw1/Tnrc6a/Tob1/Zc3hav1	11
GO:0055074	calcium ion homeostasis	28/532	493/23328	1.05494e-05	0.000572329	Ank2/Apoe/App/Atp2a2/Atp2b4/Bnip3/Cacna2d1/Calca/Calcb/Camk2d/Camk2n1/Eif5a/Got1/Itpr1/Kcnk3/Lpar3/Nmb/Nol3/Nos1/Nptn/Prnp/Pth1r/Slc24a2/Smdt1/Tac1/Trpa1/Trpv1/Ubash3b	28
GO:0043903	regulation of symbiotic process	17/532	218/23328	1.1687e-05	0.000607855	Apoe/Cfl1/Chmp4b/Gapdh/Hspa8/Jun/Lgals1/Mphosph8/Nucks1/Psmc3/Rad23a/Rsad2/Rsf1/Snw1/Snx3/Stat1/Zc3hav1	17
GO:1903076	regulation of protein localization to plasma membrane	12/532	114/23328	1.17134e-05	0.000607855	Acsl3/Actb/Actr3/Atp2b4/Camk2d/Csnk2a1/Dpp10/Dpp6/Kif5b/Prnp/Sorbs1/Tmem59	12
GO:0097106	postsynaptic density organization	7/532	35/23328	1.19156e-05	0.000607855	Cadm1/Cfl1/Dgkz/Hspa8/Nptx1/Pten/Ptprd	7
GO:1902003	regulation of amyloid-beta formation	7/532	35/23328	1.19156e-05	0.000607855	Apoe/App/Csnk1e/Gga3/Prnp/Rock2/Tmed10	7
GO:0009306	protein secretion	27/532	470/23328	1.23583e-05	0.000621165	Anxa5/Apoe/Cadm1/Camk2n1/Cartpt/Cplx1/Cyp51/Fgg/Gapdh/Il6/Isl1/Kif5b/Klf7/Mia3/Mif/Nos1/Pde8b/Ppp3ca/Ppp3cb/Rapgef4/Rsad2/S100a13/Sncg/Steap3/Syt4/Syt7/Trpa1	27
GO:1903311	regulation of mRNA metabolic process	19/532	266/23328	1.27722e-05	0.000626727	Btg2/Celf1/Celf4/Cpeb3/Ddx17/Hnrnpd/Hspa8/Ik/Mbnl1/Ncl/Rbfox3/Rbm25/Rock2/Snw1/Srek1/Tnrc6a/Tob1/Zbtb7a/Zc3hav1	19
GO:0035592	establishment of protein localization to extracellular region	27/532	471/23328	1.28356e-05	0.000626727	Anxa5/Apoe/Cadm1/Camk2n1/Cartpt/Cplx1/Cyp51/Fgg/Gapdh/Il6/Isl1/Kif5b/Klf7/Mia3/Mif/Nos1/Pde8b/Ppp3ca/Ppp3cb/Rapgef4/Rsad2/S100a13/Sncg/Steap3/Syt4/Syt7/Trpa1	27
GO:2000146	negative regulation of cell motility	20/532	291/23328	1.33813e-05	0.000640877	Apod/Apoe/Atp2b4/Cdh1/Cfl1/Coro1c/Ctnna1/Cyp1b1/Dcn/Ddt/Gsk3b/Mia3/Mif/Nbl1/Ndrg4/Pten/Rap2c/Rhob/Stk26/Tcaf1	20
GO:1990138	neuron projection extension	16/532	198/23328	1.35005e-05	0.000640877	Actr3/Apoe/Auts2/Cttn/Cyfip2/Dpysl2/Eif4g2/Flrt1/Gsk3b/Map1b/Mgll/Ndel1/Ndn/Pou4f3/Rnf6/Syt4	16
GO:0008088	axo-dendritic transport	10/532	80/23328	1.37693e-05	0.000644686	Ap3b2/App/Arl8a/Caly/Hspa8/Kif3a/Kif5a/Kif5b/Ndel1/Pura	10
GO:0048024	regulation of mRNA splicing, via spliceosome	12/532	116/23328	1.3999e-05	0.000646581	Celf1/Celf4/Ddx17/Hspa8/Ik/Mbnl1/Ncl/Rbfox3/Rbm25/Snw1/Srek1/Zbtb7a	12
GO:0006874	cellular calcium ion homeostasis	27/532	476/23328	1.54842e-05	0.000705644	Ank2/Apoe/App/Atp2a2/Atp2b4/Bnip3/Cacna2d1/Calca/Calcb/Camk2d/Eif5a/Got1/Itpr1/Kcnk3/Lpar3/Nmb/Nol3/Nos1/Nptn/Prnp/Pth1r/Slc24a2/Smdt1/Tac1/Trpa1/Trpv1/Ubash3b	27
GO:0034728	nucleosome organization	13/532	137/23328	1.58676e-05	0.000713604	Arid1a/Atrx/H2aw/Macroh2a1/Naa60/Nap1l1/Nap1l5/Ptma/Rsf1/Smarca2/Smarca5/Smarcc1/Znhit1	13
GO:0050792	regulation of viral process	16/532	201/23328	1.62863e-05	0.000722919	Apoe/Cfl1/Chmp4b/Hspa8/Jun/Lgals1/Mphosph8/Nucks1/Psmc3/Rad23a/Rsad2/Rsf1/Snw1/Snx3/Stat1/Zc3hav1	16
GO:0031346	positive regulation of cell projection organization	27/532	478/23328	1.6676e-05	0.00073073	Actr3/Apoe/Arpc2/Auts2/Carmil2/Ccdc88a/Cfl1/Coro1c/Cpeb3/Eif4g2/Gsk3b/Il6/Itpr1/Kit/Lpar3/Map1b/Mif/Ndel1/Ndrg4/Plxnc1/Ptprd/Rala/Robo2/Serpini1/Snx3/Syt4/Tmem30a	27
GO:0001508	action potential	13/532	138/23328	1.71597e-05	0.000733127	Ank2/Atp2a2/Cacna2d1/Camk2d/Dcdc2a/Dpp6/Gna14/Gnaq/Hcn1/Rapgef4/Scn7a/Tac1/Trpa1	13
GO:0048675	axon extension	13/532	138/23328	1.71597e-05	0.000733127	Actr3/Apoe/Auts2/Cttn/Dpysl2/Eif4g2/Gsk3b/Map1b/Mgll/Ndel1/Ndn/Pou4f3/Rnf6	13
GO:0042987	amyloid precursor protein catabolic process	8/532	51/23328	1.86579e-05	0.000787295	Apoe/App/Csnk1e/Dhcr24/Gga3/Prnp/Rock2/Tmed10	8
GO:0098657	import into cell	18/532	251/23328	2.03737e-05	0.000849208	Acsl3/Actb/Arl6ip1/Arl6ip5/Caly/Eprs/Hpca/Iscu/Nos1/Prnp/Rgs4/Slc17a6/Slc24a2/Slc36a1/Slc3a2/Slc9a9/Syngr3/Trpv1	18
GO:0048265	response to pain	7/532	38/23328	2.1078e-05	0.00086271	Calca/Comt/Pirt/Runx1/Tac1/Trpa1/Trpv1	7
GO:0051817	modulation of process of other organism involved in symbiotic interaction	10/532	84/23328	2.12865e-05	0.00086271	Apoe/Cfl1/Gapdh/Hspa8/Irgm1/Irgm2/Jun/Nucks1/Psmc3/Snw1	10
GO:0040013	negative regulation of locomotion	21/532	326/23328	2.17072e-05	0.00086271	Apod/Apoe/Atp2b4/Cdh1/Cfl1/Coro1c/Ctnna1/Cyp1b1/Dcn/Ddt/Gsk3b/Mia3/Mif/Nbl1/Ndrg4/Pten/Rap2c/Rhob/Robo2/Stk26/Tcaf1	21
GO:0051271	negative regulation of cellular component movement	21/532	326/23328	2.17072e-05	0.00086271	Apod/Apoe/Atp2b4/Cdh1/Cfl1/Coro1c/Ctnna1/Cyp1b1/Dcn/Ddt/Gsk3b/Mia3/Mif/Nbl1/Ndrg4/Nos1/Pten/Rap2c/Rhob/Stk26/Tcaf1	21
GO:2001235	positive regulation of apoptotic signaling pathway	15/532	184/23328	2.25103e-05	0.000879842	Bnip3/Chchd10/Ctnna1/Gsk3b/Itm2c/Mllt11/Nacc2/Pdia3/Pea15a/Ppp1ca/Pten/Septin4/Serinc3/Steap3/Ubb	15
GO:0046034	ATP metabolic process	18/532	253/23328	2.26532e-05	0.000879842	App/Atp5c1/Atp5e/Atp5g3/Chchd10/Cox5a/Eno1b/Gapdh/Hspa8/Iscu/Ldha/Mif/Ndufa8/Ndufb9/Nipsnap2/Uqcr10/Zbtb20/Zbtb7a	18
GO:0000380	alternative mRNA splicing, via spliceosome	10/532	85/23328	2.36393e-05	0.000897742	Celf1/Celf4/Ddx17/Hnrnpa1/Ik/Mbnl1/Rbfox3/Rbm25/Srek1/Zbtb7a	10
GO:0048524	positive regulation of viral process	10/532	85/23328	2.36393e-05	0.000897742	Apoe/Cfl1/Chmp4b/Hspa8/Jun/Lgals1/Nucks1/Rad23a/Rsf1/Snw1	10
GO:0050435	amyloid-beta metabolic process	8/532	53/23328	2.49537e-05	0.000934502	Apoe/App/Csnk1e/Gga3/Ide/Prnp/Rock2/Tmed10	8
GO:0034249	negative regulation of cellular amide metabolic process	14/532	164/23328	2.51541e-05	0.000934502	Apoe/Bc1/Btg2/Cpeb3/Eprs/Gapdh/Gga3/Hnrnpd/Ncl/Prnp/Rock2/Tnrc6a/Tob1/Tpr	14
GO:0031646	positive regulation of nervous system process	10/532	86/23328	2.62117e-05	0.000953074	App/Cartpt/Gsk3b/Il6/Pten/Rapgef4/Rgs4/Rnf10/Tac1/Trpa1	10
GO:0097581	lamellipodium organization	10/532	86/23328	2.62117e-05	0.000953074	Actr3/Arpc2/Auts2/Capzb/Carmil2/Ccdc88a/Cfl1/Coro1c/Cttn/Kit	10
GO:0007018	microtubule-based movement	23/532	385/23328	2.95067e-05	0.00106086	Actr3/Anxa5/Ap3b2/App/Arl8a/Atp2b4/Caly/Dctn1/Dync1li1/Hspa8/Kif21a/Kif22/Kif2a/Kif3a/Kif5a/Kif5b/Ktn1/Map1b/Ndel1/Pura/Slirp/Tac1/Ubb	23
GO:1902414	protein localization to cell junction	12/532	125/23328	2.97968e-05	0.00106086	Actb/Actg1/Cplx1/Gsk3b/Kif3a/Kif5a/Kif5b/Nectin3/Nptn/Nptx1/Rapgef4/Snap47	12
GO:0008361	regulation of cell size	16/532	213/23328	3.32308e-05	0.00116868	Actr3/Apoe/Cfl1/Clcn3/Cttn/Dpysl2/Eif4g2/Gsk3b/Lpar3/Map1b/Mgll/Ndel1/Pten/Rb1cc1/Rdx/Rnf6	16
GO:0051016	barbed-end actin filament capping	6/532	28/23328	3.36111e-05	0.00116868	Arpc2/Capzb/Carmil2/Cfl1/Mphosph8/Rdx	6
GO:0043434	response to peptide hormone	21/532	336/23328	3.3851e-05	0.00116868	Anxa5/Atp2a2/Cfl1/Egr1/Eprs/Gatm/Grb10/Gsk3b/Irf1/Ndel1/Nos1/Nucks1/Pten/Rock2/Serpina3g/Serpina3n/Shc1/Smarcc1/Socs3/Sorbs1/Stat1	21
GO:0045055	regulated exocytosis	18/532	261/23328	3.42164e-05	0.00116948	Atp2a2/Cdk5r2/Cplx1/Cplx2/Gsk3b/Kit/Myh9/Napb/Ppp3cb/Rapgef4/Snap47/Syngr3/Syp/Syt4/Syt5/Syt7/Tmed10/Ywhaz	18
GO:0034205	amyloid-beta formation	7/532	41/23328	3.53936e-05	0.00117448	Apoe/App/Csnk1e/Gga3/Prnp/Rock2/Tmed10	7
GO:0099084	postsynaptic specialization organization	7/532	41/23328	3.53936e-05	0.00117448	Cadm1/Cfl1/Dgkz/Hspa8/Nptx1/Pten/Ptprd	7
GO:1902991	regulation of amyloid precursor protein catabolic process	7/532	41/23328	3.53936e-05	0.00117448	Apoe/App/Csnk1e/Gga3/Prnp/Rock2/Tmed10	7
GO:0046879	hormone secretion	22/532	364/23328	3.67716e-05	0.00120532	Aimp1/Anxa5/Camk2n1/Cartpt/Cpe/Cplx1/Fgg/Il6/Isl1/Kif5b/Klf7/Nmb/Nos1/Pde8b/Ppp3ca/Ppp3cb/Rapgef4/Runx1/Syt7/Tac1/Trpa1/Ywhaz	22
GO:0019932	second-messenger-mediated signaling	25/532	445/23328	3.72406e-05	0.00120532	Ank2/Apoe/App/Atp2a2/Atp2b4/Calca/Calcb/Gapdh/Gnaq/Gsk3b/Irgm2/Itpr1/Lpar3/Mt1/Nos1/Ppp3ca/Ppp3cb/Prkar1b/Prkar2a/Prnp/Pth1r/Rapgef4/Rasd1/S1pr3/Tmem100	25
GO:0048659	smooth muscle cell proliferation	14/532	170/23328	3.75064e-05	0.00120532	Apod/Camk2d/Comt/Egr1/Gnaq/Gsk3b/Il6/Jun/Ndrg2/Ndrg4/Nol3/Pten/Shc1/Stat1	14
GO:0043244	regulation of protein-containing complex disassembly	12/532	128/23328	3.77335e-05	0.00120532	Arpc2/Bnip3/Capzb/Carmil2/Cfl1/Eif5a/Irgm1/Irgm2/Map1b/Mphosph8/Rdx/Taok1	12
GO:0050708	regulation of protein secretion	22/532	365/23328	3.83156e-05	0.00121258	Anxa5/Apoe/Cadm1/Camk2n1/Cartpt/Cyp51/Fgg/Gapdh/Il6/Isl1/Kif5b/Klf7/Mif/Nos1/Pde8b/Ppp3ca/Ppp3cb/Rapgef4/Rsad2/Syt4/Syt7/Trpa1	22
GO:0000381	regulation of alternative mRNA splicing, via spliceosome	9/532	73/23328	4.14097e-05	0.00129643	Celf1/Celf4/Ddx17/Ik/Mbnl1/Rbfox3/Rbm25/Srek1/Zbtb7a	9
GO:0030705	cytoskeleton-dependent intracellular transport	15/532	194/23328	4.17237e-05	0.00129643	Ap3b2/App/Arl8a/Caly/Ccdc88a/Dctn1/Hspa8/Kif3a/Kif5a/Kif5b/Map1b/Ndel1/Pura/Syt4/Ubb	15
GO:0007162	negative regulation of cell adhesion	19/532	290/23328	4.21483e-05	0.00129782	Apod/Cdh1/Cfl1/Coro1c/Cyp1b1/Fgg/Gstp1/Irf1/Lgals1/Mia3/Ndfip1/Plxnc1/Prnp/Pten/Rdx/Runx1/Tnfrsf21/Ubash3b/Zfp608	19
GO:0006333	chromatin assembly or disassembly	14/532	173/23328	4.54727e-05	0.00138769	Arid1a/Atrx/Chd3/H2aw/Macroh2a1/Mphosph8/Naa60/Nap1l1/Nap1l5/Rsf1/Smarca2/Smarca5/Smarcc1/Tpr	14
GO:0009914	hormone transport	22/532	372/23328	5.08538e-05	0.0015195	Aimp1/Anxa5/Camk2n1/Cartpt/Cpe/Cplx1/Fgg/Il6/Isl1/Kif5b/Klf7/Nmb/Nos1/Pde8b/Ppp3ca/Ppp3cb/Rapgef4/Runx1/Syt7/Tac1/Trpa1/Ywhaz	22
GO:0050951	sensory perception of temperature stimulus	6/532	30/23328	5.09633e-05	0.0015195	Calca/Cpeb3/Lxn/Tac1/Trpa1/Trpv1	6
GO:0099175	regulation of postsynapse organization	12/532	132/23328	5.11256e-05	0.0015195	Actr3/Apoe/App/Cfl1/Chmp4b/Hspa8/Nptx1/Prnp/Pten/Ptprd/Rapgef4/Sorbs1	12
GO:0007612	learning	14/532	175/23328	5.15722e-05	0.00151955	App/Atp8a1/Btg2/Comt/Ctnnd2/Dcdc2a/Jun/Kit/Meis2/Ndrg4/Pde8b/Slc24a2/Tac1/Uba6	14
GO:0022898	regulation of transmembrane transporter activity	18/532	270/23328	5.32598e-05	0.00155587	Actb/Ank2/App/Cacna2d1/Camk2d/Cfl1/Fxyd2/Fxyd5/Fxyd7/Gnb5/Hcn1/Hpca/Kif5b/Nipsnap2/Pirt/Prnp/Pten/Tcaf1	18
GO:0050684	regulation of mRNA processing	13/532	154/23328	5.46422e-05	0.00158125	Celf1/Celf4/Cpeb3/Ddx17/Hspa8/Ik/Mbnl1/Ncl/Rbfox3/Rbm25/Snw1/Srek1/Zbtb7a	13
GO:0044070	regulation of anion transport	12/532	133/23328	5.50542e-05	0.00158125	Apoe/Arl6ip1/Arl6ip5/Atp8a1/Dpysl2/Eprs/Mif/Prnp/Rgs4/Syt4/Tcaf1/Trpa1	12
GO:0071346	cellular response to interferon-gamma	11/532	114/23328	6.06505e-05	0.00172362	Actg1/Actr3/Eprs/Gapdh/Gbp2/Gbp7/Irf1/Irgm1/Irgm2/Kif5b/Stat1	11
GO:0045861	negative regulation of proteolysis	21/532	350/23328	6.10196e-05	0.00172362	App/Arl6ip1/Camk2n1/Cdh1/Csnk2a1/Cstb/Dhcr24/Gapdh/Ide/Il6/Lxn/Nol3/Os9/Sdcbp/Serpina3g/Serpina3n/Serpini1/Siah2/Smarcc1/Tmem59/Usp7	21
GO:0071248	cellular response to metal ion	13/532	156/23328	6.2439e-05	0.00174091	Bnip3/Cdh1/Cpne3/Fos/Fosb/Hpca/Jun/Mt1/Nptx1/Prnp/Syt4/Syt5/Syt7	13
GO:0098900	regulation of action potential	8/532	60/23328	6.26502e-05	0.00174091	Ank2/Atp2a2/Cacna2d1/Camk2d/Hcn1/Rapgef4/Tac1/Trpa1	8
GO:1901653	cellular response to peptide	19/532	299/23328	6.35569e-05	0.00175186	Anxa5/App/Cacna2d1/Cfl1/Eprs/Grb10/Gsk3b/Irf1/Ndel1/Nucks1/Prnp/Pten/Rock2/Shc1/Smarcc1/Snx6/Socs3/Sorbs1/Stat1	19
GO:0071826	ribonucleoprotein complex subunit organization	14/532	179/23328	6.59482e-05	0.00177957	Celf1/Celf4/Denr/Eif3a/Kif5b/Luc7l2/Luc7l3/Mbnl1/mt-Rnr1/mt-Rnr2/Nol3/Psip1/Rps2/Sf3b1	14
GO:1902743	regulation of lamellipodium organization	7/532	45/23328	6.60338e-05	0.00177957	Actr3/Arpc2/Auts2/Capzb/Carmil2/Cfl1/Coro1c	7
GO:0000302	response to reactive oxygen species	15/532	202/23328	6.62669e-05	0.00177957	Apod/Bnip3/Cfl1/Cyp1b1/Fos/Gstp1/Hnrnpd/Il6/Jun/Ngb/Nol3/Prdx1/Rhob/Stk26/Trpa1	15
GO:0002791	regulation of peptide secretion	23/532	406/23328	6.66447e-05	0.00177957	Aimp1/Anxa5/Apoe/Cadm1/Camk2n1/Cartpt/Cyp51/Fgg/Gapdh/Il6/Isl1/Kif5b/Klf7/Mif/Nos1/Pde8b/Ppp3ca/Ppp3cb/Rapgef4/Rsad2/Syt4/Syt7/Trpa1	23
GO:1901215	negative regulation of neuron death	17/532	251/23328	7.0237e-05	0.00183257	Aars/Apoe/App/Btg2/Chmp4b/Gsk3b/Il6/Isl1/Itpr1/Jun/Mt1/Ncoa7/Nos1/Psmc1/Sncg/Snx6/Tac1	17
GO:0034599	cellular response to oxidative stress	18/532	276/23328	7.06877e-05	0.00183257	App/Arl6ip5/Atp2a2/Bnip3/Cfl1/Cyp1b1/Diablo/Fos/Hnrnpd/Ide/Il6/Jun/Ncoa7/Ngb/Nol3/Prdx1/Rhob/Stk26	18
GO:0002792	negative regulation of peptide secretion	11/532	116/23328	7.11278e-05	0.00183257	Anxa5/Apoe/Cartpt/Cyp51/Il6/Klf7/Nos1/Pde8b/Ppp3ca/Rsad2/Syt4	11
GO:0043484	regulation of RNA splicing	13/532	158/23328	7.11839e-05	0.00183257	Celf1/Celf4/Ddx17/Hspa8/Ik/Mbnl1/Ncl/Rbfox3/Rbm25/Rps26/Snw1/Srek1/Zbtb7a	13
GO:0071241	cellular response to inorganic substance	16/532	227/23328	7.13105e-05	0.00183257	Atrx/Bnip3/Cdh1/Cpne3/Fos/Fosb/Hnrnpd/Hpca/Jun/Mt1/Nptx1/Prnp/Syt4/Syt5/Syt7/Trpa1	16
GO:0022613	ribonucleoprotein complex biogenesis	23/532	409/23328	7.44641e-05	0.00189933	Cebpz/Celf1/Celf4/Ddx17/Denr/Eif3a/Frg1/Luc7l2/Luc7l3/Mbnl1/mt-Rnr1/mt-Rnr2/Ncl/Nol3/Nop10/Nsa2/Psip1/Pten/Rpl35/Rps2/Rrp1/Sf3b1/Trmt112	23
GO:0030336	negative regulation of cell migration	18/532	278/23328	7.75258e-05	0.00196278	Apod/Apoe/Atp2b4/Cdh1/Coro1c/Cyp1b1/Dcn/Ddt/Gsk3b/Mia3/Mif/Nbl1/Ndrg4/Pten/Rap2c/Rhob/Stk26/Tcaf1	18
GO:0019080	viral gene expression	8/532	62/23328	7.95561e-05	0.00198478	Denr/Eif3a/Jun/Nucks1/Psmc3/Rsf1/Snw1/Ssb	8
GO:1903078	positive regulation of protein localization to plasma membrane	8/532	62/23328	7.95561e-05	0.00198478	Acsl3/Actr3/Atp2b4/Dpp10/Dpp6/Kif5b/Prnp/Sorbs1	8
GO:0051047	positive regulation of secretion	24/532	440/23328	8.3899e-05	0.00207796	Acsl3/Aimp1/Cadm1/Camk2n1/Cartpt/Cdk5r2/Dpysl2/Fgg/Gapdh/Il6/Isl1/Kif5b/Map1lc3b/Mif/Nmb/Ppp3cb/Rapgef4/Runx1/Sdcbp/Syt4/Syt7/Tac1/Trpa1/Trpv1	24
GO:2001233	regulation of apoptotic signaling pathway	23/532	413/23328	8.61612e-05	0.00211863	Bnip3/Chchd10/Ctnna1/Cttn/Fgg/Gsk3b/Itm2c/Mif/Mllt11/Nacc2/Nol3/Pdia3/Pea15a/Ppp1ca/Pten/Rb1cc1/Septin4/Serinc3/Siah2/Steap3/Tpt1/Ubb/Vdac2	23
GO:1902745	positive regulation of lamellipodium organization	6/532	33/23328	8.97067e-05	0.00219006	Actr3/Arpc2/Auts2/Carmil2/Cfl1/Coro1c	6
GO:0043270	positive regulation of ion transport	20/532	334/23328	9.32916e-05	0.00226143	Ank2/Apoe/Arl6ip1/Atp8a1/Cacna2d1/Cfl1/Dpp6/Dpysl2/Hcn1/Itpr1/Kif5b/Lpar3/Mif/Nipsnap2/Nos1/Pirt/Plp1/Syt4/Tcaf1/Trpa1	20
GO:0031503	protein-containing complex localization	17/532	259/23328	0.000103128	0.00246489	Caly/Cplx1/Eif5a/Fyttd1/Gsk3b/Hpca/Kif5a/Kif5b/Nacc2/Nptn/Nptx1/Pura/Rapgef4/Snap47/Ssb/Thoc2/Tpr	17
GO:0032412	regulation of ion transmembrane transporter activity	17/532	259/23328	0.000103128	0.00246489	Ank2/App/Cacna2d1/Camk2d/Cfl1/Fxyd2/Fxyd5/Fxyd7/Gnb5/Hcn1/Hpca/Kif5b/Nipsnap2/Pirt/Prnp/Pten/Tcaf1	17
GO:0010970	transport along microtubule	13/532	164/23328	0.000104091	0.00247063	Ap3b2/App/Arl8a/Caly/Dctn1/Hspa8/Kif3a/Kif5a/Kif5b/Map1b/Ndel1/Pura/Ubb	13
GO:0030072	peptide hormone secretion	18/532	285/23328	0.000106285	0.00250129	Aimp1/Anxa5/Camk2n1/Cartpt/Cpe/Cplx1/Fgg/Il6/Isl1/Kif5b/Klf7/Nos1/Pde8b/Ppp3ca/Ppp3cb/Rapgef4/Syt7/Trpa1	18
GO:0031338	regulation of vesicle fusion	6/532	34/23328	0.000106846	0.00250129	Cplx1/Cplx2/Kif5b/Septin8/Syt4/Syt7	6
GO:0048660	regulation of smooth muscle cell proliferation	13/532	165/23328	0.000110691	0.00257367	Apod/Camk2d/Comt/Egr1/Gnaq/Gsk3b/Il6/Jun/Ndrg2/Ndrg4/Pten/Shc1/Stat1	13
GO:0060213	positive regulation of nuclear-transcribed mRNA poly(A) tail shortening	4/532	12/23328	0.000114449	0.00264308	Btg2/Cpeb3/Tnrc6a/Tob1	4
GO:0042176	regulation of protein catabolic process	22/532	395/23328	0.000121868	0.00279551	Apoe/App/Cd81/Cdh1/Csnk1e/Csnk2a1/Cyp51/Gga3/Gsk3b/Ndfip1/Os9/Psmd1/Pten/Rad23a/Rdx/Rnf19b/Sdcbp/Smarcc1/Snx3/Trib2/Ubb/Usp7	22
GO:0006338	chromatin remodeling	13/532	167/23328	0.000124981	0.00281031	Arid1a/Atrx/Chd3/Mphosph8/Pbrm1/Ptma/Rsf1/Smarca2/Smarca5/Smarcc1/Tpr/Zbtb7a/Znhit1	13
GO:0010591	regulation of lamellipodium assembly	6/532	35/23328	0.000126487	0.00281031	Actr3/Arpc2/Auts2/Capzb/Carmil2/Cfl1	6
GO:0043243	positive regulation of protein-containing complex disassembly	6/532	35/23328	0.000126487	0.00281031	Bnip3/Carmil2/Cfl1/Eif5a/Irgm1/Irgm2	6
GO:0071824	protein-DNA complex subunit organization	15/532	214/23328	0.0001266	0.00281031	Arid1a/Atrx/H2aw/Macroh2a1/Naa60/Nap1l1/Nap1l5/Psmc3/Ptma/Rsf1/Senp6/Smarca2/Smarca5/Smarcc1/Znhit1	15
GO:0050803	regulation of synapse structure or activity	18/532	289/23328	0.000126624	0.00281031	Actr3/Apoe/App/Cfl1/Chmp4b/Dctn1/Flrt1/Gsk3b/Hspa8/Nptx1/Prnp/Pten/Ptprd/Rapgef4/Slc17a6/Sorbs1/Tubb5/Ywhaz	18
GO:0098693	regulation of synaptic vesicle cycle	12/532	146/23328	0.000135315	0.00298382	Atp2a2/Cplx1/Cplx2/Gsk3b/Napb/Ppp3cb/Prkar1b/Pten/Rapgef4/Syp/Syt4/Syt7	12
GO:0006813	potassium ion transport	16/532	240/23328	0.000136692	0.00299487	Ank2/Dpp10/Dpp6/Fxyd2/Gnaq/Hcn1/Kcnb2/Kcnk3/Kif5b/Mif/Nos1/Prnp/Pten/Rgs4/Slc24a2/Slc9a9	16
GO:0097062	dendritic spine maintenance	5/532	23/23328	0.000144947	0.0031555	Apoe/App/Cfl1/Cttn/Prnp	5
GO:0030032	lamellipodium assembly	8/532	68/23328	0.000154359	0.0032974	Actr3/Arpc2/Auts2/Capzb/Carmil2/Ccdc88a/Cfl1/Kit	8
GO:0071868	cellular response to monoamine stimulus	8/532	68/23328	0.000154359	0.0032974	App/Atp2b4/Caly/Gna14/Gnaq/Gnb5/Nos1/Rgs4	8
GO:0071870	cellular response to catecholamine stimulus	8/532	68/23328	0.000154359	0.0032974	App/Atp2b4/Caly/Gna14/Gnaq/Gnb5/Nos1/Rgs4	8
GO:0106027	neuron projection organization	10/532	106/23328	0.000157181	0.00333683	Actr3/Apoe/App/Cfl1/Ctnnd2/Cttn/Dctn1/Gsk3b/Prnp/Pten	10
GO:0051480	regulation of cytosolic calcium ion concentration	21/532	375/23328	0.000160287	0.00336278	Ank2/Atp2b4/Cacna2d1/Calca/Calcb/Camk2d/Eif5a/Got1/Itpr1/Kcnk3/Lpar3/Nmb/Nol3/Nos1/Prnp/Pth1r/Slc24a2/Tac1/Trpa1/Trpv1/Ubash3b	21
GO:0070091	glucagon secretion	4/532	13/23328	0.000162339	0.00336278	Aimp1/Cartpt/Il6/Syt7	4
GO:0070092	regulation of glucagon secretion	4/532	13/23328	0.000162339	0.00336278	Aimp1/Cartpt/Il6/Syt7	4
GO:0099558	maintenance of synapse structure	4/532	13/23328	0.000162339	0.00336278	Cadm1/Chchd10/Dgkz/Hspa8	4
GO:0022618	ribonucleoprotein complex assembly	13/532	172/23328	0.000167851	0.00338661	Celf1/Celf4/Denr/Eif3a/Luc7l2/Luc7l3/Mbnl1/mt-Rnr1/mt-Rnr2/Nol3/Psip1/Rps2/Sf3b1	13
GO:0061014	positive regulation of mRNA catabolic process	7/532	52/23328	0.000169666	0.00338661	Btg2/Cpeb3/Hnrnpd/Rock2/Tnrc6a/Tob1/Zc3hav1	7
GO:0050709	negative regulation of protein secretion	10/532	107/23328	0.000169912	0.00338661	Anxa5/Apoe/Cyp51/Il6/Klf7/Nos1/Pde8b/Ppp3ca/Rsad2/Syt4	10
GO:0071867	response to monoamine	8/532	69/23328	0.000171167	0.00338661	App/Atp2b4/Caly/Gna14/Gnaq/Gnb5/Nos1/Rgs4	8
GO:0071869	response to catecholamine	8/532	69/23328	0.000171167	0.00338661	App/Atp2b4/Caly/Gna14/Gnaq/Gnb5/Nos1/Rgs4	8
GO:1904377	positive regulation of protein localization to cell periphery	8/532	69/23328	0.000171167	0.00338661	Acsl3/Actr3/Atp2b4/Dpp10/Dpp6/Kif5b/Prnp/Sorbs1	8
GO:1901214	regulation of neuron death	21/532	377/23328	0.000172399	0.00338661	Aars/Apoe/App/Btg2/Chmp4b/Egr1/Fos/Gsk3b/Il6/Isl1/Itpr1/Jun/Mt1/Ncoa7/Nos1/Prnp/Psmc1/Sncg/Snx6/Tac1/Ubb	21
GO:0045727	positive regulation of translation	11/532	128/23328	0.000172407	0.00338661	Cpeb3/Cyp1b1/Eef2/Eif4g2/Eif5a/Hnrnpd/Il6/Larp4/Larp4b/Rbms3/Upf3b	11
GO:0061387	regulation of extent of cell growth	11/532	128/23328	0.000172407	0.00338661	Actr3/Apoe/Cttn/Dpysl2/Eif4g2/Gsk3b/Lpar3/Map1b/Mgll/Ndel1/Rnf6	11
GO:0034614	cellular response to reactive oxygen species	12/532	150/23328	0.000174643	0.00341092	Bnip3/Cfl1/Cyp1b1/Fos/Hnrnpd/Il6/Jun/Ngb/Nol3/Prdx1/Rhob/Stk26	12
GO:0010769	regulation of cell morphogenesis involved in differentiation	20/532	351/23328	0.000181481	0.00352434	Actr3/Apoe/Arpc2/Cfl1/Coro1c/Cttn/Dpysl2/Eif4g2/Gsk3b/Lpar3/Map1b/Mgll/Ndel1/Plxnc1/Ppp3ca/Pten/Ptprd/Rnf6/Robo2/Ttc3	20
GO:0043266	regulation of potassium ion transport	10/532	108/23328	0.000183499	0.0035434	Ank2/Dpp10/Dpp6/Gnaq/Kif5b/Mif/Nos1/Prnp/Pten/Rgs4	10
GO:0048488	synaptic vesicle endocytosis	8/532	70/23328	0.00018945	0.00361744	Actb/Actg1/Napb/Ppp3cb/Sncg/Syp/Syt5/Syt7	8
GO:0140238	presynaptic endocytosis	8/532	70/23328	0.00018945	0.00361744	Actb/Actg1/Napb/Ppp3cb/Sncg/Syp/Syt5/Syt7	8
GO:0015980	energy derivation by oxidation of organic compounds	16/532	248/23328	0.000198945	0.00377763	Bnip3/Cox5a/Gaa/Grb10/Gsk3b/Ide/Iscu/Ldha/Mdh1/Mdh2/Ndufa8/Ndufb9/Ppp1ca/Rb1cc1/Sorbs1/Uqcr10	16
GO:0043254	regulation of protein-containing complex assembly	23/532	438/23328	0.000204078	0.00385369	Actr3/Apoe/Arpc2/Caly/Capzb/Carmil2/Cfl1/Cttn/Dctn1/Gsk3b/Irgm2/Isl1/Map1b/Mphosph8/Napb/Nol3/Psmc3/Rdx/Senp6/Septin8/Tppp3/Tubb4a/Vdac2	23
GO:0070838	divalent metal ion transport	24/532	467/23328	0.000206058	0.00386969	Ank2/Atp2a2/Atp2b4/Cacna2d1/Camk2d/Gnb5/Hpca/Itpr1/Lpar3/Nipsnap2/Nol3/Nos1/Plp1/Ppp3ca/Prnp/Rgs4/Saraf/Slc24a2/Smdt1/Tmem163/Trpa1/Trpv1/Tusc3/Ubash3b	24
GO:0060211	regulation of nuclear-transcribed mRNA poly(A) tail shortening	4/532	14/23328	0.000223187	0.00414581	Btg2/Cpeb3/Tnrc6a/Tob1	4
GO:1902950	regulation of dendritic spine maintenance	4/532	14/23328	0.000223187	0.00414581	Apoe/App/Cfl1/Prnp	4
GO:0072511	divalent inorganic cation transport	24/532	470/23328	0.000226474	0.00416651	Ank2/Atp2a2/Atp2b4/Cacna2d1/Camk2d/Gnb5/Hpca/Itpr1/Lpar3/Nipsnap2/Nol3/Nos1/Plp1/Ppp3ca/Prnp/Rgs4/Saraf/Slc24a2/Smdt1/Tmem163/Trpa1/Trpv1/Tusc3/Ubash3b	24
GO:0046883	regulation of hormone secretion	18/532	303/23328	0.000227253	0.00416651	Aimp1/Anxa5/Camk2n1/Cartpt/Fgg/Il6/Isl1/Kif5b/Klf7/Nmb/Nos1/Pde8b/Ppp3ca/Ppp3cb/Runx1/Syt7/Tac1/Trpa1	18
GO:0007411	axon guidance	16/532	251/23328	0.000227958	0.00416651	App/Bcl11b/Dpysl2/Gfra3/Isl1/Isl2/Kif3a/Kif5a/Kif5b/Klf7/Nfib/Nptn/Plxnc1/Pou4f3/Prrxl1/Robo2	16
GO:0050807	regulation of synapse organization	17/532	277/23328	0.000230191	0.00418495	Actr3/Apoe/App/Cfl1/Chmp4b/Dctn1/Flrt1/Gsk3b/Hspa8/Nptx1/Prnp/Pten/Ptprd/Rapgef4/Sorbs1/Tubb5/Ywhaz	17
GO:0002181	cytoplasmic translation	9/532	91/23328	0.000232824	0.00421041	Aars/Cpeb3/Denr/Eef2/Eif3a/Gm3550/Rpl30/Rps2/Rps26	9
GO:0097485	neuron projection guidance	16/532	252/23328	0.000238412	0.00428878	App/Bcl11b/Dpysl2/Gfra3/Isl1/Isl2/Kif3a/Kif5a/Kif5b/Klf7/Nfib/Nptn/Plxnc1/Pou4f3/Prrxl1/Robo2	16
GO:0045666	positive regulation of neuron differentiation	24/532	472/23328	0.00024106	0.0043137	Actr3/Apoe/App/Bnip2/Cfl1/Cpeb3/Eif4g2/Gsk3b/Il6/Itpr1/Lpar3/Map1b/Mif/Nbl1/Ndel1/Ndrg4/Plxnc1/Pten/Ptprd/Robo2/Serpini1/Snx3/Syt4/Tmem30a	24
GO:0010721	negative regulation of cell development	21/532	387/23328	0.000245884	0.00437711	Actr3/Apoe/App/Coro1c/Ctnna1/Gsk3b/Id4/Isl1/Isl2/Itm2c/Lgals1/Ppp3ca/Pten/Rgs4/Rnf10/Rnf6/S1pr3/Syt4/Thoc2/Trpv1/Ttc3	21
GO:0097120	receptor localization to synapse	8/532	73/23328	0.000254156	0.00446188	Cplx1/Gsk3b/Kif5a/Kif5b/Nptn/Nptx1/Rapgef4/Snap47	8
GO:1903793	positive regulation of anion transport	8/532	73/23328	0.000254156	0.00446188	Apoe/Arl6ip1/Atp8a1/Dpysl2/Mif/Syt4/Tcaf1/Trpa1	8
GO:1903532	positive regulation of secretion by cell	21/532	388/23328	0.000254562	0.00446188	Aimp1/Cadm1/Camk2n1/Cartpt/Cdk5r2/Dpysl2/Fgg/Gapdh/Il6/Isl1/Kif5b/Mif/Nmb/Ppp3cb/Rapgef4/Runx1/Sdcbp/Syt4/Syt7/Tac1/Trpa1	21
GO:0016358	dendrite development	18/532	306/23328	0.000256209	0.00446783	Actr3/Apoe/App/Cfl1/Cpeb3/Ctnnd2/Dcdc2a/Eif4g2/Flrt1/Gsk3b/Klf7/Map1b/Ppp3ca/Pten/Ptprd/Rapgef4/Rock2/Uba6	18
GO:0030516	regulation of axon extension	10/532	113/23328	0.000265931	0.00459962	Actr3/Apoe/Cttn/Dpysl2/Eif4g2/Gsk3b/Map1b/Mgll/Ndel1/Rnf6	10
GO:0007263	nitric oxide mediated signal transduction	5/532	26/23328	0.000267803	0.00459962	Apoe/Atp2b4/Mt1/Nos1/Rasd1	5
GO:0010592	positive regulation of lamellipodium assembly	5/532	26/23328	0.000267803	0.00459962	Actr3/Arpc2/Auts2/Carmil2/Cfl1	5
GO:0051930	regulation of sensory perception of pain	7/532	56/23328	0.000271934	0.0046376	Comt/Mgll/Nos1/Tac1/Tmem100/Trpa1/Zfhx2	7
GO:0051098	regulation of binding	21/532	390/23328	0.000272728	0.0046376	Actb/Actr3/Apoe/App/Atp2a2/Csnk1e/Gsk3b/Gtf2f1/Ide/Isl1/Jun/Map1lc3b/Nfib/Nucks1/Pcbd1/Ppp3ca/Rsf1/Runx1t1/Tle5/Ubash3b/Zbtb7a	21
GO:0070588	calcium ion transmembrane transport	17/532	282/23328	0.000283742	0.00480099	Ank2/Atp2a2/Atp2b4/Cacna2d1/Camk2d/Gnb5/Hpca/Itpr1/Nipsnap2/Nol3/Plp1/Prnp/Slc24a2/Smdt1/Trpa1/Trpv1/Ubash3b	17
GO:0006816	calcium ion transport	22/532	420/23328	0.000288376	0.00485536	Ank2/Atp2a2/Atp2b4/Cacna2d1/Camk2d/Gnb5/Hpca/Itpr1/Lpar3/Nipsnap2/Nol3/Nos1/Plp1/Ppp3ca/Prnp/Rgs4/Saraf/Slc24a2/Smdt1/Trpa1/Trpv1/Ubash3b	22
GO:0001505	regulation of neurotransmitter levels	16/532	257/23328	0.000297153	0.00497861	Arl6ip5/Atp2a2/Comt/Cplx1/Cplx2/Gsk3b/Napb/Nos1/Slc17a6/Snap47/Sncg/Syngr3/Syp/Syt4/Syt5/Syt7	16
GO:0051961	negative regulation of nervous system development	20/532	365/23328	0.000302447	0.00502152	Actr3/Apoe/App/Cpe/Ctnna1/Gsk3b/Id4/Isl1/Isl2/Itm2c/Lgals1/Ppp3ca/Pten/Rnf10/Rnf6/Syt4/Thoc2/Tnfrsf21/Trpv1/Ttc3	20
GO:0051931	regulation of sensory perception	7/532	57/23328	0.000303991	0.00502152	Comt/Mgll/Nos1/Tac1/Tmem100/Trpa1/Zfhx2	7
GO:0006469	negative regulation of protein kinase activity	14/532	207/23328	0.000304121	0.00502152	Actb/Apoe/Camk2n1/Coro1c/Ggnbp2/Gnaq/Gsk3b/Gstp1/Il6/Macroh2a1/Prkar1b/Prkar2a/Pten/Ubash3b	14
GO:0045786	negative regulation of cell cycle	23/532	451/23328	0.000309608	0.00508298	Atrx/Brd7/Btg2/Btg3/Camk2n1/Cdc5l/Dgkz/Dync1li1/Ik/Irf1/Kmt2e/Macroh2a1/Mif/Nacc2/Pea15a/Pten/Pura/Rhob/Rprm/Taok1/Tpr/Znhit1/Zwint	23
GO:0051693	actin filament capping	6/532	41/23328	0.000312122	0.00508298	Arpc2/Capzb/Carmil2/Cfl1/Mphosph8/Rdx	6
GO:0034341	response to interferon-gamma	11/532	137/23328	0.000312305	0.00508298	Actg1/Actr3/Eprs/Gapdh/Gbp2/Gbp7/Irf1/Irgm1/Irgm2/Kif5b/Stat1	11
GO:0050770	regulation of axonogenesis	14/532	208/23328	0.000319414	0.00517405	Actr3/Apoe/Cttn/Dpysl2/Eif4g2/Gsk3b/Lpar3/Map1b/Mgll/Ndel1/Plxnc1/Pten/Rnf6/Robo2	14
GO:0016048	detection of temperature stimulus	5/532	27/23328	0.000322548	0.00517576	Calca/Lxn/Prrxl1/Tac1/Trpv1	5
GO:1905809	negative regulation of synapse organization	5/532	27/23328	0.000322548	0.00517576	Apoe/Cfl1/Gsk3b/Prnp/Pten	5
GO:0030178	negative regulation of Wnt signaling pathway	12/532	161/23328	0.00033649	0.00537424	Apoe/App/Cdh1/Csnk1e/Egr1/Grb10/Gsk3b/Isl1/Nlk/Rbms3/Siah2/Tle5	12
GO:0090276	regulation of peptide hormone secretion	15/532	235/23328	0.000349405	0.00554125	Aimp1/Anxa5/Camk2n1/Cartpt/Fgg/Il6/Isl1/Kif5b/Klf7/Nos1/Pde8b/Ppp3ca/Ppp3cb/Syt7/Trpa1	15
GO:0034329	cell junction assembly	22/532	426/23328	0.000350189	0.00554125	Actb/Actg1/Actr3/Apod/App/Cadm1/Cdh1/Cfl1/Coro1c/Ctnna1/Ctnnd2/Cttn/Flrt1/Gsk3b/Myo9a/Nptn/Nptx1/Pten/Ptprd/Rock2/Sdcbp/Sorbs1	22
GO:1902275	regulation of chromatin organization	14/532	210/23328	0.000351985	0.005544	App/Atrx/Auts2/Brd7/Eid1/Isl1/Kmt2e/Macroh2a1/Mphosph8/Nos1/Snw1/Ssrp1/Tpr/Znhit1	14
GO:1902903	regulation of supramolecular fiber organization	20/532	370/23328	0.000360224	0.00564774	Actg1/Actr3/Apoe/App/Arpc2/Capzb/Carmil2/Ccdc88a/Cfl1/Cttn/Dctn1/Hspa8/Map1b/Mphosph8/Rdx/Rgs4/Rock2/Tac1/Taok1/Tubb4a	20
GO:0071277	cellular response to calcium ion	8/532	77/23328	0.000367497	0.00573546	Cpne3/Fos/Fosb/Hpca/Jun/Syt4/Syt5/Syt7	8
GO:0010976	positive regulation of neuron projection development	20/532	372/23328	0.0003859	0.0059953	Actr3/Apoe/Cfl1/Cpeb3/Eif4g2/Gsk3b/Il6/Itpr1/Lpar3/Map1b/Mif/Ndel1/Ndrg4/Plxnc1/Ptprd/Robo2/Serpini1/Snx3/Syt4/Tmem30a	20
GO:0018119	peptidyl-cysteine S-nitrosylation	4/532	16/23328	0.000391343	0.00605235	Atp2b4/Gapdh/Ncoa7/Nos1	4
GO:1901983	regulation of protein acetylation	8/532	78/23328	0.000401458	0.00618082	App/Auts2/Brd7/Eid1/Gsk3b/Isl1/Nos1/Taok1	8
GO:2001236	regulation of extrinsic apoptotic signaling pathway	12/532	165/23328	0.000420632	0.00644697	Ctnna1/Cttn/Fgg/Gsk3b/Itm2c/Nol3/Pdia3/Pea15a/Ppp1ca/Pten/Rb1cc1/Siah2	12
GO:0021761	limbic system development	9/532	99/23328	0.000438052	0.006684	Aldh1a3/Btg2/Cdk5r2/Gsk3b/Id4/Kif3a/Pten/Uba6/Ubb	9
GO:0120032	regulation of plasma membrane bounded cell projection assembly	13/532	190/23328	0.000442402	0.00672037	Actr3/Arpc2/Auts2/Capzb/Carmil2/Ccdc88a/Cfl1/Coro1c/Dcdc2a/Kit/Ndel1/Rala/Rdx	13
GO:0035725	sodium ion transmembrane transport	11/532	143/23328	0.000450915	0.00681939	Atp2b4/Camk2d/Fxyd2/Fxyd5/Fxyd7/Hcn1/Kif5b/Nos1/Scn7a/Slc24a2/Slc9a9	11
GO:0090314	positive regulation of protein targeting to membrane	5/532	29/23328	0.000456985	0.00688073	Actr3/Arpc2/Hpca/Prnp/Tcaf1	5
GO:0051851	modulation by host of symbiont process	7/532	61/23328	0.000463852	0.0069535	Apoe/Cfl1/Hspa8/Jun/Nucks1/Psmc3/Snw1	7
GO:0097193	intrinsic apoptotic signaling pathway	17/532	295/23328	0.000476301	0.00704784	Arl6ip5/Bnip3/Cyp1b1/Diablo/Gsk3b/Itpr1/Mif/Mllt11/Nacc2/Nol3/Septin4/Serinc3/Snw1/Steap3/Tpt1/Ubb/Vdac2	17
GO:0036465	synaptic vesicle recycling	8/532	80/23328	0.000477039	0.00704784	Actb/Actg1/Napb/Ppp3cb/Sncg/Syp/Syt5/Syt7	8
GO:1901880	negative regulation of protein depolymerization	8/532	80/23328	0.000477039	0.00704784	Arpc2/Capzb/Carmil2/Cfl1/Map1b/Mphosph8/Rdx/Taok1	8
GO:0043624	cellular protein complex disassembly	11/532	144/23328	0.000478393	0.00704784	Arpc2/Capzb/Carmil2/Cfl1/Eif5a/Hspa8/Map1b/Mphosph8/Napb/Rdx/Taok1	11
GO:0060491	regulation of cell projection assembly	13/532	192/23328	0.000488718	0.00714724	Actr3/Arpc2/Auts2/Capzb/Carmil2/Ccdc88a/Cfl1/Coro1c/Dcdc2a/Kit/Ndel1/Rala/Rdx	13
GO:0007623	circadian rhythm	14/532	217/23328	0.000489323	0.00714724	Cartpt/Csnk1e/Egr1/Gsk3b/Hnrnpd/Id4/Il6/Nfil3/Nrip1/Ppp1ca/Pten/Rock2/Siah2/Usp7	14
GO:0017014	protein nitrosylation	4/532	17/23328	0.000502571	0.00724783	Atp2b4/Gapdh/Ncoa7/Nos1	4
GO:0044794	positive regulation by host of viral process	4/532	17/23328	0.000502571	0.00724783	Apoe/Cfl1/Hspa8/Nucks1	4
GO:0099640	axo-dendritic protein transport	4/532	17/23328	0.000502571	0.00724783	Kif3a/Kif5a/Kif5b/Pura	4
GO:0017148	negative regulation of translation	11/532	145/23328	0.000507259	0.00728469	Bc1/Btg2/Cpeb3/Eprs/Gapdh/Hnrnpd/Ncl/Rock2/Tnrc6a/Tob1/Tpr	11
GO:0098930	axonal transport	7/532	62/23328	0.000512763	0.00733292	Ap3b2/Arl8a/Caly/Kif3a/Kif5a/Kif5b/Ndel1	7
GO:0051881	regulation of mitochondrial membrane potential	8/532	81/23328	0.000518935	0.00739027	Arl6ip5/Bnip3/Dcn/Got1/Gsk3b/Mllt11/Trpv1/Ubb	8
GO:0051402	neuron apoptotic process	17/532	298/23328	0.000534083	0.00757444	Aars/Apoe/App/Bnip3/Btg2/Diablo/Egr1/Gapdh/Gsk3b/Isl1/Jun/Mt1/Nos1/Pou4f3/Prnp/Snx6/Tnfrsf21	17
GO:0019233	sensory perception of pain	11/532	146/23328	0.000537565	0.00759232	Calca/Comt/Lxn/Mgll/Ndn/Nos1/Tac1/Tmem100/Trpa1/Trpv1/Zfhx2	11
GO:0006836	neurotransmitter transport	15/532	245/23328	0.000541115	0.00761101	Arl6ip5/Atp2a2/Cplx1/Cplx2/Gsk3b/Napb/Nos1/Slc17a6/Snap47/Sncg/Syngr3/Syp/Syt4/Syt5/Syt7	15
GO:0019933	cAMP-mediated signaling	13/532	195/23328	0.00056586	0.00789408	App/Atp2b4/Calca/Calcb/Gapdh/Gnaq/Lpar3/Nos1/Prkar1b/Prkar2a/Pth1r/Rapgef4/S1pr3	13
GO:0099111	microtubule-based transport	13/532	195/23328	0.00056586	0.00789408	Ap3b2/App/Arl8a/Caly/Dctn1/Hspa8/Kif3a/Kif5a/Kif5b/Map1b/Ndel1/Pura/Ubb	13
GO:0031333	negative regulation of protein-containing complex assembly	11/532	147/23328	0.000569369	0.00791074	Arpc2/Capzb/Carmil2/Cfl1/Gsk3b/Isl1/Mphosph8/Nol3/Rdx/Tubb4a/Vdac2	11
GO:0030835	negative regulation of actin filament depolymerization	6/532	46/23328	0.000590611	0.00813971	Arpc2/Capzb/Carmil2/Cfl1/Mphosph8/Rdx	6
GO:1901985	positive regulation of protein acetylation	6/532	46/23328	0.000590611	0.00813971	App/Auts2/Brd7/Isl1/Nos1/Taok1	6
GO:0032272	negative regulation of protein polymerization	8/532	83/23328	0.000611666	0.00836244	Arpc2/Capzb/Carmil2/Cfl1/Mphosph8/Rdx/Tubb4a/Vdac2	8
GO:0051899	membrane depolarization	8/532	83/23328	0.000611666	0.00836244	Cacna2d1/Camk2d/Dcn/Got1/Hcn1/Jun/Mllt11/Scn7a	8
GO:0062237	protein localization to postsynapse	7/532	64/23328	0.000622872	0.00844108	Cplx1/Gsk3b/Kif5a/Kif5b/Nptx1/Rapgef4/Snap47	7
GO:1902305	regulation of sodium ion transmembrane transport	7/532	64/23328	0.000622872	0.00844108	Atp2b4/Camk2d/Fxyd2/Fxyd5/Fxyd7/Kif5b/Nos1	7
GO:0002828	regulation of type 2 immune response	5/532	31/23328	0.000629767	0.00844108	Cd81/Il6/Irf1/Ndfip1/Rsad2	5
GO:0044788	modulation by host of viral process	5/532	31/23328	0.000629767	0.00844108	Apoe/Cfl1/Hspa8/Nucks1/Psmc3	5
GO:1901889	negative regulation of cell junction assembly	5/532	31/23328	0.000629767	0.00844108	Apod/Coro1c/Gsk3b/Pten/Rock2	5
GO:1900153	positive regulation of nuclear-transcribed mRNA catabolic process, deadenylation-dependent decay	4/532	18/23328	0.000634576	0.00847232	Btg2/Cpeb3/Tnrc6a/Tob1	4
GO:0019935	cyclic-nucleotide-mediated signaling	14/532	223/23328	0.000641055	0.00852552	Apoe/App/Atp2b4/Calca/Calcb/Gapdh/Gnaq/Lpar3/Nos1/Prkar1b/Prkar2a/Pth1r/Rapgef4/S1pr3	14
GO:0062197	cellular response to chemical stress	18/532	332/23328	0.000673811	0.00892642	App/Arl6ip5/Atp2a2/Bnip3/Cfl1/Cyp1b1/Diablo/Fos/Hnrnpd/Ide/Il6/Jun/Ncoa7/Ngb/Nol3/Prdx1/Rhob/Stk26	18
GO:0007033	vacuole organization	12/532	174/23328	0.000676569	0.00892835	Atp6ap2/Atp6v0c/Chmp4b/Gaa/Hspa8/Irgm1/Irgm2/Map1lc3b/Rb1cc1/Rnf5/Syt7/Wipi1	12
GO:0051588	regulation of neurotransmitter transport	11/532	151/23328	0.000712723	0.00936927	Arl6ip5/Atp2a2/Cplx1/Cplx2/Gsk3b/Napb/Nos1/Sncg/Syp/Syt4/Syt7	11
GO:0010574	regulation of vascular endothelial growth factor production	5/532	32/23328	0.000732533	0.00955619	Cyp1b1/Il6/Isl1/Ndrg2/Sars	5
GO:0035066	positive regulation of histone acetylation	5/532	32/23328	0.000732533	0.00955619	App/Auts2/Brd7/Isl1/Nos1	5
GO:0071375	cellular response to peptide hormone stimulus	15/532	253/23328	0.000753338	0.00979022	Anxa5/Cfl1/Eprs/Grb10/Gsk3b/Irf1/Ndel1/Nucks1/Pten/Rock2/Shc1/Smarcc1/Socs3/Sorbs1/Stat1	15
GO:0033673	negative regulation of kinase activity	14/532	227/23328	0.000762964	0.00987777	Actb/Apoe/Camk2n1/Coro1c/Ggnbp2/Gnaq/Gsk3b/Gstp1/Il6/Macroh2a1/Prkar1b/Prkar2a/Pten/Ubash3b	14
GO:0006913	nucleocytoplasmic transport	17/532	308/23328	0.000772322	0.00988658	Apod/Cdh1/Cfl1/Eif5a/Fyttd1/Gsk3b/Hspa8/Ifi27/Il6/Kpna1/Nemf/Ppp1r12a/Ppp3ca/Ssb/Thoc2/Tpr/Wipf1	17
GO:0051169	nuclear transport	17/532	308/23328	0.000772322	0.00988658	Apod/Cdh1/Cfl1/Eif5a/Fyttd1/Gsk3b/Hspa8/Ifi27/Il6/Kpna1/Nemf/Ppp1r12a/Ppp3ca/Ssb/Thoc2/Tpr/Wipf1	17
GO:0070372	regulation of ERK1 and ERK2 cascade	17/532	308/23328	0.000772322	0.00988658	Apoe/App/Atp6v0c/Camk2d/Camk2n1/Ddt/Eif3a/Fgg/Gstp1/Il6/Jun/Mif/Ndrg2/Ndrg4/Pten/Shc1/Ywhaz	17
GO:0017157	regulation of exocytosis	15/532	254/23328	0.000784264	0.00995594	Atp2a2/Cdk5r2/Cplx1/Cplx2/Fgg/Gsk3b/Napb/Rala/Rapgef4/Sdcbp/Septin4/Syp/Syt4/Syt5/Syt7	15
GO:1903362	regulation of cellular protein catabolic process	15/532	254/23328	0.000784264	0.00995594	Apoe/Cd81/Csnk1e/Csnk2a1/Gsk3b/Os9/Pten/Rad23a/Rdx/Rnf19b/Sdcbp/Smarcc1/Trib2/Ubb/Usp7	15
GO:0060401	cytosolic calcium ion transport	12/532	177/23328	0.000786594	0.00995594	Ank2/Atp2a2/Cacna2d1/Camk2d/Itpr1/Nol3/Prnp/Slc24a2/Smdt1/Trpa1/Trpv1/Ubash3b	12
GO:0045837	negative regulation of membrane potential	4/532	19/23328	0.000789393	0.00995594	Arl6ip5/Bnip3/Il6/Trpv1	4
GO:0030073	insulin secretion	14/532	229/23328	0.000830921	0.0103678	Camk2n1/Cartpt/Cplx1/Il6/Isl1/Kif5b/Klf7/Nos1/Pde8b/Ppp3ca/Ppp3cb/Rapgef4/Syt7/Trpa1	14
GO:0006695	cholesterol biosynthetic process	6/532	49/23328	0.000832395	0.0103678	Apoe/Cyb5r3/Cyp51/Dhcr24/Fdft1/Hsd17b7	6
GO:1902653	secondary alcohol biosynthetic process	6/532	49/23328	0.000832395	0.0103678	Apoe/Cyb5r3/Cyp51/Dhcr24/Fdft1/Hsd17b7	6
GO:0001933	negative regulation of protein phosphorylation	21/532	425/23328	0.000834181	0.0103678	Actb/Apoe/Camk2n1/Coro1c/Eif3a/Ggnbp2/Gnaq/Gsk3b/Gstp1/Il6/Irf1/Jun/Macroh2a1/Ndrg2/Nos1/Prkar1b/Prkar2a/Prnp/Pten/Socs3/Ubash3b	21
GO:0017156	calcium-ion regulated exocytosis	7/532	68/23328	0.000899011	0.0111331	Atp2a2/Cdk5r2/Ppp3cb/Rapgef4/Syt4/Syt5/Syt7	7
GO:0032886	regulation of microtubule-based process	15/532	258/23328	0.000918975	0.0113392	Anxa5/Caly/Capzb/Chmp4b/Dctn1/Dync1li1/Gsk3b/Kif3a/Map1b/Rock2/Senp6/Tac1/Taok1/Tpr/Tubb4a	15
GO:0008038	neuron recognition	6/532	50/23328	0.000927938	0.0114086	App/Ndn/Nptn/Robo2/Tnfrsf21/Ywhaz	6
GO:0120034	positive regulation of plasma membrane bounded cell projection assembly	9/532	110/23328	0.000943083	0.0115533	Actr3/Arpc2/Auts2/Carmil2/Ccdc88a/Cfl1/Kit/Ndel1/Rala	9
GO:0050965	detection of temperature stimulus involved in sensory perception of pain	4/532	20/23328	0.000969073	0.0116585	Calca/Lxn/Tac1/Trpv1	4
GO:1900151	regulation of nuclear-transcribed mRNA catabolic process, deadenylation-dependent decay	4/532	20/23328	0.000969073	0.0116585	Btg2/Cpeb3/Tnrc6a/Tob1	4
GO:0051702	interaction with symbiont	8/532	89/23328	0.000972682	0.0116585	Apoe/Cfl1/Gapdh/Hspa8/Jun/Nucks1/Psmc3/Snw1	8
GO:0070301	cellular response to hydrogen peroxide	8/532	89/23328	0.000972682	0.0116585	Bnip3/Cfl1/Cyp1b1/Il6/Ngb/Nol3/Rhob/Stk26	8
GO:0062149	detection of stimulus involved in sensory perception of pain	5/532	34/23328	0.000974992	0.0116585	Calca/Lxn/Tac1/Trpa1/Trpv1	5
GO:1904646	cellular response to amyloid-beta	5/532	34/23328	0.000974992	0.0116585	App/Cacna2d1/Gsk3b/Prnp/Snx6	5
GO:0090150	establishment of protein localization to membrane	14/532	233/23328	0.000982241	0.0116585	Acsl3/Actr3/Arl6ip1/Arpc2/Chmp4b/Cplx1/Gga3/Hpca/Nectin3/Prnp/Sec61g/Sec62/Snap47/Tcaf1	14
GO:0097191	extrinsic apoptotic signaling pathway	14/532	233/23328	0.000982241	0.0116585	Ctnna1/Cttn/Fgg/Gsk3b/Itm2c/Mllt11/Nol3/Pdia3/Pea15a/Ppp1ca/Pten/Rb1cc1/Rock2/Siah2	14
GO:0031647	regulation of protein stability	16/532	287/23328	0.000982372	0.0116585	Ank2/Cd81/Gapdh/Gga3/Gnaq/Hspa8/Irgm2/Naa15/Nlk/Prnp/Pten/Rad23a/Rnf5/Septin8/Trim44/Usp7	16
GO:0006814	sodium ion transport	14/532	234/23328	0.0010235	0.0120628	Atp2b4/Camk2d/Fxyd2/Fxyd5/Fxyd7/Hcn1/Kif5b/Nos1/Scn7a/Slc10a6/Slc17a6/Slc20a1/Slc24a2/Slc9a9	14
GO:0060828	regulation of canonical Wnt signaling pathway	14/532	234/23328	0.0010235	0.0120628	Apoe/App/Cdh1/Cdk14/Csnk1e/Ctnnd2/Egr1/Gnaq/Gsk3b/Isl1/Rbms3/Siah2/Tle5/Usp34	14
GO:0008089	anterograde axonal transport	6/532	51/23328	0.0010317	0.0121176	Ap3b2/Arl8a/Caly/Kif3a/Kif5a/Kif5b	6
GO:0043242	negative regulation of protein-containing complex disassembly	8/532	90/23328	0.00104669	0.0122099	Arpc2/Capzb/Carmil2/Cfl1/Map1b/Mphosph8/Rdx/Taok1	8
GO:0046888	negative regulation of hormone secretion	8/532	90/23328	0.00104669	0.0122099	Anxa5/Cartpt/Il6/Klf7/Nmb/Nos1/Pde8b/Ppp3ca	8
GO:0052548	regulation of endopeptidase activity	18/532	346/23328	0.00107986	0.0125408	App/Arl6ip1/Arl6ip5/Cdh1/Csnk2a1/Cyfip2/Dhcr24/Diablo/Gapdh/Il6/Mtch1/Nol3/Rock2/Serpina3g/Serpina3n/Serpini1/Siah2/Stat1	18
GO:0043467	regulation of generation of precursor metabolites and energy	10/532	135/23328	0.00108241	0.0125408	App/Bnip3/Grb10/Ide/Iscu/Mif/Ppp1ca/Sorbs1/Zbtb20/Zbtb7a	10
GO:0033002	muscle cell proliferation	14/532	236/23328	0.00111039	0.0127618	Apod/Camk2d/Comt/Egr1/Gnaq/Gsk3b/Il6/Jun/Ndrg2/Ndrg4/Nol3/Pten/Shc1/Stat1	14
GO:0034110	regulation of homotypic cell-cell adhesion	5/532	35/23328	0.00111641	0.0127618	Fgg/Jak1/Lgals1/Rdx/Ubash3b	5
GO:0034331	cell junction maintenance	5/532	35/23328	0.00111641	0.0127618	Cadm1/Chchd10/Dgkz/Hspa8/Mpz	5
GO:0090313	regulation of protein targeting to membrane	5/532	35/23328	0.00111641	0.0127618	Actr3/Arpc2/Hpca/Prnp/Tcaf1	5
GO:0031290	retinal ganglion cell axon guidance	4/532	21/23328	0.00117567	0.0132182	Isl1/Isl2/Pou4f3/Robo2	4
GO:0050434	positive regulation of viral transcription	4/532	21/23328	0.00117567	0.0132182	Jun/Nucks1/Rsf1/Snw1	4
GO:0051481	negative regulation of cytosolic calcium ion concentration	4/532	21/23328	0.00117567	0.0132182	Got1/Kcnk3/Nol3/Nos1	4
GO:0060333	interferon-gamma-mediated signaling pathway	4/532	21/23328	0.00117567	0.0132182	Irf1/Irgm1/Irgm2/Stat1	4
GO:1902004	positive regulation of amyloid-beta formation	4/532	21/23328	0.00117567	0.0132182	Apoe/App/Csnk1e/Rock2	4
GO:0035821	modulation of process of other organism	10/532	137/23328	0.00121062	0.0135664	Apoe/Cfl1/Gapdh/Hspa8/Irgm1/Irgm2/Jun/Nucks1/Psmc3/Snw1	10
GO:0051258	protein polymerization	16/532	293/23328	0.00121904	0.0136162	Actr3/Arpc2/Capzb/Carmil2/Cfl1/Chmp4b/Cttn/Dctn1/Fgg/Map1b/Mphosph8/Ndel1/Rdx/Tppp3/Tubb4a/Vdac2	16
GO:0051971	positive regulation of transmission of nerve impulse	3/532	10/23328	0.00125577	0.0138009	Cartpt/Il6/Rapgef4	3
GO:0061635	regulation of protein complex stability	3/532	10/23328	0.00125577	0.0138009	Hspa8/Irgm2/Tapbp	3
GO:0075522	IRES-dependent viral translational initiation	3/532	10/23328	0.00125577	0.0138009	Denr/Eif3a/Ssb	3
GO:1990535	neuron projection maintenance	3/532	10/23328	0.00125577	0.0138009	App/Dctn1/Prnp	3
GO:2000551	regulation of T-helper 2 cell cytokine production	3/532	10/23328	0.00125577	0.0138009	Cd81/Il6/Rsad2	3
GO:0034767	positive regulation of ion transmembrane transport	12/532	187/23328	0.00126691	0.0138508	Ank2/Arl6ip1/Cacna2d1/Cfl1/Dpp6/Hcn1/Kif5b/Nipsnap2/Nos1/Pirt/Plp1/Tcaf1	12
GO:0010573	vascular endothelial growth factor production	5/532	36/23328	0.00127246	0.0138508	Cyp1b1/Il6/Isl1/Ndrg2/Sars	5
GO:2000758	positive regulation of peptidyl-lysine acetylation	5/532	36/23328	0.00127246	0.0138508	App/Auts2/Brd7/Isl1/Nos1	5
GO:0042326	negative regulation of phosphorylation	22/532	471/23328	0.00131092	0.0142241	Actb/Apoe/Camk2n1/Coro1c/Eif3a/Ggnbp2/Gnaq/Grb10/Gsk3b/Gstp1/Il6/Irf1/Jun/Macroh2a1/Ndrg2/Nos1/Prkar1b/Prkar2a/Prnp/Pten/Socs3/Ubash3b	22
GO:0031056	regulation of histone modification	11/532	163/23328	0.00133306	0.0143731	App/Atrx/Auts2/Brd7/Eid1/Isl1/Kmt2e/Macroh2a1/Nos1/Snw1/Znhit1	11
GO:1902904	negative regulation of supramolecular fiber organization	11/532	163/23328	0.00133306	0.0143731	Apoe/Arpc2/Capzb/Carmil2/Cfl1/Hspa8/Map1b/Mphosph8/Rdx/Taok1/Tubb4a	11
GO:0051952	regulation of amine transport	9/532	116/23328	0.00137373	0.014765	Arl6ip1/Arl6ip5/Cartpt/Dpysl2/Rgs4/Sncg/Syt4/Syt5/Syt7	9
GO:0070371	ERK1 and ERK2 cascade	17/532	325/23328	0.00138595	0.0147893	Apoe/App/Atp6v0c/Camk2d/Camk2n1/Ddt/Eif3a/Fgg/Gstp1/Il6/Jun/Mif/Ndrg2/Ndrg4/Pten/Shc1/Ywhaz	17
GO:0061640	cytoskeleton-dependent cytokinesis	8/532	94/23328	0.00138897	0.0147893	Actr3/Cfl1/Chmp4b/Rhob/Rock2/Septin3/Septin4/Septin8	8
GO:1901879	regulation of protein depolymerization	8/532	94/23328	0.00138897	0.0147893	Arpc2/Capzb/Carmil2/Cfl1/Map1b/Mphosph8/Rdx/Taok1	8
GO:1900271	regulation of long-term synaptic potentiation	6/532	54/23328	0.00139695	0.0147951	Apoe/App/Cpeb3/Gsk3b/Nos1/Prnp	6
GO:0032535	regulation of cellular component size	20/532	413/23328	0.00139818	0.0147951	Actr3/Apoe/Arpc2/Capzb/Carmil2/Cfl1/Clcn3/Cttn/Dpysl2/Eif4g2/Gsk3b/Lpar3/Map1b/Mgll/Mphosph8/Ndel1/Pten/Rb1cc1/Rdx/Rnf6	20
GO:0010666	positive regulation of cardiac muscle cell apoptotic process	4/532	22/23328	0.00141125	0.0148873	Bnip3/Camk2d/Eif5a/Pten	4
GO:0050796	regulation of insulin secretion	12/532	190/23328	0.00145111	0.0152483	Camk2n1/Cartpt/Il6/Isl1/Kif5b/Klf7/Nos1/Pde8b/Ppp3ca/Ppp3cb/Syt7/Trpa1	12
GO:0006612	protein targeting to membrane	9/532	117/23328	0.00145885	0.0152483	Actr3/Arl6ip1/Arpc2/Chmp4b/Hpca/Prnp/Sec61g/Sec62/Tcaf1	9
GO:1905269	positive regulation of chromatin organization	9/532	117/23328	0.00145885	0.0152483	App/Auts2/Brd7/Isl1/Kmt2e/Mphosph8/Nos1/Snw1/Tpr	9
GO:0034764	positive regulation of transmembrane transport	14/532	243/23328	0.00146482	0.015264	Ank2/Arl6ip1/Cacna2d1/Cfl1/Dpp6/Hcn1/Kif5b/Mif/Nipsnap2/Nos1/Pirt/Plp1/Sorbs1/Tcaf1	14
GO:0021700	developmental maturation	17/532	327/23328	0.00147978	0.015373	App/Calca/Cdk5r2/Clcn3/Gnaq/Gsk3b/Igsf21/Plp1/Pten/Pth1r/Runx1/Septin4/Syt4/Trpc4ap/Trpv1/Ywhaz/Zbtb7a	17
GO:0021766	hippocampus development	7/532	74/23328	0.00148469	0.0153773	Btg2/Cdk5r2/Gsk3b/Id4/Kif3a/Pten/Uba6	7
GO:0016079	synaptic vesicle exocytosis	10/532	141/23328	0.00150425	0.0155328	Atp2a2/Cplx1/Cplx2/Gsk3b/Napb/Snap47/Syp/Syt4/Syt5/Syt7	10
GO:0010665	regulation of cardiac muscle cell apoptotic process	6/532	55/23328	0.00153829	0.0157416	Bnip3/Camk2d/Eif5a/Hspa8/Nol3/Pten	6
GO:0016126	sterol biosynthetic process	6/532	55/23328	0.00153829	0.0157416	Apoe/Cyb5r3/Cyp51/Dhcr24/Fdft1/Hsd17b7	6
GO:0030834	regulation of actin filament depolymerization	6/532	55/23328	0.00153829	0.0157416	Arpc2/Capzb/Carmil2/Cfl1/Mphosph8/Rdx	6
GO:0022408	negative regulation of cell-cell adhesion	12/532	192/23328	0.00158578	0.0160857	Cdh1/Fgg/Gstp1/Irf1/Mia3/Ndfip1/Prnp/Rdx/Runx1/Tnfrsf21/Ubash3b/Zfp608	12
GO:2001252	positive regulation of chromosome organization	12/532	192/23328	0.00158578	0.0160857	App/Atrx/Auts2/Brd7/Hnrnpd/Isl1/Kmt2e/Macroh2a1/Mphosph8/Nos1/Snw1/Tpr	12
GO:0016052	carbohydrate catabolic process	10/532	142/23328	0.00158603	0.0160857	App/Eno1b/Gaa/Gapdh/Ldha/Mif/Ppp1ca/Rb1cc1/Zbtb20/Zbtb7a	10
GO:0007260	tyrosine phosphorylation of STAT protein	7/532	75/23328	0.00160597	0.0162132	Ggnbp2/Il6/Irf1/Isl1/Jak1/Kit/Socs3	7
GO:0048511	rhythmic process	16/532	301/23328	0.00160809	0.0162132	Cartpt/Csnk1e/Csnk2a1/Egr1/Gsk3b/Hnrnpd/Id4/Il6/Nfil3/Nrip1/Ppp1ca/Pten/Rock2/Runx1/Siah2/Usp7	16
GO:0001819	positive regulation of cytokine production	21/532	449/23328	0.00164556	0.0165422	App/Atp6ap2/Cadm1/Carmil2/Cd81/Cyp1b1/Ddt/Egr1/Gapdh/Il6/Irf1/Isl1/Mif/Ncl/Rock2/Rsad2/Runx1/Stat1/Usp15/Zbtb20/Zc3hav1	21
GO:1903531	negative regulation of secretion by cell	12/532	193/23328	0.00165688	0.0166071	Anxa5/Apoe/Cartpt/Cyp51/Il6/Klf7/Nmb/Nos1/Pde8b/Ppp3ca/Rsad2/Syt4	12
GO:0010663	positive regulation of striated muscle cell apoptotic process	4/532	23/23328	0.00167784	0.0166705	Bnip3/Camk2d/Eif5a/Pten	4
GO:0050961	detection of temperature stimulus involved in sensory perception	4/532	23/23328	0.00167784	0.0166705	Calca/Lxn/Tac1/Trpv1	4
GO:0051969	regulation of transmission of nerve impulse	4/532	23/23328	0.00167784	0.0166705	Cartpt/Il6/Rapgef4/Trpa1	4
GO:1903533	regulation of protein targeting	6/532	56/23328	0.00169025	0.0166939	Actr3/Arpc2/Hpca/Nol3/Prnp/Tcaf1	6
GO:0006107	oxaloacetate metabolic process	3/532	11/23328	0.00169754	0.0166939	Got1/Mdh1/Mdh2	3
GO:0031630	regulation of synaptic vesicle fusion to presynaptic active zone membrane	3/532	11/23328	0.00169754	0.0166939	Cplx1/Cplx2/Syt7	3
GO:0010660	regulation of muscle cell apoptotic process	8/532	97/23328	0.00169973	0.0166939	Bnip3/Camk2d/Eif5a/Gapdh/Gsk3b/Hspa8/Nol3/Pten	8
GO:0016050	vesicle organization	15/532	275/23328	0.00173063	0.0169003	Chmp4b/Clcn3/Coro1c/Cplx1/Cplx2/Kif5b/Mia3/Sdcbp/Septin8/Snap47/Snx3/Syt4/Syt7/Tmed10/Washc4	15
GO:0051924	regulation of calcium ion transport	15/532	275/23328	0.00173063	0.0169003	Ank2/Cacna2d1/Camk2d/Gnb5/Hpca/Itpr1/Lpar3/Nipsnap2/Nol3/Nos1/Plp1/Prnp/Rgs4/Saraf/Ubash3b	15
GO:0052547	regulation of peptidase activity	20/532	421/23328	0.00175266	0.0170667	App/Arl6ip1/Arl6ip5/Cdh1/Csnk2a1/Cstb/Cyfip2/Dhcr24/Diablo/Gapdh/Il6/Lxn/Mtch1/Nol3/Rock2/Serpina3g/Serpina3n/Serpini1/Siah2/Stat1	20
GO:1903522	regulation of blood circulation	14/532	248/23328	0.00177204	0.017201	Ank2/App/Atp2a2/Atp2b4/Cacna2d1/Calca/Fgg/Gaa/Nos1/Rgs4/Shc1/Tac1/Trpa1/Trpv1	14
GO:1903050	regulation of proteolysis involved in cellular protein catabolic process	13/532	221/23328	0.00177652	0.017201	Apoe/Csnk1e/Csnk2a1/Gsk3b/Os9/Pten/Rad23a/Rnf19b/Sdcbp/Smarcc1/Trib2/Ubb/Usp7	13
GO:0006334	nucleosome assembly	8/532	98/23328	0.0018147	0.0174717	Atrx/Macroh2a1/Naa60/Nap1l1/Nap1l5/Rsf1/Smarca2/Smarca5	8
GO:0036473	cell death in response to oxidative stress	8/532	98/23328	0.0018147	0.0174717	App/Arl6ip5/Cyp1b1/Diablo/Ncoa7/Ngb/Nol3/Stk26	8
GO:0007212	dopamine receptor signaling pathway	5/532	39/23328	0.00183748	0.0175923	Caly/Gna14/Gnaq/Gnb5/Rgs4	5
GO:0015837	amine transport	9/532	121/23328	0.00184267	0.0175923	Arl6ip1/Arl6ip5/Cartpt/Dpysl2/Rgs4/Sncg/Syt4/Syt5/Syt7	9
GO:0042542	response to hydrogen peroxide	9/532	121/23328	0.00184267	0.0175923	Bnip3/Cfl1/Cyp1b1/Il6/Ngb/Nol3/Rhob/Stk26/Trpa1	9
GO:0045732	positive regulation of protein catabolic process	13/532	222/23328	0.00184888	0.0176024	Apoe/App/Cd81/Csnk1e/Csnk2a1/Gga3/Gsk3b/Ndfip1/Pten/Rad23a/Rdx/Rnf19b/Trib2	13
GO:0030900	forebrain development	19/532	393/23328	0.00185575	0.0176188	Aldh1a3/App/Arid1a/Atrx/Bcl11b/Btg2/Cdk5r2/Gnaq/Gsk3b/Id4/Isl1/Kif3a/Ndel1/Nfib/Pfdn1/Pten/Robo2/Uba6/Ubb	19
GO:0006809	nitric oxide biosynthetic process	7/532	77/23328	0.00187155	0.0177195	App/Atp2b4/Cyp1b1/Il6/Nos1/Rock2/Trpv1	7
GO:0007163	establishment or maintenance of cell polarity	13/532	223/23328	0.00192365	0.0181124	Actb/Actr3/Carmil2/Cfl1/Ctnna1/Dctn1/Gsk3b/Kif3a/Map1b/Myh9/Myo9a/Ndel1/Rhob	13
GO:0051048	negative regulation of secretion	13/532	223/23328	0.00192365	0.0181124	Anxa5/Apoe/Cartpt/Comt/Cyp51/Il6/Klf7/Nmb/Nos1/Pde8b/Ppp3ca/Rsad2/Syt4	13
GO:0043502	regulation of muscle adaptation	8/532	99/23328	0.00193572	0.0181263	Atp2a2/Atp2b4/Camk2d/Gsk3b/Nol3/Ppp3ca/Rgs4/Rock2	8
GO:0097061	dendritic spine organization	8/532	99/23328	0.00193572	0.0181263	Actr3/Apoe/App/Cfl1/Ctnnd2/Cttn/Prnp/Pten	8
GO:0007098	centrosome cycle	9/532	122/23328	0.00195023	0.0181697	Bnip2/Chd3/Chmp4b/Dctn1/Dync1li1/Kif3a/Ndel1/Ppp1r12a/Rock2	9
GO:0048167	regulation of synaptic plasticity	18/532	365/23328	0.00195099	0.0181697	Apoe/App/Cfl1/Cpeb3/Cplx2/Ctnnd2/Egr1/Gsk3b/Kit/Mgll/Nos1/Prnp/Pten/Slc24a2/Snap47/Syp/Syt4/Syt7	18
GO:0008090	retrograde axonal transport	4/532	24/23328	0.00197747	0.0183165	Caly/Kif5a/Kif5b/Ndel1	4
GO:0031629	synaptic vesicle fusion to presynaptic active zone membrane	4/532	24/23328	0.00197747	0.0183165	Cplx1/Cplx2/Snap47/Syt7	4
GO:0010662	regulation of striated muscle cell apoptotic process	6/532	58/23328	0.00202807	0.0185825	Bnip3/Camk2d/Eif5a/Hspa8/Nol3/Pten	6
GO:0035065	regulation of histone acetylation	6/532	58/23328	0.00202807	0.0185825	App/Auts2/Brd7/Eid1/Isl1/Nos1	6
GO:0061614	pri-miRNA transcription by RNA polymerase II	6/532	58/23328	0.00202807	0.0185825	App/Ddx17/Egr1/Fos/Jun/Nfib	6
GO:0099172	presynapse organization	6/532	58/23328	0.00202807	0.0185825	App/Cadm1/Chd4/Pten/Ptprd/Sdcbp	6
GO:0050768	negative regulation of neurogenesis	17/532	337/23328	0.00203337	0.0185825	Actr3/Apoe/App/Ctnna1/Gsk3b/Id4/Isl1/Isl2/Itm2c/Lgals1/Ppp3ca/Pten/Rnf10/Rnf6/Syt4/Thoc2/Ttc3	17
GO:0071496	cellular response to external stimulus	15/532	280/23328	0.00206047	0.0186022	Cartpt/Comt/Fos/Got1/Gsk3b/Jun/Ldha/Map1lc3b/Nos1/Pdia3/Snw1/Stk26/Tle5/Tnrc6a/Wipi1	15
GO:0042092	type 2 immune response	5/532	40/23328	0.00206117	0.0186022	Cd81/Il6/Irf1/Ndfip1/Rsad2	5
GO:1903959	regulation of anion transmembrane transport	5/532	40/23328	0.00206117	0.0186022	Arl6ip1/Arl6ip5/Prnp/Rgs4/Tcaf1	5
GO:1904645	response to amyloid-beta	5/532	40/23328	0.00206117	0.0186022	App/Cacna2d1/Gsk3b/Prnp/Snx6	5
GO:0051261	protein depolymerization	9/532	123/23328	0.00206274	0.0186022	Arpc2/Capzb/Carmil2/Cfl1/Hspa8/Map1b/Mphosph8/Rdx/Taok1	9
GO:0032411	positive regulation of transporter activity	9/532	124/23328	0.00218037	0.0194518	Ank2/Cacna2d1/Cfl1/Hcn1/Kif5b/Nipsnap2/Pirt/Syngr3/Tcaf1	9
GO:0043500	muscle adaptation	9/532	124/23328	0.00218037	0.0194518	Atp2a2/Atp2b4/Camk2d/Gatm/Gsk3b/Nol3/Ppp3ca/Rgs4/Rock2	9
GO:0033044	regulation of chromosome organization	18/532	369/23328	0.00219513	0.0194518	App/Atrx/Auts2/Brd7/Dync1li1/Eid1/Hnrnpd/Ik/Isl1/Kmt2e/Macroh2a1/Mphosph8/Nos1/Senp6/Snw1/Ssrp1/Tpr/Znhit1	18
GO:2001237	negative regulation of extrinsic apoptotic signaling pathway	8/532	101/23328	0.0021968	0.0194518	Ctnna1/Cttn/Fgg/Gsk3b/Nol3/Pea15a/Rb1cc1/Siah2	8
GO:0010659	cardiac muscle cell apoptotic process	6/532	59/23328	0.00221496	0.0194518	Bnip3/Camk2d/Eif5a/Hspa8/Nol3/Pten	6
GO:0030042	actin filament depolymerization	6/532	59/23328	0.00221496	0.0194518	Arpc2/Capzb/Carmil2/Cfl1/Mphosph8/Rdx	6
GO:0014832	urinary bladder smooth muscle contraction	3/532	12/23328	0.00222524	0.0194518	Atp2b4/Trpa1/Trpv1	3
GO:0043922	negative regulation by host of viral transcription	3/532	12/23328	0.00222524	0.0194518	Jun/Nucks1/Psmc3	3
GO:0098935	dendritic transport	3/532	12/23328	0.00222524	0.0194518	Kif5a/Kif5b/Pura	3
GO:0099519	dense core granule cytoskeletal transport	3/532	12/23328	0.00222524	0.0194518	Kif5a/Kif5b/Syt4	3
GO:1900272	negative regulation of long-term synaptic potentiation	3/532	12/23328	0.00222524	0.0194518	Apoe/App/Prnp	3
GO:1902947	regulation of tau-protein kinase activity	3/532	12/23328	0.00222524	0.0194518	Apoe/App/Egr1	3
GO:0032271	regulation of protein polymerization	13/532	227/23328	0.00224812	0.0196016	Actr3/Arpc2/Capzb/Carmil2/Cfl1/Cttn/Dctn1/Map1b/Mphosph8/Rdx/Tppp3/Tubb4a/Vdac2	13
GO:0002686	negative regulation of leukocyte migration	5/532	41/23328	0.0023041	0.0199562	Apod/Ddt/Mia3/Mif/Nbl1	5
GO:0046426	negative regulation of receptor signaling pathway via JAK-STAT	4/532	25/23328	0.00231215	0.0199562	Ggnbp2/Irf1/Ptprd/Socs3	4
GO:0099500	vesicle fusion to plasma membrane	4/532	25/23328	0.00231215	0.0199562	Cplx1/Cplx2/Snap47/Syt7	4
GO:1902993	positive regulation of amyloid precursor protein catabolic process	4/532	25/23328	0.00231215	0.0199562	Apoe/App/Csnk1e/Rock2	4
GO:0048041	focal adhesion assembly	7/532	80/23328	0.00233229	0.0199717	Actg1/Apod/Cfl1/Coro1c/Cttn/Pten/Sorbs1	7
GO:2001259	positive regulation of cation channel activity	7/532	80/23328	0.00233229	0.0199717	Ank2/Cacna2d1/Cfl1/Hcn1/Kif5b/Nipsnap2/Pirt	7
GO:0010657	muscle cell apoptotic process	8/532	102/23328	0.00233731	0.0199717	Bnip3/Camk2d/Eif5a/Gapdh/Gsk3b/Hspa8/Nol3/Pten	8
GO:0035418	protein localization to synapse	8/532	102/23328	0.00233731	0.0199717	Cplx1/Gsk3b/Kif5a/Kif5b/Nptn/Nptx1/Rapgef4/Snap47	8
GO:0060070	canonical Wnt signaling pathway	15/532	284/23328	0.00236059	0.0201203	Apoe/App/Cdh1/Cdk14/Csnk1e/Ctnnd2/Egr1/Gnaq/Gsk3b/Isl1/Pten/Rbms3/Siah2/Tle5/Usp34	15
GO:2001238	positive regulation of extrinsic apoptotic signaling pathway	6/532	60/23328	0.00241454	0.020529	Ctnna1/Itm2c/Pdia3/Pea15a/Ppp1ca/Pten	6
GO:0046822	regulation of nucleocytoplasmic transport	9/532	126/23328	0.00243163	0.0205719	Apod/Cdh1/Gsk3b/Ifi27/Il6/Ppp1r12a/Thoc2/Tpr/Wipf1	9
GO:1901216	positive regulation of neuron death	9/532	126/23328	0.00243163	0.0205719	Apoe/App/Egr1/Fos/Gsk3b/Jun/Nos1/Prnp/Tac1	9
GO:0050772	positive regulation of axonogenesis	8/532	103/23328	0.00248477	0.0209179	Apoe/Eif4g2/Gsk3b/Lpar3/Map1b/Ndel1/Plxnc1/Robo2	8
GO:2000300	regulation of synaptic vesicle exocytosis	8/532	103/23328	0.00248477	0.0209179	Atp2a2/Cplx1/Cplx2/Gsk3b/Napb/Syp/Syt4/Syt7	8
GO:0031497	chromatin assembly	10/532	151/23328	0.00249663	0.0209661	Atrx/Macroh2a1/Mphosph8/Naa60/Nap1l1/Nap1l5/Rsf1/Smarca2/Smarca5/Tpr	10
GO:0046209	nitric oxide metabolic process	7/532	81/23328	0.00250383	0.020975	App/Atp2b4/Cyp1b1/Il6/Nos1/Rock2/Trpv1	7
GO:0045862	positive regulation of proteolysis	17/532	344/23328	0.00251651	0.0210298	Apoe/App/Arl6ip5/Cfl1/Csnk1e/Cyfip2/Diablo/Gsk3b/Hspa8/Mtch1/Myh9/Pten/Rad23a/Rnf19b/Rock2/Stat1/Trib2	17
GO:0090090	negative regulation of canonical Wnt signaling pathway	9/532	127/23328	0.00256559	0.0213489	Apoe/App/Cdh1/Egr1/Gsk3b/Isl1/Rbms3/Siah2/Tle5	9
GO:0046825	regulation of protein export from nucleus	5/532	42/23328	0.00256719	0.0213489	Gsk3b/Ifi27/Thoc2/Tpr/Wipf1	5
GO:0043161	proteasome-mediated ubiquitin-dependent protein catabolic process	19/532	405/23328	0.00259516	0.021477	Csnk1e/Dnajb9/Gsk3b/Nemf/Os9/Pcnp/Psma5/Psmb10/Psmd1/Psmd4/Psmd7/Rad23a/Rnf19b/Rnf5/Sdcbp/Siah2/Smarcc1/Trib2/Usp7	19
GO:0051346	negative regulation of hydrolase activity	19/532	405/23328	0.00259516	0.021477	App/Arfgef3/Arl6ip1/Csnk2a1/Cstb/Dhcr24/Elfn1/Gapdh/Il6/Lxn/Nol3/Nos1/Rdx/Rock2/Serpina3g/Serpina3n/Serpini1/Siah2/Slc7a14	19
GO:0043393	regulation of protein binding	13/532	231/23328	0.00261629	0.0215995	Actb/Actr3/Apoe/App/Atp2a2/Csnk1e/Gsk3b/Gtf2f1/Ide/Map1lc3b/Pcbd1/Tle5/Ubash3b	13
GO:0045665	negative regulation of neuron differentiation	14/532	259/23328	0.00263915	0.0216856	Actr3/Apoe/App/Gsk3b/Id4/Isl1/Isl2/Itm2c/Lgals1/Ppp3ca/Pten/Rnf6/Thoc2/Ttc3	14
GO:0048525	negative regulation of viral process	8/532	104/23328	0.00263941	0.0216856	Jun/Mphosph8/Nucks1/Psmc3/Rsad2/Snx3/Stat1/Zc3hav1	8
GO:0000289	nuclear-transcribed mRNA poly(A) tail shortening	4/532	26/23328	0.00268385	0.0218928	Btg2/Cpeb3/Tnrc6a/Tob1	4
GO:0048791	calcium ion-regulated exocytosis of neurotransmitter	4/532	26/23328	0.00268385	0.0218928	Atp2a2/Syt4/Syt5/Syt7	4
GO:1904893	negative regulation of receptor signaling pathway via STAT	4/532	26/23328	0.00268385	0.0218928	Ggnbp2/Irf1/Ptprd/Socs3	4
GO:0051348	negative regulation of transferase activity	14/532	260/23328	0.00273281	0.0222392	Actb/Apoe/Camk2n1/Coro1c/Ggnbp2/Gnaq/Gsk3b/Gstp1/Il6/Macroh2a1/Prkar1b/Prkar2a/Pten/Ubash3b	14
GO:0003012	muscle system process	19/532	408/23328	0.00281443	0.0227374	Ank2/Atp2a2/Atp2b4/Cacna2d1/Calca/Camk2d/Cttn/Gaa/Gatm/Gsk3b/Kit/Nol3/Nos1/Ppp3ca/Rgs4/Rock2/Shc1/Trpa1/Trpv1	19
GO:0010498	proteasomal protein catabolic process	21/532	470/23328	0.00283321	0.0227374	Apoe/Csnk1e/Dnajb9/Gsk3b/Nemf/Os9/Pcnp/Psma5/Psmb10/Psmd1/Psmd4/Psmd7/Rad23a/Rnf19b/Rnf5/Sdcbp/Siah2/Smarcc1/Trib2/Ubb/Usp7	21
GO:0045176	apical protein localization	3/532	13/23328	0.00284411	0.0227374	Actb/Hcn1/Rdx	3
GO:0097090	presynaptic membrane organization	3/532	13/23328	0.00284411	0.0227374	Apoe/Pten/Ptprd	3
GO:0046782	regulation of viral transcription	5/532	43/23328	0.0028514	0.0227374	Jun/Nucks1/Psmc3/Rsf1/Snw1	5
GO:0050685	positive regulation of mRNA processing	5/532	43/23328	0.0028514	0.0227374	Celf4/Cpeb3/Hspa8/Ncl/Snw1	5
GO:0010658	striated muscle cell apoptotic process	6/532	62/23328	0.00285391	0.0227374	Bnip3/Camk2d/Eif5a/Hspa8/Nol3/Pten	6
GO:0014911	positive regulation of smooth muscle cell migration	6/532	62/23328	0.00285391	0.0227374	Arpc2/Camk2d/Cyp1b1/Egr1/Mif/Rapgef4	6
GO:0032387	negative regulation of intracellular transport	6/532	62/23328	0.00285391	0.0227374	Apod/Map1b/Nol3/Os9/Snx3/Tpr	6
GO:2000116	regulation of cysteine-type endopeptidase activity	13/532	234/23328	0.00292364	0.0232388	App/Arl6ip1/Arl6ip5/Cdh1/Csnk2a1/Cyfip2/Dhcr24/Diablo/Il6/Mtch1/Nol3/Siah2/Stat1	13
GO:0030522	intracellular receptor signaling pathway	12/532	207/23328	0.00295956	0.0233991	Aldh1a3/Arid1a/Ddx17/Irgm2/Isl1/Rnf6/Rxrg/Snw1/Strn3/Usp15/Zbtb7a/Zc3hav1	12
GO:0031345	negative regulation of cell projection organization	12/532	207/23328	0.00295956	0.0233991	Actr3/Apoe/Capzb/Cfl1/Gsk3b/Itm2c/Lgals1/Ppp3ca/Prnp/Pten/Rnf6/Thoc2	12
GO:0032970	regulation of actin filament-based process	19/532	410/23328	0.00296906	0.0233991	Actg1/Actr3/Ank2/Arpc2/Atp2a2/Capzb/Carmil2/Ccdc88a/Cfl1/Cttn/Mphosph8/Myh9/Nos1/Rdx/Rgs4/Rhob/Rock2/Tac1/Taok1	19
GO:0031532	actin cytoskeleton reorganization	8/532	106/23328	0.00297119	0.0233991	Actr3/Arpc2/Auts2/Cttn/Kit/Myh9/Rala/Shc1	8
GO:0071900	regulation of protein serine/threonine kinase activity	20/532	442/23328	0.00306342	0.02407	Actb/Apoe/App/Atp2b4/Cartpt/Ccni/Cd81/Cdk5r2/Gsk3b/Gstp1/Irgm2/Kit/Lpar3/Macroh2a1/Mif/Prkar1b/Prkar2a/Pten/Shc1/Trib2	20
GO:0050849	negative regulation of calcium-mediated signaling	4/532	27/23328	0.00309451	0.0242051	Atp2b4/Gsk3b/Itpr1/Prnp	4
GO:0097479	synaptic vesicle localization	6/532	63/23328	0.00309478	0.0242051	Ap3b2/Dpysl2/Kif5a/Kif5b/Pten/Syt4	6
GO:0045930	negative regulation of mitotic cell cycle	13/532	236/23328	0.00314446	0.0244988	Atrx/Brd7/Btg2/Btg3/Dgkz/Dync1li1/Ik/Nacc2/Pten/Pura/Taok1/Tpr/Zwint	13
GO:0070849	response to epidermal growth factor	5/532	44/23328	0.00315766	0.0244988	Arpc2/Cfl1/Ncl/Snx6/Tpr	5
GO:1903523	negative regulation of blood circulation	5/532	44/23328	0.00315766	0.0244988	App/Atp2a2/Nos1/Tac1/Trpv1	5
GO:0002761	regulation of myeloid leukocyte differentiation	9/532	131/23328	0.00316101	0.0244988	Cartpt/Fos/Gsk3b/Jun/Lrrc17/Ndfip1/Runx1/Ubash3b/Zbtb7a	9
GO:0051656	establishment of organelle localization	18/532	382/23328	0.00317274	0.0245341	Actr3/Ap3b2/Chmp4b/Cplx2/Dctn1/Dpysl2/Kif22/Kif5a/Kif5b/Kit/Map1b/Myh9/Ndel1/Syt4/Tmed10/Ubb/Wipi1/Ywhaz	18
GO:0043281	regulation of cysteine-type endopeptidase activity involved in apoptotic process	12/532	209/23328	0.00319965	0.0246864	App/Arl6ip1/Arl6ip5/Cdh1/Csnk2a1/Dhcr24/Diablo/Il6/Mtch1/Nol3/Siah2/Stat1	12
GO:0014910	regulation of smooth muscle cell migration	7/532	85/23328	0.00328881	0.0253171	Arpc2/Camk2d/Cyp1b1/Egr1/Mif/Ndrg4/Rapgef4	7
GO:0060402	calcium ion transport into cytosol	10/532	157/23328	0.00330791	0.0253271	Ank2/Cacna2d1/Camk2d/Itpr1/Nol3/Prnp/Slc24a2/Trpa1/Trpv1/Ubash3b	10
GO:0031023	microtubule organizing center organization	9/532	132/23328	0.00332564	0.0253271	Bnip2/Chd3/Chmp4b/Dctn1/Dync1li1/Kif3a/Ndel1/Ppp1r12a/Rock2	9
GO:0034763	negative regulation of transmembrane transport	9/532	132/23328	0.00332564	0.0253271	Arl6ip5/Camk2d/Gnb5/Grb10/Iscu/Nos1/Pea15a/Pten/Rgs4	9
GO:0006119	oxidative phosphorylation	8/532	108/23328	0.00333456	0.0253271	Atp5c1/Chchd10/Cox5a/Iscu/Ndufa8/Ndufb9/Nipsnap2/Uqcr10	8
GO:0008306	associative learning	8/532	108/23328	0.00333456	0.0253271	App/Btg2/Dcdc2a/Kit/Meis2/Ndrg4/Pde8b/Tac1	8
GO:0048661	positive regulation of smooth muscle cell proliferation	8/532	108/23328	0.00333456	0.0253271	Camk2d/Egr1/Gnaq/Gsk3b/Il6/Jun/Shc1/Stat1	8
GO:0090278	negative regulation of peptide hormone secretion	6/532	64/23328	0.00335049	0.0253354	Anxa5/Cartpt/Klf7/Nos1/Pde8b/Ppp3ca	6
GO:0099637	neurotransmitter receptor transport	6/532	64/23328	0.00335049	0.0253354	Caly/Cplx1/Hpca/Kif5a/Kif5b/Snap47	6
GO:0044770	cell cycle phase transition	19/532	415/23328	0.00338697	0.0255547	App/Atp2b4/Brd7/Camk2d/Ccni/Cdk14/Chmp4b/Dgkz/Dync1li1/Id4/Ik/Kmt2e/Macroh2a1/Nacc2/Ppp3ca/Pten/Rdx/Taok1/Tpr	19
GO:0089718	amino acid import across plasma membrane	5/532	45/23328	0.00348693	0.026251	Arl6ip1/Arl6ip5/Rgs4/Slc36a1/Slc3a2	5
GO:2001057	reactive nitrogen species metabolic process	7/532	86/23328	0.00351152	0.0262721	App/Atp2b4/Cyp1b1/Il6/Nos1/Rock2/Trpv1	7
GO:0032469	endoplasmic reticulum calcium ion homeostasis	4/532	28/23328	0.00354603	0.0262721	App/Atp2a2/Camk2d/Itpr1	4
GO:1904861	excitatory synapse assembly	4/532	28/23328	0.00354603	0.0262721	Nptn/Nptx1/Pten/Ptprd	4
GO:0006337	nucleosome disassembly	3/532	14/23328	0.00355891	0.0262721	Arid1a/H2aw/Smarcc1	3
GO:0032253	dense core granule localization	3/532	14/23328	0.00355891	0.0262721	Kif5a/Kif5b/Syt4	3
GO:0042532	negative regulation of tyrosine phosphorylation of STAT protein	3/532	14/23328	0.00355891	0.0262721	Ggnbp2/Irf1/Socs3	3
GO:0045792	negative regulation of cell size	3/532	14/23328	0.00355891	0.0262721	Cfl1/Pten/Rdx	3
GO:1901950	dense core granule transport	3/532	14/23328	0.00355891	0.0262721	Kif5a/Kif5b/Syt4	3
GO:1904396	regulation of neuromuscular junction development	3/532	14/23328	0.00355891	0.0262721	Dctn1/Gsk3b/Sorbs1	3
GO:0071559	response to transforming growth factor beta	12/532	212/23328	0.0035891	0.0264379	Actr3/Fos/Got1/Jun/Nlk/Rock2/Runx1/Sdcbp/Snw1/Snx6/Usp15/Zbtb7a	12
GO:0009266	response to temperature stimulus	10/532	159/23328	0.0036206	0.0265555	Calca/Lxn/Nos1/Pirt/Prrxl1/Psip1/Tac1/Tpr/Trpa1/Trpv1	10
GO:2000058	regulation of ubiquitin-dependent protein catabolic process	10/532	159/23328	0.0036206	0.0265555	Csnk1e/Csnk2a1/Gsk3b/Pten/Rad23a/Rnf19b/Sdcbp/Smarcc1/Trib2/Usp7	10
GO:0046928	regulation of neurotransmitter secretion	9/532	134/23328	0.00367509	0.0268974	Atp2a2/Cplx1/Cplx2/Gsk3b/Napb/Sncg/Syp/Syt4/Syt7	9
GO:0007005	mitochondrion organization	21/532	481/23328	0.00370079	0.0270276	Bnip3/Chchd10/Cttn/Dcn/Gsk3b/Jun/Map1lc3b/Mllt11/Ndufa8/Ndufb9/Nipsnap2/Nol3/Nptx1/Pmpcb/Rab5if/Rb1cc1/Septin4/Slirp/Uqcr10/Wipi1/Ywhaz	21
GO:0051651	maintenance of location in cell	12/532	213/23328	0.00372709	0.0271617	Ank2/Apoe/Camk2d/Ccdc88a/Chchd10/Ftl1/Gaa/Itpr1/Nol3/Os9/Tnrc6a/Ubash3b	12
GO:0062012	regulation of small molecule metabolic process	17/532	358/23328	0.00377238	0.0274332	Apoe/App/Atp2b4/Comt/Egr1/Grb10/Hpca/Il6/Kit/Mif/Nos1/Ppp1ca/Pth1r/Sorbs1/Usp7/Zbtb20/Zbtb7a	17
GO:0003254	regulation of membrane depolarization	5/532	46/23328	0.00384014	0.0276903	Camk2d/Dcn/Got1/Hcn1/Mllt11	5
GO:0017158	regulation of calcium ion-dependent exocytosis	5/532	46/23328	0.00384014	0.0276903	Atp2a2/Cdk5r2/Syt4/Syt5/Syt7	5
GO:0019083	viral transcription	5/532	46/23328	0.00384014	0.0276903	Jun/Nucks1/Psmc3/Rsf1/Snw1	5
GO:0019228	neuronal action potential	5/532	46/23328	0.00384014	0.0276903	Dcdc2a/Dpp6/Rapgef4/Scn7a/Trpa1	5
GO:0070972	protein localization to endoplasmic reticulum	6/532	66/23328	0.00390867	0.0281251	Ank2/Chmp4b/Mia3/Os9/Sec61g/Sec62	6
GO:0006605	protein targeting	14/532	271/23328	0.00395559	0.0284029	Actr3/Arl6ip1/Arpc2/Chmp4b/Hpca/Hspa8/Nol3/Os9/Pmpcb/Prnp/Sec61g/Sec62/Tcaf1/Ywhaz	14
GO:1901888	regulation of cell junction assembly	12/532	215/23328	0.0040159	0.028738	Actg1/Actr3/Apod/App/Cfl1/Coro1c/Flrt1/Gsk3b/Nptx1/Pten/Ptprd/Rock2	12
GO:0045822	negative regulation of heart contraction	4/532	29/23328	0.00404028	0.028738	Atp2a2/Nos1/Tac1/Trpv1	4
GO:0070296	sarcoplasmic reticulum calcium ion transport	4/532	29/23328	0.00404028	0.028738	Ank2/Atp2a2/Camk2d/Nol3	4
GO:1900027	regulation of ruffle assembly	4/532	29/23328	0.00404028	0.028738	Carmil2/Coro1c/Ndel1/Rdx	4
GO:0010770	positive regulation of cell morphogenesis involved in differentiation	11/532	188/23328	0.00405216	0.028738	Actr3/Apoe/Arpc2/Eif4g2/Gsk3b/Lpar3/Map1b/Ndel1/Plxnc1/Ptprd/Robo2	11
GO:0097553	calcium ion transmembrane import into cytosol	9/532	136/23328	0.0040527	0.028738	Ank2/Camk2d/Itpr1/Nol3/Prnp/Slc24a2/Trpa1/Trpv1/Ubash3b	9
GO:0070374	positive regulation of ERK1 and ERK2 cascade	12/532	216/23328	0.0041669	0.0294309	Apoe/App/Atp6v0c/Camk2d/Ddt/Fgg/Il6/Jun/Mif/Ndrg4/Pten/Shc1	12
GO:0090257	regulation of muscle system process	13/532	244/23328	0.00416765	0.0294309	Ank2/Atp2a2/Atp2b4/Calca/Camk2d/Cttn/Gsk3b/Kit/Nol3/Ppp3ca/Rgs4/Rock2/Shc1	13
GO:2000756	regulation of peptidyl-lysine acetylation	6/532	67/23328	0.00421224	0.0294836	App/Auts2/Brd7/Eid1/Isl1/Nos1	6
GO:0007269	neurotransmitter secretion	11/532	189/23328	0.00421684	0.0294836	Atp2a2/Cplx1/Cplx2/Gsk3b/Napb/Snap47/Sncg/Syp/Syt4/Syt5/Syt7	11
GO:0061136	regulation of proteasomal protein catabolic process	11/532	189/23328	0.00421684	0.0294836	Apoe/Csnk1e/Gsk3b/Os9/Rad23a/Rnf19b/Sdcbp/Smarcc1/Trib2/Ubb/Usp7	11
GO:0099643	signal release from synapse	11/532	189/23328	0.00421684	0.0294836	Atp2a2/Cplx1/Cplx2/Gsk3b/Napb/Snap47/Sncg/Syp/Syt4/Syt5/Syt7	11
GO:0035458	cellular response to interferon-beta	5/532	47/23328	0.00421823	0.0294836	Gbp2/Irf1/Irgm1/Irgm2/Stat1	5
GO:0001678	cellular glucose homeostasis	10/532	163/23328	0.00431613	0.0299591	Camk2n1/Cartpt/Kif5b/Klf7/Nucks1/Pde8b/Ppp3ca/Ppp3cb/Trpa1/Zbtb20	10
GO:1903169	regulation of calcium ion transmembrane transport	10/532	163/23328	0.00431613	0.0299591	Ank2/Cacna2d1/Camk2d/Gnb5/Hpca/Nipsnap2/Nol3/Plp1/Prnp/Ubash3b	10
GO:0031668	cellular response to extracellular stimulus	12/532	217/23328	0.00432242	0.0299591	Cartpt/Comt/Fos/Jun/Ldha/Map1lc3b/Pdia3/Snw1/Stk26/Tle5/Tnrc6a/Wipi1	12
GO:0010917	negative regulation of mitochondrial membrane potential	3/532	15/23328	0.00437392	0.0299591	Arl6ip5/Bnip3/Trpv1	3
GO:0010958	regulation of amino acid import across plasma membrane	3/532	15/23328	0.00437392	0.0299591	Arl6ip1/Arl6ip5/Rgs4	3
GO:0014848	urinary tract smooth muscle contraction	3/532	15/23328	0.00437392	0.0299591	Atp2b4/Trpa1/Trpv1	3
GO:0019081	viral translation	3/532	15/23328	0.00437392	0.0299591	Denr/Eif3a/Ssb	3
GO:0035745	T-helper 2 cell cytokine production	3/532	15/23328	0.00437392	0.0299591	Cd81/Il6/Rsad2	3
GO:0098917	retrograde trans-synaptic signaling	3/532	15/23328	0.00437392	0.0299591	Cadm1/Nos1/Syt4	3
GO:1903789	regulation of amino acid transmembrane transport	3/532	15/23328	0.00437392	0.0299591	Arl6ip1/Arl6ip5/Rgs4	3
GO:0046165	alcohol biosynthetic process	9/532	138/23328	0.00445997	0.0304368	Apoe/Cyb5r3/Cyp51/Dhcr24/Fdft1/Got1/Hsd17b7/Pcbd1/Pth1r	9
GO:0010466	negative regulation of peptidase activity	13/532	246/23328	0.00446147	0.0304368	App/Arl6ip1/Csnk2a1/Cstb/Dhcr24/Gapdh/Il6/Lxn/Nol3/Serpina3g/Serpina3n/Serpini1/Siah2	13
GO:0046887	positive regulation of hormone secretion	10/532	164/23328	0.00450547	0.0306452	Aimp1/Camk2n1/Fgg/Isl1/Kif5b/Nmb/Ppp3cb/Runx1/Tac1/Trpa1	10
GO:0007044	cell-substrate junction assembly	7/532	90/23328	0.00451891	0.0306452	Actg1/Apod/Cfl1/Coro1c/Cttn/Pten/Sorbs1	7
GO:0019226	transmission of nerve impulse	7/532	90/23328	0.00451891	0.0306452	Cartpt/Dcdc2a/Dpp6/Il6/Rapgef4/Scn7a/Trpa1	7
GO:0030837	negative regulation of actin filament polymerization	6/532	68/23328	0.00453287	0.030679	Arpc2/Capzb/Carmil2/Cfl1/Mphosph8/Rdx	6
GO:0007259	receptor signaling pathway via JAK-STAT	11/532	191/23328	0.00456216	0.0307554	Cyp1b1/Ggnbp2/Il6/Irf1/Isl1/Jak1/Kit/Nlk/Ptprd/Socs3/Stat1	11
GO:0007416	synapse assembly	11/532	191/23328	0.00456216	0.0307554	Actr3/App/Cadm1/Cdh1/Flrt1/Gsk3b/Nptn/Nptx1/Pten/Ptprd/Sdcbp	11
GO:0006939	smooth muscle contraction	8/532	114/23328	0.00463419	0.0311182	Atp2b4/Calca/Cttn/Kit/Rock2/Shc1/Trpa1/Trpv1	8
GO:0060078	regulation of postsynaptic membrane potential	8/532	114/23328	0.00463419	0.0311182	App/Celf4/Gabra3/Gsk3b/Ppp3ca/Pten/Rgs4/Rgs7bp	8
GO:0032890	regulation of organic acid transport	7/532	91/23328	0.00480173	0.03218	Arl6ip1/Arl6ip5/Dpysl2/Eprs/Mif/Rgs4/Syt4	7
GO:0002573	myeloid leukocyte differentiation	12/532	220/23328	0.00481708	0.0322197	App/Cartpt/Cd81/Fos/Gsk3b/Jun/Kit/Lrrc17/Ndfip1/Runx1/Ubash3b/Zbtb7a	12
GO:0008542	visual learning	6/532	69/23328	0.00487113	0.0324542	App/Dcdc2a/Kit/Meis2/Ndrg4/Pde8b	6
GO:0048168	regulation of neuronal synaptic plasticity	6/532	69/23328	0.00487113	0.0324542	App/Egr1/Gsk3b/Kit/Syp/Syt4	6
GO:0007189	adenylate cyclase-activating G protein-coupled receptor signaling pathway	9/532	140/23328	0.00489845	0.0325446	App/Atp2b4/Calca/Calcb/Gnaq/Lpar3/Nos1/Pth1r/S1pr3	9
GO:0098739	import across plasma membrane	10/532	166/23328	0.00490374	0.0325446	Arl6ip1/Arl6ip5/Iscu/Prnp/Rgs4/Slc24a2/Slc36a1/Slc3a2/Slc9a9/Trpv1	10
GO:0010948	negative regulation of cell cycle process	12/532	221/23328	0.00499166	0.0329362	Atrx/Brd7/Dgkz/Dync1li1/Ik/Macroh2a1/Mif/Nacc2/Pten/Taok1/Tpr/Znhit1	12
GO:0019058	viral life cycle	12/532	221/23328	0.00499166	0.0329362	Apoe/Chmp4b/Ctsb/Hspa8/Lgals1/Mphosph8/Nucks1/Rad23a/Rock2/Rsad2/Snx3/Zc3hav1	12
GO:0098656	anion transmembrane transport	12/532	221/23328	0.00499166	0.0329362	Arl6ip1/Arl6ip5/Clcn3/Gabra3/Prnp/Rgs4/Slc20a1/Slc25a3/Slc36a1/Slc3a2/Tcaf1/Vdac2	12
GO:0007157	heterophilic cell-cell adhesion via plasma membrane cell adhesion molecules	5/532	49/23328	0.00505279	0.0330841	Cadm1/Igsf21/Lgals1/Nectin3/Ptprd	5
GO:0033173	calcineurin-NFAT signaling cascade	5/532	49/23328	0.00505279	0.0330841	Atp2b4/Gsk3b/Ppp3ca/Ppp3cb/Prnp	5
GO:0043090	amino acid import	5/532	49/23328	0.00505279	0.0330841	Arl6ip1/Arl6ip5/Rgs4/Slc36a1/Slc3a2	5
GO:1902041	regulation of extrinsic apoptotic signaling pathway via death domain receptors	5/532	49/23328	0.00505279	0.0330841	Fgg/Gsk3b/Nol3/Pea15a/Pten	5
GO:0000045	autophagosome assembly	7/532	92/23328	0.00509766	0.0332505	Chmp4b/Irgm1/Irgm2/Map1lc3b/Rb1cc1/Rnf5/Wipi1	7
GO:0014909	smooth muscle cell migration	7/532	92/23328	0.00509766	0.0332505	Arpc2/Camk2d/Cyp1b1/Egr1/Mif/Ndrg4/Rapgef4	7
GO:0051100	negative regulation of binding	10/532	167/23328	0.00511297	0.0332869	Actb/Atp2a2/Csnk1e/Gsk3b/Gtf2f1/Jun/Nfib/Ppp3ca/Rsf1/Tle5	10
GO:0002026	regulation of the force of heart contraction	4/532	31/23328	0.00516414	0.0333164	Atp2a2/Atp2b4/Gaa/Nos1	4
GO:1902042	negative regulation of extrinsic apoptotic signaling pathway via death domain receptors	4/532	31/23328	0.00516414	0.0333164	Fgg/Gsk3b/Nol3/Pea15a	4
GO:0030100	regulation of endocytosis	12/532	222/23328	0.00517124	0.0333164	Apoe/App/Caly/Cd151/Hpca/Kif3a/Napb/Ppp3ca/Ppp3cb/Sdcbp/Syt4/Syt7	12
GO:0032922	circadian regulation of gene expression	6/532	70/23328	0.00522757	0.0333164	Cartpt/Csnk1e/Egr1/Id4/Nrip1/Ppp1ca	6
GO:0050885	neuromuscular process controlling balance	6/532	70/23328	0.00522757	0.0333164	Aars/Aldh1a3/App/Gaa/Pde8b/Pou4f3	6
GO:0002830	positive regulation of type 2 immune response	3/532	16/23328	0.00529297	0.0333164	Cd81/Il6/Rsad2	3
GO:0006620	posttranslational protein targeting to endoplasmic reticulum membrane	3/532	16/23328	0.00529297	0.0333164	Chmp4b/Sec61g/Sec62	3
GO:0031498	chromatin disassembly	3/532	16/23328	0.00529297	0.0333164	Arid1a/H2aw/Smarcc1	3
GO:0032986	protein-DNA complex disassembly	3/532	16/23328	0.00529297	0.0333164	Arid1a/H2aw/Smarcc1	3
GO:0043923	positive regulation by host of viral transcription	3/532	16/23328	0.00529297	0.0333164	Jun/Nucks1/Snw1	3
GO:0044068	modulation by symbiont of host cellular process	3/532	16/23328	0.00529297	0.0333164	Gapdh/Irgm1/Irgm2	3
GO:0070885	negative regulation of calcineurin-NFAT signaling cascade	3/532	16/23328	0.00529297	0.0333164	Atp2b4/Gsk3b/Prnp	3
GO:0090069	regulation of ribosome biogenesis	3/532	16/23328	0.00529297	0.0333164	Ncl/Pten/Trmt112	3
GO:0090136	epithelial cell-cell adhesion	3/532	16/23328	0.00529297	0.0333164	Ctnna1/Cyp1b1/Kit	3
GO:0098974	postsynaptic actin cytoskeleton organization	3/532	16/23328	0.00529297	0.0333164	Actb/Actr3/Rock2	3
GO:0099188	postsynaptic cytoskeleton organization	3/532	16/23328	0.00529297	0.0333164	Actb/Actr3/Rock2	3
GO:0106057	negative regulation of calcineurin-mediated signaling	3/532	16/23328	0.00529297	0.0333164	Atp2b4/Gsk3b/Prnp	3
GO:1902430	negative regulation of amyloid-beta formation	3/532	16/23328	0.00529297	0.0333164	Apoe/Gga3/Prnp	3
GO:0002028	regulation of sodium ion transport	7/532	93/23328	0.00540709	0.0338942	Atp2b4/Camk2d/Fxyd2/Fxyd5/Fxyd7/Kif5b/Nos1	7
GO:0150115	cell-substrate junction organization	7/532	93/23328	0.00540709	0.0338942	Actg1/Apod/Cfl1/Coro1c/Cttn/Pten/Sorbs1	7
GO:0032414	positive regulation of ion transmembrane transporter activity	8/532	117/23328	0.00541452	0.0338942	Ank2/Cacna2d1/Cfl1/Hcn1/Kif5b/Nipsnap2/Pirt/Tcaf1	8
GO:0021537	telencephalon development	13/532	252/23328	0.00544435	0.0340187	Aldh1a3/Bcl11b/Btg2/Cdk5r2/Gsk3b/Id4/Kif3a/Ndel1/Nfib/Pfdn1/Pten/Robo2/Uba6	13
GO:0048489	synaptic vesicle transport	5/532	50/23328	0.00551111	0.034373	Ap3b2/Dpysl2/Kif5a/Kif5b/Syt4	5
GO:0097696	receptor signaling pathway via STAT	11/532	196/23328	0.00552422	0.034392	Cyp1b1/Ggnbp2/Il6/Irf1/Isl1/Jak1/Kit/Nlk/Ptprd/Socs3/Stat1	11
GO:0042509	regulation of tyrosine phosphorylation of STAT protein	6/532	71/23328	0.00560274	0.0348174	Ggnbp2/Il6/Irf1/Isl1/Kit/Socs3	6
GO:0009408	response to heat	7/532	94/23328	0.00573039	0.035546	Calca/Nos1/Pirt/Psip1/Tpr/Trpa1/Trpv1	7
GO:1904064	positive regulation of cation transmembrane transport	10/532	170/23328	0.00578289	0.0357015	Ank2/Cacna2d1/Cfl1/Dpp6/Hcn1/Kif5b/Nipsnap2/Nos1/Pirt/Plp1	10
GO:0031645	negative regulation of nervous system process	4/532	32/23328	0.00579723	0.0357015	Calca/Celf4/Pten/Tnfrsf21	4
GO:0048026	positive regulation of mRNA splicing, via spliceosome	4/532	32/23328	0.00579723	0.0357015	Celf4/Hspa8/Ncl/Snw1	4
GO:0051569	regulation of histone H3-K4 methylation	4/532	32/23328	0.00579723	0.0357015	Auts2/Kmt2e/Macroh2a1/Snw1	4
GO:0030307	positive regulation of cell growth	11/532	198/23328	0.0059511	0.0365832	Apoe/Cd81/Cfl1/Csnk2a1/Eif4g2/Gsk3b/Lpar3/Map1b/Ndel1/Sdcbp/Syt4	11
GO:0010611	regulation of cardiac muscle hypertrophy	6/532	72/23328	0.0059972	0.0366736	Atp2b4/Camk2d/Gsk3b/Ppp3ca/Rgs4/Rock2	6
GO:0031648	protein destabilization	5/532	51/23328	0.005998	0.0366736	Gga3/Irgm2/Prnp/Rad23a/Rnf5	5
GO:0099054	presynapse assembly	5/532	51/23328	0.005998	0.0366736	App/Cadm1/Pten/Ptprd/Sdcbp	5
GO:0065004	protein-DNA complex assembly	10/532	171/23328	0.00602078	0.0367471	Atrx/Macroh2a1/Naa60/Nap1l1/Nap1l5/Psmc3/Rsf1/Senp6/Smarca2/Smarca5	10
GO:0021954	central nervous system neuron development	7/532	95/23328	0.00606793	0.0369689	Btg2/Gnaq/Ndel1/Nfib/Pten/Robo2/Ubb	7
GO:0044772	mitotic cell cycle phase transition	17/532	376/23328	0.00610527	0.0371302	App/Brd7/Camk2d/Ccni/Cdk14/Chmp4b/Dgkz/Dync1li1/Id4/Ik/Kmt2e/Nacc2/Ppp3ca/Pten/Rdx/Taok1/Tpr	17
GO:1903364	positive regulation of cellular protein catabolic process	9/532	145/23328	0.00614141	0.0372837	Apoe/Cd81/Csnk1e/Gsk3b/Pten/Rad23a/Rdx/Rnf19b/Trib2	9
GO:0006323	DNA packaging	11/532	199/23328	0.00617406	0.0373492	Atrx/Macroh2a1/Mphosph8/Naa60/Nap1l1/Nap1l5/Rsf1/Smarca2/Smarca5/Smarcc1/Tpr	11
GO:0050714	positive regulation of protein secretion	11/532	199/23328	0.00617406	0.0373492	Cadm1/Camk2n1/Fgg/Gapdh/Il6/Isl1/Kif5b/Mif/Ppp3cb/Rapgef4/Trpa1	11
GO:0009615	response to virus	14/532	286/23328	0.00630478	0.0377611	Bnip3/Ddx17/Hnrnpul1/Ifi27l2a/Il6/Irf1/Irgm2/Lgals8/Rsad2/Serinc3/Stat1/Trim44/Usp15/Zc3hav1	14
GO:0002689	negative regulation of leukocyte chemotaxis	3/532	17/23328	0.00631949	0.0377611	Ddt/Mif/Nbl1	3
GO:0034755	iron ion transmembrane transport	3/532	17/23328	0.00631949	0.0377611	Iscu/Nos1/Steap3	3
GO:0051571	positive regulation of histone H3-K4 methylation	3/532	17/23328	0.00631949	0.0377611	Auts2/Kmt2e/Snw1	3
GO:0051895	negative regulation of focal adhesion assembly	3/532	17/23328	0.00631949	0.0377611	Apod/Coro1c/Pten	3
GO:0150118	negative regulation of cell-substrate junction organization	3/532	17/23328	0.00631949	0.0377611	Apod/Coro1c/Pten	3
GO:2000479	regulation of cAMP-dependent protein kinase activity	3/532	17/23328	0.00631949	0.0377611	Atp2b4/Prkar1b/Prkar2a	3
GO:0071805	potassium ion transmembrane transport	11/532	200/23328	0.00640352	0.0379897	Ank2/Dpp10/Dpp6/Hcn1/Kcnb2/Kcnk3/Prnp/Pten/Rgs4/Slc24a2/Slc9a9	11
GO:1902905	positive regulation of supramolecular fiber organization	11/532	200/23328	0.00640352	0.0379897	Actr3/App/Arpc2/Carmil2/Ccdc88a/Cfl1/Cttn/Dctn1/Map1b/Rock2/Tac1	11
GO:0007632	visual behavior	6/532	73/23328	0.00641152	0.0379897	App/Dcdc2a/Kit/Meis2/Ndrg4/Pde8b	6
GO:0035637	multicellular organismal signaling	9/532	146/23328	0.00641676	0.0379897	Ank2/Cacna2d1/Cartpt/Dcdc2a/Dpp6/Il6/Rapgef4/Scn7a/Trpa1	9
GO:0051168	nuclear export	9/532	146/23328	0.00641676	0.0379897	Eif5a/Fyttd1/Gsk3b/Ifi27/Nemf/Ssb/Thoc2/Tpr/Wipf1	9
GO:0009991	response to extracellular stimulus	17/532	378/23328	0.00642443	0.0379897	Apoe/Cartpt/Comt/Fos/Fstl1/Gatm/Jun/Ldha/Map1lc3b/Pdia3/Snw1/Stat1/Stk26/Tle5/Tnrc6a/Trpv1/Wipi1	17
GO:1905144	response to acetylcholine	4/532	33/23328	0.00647997	0.038186	Atp2b4/Rgs10/Rock2/Sorbs1	4
GO:1905145	cellular response to acetylcholine	4/532	33/23328	0.00647997	0.038186	Atp2b4/Rgs10/Rock2/Sorbs1	4
GO:1904892	regulation of receptor signaling pathway via STAT	10/532	173/23328	0.0065194	0.0383522	Cyp1b1/Ggnbp2/Il6/Irf1/Isl1/Jak1/Kit/Nlk/Ptprd/Socs3	10
GO:0007626	locomotory behavior	13/532	258/23328	0.00659339	0.0387208	Abhd12/Aldh1a3/Apoe/App/Bc1/Clcn3/Cstb/Egr1/Gaa/Ppp3cb/Pten/Sncg/Uba6	13
GO:0032869	cellular response to insulin stimulus	11/532	201/23328	0.00663961	0.0387923	Eprs/Grb10/Gsk3b/Ndel1/Nucks1/Pten/Shc1/Smarcc1/Socs3/Sorbs1/Stat1	11
GO:0044843	cell cycle G1/S phase transition	11/532	201/23328	0.00663961	0.0387923	Atp2b4/Brd7/Camk2d/Cdk14/Dgkz/Id4/Kmt2e/Nacc2/Ppp3ca/Pten/Rdx	11
GO:0070507	regulation of microtubule cytoskeleton organization	11/532	201/23328	0.00663961	0.0387923	Capzb/Chmp4b/Dctn1/Dync1li1/Gsk3b/Map1b/Rock2/Senp6/Taok1/Tpr/Tubb4a	11
GO:0051648	vesicle localization	10/532	174/23328	0.00678043	0.0394524	Ap3b2/Dctn1/Dpysl2/Kif5a/Kif5b/Ndel1/Pten/Syt4/Tmed10/Wipi1	10
GO:0099072	regulation of postsynaptic membrane neurotransmitter receptor levels	7/532	97/23328	0.00678721	0.0394524	Caly/Cplx1/Gsk3b/Hpca/Nptx1/Rapgef4/Snap47	7
GO:1905037	autophagosome organization	7/532	97/23328	0.00678721	0.0394524	Chmp4b/Irgm1/Irgm2/Map1lc3b/Rb1cc1/Rnf5/Wipi1	7
GO:0002793	positive regulation of peptide secretion	12/532	230/23328	0.00680047	0.0394623	Aimp1/Cadm1/Camk2n1/Fgg/Gapdh/Il6/Isl1/Kif5b/Mif/Ppp3cb/Rapgef4/Trpa1	12
GO:0009060	aerobic respiration	6/532	74/23328	0.00684624	0.0396606	Bnip3/Cox5a/Ide/Mdh1/Mdh2/Uqcr10	6
GO:1903828	negative regulation of cellular protein localization	8/532	122/23328	0.006933	0.0400952	Apod/App/Gsk3b/Macroh2a1/Nol3/Os9/Rock2/Tmem59	8
GO:0042493	response to drug	13/532	260/23328	0.00701654	0.0404935	Fos/Gstm1/Jun/Kcnk3/Nos1/Ppp1r12a/Ppp3ca/Ppp3cb/Prnp/Stat1/Tmem30a/Trpa1/Ywhaz	13
GO:0051235	maintenance of location	15/532	320/23328	0.00705482	0.0404935	Ank2/Apoe/Camk2d/Ccdc88a/Cds2/Chchd10/Ftl1/Gaa/Itpr1/Nbl1/Nol3/Nrip1/Os9/Tnrc6a/Ubash3b	15
GO:0048662	negative regulation of smooth muscle cell proliferation	5/532	53/23328	0.0070611	0.0404935	Apod/Comt/Ndrg2/Ndrg4/Pten	5
GO:0051955	regulation of amino acid transport	5/532	53/23328	0.0070611	0.0404935	Arl6ip1/Arl6ip5/Dpysl2/Rgs4/Syt4	5
GO:0097720	calcineurin-mediated signaling	5/532	53/23328	0.0070611	0.0404935	Atp2b4/Gsk3b/Ppp3ca/Ppp3cb/Prnp	5
GO:1903008	organelle disassembly	7/532	98/23328	0.00716972	0.0410475	Bnip3/Cttn/Denr/Kif5b/Map1lc3b/Rb1cc1/Wipi1	7
GO:0008286	insulin receptor signaling pathway	8/532	123/23328	0.0072718	0.0415623	Grb10/Gsk3b/Ndel1/Nucks1/Shc1/Smarcc1/Socs3/Sorbs1	8
GO:0007613	memory	9/532	149/23328	0.00729997	0.0415953	Apoe/App/Comt/Cpeb3/Egr1/Pten/Slc24a2/Syt4/Tac1	9
GO:0014743	regulation of muscle hypertrophy	6/532	75/23328	0.00730192	0.0415953	Atp2b4/Camk2d/Gsk3b/Ppp3ca/Rgs4/Rock2	6
GO:2001257	regulation of cation channel activity	10/532	176/23328	0.00732676	0.0416674	Ank2/App/Cacna2d1/Cfl1/Gnb5/Hcn1/Hpca/Kif5b/Nipsnap2/Pirt	10
GO:0005980	glycogen catabolic process	3/532	18/23328	0.00745647	0.0419859	Gaa/Ppp1ca/Rb1cc1	3
GO:0006448	regulation of translational elongation	3/532	18/23328	0.00745647	0.0419859	Aars/Cpeb3/Eif5a	3
GO:0009251	glucan catabolic process	3/532	18/23328	0.00745647	0.0419859	Gaa/Ppp1ca/Rb1cc1	3
GO:0021542	dentate gyrus development	3/532	18/23328	0.00745647	0.0419859	Btg2/Kif3a/Pten	3
GO:0045779	negative regulation of bone resorption	3/532	18/23328	0.00745647	0.0419859	Cartpt/Il6/Ubash3b	3
GO:1902992	negative regulation of amyloid precursor protein catabolic process	3/532	18/23328	0.00745647	0.0419859	Apoe/Gga3/Prnp	3
GO:0001824	blastocyst development	9/532	150/23328	0.00761411	0.042803	Arhgdig/Bnip2/Cdh1/Ndel1/Necab1/Pbrm1/Psmc3/Sf3b1/Thoc2	9
GO:2000649	regulation of sodium ion transmembrane transporter activity	5/532	54/23328	0.00763908	0.0428728	Camk2d/Fxyd2/Fxyd5/Fxyd7/Kif5b	5
GO:0045670	regulation of osteoclast differentiation	6/532	76/23328	0.0077791	0.0435871	Cartpt/Fos/Gsk3b/Lrrc17/Ubash3b/Zbtb7a	6
GO:1902115	regulation of organelle assembly	11/532	206/23328	0.00792413	0.0443271	Arpc2/Ccdc88a/Chmp4b/Dcdc2a/Nptx1/Ptprd/Rdx/Rnf5/Sdcbp/Senp6/Tpr	11
GO:0010771	negative regulation of cell morphogenesis involved in differentiation	7/532	100/23328	0.0079823	0.0443625	Actr3/Coro1c/Gsk3b/Ppp3ca/Pten/Rnf6/Ttc3	7
GO:1903409	reactive oxygen species biosynthetic process	8/532	125/23328	0.00798667	0.0443625	App/Atp2b4/Clcn3/Cyp1b1/Il6/Nos1/Rock2/Trpv1	8
GO:0046686	response to cadmium ion	4/532	35/23328	0.00800075	0.0443625	Fos/Jun/Mt1/Prnp	4
GO:1990089	response to nerve growth factor	4/532	35/23328	0.00800075	0.0443625	Calca/Cdc5l/Dync1li1/Tac1	4
GO:1990090	cellular response to nerve growth factor stimulus	4/532	35/23328	0.00800075	0.0443625	Calca/Cdc5l/Dync1li1/Tac1	4
GO:0032868	response to insulin	12/532	235/23328	0.00800833	0.0443625	Egr1/Eprs/Grb10/Gsk3b/Ndel1/Nucks1/Pten/Shc1/Smarcc1/Socs3/Sorbs1/Stat1	12
GO:0010631	epithelial cell migration	14/532	295/23328	0.0081801	0.0452406	Apoe/Atp2b4/Coro1c/Cyp1b1/Dcn/Jun/Kit/Lgals8/Mia3/Myh9/Pten/Rhob/Rock2/Tac1	14
GO:2000377	regulation of reactive oxygen species metabolic process	11/532	207/23328	0.00820276	0.0452927	App/Atp2b4/Bnip3/Clcn3/Cyp1b1/Eif5a/Gstp1/Il6/Rock2/Shc1/Trpv1	11
GO:0006826	iron ion transport	5/532	55/23328	0.00824916	0.0454022	Iscu/Nos1/Slc22a17/Snx3/Steap3	5
GO:0045773	positive regulation of axon extension	5/532	55/23328	0.00824916	0.0454022	Apoe/Eif4g2/Gsk3b/Map1b/Ndel1	5
GO:0010639	negative regulation of organelle organization	18/532	420/23328	0.00827649	0.0454794	Arpc2/Atrx/Bnip3/Capzb/Carmil2/Cfl1/Chmp4b/Dync1li1/Ik/Macroh2a1/Map1b/Mphosph8/Nol3/Rdx/Syt4/Taok1/Tpr/Tubb4a	18
GO:0018209	peptidyl-serine modification	16/532	357/23328	0.0083056	0.0455661	App/Atp2b4/Camk2d/Csnk1e/Csnk2a1/Dcn/Ggnbp2/Gsk3b/Hpf1/Il6/Irgm2/Mif/Nlk/Nos1/Pten/Rock2	16
GO:0030048	actin filament-based movement	8/532	126/23328	0.00836328	0.045809	Ank2/Atp2a2/Cacna2d1/Camk2d/Myh9/Nos1/Wipf1/Wipf3	8
GO:0006906	vesicle fusion	7/532	101/23328	0.00841314	0.0459349	Cplx1/Cplx2/Kif5b/Septin8/Snap47/Syt4/Syt7	7
GO:0031058	positive regulation of histone modification	7/532	101/23328	0.00841314	0.0459349	App/Auts2/Brd7/Isl1/Kmt2e/Nos1/Snw1	7
GO:0071560	cellular response to transforming growth factor beta stimulus	11/532	208/23328	0.00848893	0.0462747	Actr3/Fos/Got1/Jun/Nlk/Runx1/Sdcbp/Snw1/Snx6/Usp15/Zbtb7a	11
GO:0090132	epithelium migration	14/532	297/23328	0.00865144	0.0463449	Apoe/Atp2b4/Coro1c/Cyp1b1/Dcn/Jun/Kit/Lgals8/Mia3/Myh9/Pten/Rhob/Rock2/Tac1	14
GO:1901987	regulation of cell cycle phase transition	14/532	297/23328	0.00865144	0.0463449	App/Atp2b4/Brd7/Camk2d/Dgkz/Dync1li1/Ik/Kmt2e/Macroh2a1/Nacc2/Pten/Rdx/Taok1/Tpr	14
GO:0002726	positive regulation of T cell cytokine production	3/532	19/23328	0.00870655	0.0463449	Cd81/Il6/Rsad2	3
GO:0010544	negative regulation of platelet activation	3/532	19/23328	0.00870655	0.0463449	Apoe/Fgg/Ubash3b	3
GO:0010880	regulation of release of sequestered calcium ion into cytosol by sarcoplasmic reticulum	3/532	19/23328	0.00870655	0.0463449	Ank2/Camk2d/Nol3	3
GO:0034111	negative regulation of homotypic cell-cell adhesion	3/532	19/23328	0.00870655	0.0463449	Fgg/Rdx/Ubash3b	3
GO:0044247	cellular polysaccharide catabolic process	3/532	19/23328	0.00870655	0.0463449	Gaa/Ppp1ca/Rb1cc1	3
GO:0046827	positive regulation of protein export from nucleus	3/532	19/23328	0.00870655	0.0463449	Gsk3b/Tpr/Wipf1	3
GO:0050774	negative regulation of dendrite morphogenesis	3/532	19/23328	0.00870655	0.0463449	Gsk3b/Ppp3ca/Pten	3
GO:0051349	positive regulation of lyase activity	3/532	19/23328	0.00870655	0.0463449	Hpca/Iscu/Nos1	3
GO:1905874	regulation of postsynaptic density organization	3/532	19/23328	0.00870655	0.0463449	Cfl1/Nptx1/Ptprd	3
GO:0006611	protein export from nucleus	8/532	127/23328	0.00875304	0.0463449	Eif5a/Fyttd1/Gsk3b/Ifi27/Ssb/Thoc2/Tpr/Wipf1	8
GO:0008277	regulation of G protein-coupled receptor signaling pathway	8/532	127/23328	0.00875304	0.0463449	App/Atp2b4/Mgll/Nos1/Rgs10/Rgs4/Rock2/Syp	8
GO:0060996	dendritic spine development	8/532	127/23328	0.00875304	0.0463449	Actr3/Apoe/Cfl1/Cpeb3/Ctnnd2/Eif4g2/Pten/Uba6	8
GO:0005977	glycogen metabolic process	6/532	78/23328	0.00880014	0.0463449	Gaa/Grb10/Gsk3b/Ppp1ca/Rb1cc1/Sorbs1	6
GO:0006073	cellular glucan metabolic process	6/532	78/23328	0.00880014	0.0463449	Gaa/Grb10/Gsk3b/Ppp1ca/Rb1cc1/Sorbs1	6
GO:0008625	extrinsic apoptotic signaling pathway via death domain receptors	6/532	78/23328	0.00880014	0.0463449	Fgg/Gsk3b/Nol3/Pea15a/Pten/Rock2	6
GO:0044042	glucan metabolic process	6/532	78/23328	0.00880014	0.0463449	Gaa/Grb10/Gsk3b/Ppp1ca/Rb1cc1/Sorbs1	6
GO:0046785	microtubule polymerization	6/532	78/23328	0.00880014	0.0463449	Capzb/Dctn1/Map1b/Ndel1/Tppp3/Tubb4a	6
GO:0042832	defense response to protozoan	4/532	36/23328	0.00884179	0.0463449	Gbp2/Gbp7/Il6/Irgm2	4
GO:0048169	regulation of long-term neuronal synaptic plasticity	4/532	36/23328	0.00884179	0.0463449	App/Egr1/Kit/Syp	4
GO:2000171	negative regulation of dendrite development	4/532	36/23328	0.00884179	0.0463449	Apoe/Gsk3b/Ppp3ca/Pten	4
GO:0051932	synaptic transmission, GABAergic	5/532	56/23328	0.00889219	0.0463449	Clcn3/Gabra3/Kif5b/Pten/Tac1	5
GO:0098586	cellular response to virus	5/532	56/23328	0.00889219	0.0463449	Il6/Irgm2/Lgals8/Usp15/Zc3hav1	5
GO:0098815	modulation of excitatory postsynaptic potential	5/532	56/23328	0.00889219	0.0463449	App/Celf4/Gsk3b/Pten/Rgs4	5
GO:1902893	regulation of pri-miRNA transcription by RNA polymerase II	5/532	56/23328	0.00889219	0.0463449	App/Egr1/Fos/Jun/Nfib	5
GO:1903350	response to dopamine	5/532	56/23328	0.00889219	0.0463449	Caly/Gna14/Gnaq/Gnb5/Rgs4	5
GO:1903351	cellular response to dopamine	5/532	56/23328	0.00889219	0.0463449	Caly/Gna14/Gnaq/Gnb5/Rgs4	5
GO:0006936	muscle contraction	14/532	298/23328	0.00889502	0.0463449	Ank2/Atp2a2/Atp2b4/Cacna2d1/Calca/Camk2d/Cttn/Gaa/Kit/Nos1/Rock2/Shc1/Trpa1/Trpv1	14
GO:0008360	regulation of cell shape	9/532	154/23328	0.00897483	0.0466895	Cfl1/Il6/Kif3a/Kit/Myh9/Plxnc1/Rdx/Rhob/S100a13	9
GO:0090130	tissue migration	14/532	299/23328	0.00914398	0.0474956	Apoe/Atp2b4/Coro1c/Cyp1b1/Dcn/Jun/Kit/Lgals8/Mia3/Myh9/Pten/Rhob/Rock2/Tac1	14
GO:0010951	negative regulation of endopeptidase activity	10/532	182/23328	0.00917146	0.0474956	Arl6ip1/Csnk2a1/Dhcr24/Gapdh/Il6/Nol3/Serpina3g/Serpina3n/Serpini1/Siah2	10
GO:0048813	dendrite morphogenesis	10/532	182/23328	0.00917146	0.0474956	Actr3/Cfl1/Ctnnd2/Dcdc2a/Gsk3b/Klf7/Ppp3ca/Pten/Ptprd/Rock2	10
GO:0007204	positive regulation of cytosolic calcium ion concentration	15/532	330/23328	0.00921756	0.0476621	Ank2/Cacna2d1/Camk2d/Eif5a/Itpr1/Lpar3/Nmb/Nol3/Prnp/Pth1r/Slc24a2/Tac1/Trpa1/Trpv1/Ubash3b	15
GO:0003300	cardiac muscle hypertrophy	7/532	103/23328	0.00932575	0.0480154	Atp2a2/Atp2b4/Camk2d/Gsk3b/Ppp3ca/Rgs4/Rock2	7
GO:0051983	regulation of chromosome segregation	7/532	103/23328	0.00932575	0.0480154	Atrx/Csnk2a1/Dync1li1/Ik/Macroh2a1/Smc6/Tpr	7
GO:0016482	cytosolic transport	9/532	155/23328	0.00934209	0.0480154	Dctn1/Kif5a/Kif5b/Rdx/Snx3/Snx6/Syt4/Syt7/Wipi1	9
GO:0051650	establishment of vesicle localization	9/532	155/23328	0.00934209	0.0480154	Ap3b2/Dctn1/Dpysl2/Kif5a/Kif5b/Ndel1/Syt4/Tmed10/Wipi1	9
GO:0000082	G1/S transition of mitotic cell cycle	10/532	183/23328	0.00951062	0.0487351	Brd7/Camk2d/Cdk14/Dgkz/Id4/Kmt2e/Nacc2/Ppp3ca/Pten/Rdx	10
GO:0008016	regulation of heart contraction	10/532	183/23328	0.00951062	0.0487351	Ank2/Atp2a2/Atp2b4/Cacna2d1/Calca/Gaa/Nos1/Rgs4/Tac1/Trpv1	10
GO:0042775	mitochondrial ATP synthesis coupled electron transport	5/532	57/23328	0.009569	0.0489608	Cox5a/Iscu/Ndufa8/Ndufb9/Uqcr10	5
GO:0022407	regulation of cell-cell adhesion	18/532	427/23328	0.00970606	0.0495879	Carmil2/Cd81/Cdh1/Fgg/Gstp1/Il6/Irf1/Jak1/Lgals1/Lgals8/Mia3/Ndfip1/Prnp/Rdx/Runx1/Tnfrsf21/Ubash3b/Zfp608	18
GO:0071514	genetic imprinting	4/532	37/23328	0.00973848	0.0496052	Arid4b/Gsk3b/Meg3/Ndn	4
GO:1902229	regulation of intrinsic apoptotic signaling pathway in response to DNA damage	4/532	37/23328	0.00973848	0.0496052	Mif/Nacc2/Steap3/Tpt1	4
GO:0006413	translational initiation	7/532	104/23328	0.00980827	0.0497383	Bc1/Denr/Eif3a/Eif4g2/Eif5b/Rps2/Tpr	7
GO:0015844	monoamine transport	7/532	104/23328	0.00980827	0.0497383	Actb/Cartpt/Nos1/Sncg/Syt4/Syt5/Syt7	7
GO:0034766	negative regulation of ion transmembrane transport	7/532	104/23328	0.00980827	0.0497383	Arl6ip5/Camk2d/Gnb5/Iscu/Nos1/Pten/Rgs4	7
GO:0030534	adult behavior	10/532	184/23328	0.00985927	0.0499229	Abhd12/App/Bc1/Cartpt/Clcn3/Cstb/Nos1/Pten/Sncg/Zfhx2	10
GO:0032651	regulation of interleukin-1 beta production	6/532	80/23328	0.0099137	0.0500502	App/Egr1/Gstp1/Il6/Isl1/S1pr3	6
GO:1900542	regulation of purine nucleotide metabolic process	6/532	80/23328	0.0099137	0.0500502	App/Hpca/Mif/Nos1/Zbtb20/Zbtb7a	6
GO:0046942	carboxylic acid transport	15/532	333/23328	0.00995967	0.0502081	Acsl3/Apoe/Arl6ip1/Arl6ip5/Dpysl2/Eprs/Mif/Nmb/Rgs4/Slc10a6/Slc36a1/Slc3a2/Slc7a14/Syt4/Trpv1	15
GO:0071103	DNA conformation change	12/532	242/23328	0.00997441	0.0502084	Atrx/Macroh2a1/Mphosph8/Naa60/Nap1l1/Nap1l5/Pura/Rsf1/Smarca2/Smarca5/Smarcc1/Tpr	12
GO:0042752	regulation of circadian rhythm	8/532	130/23328	0.0100039	0.0502829	Csnk1e/Gsk3b/Hnrnpd/Il6/Ppp1ca/Rock2/Siah2/Usp7	8
GO:0032252	secretory granule localization	3/532	20/23328	0.010072	0.0504026	Kif5a/Kif5b/Syt4	3
GO:0046851	negative regulation of bone remodeling	3/532	20/23328	0.010072	0.0504026	Cartpt/Il6/Ubash3b	3
GO:1990182	exosomal secretion	3/532	20/23328	0.010072	0.0504026	Cops5/Sdcbp/Steap3	3
GO:0045333	cellular respiration	9/532	157/23328	0.0101106	0.0505217	Bnip3/Cox5a/Ide/Iscu/Mdh1/Mdh2/Ndufa8/Ndufb9/Uqcr10	9
GO:0035456	response to interferon-beta	5/532	58/23328	0.0102804	0.0509976	Gbp2/Irf1/Irgm1/Irgm2/Stat1	5
GO:0035690	cellular response to drug	5/532	58/23328	0.0102804	0.0509976	Gstm1/Ppp1r12a/Ppp3ca/Ppp3cb/Prnp	5
GO:0043470	regulation of carbohydrate catabolic process	5/532	58/23328	0.0102804	0.0509976	App/Mif/Ppp1ca/Zbtb20/Zbtb7a	5
GO:0048016	inositol phosphate-mediated signaling	5/532	58/23328	0.0102804	0.0509976	Atp2b4/Gsk3b/Ppp3ca/Ppp3cb/Prnp	5
GO:1903902	positive regulation of viral life cycle	5/532	58/23328	0.0102804	0.0509976	Chmp4b/Hspa8/Lgals1/Nucks1/Rad23a	5
GO:0110053	regulation of actin filament organization	13/532	273/23328	0.0103175	0.0511075	Actg1/Actr3/Arpc2/Capzb/Carmil2/Ccdc88a/Cfl1/Cttn/Mphosph8/Rdx/Rgs4/Rock2/Tac1	13
GO:0019722	calcium-mediated signaling	11/532	214/23328	0.0103719	0.0513024	Ank2/App/Atp2a2/Atp2b4/Gsk3b/Irgm2/Itpr1/Ppp3ca/Ppp3cb/Prnp/Tmem100	11
GO:0032434	regulation of proteasomal ubiquitin-dependent protein catabolic process	8/532	131/23328	0.010449	0.0516092	Csnk1e/Gsk3b/Rad23a/Rnf19b/Sdcbp/Smarcc1/Trib2/Usp7	8
GO:0006140	regulation of nucleotide metabolic process	6/532	81/23328	0.0105065	0.0517716	App/Hpca/Mif/Nos1/Zbtb20/Zbtb7a	6
GO:1901988	negative regulation of cell cycle phase transition	9/532	158/23328	0.0105122	0.0517716	Brd7/Dgkz/Dync1li1/Ik/Macroh2a1/Nacc2/Pten/Taok1/Tpr	9
GO:0010661	positive regulation of muscle cell apoptotic process	4/532	38/23328	0.0106922	0.0523564	Bnip3/Camk2d/Eif5a/Pten	4
GO:0043267	negative regulation of potassium ion transport	4/532	38/23328	0.0106922	0.0523564	Gnaq/Nos1/Pten/Rgs4	4
GO:0060674	placenta blood vessel development	4/532	38/23328	0.0106922	0.0523564	Arid1a/Ggnbp2/Hs6st1/Socs3	4
GO:2000463	positive regulation of excitatory postsynaptic potential	4/532	38/23328	0.0106922	0.0523564	App/Gsk3b/Pten/Rgs4	4
GO:0014812	muscle cell migration	7/532	106/23328	0.0108276	0.0529435	Arpc2/Camk2d/Cyp1b1/Egr1/Mif/Ndrg4/Rapgef4	7
GO:0007178	transmembrane receptor protein serine/threonine kinase signaling pathway	16/532	368/23328	0.0108851	0.0531488	Egr1/Fos/Fstl1/Got1/Jun/Meg3/Nbl1/Nlk/Sdcbp/Snw1/Snx6/Tmem100/Tob1/Usp15/Zbtb7a/Zcchc12	16
GO:0009582	detection of abiotic stimulus	8/532	132/23328	0.0109086	0.0531873	Calca/Cds2/Kit/Lxn/Prrxl1/Tac1/Trpa1/Trpv1	8
GO:1903900	regulation of viral life cycle	9/532	159/23328	0.0109257	0.0531949	Chmp4b/Hspa8/Lgals1/Mphosph8/Nucks1/Rad23a/Rsad2/Snx3/Zc3hav1	9
GO:0015849	organic acid transport	15/532	337/23328	0.0110216	0.0535367	Acsl3/Apoe/Arl6ip1/Arl6ip5/Dpysl2/Eprs/Mif/Nmb/Rgs4/Slc10a6/Slc36a1/Slc3a2/Slc7a14/Syt4/Trpv1	15
GO:1903539	protein localization to postsynaptic membrane	5/532	59/23328	0.0110272	0.0535367	Cplx1/Gsk3b/Nptx1/Rapgef4/Snap47	5
GO:0050805	negative regulation of synaptic transmission	6/532	82/23328	0.011124	0.0539299	Celf4/Mgll/Pten/Rapgef4/Slc24a2/Syt4	6
GO:0000910	cytokinesis	9/532	160/23328	0.0113512	0.0548654	Actr3/Cfl1/Chmp4b/Myh9/Rhob/Rock2/Septin3/Septin4/Septin8	9
GO:0014897	striated muscle hypertrophy	7/532	107/23328	0.0113651	0.0548654	Atp2a2/Atp2b4/Camk2d/Gsk3b/Ppp3ca/Rgs4/Rock2	7
GO:0090174	organelle membrane fusion	7/532	107/23328	0.0113651	0.0548654	Cplx1/Cplx2/Kif5b/Septin8/Snap47/Syt4/Syt7	7
GO:0009581	detection of external stimulus	8/532	133/23328	0.0113829	0.0548739	Calca/Cds2/Kit/Lxn/Prrxl1/Tac1/Trpa1/Trpv1	8
GO:0008210	estrogen metabolic process	3/532	21/23328	0.0115547	0.0551575	Comt/Cyp1b1/Hsd17b7	3
GO:0014808	release of sequestered calcium ion into cytosol by sarcoplasmic reticulum	3/532	21/23328	0.0115547	0.0551575	Ank2/Camk2d/Nol3	3
GO:0045821	positive regulation of glycolytic process	3/532	21/23328	0.0115547	0.0551575	App/Mif/Zbtb20	3
GO:0046697	decidualization	3/532	21/23328	0.0115547	0.0551575	Cdh1/Ctsb/Tppp3	3
GO:0051900	regulation of mitochondrial depolarization	3/532	21/23328	0.0115547	0.0551575	Dcn/Got1/Mllt11	3
GO:0097107	postsynaptic density assembly	3/532	21/23328	0.0115547	0.0551575	Nptx1/Pten/Ptprd	3
GO:0097734	extracellular exosome biogenesis	3/532	21/23328	0.0115547	0.0551575	Cops5/Sdcbp/Steap3	3
GO:0061462	protein localization to lysosome	4/532	39/23328	0.0117041	0.0554834	Cd81/Gga3/Hspa8/Rock2	4
GO:0090224	regulation of spindle organization	4/532	39/23328	0.0117041	0.0554834	Chmp4b/Dctn1/Senp6/Tpr	4
GO:1901385	regulation of voltage-gated calcium channel activity	4/532	39/23328	0.0117041	0.0554834	Cacna2d1/Gnb5/Hpca/Nipsnap2	4
GO:1902108	regulation of mitochondrial membrane permeability involved in apoptotic process	4/532	39/23328	0.0117041	0.0554834	Bnip3/Chchd10/Gsk3b/Nol3	4
GO:1905710	positive regulation of membrane permeability	4/532	39/23328	0.0117041	0.0554834	Bnip3/Chchd10/Gsk3b/Hspa8	4
GO:0001764	neuron migration	10/532	189/23328	0.0117508	0.0555488	Auts2/Cdh1/Cdk5r2/Dcdc2a/Gfra3/Gsk3b/Ndel1/Ndn/Prrxl1/Tubb2a	10
GO:0061178	regulation of insulin secretion involved in cellular response to glucose stimulus	6/532	83/23328	0.0117667	0.0555488	Camk2n1/Kif5b/Klf7/Pde8b/Ppp3cb/Trpa1	6
GO:0072384	organelle transport along microtubule	6/532	83/23328	0.0117667	0.0555488	Ap3b2/Kif5a/Kif5b/Map1b/Ndel1/Ubb	6
GO:0051893	regulation of focal adhesion assembly	5/532	60/23328	0.0118102	0.0556005	Actg1/Apod/Cfl1/Coro1c/Pten	5
GO:0090109	regulation of cell-substrate junction assembly	5/532	60/23328	0.0118102	0.0556005	Actg1/Apod/Cfl1/Coro1c/Pten	5
GO:0055076	transition metal ion homeostasis	8/532	134/23328	0.0118723	0.0557394	App/Ftl1/Iscu/Mt1/Ndfip1/Prnp/Slc22a17/Steap3	8
GO:1903038	negative regulation of leukocyte cell-cell adhesion	8/532	134/23328	0.0118723	0.0557394	Gstp1/Irf1/Mia3/Ndfip1/Prnp/Runx1/Tnfrsf21/Zfp608	8
GO:0007188	adenylate cyclase-modulating G protein-coupled receptor signaling pathway	11/532	219/23328	0.012173	0.0570727	App/Atp2b4/Calca/Calcb/Gna14/Gnaq/Gnaz/Lpar3/Nos1/Pth1r/S1pr3	11
GO:0006865	amino acid transport	9/532	162/23328	0.0122395	0.0573057	Arl6ip1/Arl6ip5/Dpysl2/Rgs4/Slc36a1/Slc3a2/Slc7a14/Syt4/Trpv1	9
GO:0001558	regulation of cell growth	18/532	438/23328	0.0123451	0.0577211	Actr3/Apoe/Cd81/Cfl1/Csnk2a1/Cttn/Dpysl2/Eif4g2/Gsk3b/Lpar3/Map1b/Mgll/Ndel1/Rgs4/Rnf6/Sdcbp/Smarca2/Syt4	18
GO:0051701	interaction with host	8/532	135/23328	0.012377	0.0577913	Chmp4b/Ctsb/Gapdh/Irgm1/Irgm2/Lgals1/Snx3/Thoc2	8
GO:0043154	negative regulation of cysteine-type endopeptidase activity involved in apoptotic process	6/532	84/23328	0.0124351	0.0579836	Arl6ip1/Csnk2a1/Dhcr24/Il6/Nol3/Siah2	6
GO:0014896	muscle hypertrophy	7/532	109/23328	0.0124977	0.0581957	Atp2a2/Atp2b4/Camk2d/Gsk3b/Ppp3ca/Rgs4/Rock2	7
GO:0009895	negative regulation of catabolic process	14/532	311/23328	0.0125807	0.0585029	Atp2b4/Chmp4b/Csnk2a1/Cyp51/Eif4g2/Hnrnpd/Os9/Rnf5/Sdcbp/Slirp/Smarcc1/Snx3/Tob1/Usp7	14
GO:0042773	ATP synthesis coupled electron transport	5/532	61/23328	0.0126301	0.0586115	Cox5a/Iscu/Ndufa8/Ndufb9/Uqcr10	5
GO:0031330	negative regulation of cellular catabolic process	12/532	250/23328	0.0126585	0.0586115	Atp2b4/Chmp4b/Csnk2a1/Eif4g2/Hnrnpd/Os9/Rnf5/Sdcbp/Slirp/Smarcc1/Tob1/Usp7	12
GO:0001504	neurotransmitter uptake	4/532	40/23328	0.0127756	0.0586115	Arl6ip5/Nos1/Slc17a6/Syngr3	4
GO:0001562	response to protozoan	4/532	40/23328	0.0127756	0.0586115	Gbp2/Gbp7/Il6/Irgm2	4
GO:0007616	long-term memory	4/532	40/23328	0.0127756	0.0586115	Apoe/Cpeb3/Egr1/Tac1	4
GO:0014046	dopamine secretion	4/532	40/23328	0.0127756	0.0586115	Sncg/Syt4/Syt5/Syt7	4
GO:0014059	regulation of dopamine secretion	4/532	40/23328	0.0127756	0.0586115	Sncg/Syt4/Syt5/Syt7	4
GO:0030521	androgen receptor signaling pathway	4/532	40/23328	0.0127756	0.0586115	Arid1a/Ddx17/Rnf6/Zbtb7a	4
GO:0045981	positive regulation of nucleotide metabolic process	4/532	40/23328	0.0127756	0.0586115	App/Mif/Nos1/Zbtb20	4
GO:1900544	positive regulation of purine nucleotide metabolic process	4/532	40/23328	0.0127756	0.0586115	App/Mif/Nos1/Zbtb20	4
GO:0090287	regulation of cellular response to growth factor stimulus	13/532	281/23328	0.012883	0.0590251	Atp2b4/Cd59a/Cyfip2/Dcn/Fstl1/Got1/Grb10/Nbl1/Sdcbp/Snw1/Snx6/Tob1/Zbtb7a	13
GO:0060047	heart contraction	11/532	221/23328	0.0129566	0.0592828	Ank2/Atp2a2/Atp2b4/Cacna2d1/Calca/Camk2d/Gaa/Nos1/Rgs4/Tac1/Trpv1	11
GO:0006473	protein acetylation	10/532	192/23328	0.0130103	0.0593781	App/Auts2/Brd7/Eid1/Gsk3b/Isl1/Naa15/Naa60/Nos1/Taok1	10
GO:0007568	aging	12/532	251/23328	0.0130295	0.0593781	Apod/Apoe/App/Ide/Ifi27l2a/Meg3/Mif/Prnp/Pten/Shc1/Smc6/Ypel3	12
GO:0070663	regulation of leukocyte proliferation	12/532	251/23328	0.0130295	0.0593781	Carmil2/Cd81/Gsk3b/Gstp1/Il6/Irf1/Mif/Ndfip1/Prnp/Tac1/Tnfrsf21/Znhit1	12
GO:0070661	leukocyte proliferation	15/532	344/23328	0.0130922	0.0594014	Carmil2/Cd151/Cd81/Gsk3b/Gstp1/Il6/Irf1/Mif/Ndfip1/Prnp/Psmb10/Pura/Tac1/Tnfrsf21/Znhit1	15
GO:0032612	interleukin-1 production	7/532	110/23328	0.0130934	0.0594014	App/Egr1/Gstp1/Il6/Isl1/S100a13/S1pr3	7
GO:0051937	catecholamine transport	6/532	85/23328	0.0131298	0.0594014	Actb/Cartpt/Sncg/Syt4/Syt5/Syt7	6
GO:0000272	polysaccharide catabolic process	3/532	22/23328	0.0131563	0.0594014	Gaa/Ppp1ca/Rb1cc1	3
GO:0006120	mitochondrial electron transport, NADH to ubiquinone	3/532	22/23328	0.0131563	0.0594014	Iscu/Ndufa8/Ndufb9	3
GO:0048857	neural nucleus development	3/532	22/23328	0.0131563	0.0594014	Aldh1a3/Cdk5r2/Nfib	3
GO:1903514	release of sequestered calcium ion into cytosol by endoplasmic reticulum	3/532	22/23328	0.0131563	0.0594014	Ank2/Camk2d/Nol3	3
GO:0048638	regulation of developmental growth	17/532	409/23328	0.0133407	0.0601545	Actr3/Apoe/App/Celf1/Cfl1/Cttn/Dpysl2/Eif4g2/Gsk3b/Lpar3/Map1b/Mgll/Ndel1/Pten/Rgs4/Rnf6/Syt4	17
GO:1903305	regulation of regulated secretory pathway	10/532	193/23328	0.0134518	0.0605757	Atp2a2/Cdk5r2/Cplx1/Cplx2/Gsk3b/Napb/Syp/Syt4/Syt5/Syt7	10
GO:0008637	apoptotic mitochondrial changes	7/532	111/23328	0.0137093	0.0615728	Bnip3/Chchd10/Gsk3b/Jun/Mllt11/Nol3/Nptx1	7
GO:0030316	osteoclast differentiation	7/532	111/23328	0.0137093	0.0615728	Cartpt/Cd81/Fos/Gsk3b/Lrrc17/Ubash3b/Zbtb7a	7
GO:1901379	regulation of potassium ion transmembrane transport	6/532	86/23328	0.0138512	0.0621283	Ank2/Dpp10/Dpp6/Prnp/Pten/Rgs4	6
GO:0071364	cellular response to epidermal growth factor stimulus	4/532	41/23328	0.0139076	0.0622999	Arpc2/Cfl1/Ncl/Snx6	4
GO:0048284	organelle fusion	8/532	138/23328	0.0139856	0.062567	Bnip3/Cplx1/Cplx2/Kif5b/Septin8/Snap47/Syt4/Syt7	8
GO:0045637	regulation of myeloid cell differentiation	11/532	224/23328	0.014203	0.0634568	Cartpt/Fos/Gsk3b/Jun/Lrrc17/Meis2/Ndfip1/Runx1/Stat1/Ubash3b/Zbtb7a	11
GO:0006109	regulation of carbohydrate metabolic process	10/532	195/23328	0.0143686	0.0639291	App/Grb10/Il6/Mif/Ppp1ca/Pth1r/Sorbs1/Usp7/Zbtb20/Zbtb7a	10
GO:0032760	positive regulation of tumor necrosis factor production	5/532	63/23328	0.0143836	0.0639291	Ddt/Isl1/Mif/Ncl/Zbtb20	5
GO:0060999	positive regulation of dendritic spine development	5/532	63/23328	0.0143836	0.0639291	Actr3/Apoe/Cfl1/Cpeb3/Eif4g2	5
GO:0150116	regulation of cell-substrate junction organization	5/532	63/23328	0.0143836	0.0639291	Actg1/Apod/Cfl1/Coro1c/Pten	5
GO:0034103	regulation of tissue remodeling	6/532	87/23328	0.0145997	0.0648056	Cartpt/Il6/Ppp3ca/Rock2/Syt7/Ubash3b	6
GO:1901617	organic hydroxy compound biosynthetic process	11/532	225/23328	0.014638	0.0648911	Apoe/Cyb5r3/Cyp51/Ddt/Dhcr24/Fdft1/Got1/Hsd17b7/Ldha/Pcbd1/Pth1r	11
GO:2001242	regulation of intrinsic apoptotic signaling pathway	9/532	167/23328	0.0146858	0.0650189	Mif/Nacc2/Nol3/Septin4/Serinc3/Steap3/Tpt1/Ubb/Vdac2	9
GO:0042445	hormone metabolic process	10/532	196/23328	0.0148441	0.0652782	Aldh1a3/Atp6ap2/Comt/Cpe/Ctsb/Cyp1b1/Egr1/Hsd17b7/Ide/Pde8b	10
GO:0048771	tissue remodeling	10/532	196/23328	0.0148441	0.0652782	Cartpt/Gsk3b/Il6/Nol3/Pbrm1/Ppp3ca/Pth1r/Rock2/Syt7/Ubash3b	10
GO:0002313	mature B cell differentiation involved in immune response	3/532	23/23328	0.0148781	0.0652782	Il6/Lgals1/Lgals8	3
GO:0009065	glutamine family amino acid catabolic process	3/532	23/23328	0.0148781	0.0652782	Atp2b4/Got1/Nos1	3
GO:0071276	cellular response to cadmium ion	3/532	23/23328	0.0148781	0.0652782	Fos/Jun/Mt1	3
GO:0098703	calcium ion import across plasma membrane	3/532	23/23328	0.0148781	0.0652782	Prnp/Slc24a2/Trpv1	3
GO:0140112	extracellular vesicle biogenesis	3/532	23/23328	0.0148781	0.0652782	Cops5/Sdcbp/Steap3	3
GO:0033048	negative regulation of mitotic sister chromatid segregation	4/532	42/23328	0.0151014	0.0661729	Atrx/Dync1li1/Ik/Tpr	4
GO:0050905	neuromuscular process	8/532	140/23328	0.0151393	0.0662544	Aars/Aldh1a3/App/Dctn1/Gaa/Pde8b/Pou4f3/Pten	8
GO:0046425	regulation of receptor signaling pathway via JAK-STAT	9/532	168/23328	0.0152154	0.0665023	Cyp1b1/Ggnbp2/Il6/Irf1/Isl1/Kit/Nlk/Ptprd/Socs3	9
GO:0015909	long-chain fatty acid transport	5/532	64/23328	0.0153186	0.0666921	Acsl3/Apoe/Eprs/Mif/Nmb	5
GO:1903557	positive regulation of tumor necrosis factor superfamily cytokine production	5/532	64/23328	0.0153186	0.0666921	Ddt/Isl1/Mif/Ncl/Zbtb20	5
GO:0050773	regulation of dendrite development	10/532	197/23328	0.0153312	0.0666921	Actr3/Apoe/Cfl1/Cpeb3/Eif4g2/Gsk3b/Ppp3ca/Pten/Ptprd/Rapgef4	10
GO:0006112	energy reserve metabolic process	6/532	88/23328	0.015376	0.0666921	Gaa/Grb10/Gsk3b/Ppp1ca/Rb1cc1/Sorbs1	6
GO:0060079	excitatory postsynaptic potential	6/532	88/23328	0.015376	0.0666921	App/Celf4/Gsk3b/Ppp3ca/Pten/Rgs4	6
GO:1904063	negative regulation of cation transmembrane transport	6/532	88/23328	0.015376	0.0666921	Camk2d/Gnb5/Iscu/Nos1/Pten/Rgs4	6
GO:2000379	positive regulation of reactive oxygen species metabolic process	7/532	114/23328	0.0156811	0.0679296	App/Clcn3/Cyp1b1/Eif5a/Gstp1/Il6/Trpv1	7
GO:0007179	transforming growth factor beta receptor signaling pathway	9/532	169/23328	0.015759	0.0681805	Fos/Got1/Jun/Nlk/Sdcbp/Snw1/Snx6/Usp15/Zbtb7a	9
GO:0015807	L-amino acid transport	5/532	65/23328	0.0162933	0.0704031	Arl6ip1/Arl6ip5/Rgs4/Slc36a1/Slc3a2	5
GO:0035774	positive regulation of insulin secretion involved in cellular response to glucose stimulus	4/532	43/23328	0.0163578	0.0705142	Camk2n1/Kif5b/Ppp3cb/Trpa1	4
GO:1901991	negative regulation of mitotic cell cycle phase transition	8/532	142/23328	0.0163606	0.0705142	Brd7/Dgkz/Dync1li1/Ik/Nacc2/Pten/Taok1/Tpr	8
GO:0019079	viral genome replication	7/532	115/23328	0.0163809	0.0705142	Hspa8/Mphosph8/Nucks1/Rad23a/Rock2/Rsad2/Zc3hav1	7
GO:0015985	energy coupled proton transport, down electrochemical gradient	3/532	24/23328	0.016721	0.0710829	Atp5c1/Atp5e/Atp5g3	3
GO:0015986	ATP synthesis coupled proton transport	3/532	24/23328	0.016721	0.0710829	Atp5c1/Atp5e/Atp5g3	3
GO:0016578	histone deubiquitination	3/532	24/23328	0.016721	0.0710829	Atxn7l3/Usp15/Usp7	3
GO:0022010	central nervous system myelination	3/532	24/23328	0.016721	0.0710829	Id4/Plp1/Pten	3
GO:0032291	axon ensheathment in central nervous system	3/532	24/23328	0.016721	0.0710829	Id4/Plp1/Pten	3
GO:0035743	CD4-positive, alpha-beta T cell cytokine production	3/532	24/23328	0.016721	0.0710829	Cd81/Il6/Rsad2	3
GO:0036010	protein localization to endosome	3/532	24/23328	0.016721	0.0710829	Rdx/Rock2/Tmem30a	3
GO:0051882	mitochondrial depolarization	3/532	24/23328	0.016721	0.0710829	Dcn/Got1/Mllt11	3
GO:0061339	establishment or maintenance of monopolar cell polarity	3/532	24/23328	0.016721	0.0710829	Carmil2/Map1b/Myo9a	3
GO:1902656	calcium ion import into cytosol	3/532	24/23328	0.016721	0.0710829	Prnp/Slc24a2/Trpv1	3
GO:0006839	mitochondrial transport	10/532	200/23328	0.0168641	0.0715287	Atp5c1/Bnip3/Chchd10/Gsk3b/Kif5b/Nol3/Nptx1/Pmpcb/Smdt1/Ywhaz	10
GO:0045931	positive regulation of mitotic cell cycle	9/532	171/23328	0.0168887	0.0715287	App/Camk2d/Dync1li1/Dynlt3/Kmt2e/Macroh2a1/Meis2/Rdx/Tpr	9
GO:0051494	negative regulation of cytoskeleton organization	9/532	171/23328	0.0168887	0.0715287	Arpc2/Capzb/Carmil2/Cfl1/Map1b/Mphosph8/Rdx/Taok1/Tubb4a	9
GO:0034968	histone lysine methylation	7/532	116/23328	0.0171026	0.072345	Arid4b/Atrx/Auts2/Kmt2e/Macroh2a1/Snw1/Trmt112	7
GO:0072593	reactive oxygen species metabolic process	13/532	292/23328	0.0171812	0.0725876	App/Atp2b4/Bnip3/Clcn3/Cyp1b1/Eif5a/Gstp1/Il6/Nos1/Prdx1/Rock2/Shc1/Trpv1	13
GO:0050433	regulation of catecholamine secretion	5/532	66/23328	0.0173085	0.0729451	Cartpt/Sncg/Syt4/Syt5/Syt7	5
GO:0090559	regulation of membrane permeability	5/532	66/23328	0.0173085	0.0729451	Bnip3/Chchd10/Gsk3b/Hspa8/Nol3	5
GO:1901342	regulation of vasculature development	15/532	356/23328	0.0173327	0.0729573	Atp2b4/Cd59a/Cyp1b1/Dcn/Egr1/Isl1/Jak1/Kit/Rhob/Rock2/Runx1/Sars/Shc1/Stat1/Tmem100	15
GO:0007059	chromosome segregation	14/532	324/23328	0.0173553	0.0729626	Actr3/Arl8a/Atrx/Chmp4b/Csnk2a1/Dync1li1/Ik/Kif22/Macroh2a1/Naa60/Ndel1/Smc6/Tpr/Zwint	14
GO:0003015	heart process	11/532	231/23328	0.0174617	0.0732298	Ank2/Atp2a2/Atp2b4/Cacna2d1/Calca/Camk2d/Gaa/Nos1/Rgs4/Tac1/Trpv1	11
GO:2001234	negative regulation of apoptotic signaling pathway	11/532	231/23328	0.0174617	0.0732298	Ctnna1/Cttn/Fgg/Gsk3b/Mif/Nol3/Pea15a/Rb1cc1/Siah2/Tpt1/Vdac2	11
GO:0034504	protein localization to nucleus	13/532	293/23328	0.01762	0.0737739	Apod/App/Cdh1/Cfl1/Chchd10/Gbp2/Gsk3b/Hspa8/Il6/Kpna1/Ppp3ca/Tpr/Zbtb7a	13
GO:0071333	cellular response to glucose stimulus	8/532	144/23328	0.0176514	0.0737739	Camk2n1/Kif5b/Klf7/Pde8b/Ppp3ca/Ppp3cb/Trpa1/Zbtb20	8
GO:0008631	intrinsic apoptotic signaling pathway in response to oxidative stress	4/532	44/23328	0.0176778	0.0737739	Arl6ip5/Cyp1b1/Diablo/Nol3	4
GO:0033046	negative regulation of sister chromatid segregation	4/532	44/23328	0.0176778	0.0737739	Atrx/Dync1li1/Ik/Tpr	4
GO:0071901	negative regulation of protein serine/threonine kinase activity	7/532	117/23328	0.0178464	0.0743258	Apoe/Gsk3b/Gstp1/Macroh2a1/Prkar1b/Prkar2a/Pten	7
GO:0032611	interleukin-1 beta production	6/532	91/23328	0.0178753	0.0743258	App/Egr1/Gstp1/Il6/Isl1/S1pr3	6
GO:2000117	negative regulation of cysteine-type endopeptidase activity	6/532	91/23328	0.0178753	0.0743258	Arl6ip1/Csnk2a1/Dhcr24/Il6/Nol3/Siah2	6
GO:0051260	protein homooligomerization	9/532	173/23328	0.0180764	0.0750707	Aldh1a3/App/Hcn1/Kcnb2/Mif/Nacc2/Prnp/Trpa1/Trpv1	9
GO:0018107	peptidyl-threonine phosphorylation	7/532	118/23328	0.0186126	0.076699	App/Camk2d/Csnk2a1/Gsk3b/Irgm2/Nlk/Rock2	7
GO:0002183	cytoplasmic translational initiation	3/532	25/23328	0.0186859	0.076699	Denr/Eif3a/Rps2	3
GO:0032897	negative regulation of viral transcription	3/532	25/23328	0.0186859	0.076699	Jun/Nucks1/Psmc3	3
GO:0044003	modulation by symbiont of host process	3/532	25/23328	0.0186859	0.076699	Gapdh/Irgm1/Irgm2	3
GO:0048266	behavioral response to pain	3/532	25/23328	0.0186859	0.076699	Pirt/Runx1/Trpv1	3
GO:0090169	regulation of spindle assembly	3/532	25/23328	0.0186859	0.076699	Chmp4b/Senp6/Tpr	3
GO:1902683	regulation of receptor localization to synapse	3/532	25/23328	0.0186859	0.076699	Gsk3b/Nptn/Rapgef4	3
GO:0043271	negative regulation of ion transport	9/532	174/23328	0.0186925	0.076699	Apoe/Arl6ip5/Camk2d/Gnaq/Gnb5/Iscu/Nos1/Pten/Rgs4	9
GO:0006914	autophagy	17/532	425/23328	0.0186929	0.076699	Acbd5/Bnip3/Chmp4b/Cttn/Dcn/Eif4g2/Gsk3b/Hspa8/Irgm1/Irgm2/Lgals8/Map1lc3b/Rb1cc1/Rnf5/Soga3/Tmem59/Wipi1	17
GO:0061919	process utilizing autophagic mechanism	17/532	425/23328	0.0186929	0.076699	Acbd5/Bnip3/Chmp4b/Cttn/Dcn/Eif4g2/Gsk3b/Hspa8/Irgm1/Irgm2/Lgals8/Map1lc3b/Rb1cc1/Rnf5/Soga3/Tmem59/Wipi1	17
GO:0006096	glycolytic process	6/532	92/23328	0.0187667	0.0768176	App/Eno1b/Gapdh/Mif/Zbtb20/Zbtb7a	6
GO:0035773	insulin secretion involved in cellular response to glucose stimulus	6/532	92/23328	0.0187667	0.0768176	Camk2n1/Kif5b/Klf7/Pde8b/Ppp3cb/Trpa1	6
GO:0042254	ribosome biogenesis	13/532	296/23328	0.0189875	0.0776282	Cebpz/Ddx17/Frg1/mt-Rnr1/mt-Rnr2/Ncl/Nop10/Nsa2/Pten/Rpl35/Rps2/Rrp1/Trmt112	13
GO:0071331	cellular response to hexose stimulus	8/532	146/23328	0.0190138	0.077643	Camk2n1/Kif5b/Klf7/Pde8b/Ppp3ca/Ppp3cb/Trpa1/Zbtb20	8
GO:0097178	ruffle assembly	4/532	45/23328	0.0190623	0.0777086	Carmil2/Coro1c/Ndel1/Rdx	4
GO:0072594	establishment of protein localization to organelle	17/532	426/23328	0.0190754	0.0777086	Apod/Caly/Cdh1/Cfl1/Chmp4b/Hpca/Hspa8/Il6/Kpna1/Macroh2a1/Nol3/Pmpcb/Ppp3ca/Sec61g/Sec62/Tpr/Ywhaz	17
GO:1901990	regulation of mitotic cell cycle phase transition	12/532	265/23328	0.0191423	0.0778884	App/Brd7/Camk2d/Dgkz/Dync1li1/Ik/Kmt2e/Nacc2/Pten/Rdx/Taok1/Tpr	12
GO:0032956	regulation of actin cytoskeleton organization	15/532	361/23328	0.0193819	0.0785423	Actg1/Actr3/Arpc2/Capzb/Carmil2/Ccdc88a/Cfl1/Cttn/Mphosph8/Rdx/Rgs4/Rhob/Rock2/Tac1/Taok1	15
GO:0000422	autophagy of mitochondrion	5/532	68/23328	0.0194624	0.0785423	Bnip3/Cttn/Map1lc3b/Rb1cc1/Wipi1	5
GO:0015800	acidic amino acid transport	5/532	68/23328	0.0194624	0.0785423	Arl6ip1/Arl6ip5/Dpysl2/Syt4/Trpv1	5
GO:0050432	catecholamine secretion	5/532	68/23328	0.0194624	0.0785423	Cartpt/Sncg/Syt4/Syt5/Syt7	5
GO:0061726	mitochondrion disassembly	5/532	68/23328	0.0194624	0.0785423	Bnip3/Cttn/Map1lc3b/Rb1cc1/Wipi1	5
GO:2001244	positive regulation of intrinsic apoptotic signaling pathway	5/532	68/23328	0.0194624	0.0785423	Nacc2/Septin4/Serinc3/Steap3/Ubb	5
GO:0001667	ameboidal-type cell migration	17/532	427/23328	0.0194638	0.0785423	Actr3/Apoe/Atp2b4/Cfl1/Coro1c/Cyp1b1/Dcn/Isl1/Jun/Kit/Lgals8/Mia3/Myh9/Pten/Rhob/Rock2/Tac1	17
GO:0021953	central nervous system neuron differentiation	11/532	235/23328	0.0195577	0.0788281	Bcl11b/Btg2/Gnaq/Id4/Isl1/Isl2/Ndel1/Nfib/Pten/Robo2/Ubb	11
GO:0016236	macroautophagy	10/532	205/23328	0.0196667	0.0791668	Bnip3/Chmp4b/Dcn/Irgm1/Irgm2/Lgals8/Map1lc3b/Rb1cc1/Rnf5/Wipi1	10
GO:0006757	ATP generation from ADP	6/532	93/23328	0.0196881	0.0791668	App/Eno1b/Gapdh/Mif/Zbtb20/Zbtb7a	6
GO:0071326	cellular response to monosaccharide stimulus	8/532	147/23328	0.0197224	0.0792118	Camk2n1/Kif5b/Klf7/Pde8b/Ppp3ca/Ppp3cb/Trpa1/Zbtb20	8
GO:0009612	response to mechanical stimulus	9/532	176/23328	0.0199703	0.0793298	Abhd12/Fos/Got1/Gsk3b/Jun/Kit/Nos1/Stat1/Trpa1	9
GO:0010977	negative regulation of neuron projection development	9/532	176/23328	0.0199703	0.0793298	Actr3/Apoe/Gsk3b/Itm2c/Lgals1/Ppp3ca/Pten/Rnf6/Thoc2	9
GO:0002683	negative regulation of immune system process	18/532	462/23328	0.0200627	0.0793298	Apod/Cartpt/Cd59a/Ddt/Dgkz/Irf1/Lrrc17/Meis2/Mia3/Mif/Nbl1/Ndfip1/Ppp3cb/Prnp/Runx1/Tnfrsf21/Ubash3b/Zfp608	18
GO:0016569	covalent chromatin modification	18/532	462/23328	0.0200627	0.0793298	App/Arid4b/Atrx/Atxn7l3/Auts2/Brd7/Eid1/Isl1/Kmt2e/Macroh2a1/Mphosph8/Naa60/Nos1/Snw1/Trmt112/Usp15/Usp7/Znhit1	18
GO:0006090	pyruvate metabolic process	7/532	120/23328	0.0202138	0.0793298	App/Eno1b/Gapdh/Ldha/Mif/Zbtb20/Zbtb7a	7
GO:0018105	peptidyl-serine phosphorylation	14/532	331/23328	0.020441	0.0793298	App/Atp2b4/Camk2d/Csnk1e/Csnk2a1/Ggnbp2/Gsk3b/Il6/Irgm2/Mif/Nlk/Nos1/Pten/Rock2	14
GO:0050680	negative regulation of epithelial cell proliferation	8/532	148/23328	0.0204497	0.0793298	Aimp1/Apoe/Cdh1/Isl1/Nfib/Pten/Stat1/Zfas1	8
GO:0051985	negative regulation of chromosome segregation	4/532	46/23328	0.020512	0.0793298	Atrx/Dync1li1/Ik/Tpr	4
GO:0098926	postsynaptic signal transduction	4/532	46/23328	0.020512	0.0793298	Kpna1/Rgs10/Rnf10/Sorbs1	4
GO:0033047	regulation of mitotic sister chromatid segregation	5/532	69/23328	0.0206023	0.0793298	Atrx/Dync1li1/Ik/Macroh2a1/Tpr	5
GO:0045428	regulation of nitric oxide biosynthetic process	5/532	69/23328	0.0206023	0.0793298	App/Atp2b4/Il6/Rock2/Trpv1	5
GO:0002318	myeloid progenitor cell differentiation	2/532	10/23328	0.0206922	0.0793298	Kit/Runx1	2
GO:0006527	arginine catabolic process	2/532	10/23328	0.0206922	0.0793298	Atp2b4/Nos1	2
GO:0007042	lysosomal lumen acidification	2/532	10/23328	0.0206922	0.0793298	Atp6ap2/Atp6v0c	2
GO:0010612	regulation of cardiac muscle adaptation	2/532	10/23328	0.0206922	0.0793298	Atp2b4/Ppp3ca	2
GO:0014883	transition between fast and slow fiber	2/532	10/23328	0.0206922	0.0793298	Atp2a2/Ppp3ca	2
GO:0019732	antifungal humoral response	2/532	10/23328	0.0206922	0.0793298	App/Tac1	2
GO:0034454	microtubule anchoring at centrosome	2/532	10/23328	0.0206922	0.0793298	Dctn1/Kif3a	2
GO:0045472	response to ether	2/532	10/23328	0.0206922	0.0793298	Arpc2/Hnrnpd	2
GO:0051001	negative regulation of nitric-oxide synthase activity	2/532	10/23328	0.0206922	0.0793298	Atp2b4/Gsk3b	2
GO:0071257	cellular response to electrical stimulus	2/532	10/23328	0.0206922	0.0793298	Actb/Pten	2
GO:0071305	cellular response to vitamin D	2/532	10/23328	0.0206922	0.0793298	Pdia3/Snw1	2
GO:0090091	positive regulation of extracellular matrix disassembly	2/532	10/23328	0.0206922	0.0793298	Carmil2/Il6	2
GO:0090269	fibroblast growth factor production	2/532	10/23328	0.0206922	0.0793298	Cd59a/Rock2	2
GO:0090270	regulation of fibroblast growth factor production	2/532	10/23328	0.0206922	0.0793298	Cd59a/Rock2	2
GO:0097067	cellular response to thyroid hormone stimulus	2/532	10/23328	0.0206922	0.0793298	Kit/Rdx	2
GO:0097105	presynaptic membrane assembly	2/532	10/23328	0.0206922	0.0793298	Pten/Ptprd	2
GO:0098908	regulation of neuronal action potential	2/532	10/23328	0.0206922	0.0793298	Rapgef4/Trpa1	2
GO:1902959	regulation of aspartic-type endopeptidase activity involved in amyloid precursor protein catabolic process	2/532	10/23328	0.0206922	0.0793298	App/Rock2	2
GO:1905522	negative regulation of macrophage migration	2/532	10/23328	0.0206922	0.0793298	Ddt/Mif	2
GO:2001138	regulation of phospholipid transport	2/532	10/23328	0.0206922	0.0793298	Apoe/Atp8a1	2
GO:2001140	positive regulation of phospholipid transport	2/532	10/23328	0.0206922	0.0793298	Apoe/Atp8a1	2
GO:0018205	peptidyl-lysine modification	15/532	364/23328	0.0206969	0.0793298	App/Arid4b/Atrx/Auts2/Brd7/Egr1/Eid1/Isl1/Kmt2e/Macroh2a1/Naa60/Nos1/Senp6/Snw1/Trmt112	15
GO:0003299	muscle hypertrophy in response to stress	3/532	26/23328	0.0207731	0.0793298	Atp2a2/Atp2b4/Ppp3ca	3
GO:0010575	positive regulation of vascular endothelial growth factor production	3/532	26/23328	0.0207731	0.0793298	Cyp1b1/Il6/Isl1	3
GO:0014898	cardiac muscle hypertrophy in response to stress	3/532	26/23328	0.0207731	0.0793298	Atp2a2/Atp2b4/Ppp3ca	3
GO:0034104	negative regulation of tissue remodeling	3/532	26/23328	0.0207731	0.0793298	Cartpt/Il6/Ubash3b	3
GO:0055094	response to lipoprotein particle	3/532	26/23328	0.0207731	0.0793298	Apoe/Cd81/Mia3	3
GO:0070861	regulation of protein exit from endoplasmic reticulum	3/532	26/23328	0.0207731	0.0793298	Cd81/Os9/Tmem30a	3
GO:0098901	regulation of cardiac muscle cell action potential	3/532	26/23328	0.0207731	0.0793298	Ank2/Atp2a2/Camk2d	3
GO:0099010	modification of postsynaptic structure	3/532	26/23328	0.0207731	0.0793298	Cfl1/Cttn/Gsk3b	3
GO:0120033	negative regulation of plasma membrane bounded cell projection assembly	3/532	26/23328	0.0207731	0.0793298	Actr3/Capzb/Cfl1	3
GO:1904030	negative regulation of cyclin-dependent protein kinase activity	3/532	26/23328	0.0207731	0.0793298	Actb/Camk2n1/Pten	3
GO:2000765	regulation of cytoplasmic translation	3/532	26/23328	0.0207731	0.0793298	Aars/Cpeb3/Eef2	3
GO:0050821	protein stabilization	9/532	178/23328	0.0213101	0.0812897	Ank2/Gapdh/Gnaq/Irgm2/Naa15/Nlk/Pten/Trim44/Usp7	9
GO:0042692	muscle cell differentiation	16/532	399/23328	0.0216316	0.0824242	Actg1/Ank2/Arid1a/Atp2a2/Bnip2/Camk2d/Capzb/Cd81/Eif5a/Gsk3b/Kit/Myh9/Pbrm1/Ppp3ca/Rgs4/Smarca2	16
GO:0043523	regulation of neuron apoptotic process	12/532	270/23328	0.0217764	0.0828239	Aars/Apoe/App/Btg2/Egr1/Gsk3b/Isl1/Jun/Mt1/Nos1/Prnp/Snx6	12
GO:0071426	ribonucleoprotein complex export from nucleus	5/532	70/23328	0.021785	0.0828239	Eif5a/Fyttd1/Ssb/Thoc2/Tpr	5
GO:0003158	endothelium development	7/532	122/23328	0.0219086	0.083017	Pbrm1/Rap2c/Rdx/Rhob/Rock2/S1pr3/Tmem100	7
GO:0016525	negative regulation of angiogenesis	7/532	122/23328	0.0219086	0.083017	Atp2b4/Cd59a/Dcn/Rock2/Sars/Shc1/Stat1	7
GO:0031109	microtubule polymerization or depolymerization	7/532	122/23328	0.0219086	0.083017	Capzb/Dctn1/Map1b/Ndel1/Taok1/Tppp3/Tubb4a	7
GO:0007051	spindle organization	9/532	179/23328	0.0220036	0.0832835	Atrx/Chd3/Chmp4b/Dctn1/Kif2a/Myh9/Senp6/Tpr/Tubb5	9
GO:0030520	intracellular estrogen receptor signaling pathway	4/532	47/23328	0.0220277	0.0832835	Arid1a/Ddx17/Isl1/Strn3	4
GO:0060998	regulation of dendritic spine development	6/532	96/23328	0.0226356	0.085393	Actr3/Apoe/Cfl1/Cpeb3/Eif4g2/Pten	6
GO:0070555	response to interleukin-1	6/532	96/23328	0.0226356	0.085393	App/Cfl1/Egr1/Il6/Irf1/Tle5	6
GO:0000075	cell cycle checkpoint	9/532	180/23328	0.0227133	0.0855915	Cdc5l/Dgkz/Dync1li1/Ik/Pea15a/Pura/Taok1/Tpr/Zwint	9
GO:0000070	mitotic sister chromatid segregation	8/532	151/23328	0.0227454	0.0856182	Atrx/Chmp4b/Dync1li1/Ik/Kif22/Macroh2a1/Tpr/Zwint	8
GO:0014887	cardiac muscle adaptation	3/532	27/23328	0.0229829	0.086049	Atp2a2/Atp2b4/Ppp3ca	3
GO:0051443	positive regulation of ubiquitin-protein transferase activity	3/532	27/23328	0.0229829	0.086049	Pten/Rps2/Trib2	3
GO:0070050	neuron cellular homeostasis	3/532	27/23328	0.0229829	0.086049	Clcn3/Dctn1/Taok1	3
GO:0007040	lysosome organization	5/532	71/23328	0.0230109	0.086049	Atp6ap2/Atp6v0c/Gaa/Hspa8/Syt7	5
GO:0071166	ribonucleoprotein complex localization	5/532	71/23328	0.0230109	0.086049	Eif5a/Fyttd1/Ssb/Thoc2/Tpr	5
GO:0080171	lytic vacuole organization	5/532	71/23328	0.0230109	0.086049	Atp6ap2/Atp6v0c/Gaa/Hspa8/Syt7	5
GO:0042593	glucose homeostasis	12/532	273/23328	0.0234806	0.0875698	Camk2n1/Cartpt/Il6/Kif5b/Klf7/Nmb/Nucks1/Pde8b/Ppp3ca/Ppp3cb/Trpa1/Zbtb20	12
GO:0071695	anatomical structure maturation	12/532	273/23328	0.0234806	0.0875698	App/Calca/Cdk5r2/Gnaq/Gsk3b/Plp1/Pth1r/Runx1/Septin4/Trpc4ap/Trpv1/Zbtb7a	12
GO:0006110	regulation of glycolytic process	4/532	48/23328	0.02361	0.0875698	App/Mif/Zbtb20/Zbtb7a	4
GO:0030195	negative regulation of blood coagulation	4/532	48/23328	0.02361	0.0875698	Anxa5/Apoe/Fgg/Ubash3b	4
GO:0031111	negative regulation of microtubule polymerization or depolymerization	4/532	48/23328	0.02361	0.0875698	Capzb/Map1b/Taok1/Tubb4a	4
GO:1903580	positive regulation of ATP metabolic process	4/532	48/23328	0.02361	0.0875698	App/Iscu/Mif/Zbtb20	4
GO:1903727	positive regulation of phospholipid metabolic process	4/532	48/23328	0.02361	0.0875698	Acsl3/App/Cd81/Dgkz	4
GO:0002027	regulation of heart rate	6/532	97/23328	0.0236805	0.0875698	Ank2/Cacna2d1/Calca/Rgs4/Tac1/Trpv1	6
GO:0045069	regulation of viral genome replication	6/532	97/23328	0.0236805	0.0875698	Hspa8/Mphosph8/Nucks1/Rad23a/Rsad2/Zc3hav1	6
GO:0007264	small GTPase mediated signal transduction	17/532	437/23328	0.0236907	0.0875698	Apoe/Arfgef3/Arhgdig/Arhgef25/Auts2/Bnip2/Camk2d/Ccdc88a/Dgkz/Dhcr24/Jun/Rala/Rap2c/Rapgef4/Rhob/Rock2/Sdcbp	17
GO:0090277	positive regulation of peptide hormone secretion	7/532	124/23328	0.0236994	0.0875698	Aimp1/Camk2n1/Fgg/Isl1/Kif5b/Ppp3cb/Trpa1	7
GO:0033500	carbohydrate homeostasis	12/532	274/23328	0.0240699	0.0888426	Camk2n1/Cartpt/Il6/Kif5b/Klf7/Nmb/Nucks1/Pde8b/Ppp3ca/Ppp3cb/Trpa1/Zbtb20	12
GO:0043542	endothelial cell migration	10/532	212/23328	0.0241435	0.0890184	Apoe/Atp2b4/Cyp1b1/Dcn/Lgals8/Mia3/Myh9/Pten/Rhob/Rock2	10
GO:0010633	negative regulation of epithelial cell migration	5/532	72/23328	0.0242806	0.0892567	Apoe/Atp2b4/Coro1c/Dcn/Pten	5
GO:0061045	negative regulation of wound healing	5/532	72/23328	0.0242806	0.0892567	Anxa5/Apoe/Fgg/Pten/Ubash3b	5
GO:0032652	regulation of interleukin-1 production	6/532	98/23328	0.0247573	0.0892567	App/Egr1/Gstp1/Il6/Isl1/S1pr3	6
GO:0099565	chemical synaptic transmission, postsynaptic	6/532	98/23328	0.0247573	0.0892567	App/Celf4/Gsk3b/Ppp3ca/Pten/Rgs4	6
GO:0140029	exocytic process	6/532	98/23328	0.0247573	0.0892567	Cplx1/Cplx2/Napb/Snap47/Syt7/Ywhaz	6
GO:0042098	T cell proliferation	10/532	213/23328	0.0248384	0.0892567	Carmil2/Cd151/Cd81/Il6/Irf1/Ndfip1/Prnp/Psmb10/Tnfrsf21/Znhit1	10
GO:0014889	muscle atrophy	2/532	11/23328	0.0249133	0.0892567	Gatm/Nol3	2
GO:0018206	peptidyl-methionine modification	2/532	11/23328	0.0249133	0.0892567	Naa15/Naa60	2
GO:0021559	trigeminal nerve development	2/532	11/23328	0.0249133	0.0892567	Isl1/Prrxl1	2
GO:0031053	primary miRNA processing	2/532	11/23328	0.0249133	0.0892567	Il6/Srrt	2
GO:0031642	negative regulation of myelination	2/532	11/23328	0.0249133	0.0892567	Pten/Tnfrsf21	2
GO:0035336	long-chain fatty-acyl-CoA metabolic process	2/532	11/23328	0.0249133	0.0892567	Acot7/Acsl3	2
GO:0043653	mitochondrial fragmentation involved in apoptotic process	2/532	11/23328	0.0249133	0.0892567	Bnip3/Nptx1	2
GO:0051124	synaptic growth at neuromuscular junction	2/532	11/23328	0.0249133	0.0892567	App/Gsk3b	2
GO:0051901	positive regulation of mitochondrial depolarization	2/532	11/23328	0.0249133	0.0892567	Dcn/Mllt11	2
GO:0060013	righting reflex	2/532	11/23328	0.0249133	0.0892567	Aldh1a3/Auts2	2
GO:0060900	embryonic camera-type eye formation	2/532	11/23328	0.0249133	0.0892567	Aldh1a3/Arid1a	2
GO:0071864	positive regulation of cell proliferation in bone marrow	2/532	11/23328	0.0249133	0.0892567	Il6/Shc1	2
GO:0086103	G protein-coupled receptor signaling pathway involved in heart process	2/532	11/23328	0.0249133	0.0892567	Atp2b4/Nos1	2
GO:1901030	positive regulation of mitochondrial outer membrane permeabilization involved in apoptotic signaling pathway	2/532	11/23328	0.0249133	0.0892567	Chchd10/Gsk3b	2
GO:1901142	insulin metabolic process	2/532	11/23328	0.0249133	0.0892567	Cpe/Ide	2
GO:1902231	positive regulation of intrinsic apoptotic signaling pathway in response to DNA damage	2/532	11/23328	0.0249133	0.0892567	Nacc2/Steap3	2
GO:1902548	negative regulation of cellular response to vascular endothelial growth factor stimulus	2/532	11/23328	0.0249133	0.0892567	Atp2b4/Dcn	2
GO:1902946	protein localization to early endosome	2/532	11/23328	0.0249133	0.0892567	Rdx/Rock2	2
GO:1904058	positive regulation of sensory perception of pain	2/532	11/23328	0.0249133	0.0892567	Tac1/Trpa1	2
GO:1905245	regulation of aspartic-type peptidase activity	2/532	11/23328	0.0249133	0.0892567	App/Rock2	2
GO:2000574	regulation of microtubule motor activity	2/532	11/23328	0.0249133	0.0892567	Dynll2/Ndel1	2
GO:0006260	DNA replication	11/532	244/23328	0.0249465	0.0892821	Atrx/Ccdc88a/Il6/Jun/Nfib/Nfic/Nucks1/Pura/Rbms1/Rfc1/Ssrp1	11
GO:0033120	positive regulation of RNA splicing	4/532	49/23328	0.0252595	0.0898496	Celf4/Hspa8/Ncl/Snw1	4
GO:0061028	establishment of endothelial barrier	4/532	49/23328	0.0252595	0.0898496	Rap2c/Rdx/Rock2/S1pr3	4
GO:1900047	negative regulation of hemostasis	4/532	49/23328	0.0252595	0.0898496	Anxa5/Apoe/Fgg/Ubash3b	4
GO:0010738	regulation of protein kinase A signaling	3/532	28/23328	0.0253153	0.0898496	Mif/Prkar1b/Prkar2a	3
GO:0051560	mitochondrial calcium ion homeostasis	3/532	28/23328	0.0253153	0.0898496	Bnip3/Nol3/Smdt1	3
GO:0071402	cellular response to lipoprotein particle stimulus	3/532	28/23328	0.0253153	0.0898496	Apoe/Cd81/Mia3	3
GO:0098698	postsynaptic specialization assembly	3/532	28/23328	0.0253153	0.0898496	Nptx1/Pten/Ptprd	3
GO:1900273	positive regulation of long-term synaptic potentiation	3/532	28/23328	0.0253153	0.0898496	App/Cpeb3/Nos1	3
GO:0007160	cell-matrix adhesion	10/532	214/23328	0.0255476	0.0903711	Actg1/Apod/Cfl1/Coro1c/Cttn/Epdr1/Fgg/Gsk3b/Pten/Sorbs1	10
GO:0001889	liver development	7/532	126/23328	0.0255885	0.0903711	Cadm1/Il6/Itpr1/Jun/Meg3/Rb1cc1/Runx1	7
GO:0032640	tumor necrosis factor production	7/532	126/23328	0.0255885	0.0903711	App/Ddt/Gstp1/Isl1/Mif/Ncl/Zbtb20	7
GO:2000181	negative regulation of blood vessel morphogenesis	7/532	126/23328	0.0255885	0.0903711	Atp2b4/Cd59a/Dcn/Rock2/Sars/Shc1/Stat1	7
GO:1903051	negative regulation of proteolysis involved in cellular protein catabolic process	5/532	73/23328	0.0255945	0.0903711	Csnk2a1/Os9/Sdcbp/Smarcc1/Usp7	5
GO:1902105	regulation of leukocyte differentiation	13/532	309/23328	0.025852	0.0910488	Carmil2/Cartpt/Fos/Gsk3b/Il6/Irf1/Jun/Lrrc17/Ndfip1/Runx1/Ubash3b/Zbtb7a/Zfp608	13
GO:1903037	regulation of leukocyte cell-cell adhesion	13/532	309/23328	0.025852	0.0910488	Carmil2/Cd81/Gstp1/Il6/Irf1/Lgals1/Lgals8/Mia3/Ndfip1/Prnp/Runx1/Tnfrsf21/Zfp608	13
GO:0046031	ADP metabolic process	6/532	99/23328	0.0258663	0.0910488	App/Eno1b/Gapdh/Mif/Zbtb20/Zbtb7a	6
GO:0071322	cellular response to carbohydrate stimulus	8/532	155/23328	0.0260809	0.0917095	Camk2n1/Kif5b/Klf7/Pde8b/Ppp3ca/Ppp3cb/Trpa1/Zbtb20	8
GO:0007187	G protein-coupled receptor signaling pathway, coupled to cyclic nucleotide second messenger	11/532	246/23328	0.0262774	0.0923057	App/Atp2b4/Calca/Calcb/Gna14/Gnaq/Gnaz/Lpar3/Nos1/Pth1r/S1pr3	11
GO:0009749	response to glucose	9/532	185/23328	0.0265083	0.0930211	Camk2n1/Egr1/Kif5b/Klf7/Pde8b/Ppp3ca/Ppp3cb/Trpa1/Zbtb20	9
GO:0018210	peptidyl-threonine modification	7/532	127/23328	0.0265705	0.0931439	App/Camk2d/Csnk2a1/Gsk3b/Irgm2/Nlk/Rock2	7
GO:0010256	endomembrane system organization	16/532	410/23328	0.0269391	0.0935258	Ank2/Arl6ip1/Atp2a2/Chmp4b/Coro1c/Dctn1/Mia3/Myh9/Ndel1/Pten/Snx3/Syt4/Syt7/Tmed10/Washc4/Ywhaz	16
GO:0006414	translational elongation	5/532	74/23328	0.026953	0.0935258	Aars/Cpeb3/Eef2/Eif5a/Nemf	5
GO:0046824	positive regulation of nucleocytoplasmic transport	5/532	74/23328	0.026953	0.0935258	Cdh1/Gsk3b/Il6/Tpr/Wipf1	5
GO:0099518	vesicle cytoskeletal trafficking	5/532	74/23328	0.026953	0.0935258	Ap3b2/Kif5a/Kif5b/Ndel1/Syt4	5
GO:0002762	negative regulation of myeloid leukocyte differentiation	4/532	50/23328	0.0269768	0.0935258	Cartpt/Lrrc17/Runx1/Ubash3b	4
GO:0018198	peptidyl-cysteine modification	4/532	50/23328	0.0269768	0.0935258	Atp2b4/Gapdh/Ncoa7/Nos1	4
GO:0047496	vesicle transport along microtubule	4/532	50/23328	0.0269768	0.0935258	Ap3b2/Kif5a/Kif5b/Ndel1	4
GO:0050819	negative regulation of coagulation	4/532	50/23328	0.0269768	0.0935258	Anxa5/Apoe/Fgg/Ubash3b	4
GO:0051653	spindle localization	4/532	50/23328	0.0269768	0.0935258	Actr3/Dctn1/Myh9/Ndel1	4
GO:1902475	L-alpha-amino acid transmembrane transport	4/532	50/23328	0.0269768	0.0935258	Arl6ip1/Arl6ip5/Rgs4/Slc3a2	4
GO:0006304	DNA modification	6/532	100/23328	0.0270079	0.0935258	Cyp1b1/Gsk3b/Kmt2e/Meg3/Mphosph8/Usp7	6
GO:1902882	regulation of response to oxidative stress	6/532	100/23328	0.0270079	0.0935258	App/Macroh2a1/Ncoa7/Ngb/Nol3/Stk26	6
GO:1903034	regulation of response to wounding	9/532	186/23328	0.0273179	0.0945038	Actg1/Anxa5/Apoe/Fgg/Mif/Myh9/Ndel1/Pten/Ubash3b	9
GO:0061013	regulation of mRNA catabolic process	7/532	128/23328	0.027578	0.095201	Btg2/Cpeb3/Hnrnpd/Rock2/Tnrc6a/Tob1/Zc3hav1	7
GO:0071706	tumor necrosis factor superfamily cytokine production	7/532	128/23328	0.027578	0.095201	App/Ddt/Gstp1/Isl1/Mif/Ncl/Zbtb20	7
GO:0017038	protein import	10/532	217/23328	0.027762	0.095201	Apod/Apoe/App/Cdh1/Cfl1/Hspa8/Il6/Kpna1/Ppp3ca/Tpr	10
GO:0003085	negative regulation of systemic arterial blood pressure	3/532	29/23328	0.0277701	0.095201	Calca/Tac1/Trpv1	3
GO:0010800	positive regulation of peptidyl-threonine phosphorylation	3/532	29/23328	0.0277701	0.095201	App/Gsk3b/Irgm2	3
GO:0030511	positive regulation of transforming growth factor beta receptor signaling pathway	3/532	29/23328	0.0277701	0.095201	Got1/Sdcbp/Snw1	3
GO:0031295	T cell costimulation	3/532	29/23328	0.0277701	0.095201	Cd81/Lgals1/Lgals8	3
GO:0097345	mitochondrial outer membrane permeabilization	3/532	29/23328	0.0277701	0.095201	Bnip3/Chchd10/Gsk3b	3
GO:1903846	positive regulation of cellular response to transforming growth factor beta stimulus	3/532	29/23328	0.0277701	0.095201	Got1/Sdcbp/Snw1	3
GO:0021543	pallium development	8/532	157/23328	0.0278701	0.0954481	Btg2/Cdk5r2/Gsk3b/Id4/Kif3a/Ndel1/Pten/Uba6	8
GO:0032092	positive regulation of protein binding	6/532	101/23328	0.0281823	0.0962278	Actr3/Apoe/App/Gsk3b/Ide/Map1lc3b	6
GO:0071456	cellular response to hypoxia	6/532	101/23328	0.0281823	0.0962278	Bnip3/Egr1/Kcnk3/Nol3/Pten/Rock2	6
GO:2000060	positive regulation of ubiquitin-dependent protein catabolic process	6/532	101/23328	0.0281823	0.0962278	Csnk1e/Gsk3b/Pten/Rad23a/Rnf19b/Trib2	6
GO:0034109	homotypic cell-cell adhesion	5/532	75/23328	0.0283567	0.0965762	Fgg/Jak1/Lgals1/Rdx/Ubash3b	5
GO:0098661	inorganic anion transmembrane transport	5/532	75/23328	0.0283567	0.0965762	Clcn3/Gabra3/Prnp/Slc20a1/Slc25a3	5
GO:0034976	response to endoplasmic reticulum stress	11/532	249/23328	0.0283691	0.0965762	App/Clgn/Cops5/Dnajb9/Gsk3b/Itpr1/Jun/Os9/Pdia3/Rnf5/Serinc3	11
GO:0031667	response to nutrient levels	14/532	346/23328	0.0284248	0.0966695	Apoe/Cartpt/Comt/Fstl1/Gatm/Jun/Map1lc3b/Pdia3/Snw1/Stat1/Stk26/Tnrc6a/Trpv1/Wipi1	14
GO:0032273	positive regulation of protein polymerization	7/532	129/23328	0.0286111	0.0970446	Actr3/Arpc2/Carmil2/Cttn/Dctn1/Map1b/Tppp3	7
GO:0061008	hepaticobiliary system development	7/532	129/23328	0.0286111	0.0970446	Cadm1/Il6/Itpr1/Jun/Meg3/Rb1cc1/Runx1	7
GO:0000288	nuclear-transcribed mRNA catabolic process, deadenylation-dependent decay	4/532	51/23328	0.0287622	0.0970446	Btg2/Cpeb3/Tnrc6a/Tob1	4
GO:0006406	mRNA export from nucleus	4/532	51/23328	0.0287622	0.0970446	Eif5a/Fyttd1/Thoc2/Tpr	4
GO:0032456	endocytic recycling	4/532	51/23328	0.0287622	0.0970446	Arl4c/Gga3/Ndrg4/Snx3	4
GO:0051489	regulation of filopodium assembly	4/532	51/23328	0.0287622	0.0970446	Actr3/Arpc2/Capzb/Rala	4
GO:0071427	mRNA-containing ribonucleoprotein complex export from nucleus	4/532	51/23328	0.0287622	0.0970446	Eif5a/Fyttd1/Thoc2/Tpr	4
GO:2000059	negative regulation of ubiquitin-dependent protein catabolic process	4/532	51/23328	0.0287622	0.0970446	Csnk2a1/Sdcbp/Smarcc1/Usp7	4
GO:0009746	response to hexose	9/532	188/23328	0.0289891	0.0975387	Camk2n1/Egr1/Kif5b/Klf7/Pde8b/Ppp3ca/Ppp3cb/Trpa1/Zbtb20	9
GO:0031669	cellular response to nutrient levels	9/532	188/23328	0.0289891	0.0975387	Cartpt/Comt/Jun/Map1lc3b/Pdia3/Snw1/Stk26/Tnrc6a/Wipi1	9
GO:0030099	myeloid cell differentiation	16/532	414/23328	0.0290922	0.0975387	App/Cartpt/Cd81/Fos/Gsk3b/Jun/Kit/Kmt2e/Lrrc17/Meis2/Myh9/Ndfip1/Runx1/Stat1/Ubash3b/Zbtb7a	16
GO:0016570	histone modification	17/532	448/23328	0.0291063	0.0975387	App/Arid4b/Atrx/Atxn7l3/Auts2/Brd7/Eid1/Isl1/Kmt2e/Macroh2a1/Naa60/Nos1/Snw1/Trmt112/Usp15/Usp7/Znhit1	17
GO:0001878	response to yeast	2/532	12/23328	0.0294509	0.0975387	App/Tac1	2
GO:0010459	negative regulation of heart rate	2/532	12/23328	0.0294509	0.0975387	Tac1/Trpv1	2
GO:0014745	negative regulation of muscle adaptation	2/532	12/23328	0.0294509	0.0975387	Atp2b4/Nol3	2
GO:0031453	positive regulation of heterochromatin assembly	2/532	12/23328	0.0294509	0.0975387	Mphosph8/Tpr	2
GO:0032610	interleukin-1 alpha production	2/532	12/23328	0.0294509	0.0975387	Isl1/S100a13	2
GO:0034088	maintenance of mitotic sister chromatid cohesion	2/532	12/23328	0.0294509	0.0975387	Atrx/Macroh2a1	2
GO:0034392	negative regulation of smooth muscle cell apoptotic process	2/532	12/23328	0.0294509	0.0975387	Gapdh/Gsk3b	2
GO:0046462	monoacylglycerol metabolic process	2/532	12/23328	0.0294509	0.0975387	Abhd12/Mgll	2
GO:0071863	regulation of cell proliferation in bone marrow	2/532	12/23328	0.0294509	0.0975387	Il6/Shc1	2
GO:0072393	microtubule anchoring at microtubule organizing center	2/532	12/23328	0.0294509	0.0975387	Dctn1/Kif3a	2
GO:0090394	negative regulation of excitatory postsynaptic potential	2/532	12/23328	0.0294509	0.0975387	Celf4/Pten	2
GO:0097421	liver regeneration	2/532	12/23328	0.0294509	0.0975387	Il6/Itpr1	2
GO:0097709	connective tissue replacement	2/532	12/23328	0.0294509	0.0975387	Ppp3ca/Rock2	2
GO:1902514	regulation of calcium ion transmembrane transport via high voltage-gated calcium channel	2/532	12/23328	0.0294509	0.0975387	Cacna2d1/Camk2d	2
GO:2000402	negative regulation of lymphocyte migration	2/532	12/23328	0.0294509	0.0975387	Apod/Mia3	2
GO:0008203	cholesterol metabolic process	7/532	130/23328	0.02967	0.0980744	Apoe/App/Cyb5r3/Cyp51/Dhcr24/Fdft1/Hsd17b7	7
GO:0042177	negative regulation of protein catabolic process	7/532	130/23328	0.02967	0.0980744	Csnk2a1/Cyp51/Os9/Sdcbp/Smarcc1/Snx3/Usp7	7
GO:0031060	regulation of histone methylation	5/532	76/23328	0.0298058	0.0983331	Atrx/Auts2/Kmt2e/Macroh2a1/Snw1	5
GO:0050663	cytokine secretion	5/532	76/23328	0.0298058	0.0983331	Cadm1/Gapdh/Il6/Mif/S100a13	5
GO:0034284	response to monosaccharide	9/532	189/23328	0.029851	0.0983874	Camk2n1/Egr1/Kif5b/Klf7/Pde8b/Ppp3ca/Ppp3cb/Trpa1/Zbtb20	9
GO:0002335	mature B cell differentiation	3/532	30/23328	0.0303469	0.0990665	Il6/Lgals1/Lgals8	3
GO:0002724	regulation of T cell cytokine production	3/532	30/23328	0.0303469	0.0990665	Cd81/Il6/Rsad2	3
GO:0005979	regulation of glycogen biosynthetic process	3/532	30/23328	0.0303469	0.0990665	Grb10/Ppp1ca/Sorbs1	3
GO:0006734	NADH metabolic process	3/532	30/23328	0.0303469	0.0990665	Ldha/Mdh1/Mdh2	3
GO:0010955	negative regulation of protein processing	3/532	30/23328	0.0303469	0.0990665	Cdh1/Nol3/Tmem59	3
GO:0010962	regulation of glucan biosynthetic process	3/532	30/23328	0.0303469	0.0990665	Grb10/Ppp1ca/Sorbs1	3
GO:0043457	regulation of cellular respiration	3/532	30/23328	0.0303469	0.0990665	Bnip3/Ide/Iscu	3
GO:0045671	negative regulation of osteoclast differentiation	3/532	30/23328	0.0303469	0.0990665	Cartpt/Lrrc17/Ubash3b	3
GO:0051957	positive regulation of amino acid transport	3/532	30/23328	0.0303469	0.0990665	Arl6ip1/Dpysl2/Syt4	3
GO:1903318	negative regulation of protein maturation	3/532	30/23328	0.0303469	0.0990665	Cdh1/Nol3/Tmem59	3
GO:0032481	positive regulation of type I interferon production	4/532	52/23328	0.0306162	0.0995183	Irf1/Stat1/Zbtb20/Zc3hav1	4
GO:0032731	positive regulation of interleukin-1 beta production	4/532	52/23328	0.0306162	0.0995183	App/Egr1/Il6/Isl1	4
GO:0043268	positive regulation of potassium ion transport	4/532	52/23328	0.0306162	0.0995183	Ank2/Dpp6/Kif5b/Mif	4
GO:0060632	regulation of microtubule-based movement	4/532	52/23328	0.0306162	0.0995183	Anxa5/Caly/Kif3a/Tac1	4
GO:0044264	cellular polysaccharide metabolic process	6/532	103/23328	0.0306309	0.0995183	Gaa/Grb10/Gsk3b/Ppp1ca/Rb1cc1/Sorbs1	6
GO:0007093	mitotic cell cycle checkpoint	7/532	131/23328	0.030755	0.099732	Dgkz/Dync1li1/Ik/Pura/Taok1/Tpr/Zwint	7
GO:0018022	peptidyl-lysine methylation	7/532	131/23328	0.030755	0.099732	Arid4b/Atrx/Auts2/Kmt2e/Macroh2a1/Snw1/Trmt112	7
GO:0046651	lymphocyte proliferation	13/532	317/23328	0.0308961	0.100095	Carmil2/Cd151/Cd81/Il6/Irf1/Mif/Ndfip1/Prnp/Psmb10/Pura/Tac1/Tnfrsf21/Znhit1	13
GO:0032102	negative regulation of response to external stimulus	15/532	384/23328	0.0312559	0.101022	Anxa5/Apod/Apoe/Cartpt/Ddt/Fgg/Gstp1/Isl1/Mif/Nbl1/Ndfip1/Pten/Robo2/Socs3/Ubash3b	15
GO:0010822	positive regulation of mitochondrion organization	5/532	77/23328	0.0313008	0.101022	Bnip3/Chchd10/Dcn/Gsk3b/Mllt11	5
GO:1903201	regulation of oxidative stress-induced cell death	5/532	77/23328	0.0313008	0.101022	App/Ncoa7/Ngb/Nol3/Stk26	5
GO:2000573	positive regulation of DNA biosynthetic process	5/532	77/23328	0.0313008	0.101022	Camk2d/Cyp1b1/Gsk3b/Hnrnpd/Parm1	5
GO:0006694	steroid biosynthetic process	8/532	161/23328	0.0317	0.102214	Apoe/Cyb5r3/Cyp51/Dhcr24/Egr1/Fdft1/Hsd17b7/Pde8b	8
GO:0009135	purine nucleoside diphosphate metabolic process	6/532	104/23328	0.0319058	0.102395	App/Eno1b/Gapdh/Mif/Zbtb20/Zbtb7a	6
GO:0009179	purine ribonucleoside diphosphate metabolic process	6/532	104/23328	0.0319058	0.102395	App/Eno1b/Gapdh/Mif/Zbtb20/Zbtb7a	6
GO:0046849	bone remodeling	6/532	104/23328	0.0319058	0.102395	Cartpt/Gsk3b/Il6/Pth1r/Syt7/Ubash3b	6
GO:0046916	cellular transition metal ion homeostasis	6/532	104/23328	0.0319058	0.102395	App/Ftl1/Iscu/Mt1/Ndfip1/Prnp	6
GO:1902106	negative regulation of leukocyte differentiation	6/532	104/23328	0.0319058	0.102395	Cartpt/Irf1/Lrrc17/Runx1/Ubash3b/Zfp608	6
GO:0006401	RNA catabolic process	11/532	254/23328	0.0321168	0.102976	Btg2/Cpeb3/Hnrnpd/Rock2/Slirp/Ssb/Tnrc6a/Tob1/Trir/Upf3b/Zc3hav1	11
GO:0031103	axon regeneration	4/532	53/23328	0.0325391	0.103842	Jun/Mif/Ndel1/Pten	4
GO:0031113	regulation of microtubule polymerization	4/532	53/23328	0.0325391	0.103842	Capzb/Dctn1/Map1b/Tubb4a	4
GO:0045839	negative regulation of mitotic nuclear division	4/532	53/23328	0.0325391	0.103842	Atrx/Dync1li1/Ik/Tpr	4
GO:0046676	negative regulation of insulin secretion	4/532	53/23328	0.0325391	0.103842	Klf7/Nos1/Pde8b/Ppp3ca	4
GO:0046902	regulation of mitochondrial membrane permeability	4/532	53/23328	0.0325391	0.103842	Bnip3/Chchd10/Gsk3b/Nol3	4
GO:0051259	protein complex oligomerization	10/532	223/23328	0.0325951	0.103924	Aldh1a3/App/Hcn1/Kcnb2/Mif/Nacc2/Nol3/Prnp/Trpa1/Trpv1	10
GO:0070373	negative regulation of ERK1 and ERK2 cascade	5/532	78/23328	0.0328419	0.104578	Camk2n1/Eif3a/Gstp1/Ndrg2/Pten	5
GO:0032943	mononuclear cell proliferation	13/532	320/23328	0.0329603	0.104578	Carmil2/Cd151/Cd81/Il6/Irf1/Mif/Ndfip1/Prnp/Psmb10/Pura/Tac1/Tnfrsf21/Znhit1	13
GO:0031294	lymphocyte costimulation	3/532	31/23328	0.0330451	0.104578	Cd81/Lgals1/Lgals8	3
GO:0033137	negative regulation of peptidyl-serine phosphorylation	3/532	31/23328	0.0330451	0.104578	Ggnbp2/Nos1/Pten	3
GO:0044319	wound healing, spreading of cells	3/532	31/23328	0.0330451	0.104578	Carmil2/Cd151/Pten	3
GO:0060074	synapse maturation	3/532	31/23328	0.0330451	0.104578	Igsf21/Pten/Ywhaz	3
GO:0090505	epiboly involved in wound healing	3/532	31/23328	0.0330451	0.104578	Carmil2/Cd151/Pten	3
GO:1902253	regulation of intrinsic apoptotic signaling pathway by p53 class mediator	3/532	31/23328	0.0330451	0.104578	Mif/Steap3/Ubb	3
GO:0006163	purine nucleotide metabolic process	14/532	354/23328	0.0335199	0.105867	Acot7/Acsl3/App/Atp5c1/Atp5e/Atp5g3/Eno1b/Gapdh/Hpca/Mif/Nos1/Paics/Zbtb20/Zbtb7a	14
GO:1902806	regulation of cell cycle G1/S phase transition	7/532	134/23328	0.0341692	0.105867	Atp2b4/Brd7/Dgkz/Kmt2e/Nacc2/Pten/Rdx	7
GO:0001731	formation of translation preinitiation complex	2/532	13/23328	0.0342885	0.105867	Denr/Rps2	2
GO:0001778	plasma membrane repair	2/532	13/23328	0.0342885	0.105867	Myh9/Syt7	2
GO:0006521	regulation of cellular amino acid metabolic process	2/532	13/23328	0.0342885	0.105867	Atp2b4/Comt	2
GO:0010359	regulation of anion channel activity	2/532	13/23328	0.0342885	0.105867	Prnp/Tcaf1	2
GO:0010457	centriole-centriole cohesion	2/532	13/23328	0.0342885	0.105867	Dctn1/Kif3a	2
GO:0015816	glycine transport	2/532	13/23328	0.0342885	0.105867	Rgs4/Slc36a1	2
GO:0021520	spinal cord motor neuron cell fate specification	2/532	13/23328	0.0342885	0.105867	Isl1/Isl2	2
GO:0030836	positive regulation of actin filament depolymerization	2/532	13/23328	0.0342885	0.105867	Carmil2/Cfl1	2
GO:0032060	bleb assembly	2/532	13/23328	0.0342885	0.105867	Actr3/Lpar3	2
GO:0033147	negative regulation of intracellular estrogen receptor signaling pathway	2/532	13/23328	0.0342885	0.105867	Isl1/Strn3	2
GO:0033280	response to vitamin D	2/532	13/23328	0.0342885	0.105867	Pdia3/Snw1	2
GO:0034086	maintenance of sister chromatid cohesion	2/532	13/23328	0.0342885	0.105867	Atrx/Macroh2a1	2
GO:0045628	regulation of T-helper 2 cell differentiation	2/532	13/23328	0.0342885	0.105867	Il6/Irf1	2
GO:0045799	positive regulation of chromatin assembly or disassembly	2/532	13/23328	0.0342885	0.105867	Mphosph8/Tpr	2
GO:0048102	autophagic cell death	2/532	13/23328	0.0342885	0.105867	Atp6v0c/Bnip3	2
GO:0055119	relaxation of cardiac muscle	2/532	13/23328	0.0342885	0.105867	Atp2a2/Camk2d	2
GO:0061577	calcium ion transmembrane transport via high voltage-gated calcium channel	2/532	13/23328	0.0342885	0.105867	Cacna2d1/Camk2d	2
GO:0071073	positive regulation of phospholipid biosynthetic process	2/532	13/23328	0.0342885	0.105867	Acsl3/App	2
GO:0071295	cellular response to vitamin	2/532	13/23328	0.0342885	0.105867	Pdia3/Snw1	2
GO:0071838	cell proliferation in bone marrow	2/532	13/23328	0.0342885	0.105867	Il6/Shc1	2
GO:1901096	regulation of autophagosome maturation	2/532	13/23328	0.0342885	0.105867	Irgm1/Irgm2	2
GO:1903332	regulation of protein folding	2/532	13/23328	0.0342885	0.105867	Hspa8/Pdia3	2
GO:1904181	positive regulation of membrane depolarization	2/532	13/23328	0.0342885	0.105867	Dcn/Mllt11	2
GO:1905668	positive regulation of protein localization to endosome	2/532	13/23328	0.0342885	0.105867	Rdx/Rock2	2
GO:2000833	positive regulation of steroid hormone secretion	2/532	13/23328	0.0342885	0.105867	Runx1/Tac1	2
GO:0051495	positive regulation of cytoskeleton organization	10/532	225/23328	0.0343298	0.105898	Actr3/Arpc2/Carmil2/Ccdc88a/Cfl1/Cttn/Dctn1/Map1b/Rock2/Tac1	10
GO:0032418	lysosome localization	5/532	79/23328	0.0344295	0.106015	Cplx2/Kit/Myh9/Ndel1/Ywhaz	5
GO:0048663	neuron fate commitment	5/532	79/23328	0.0344295	0.106015	Bcl11b/Isl1/Isl2/Myt1l/Runx1	5
GO:0051289	protein homotetramerization	4/532	54/23328	0.0345311	0.106028	Aldh1a3/Hcn1/Trpa1/Trpv1	4
GO:0051954	positive regulation of amine transport	4/532	54/23328	0.0345311	0.106028	Arl6ip1/Cartpt/Dpysl2/Syt4	4
GO:0000041	transition metal ion transport	6/532	106/23328	0.0345579	0.106028	Iscu/Nos1/Slc22a17/Snx3/Steap3/Tmem163	6
GO:0006165	nucleoside diphosphate phosphorylation	6/532	106/23328	0.0345579	0.106028	App/Eno1b/Gapdh/Mif/Zbtb20/Zbtb7a	6
GO:0033135	regulation of peptidyl-serine phosphorylation	8/532	164/23328	0.0347982	0.10667	App/Atp2b4/Ggnbp2/Il6/Irgm2/Mif/Nos1/Pten	8
GO:0006066	alcohol metabolic process	13/532	323/23328	0.0351221	0.107566	Apoe/App/Cyb5r3/Cyp1b1/Cyp51/Dhcr24/Fdft1/Got1/Hsd17b7/Naaa/Pcbd1/Pten/Pth1r	13
GO:0070646	protein modification by small protein removal	7/532	135/23328	0.035361	0.108201	Atxn7l3/Cops5/Senp6/Usp15/Usp34/Usp7/Zranb1	7
GO:0001893	maternal placenta development	3/532	32/23328	0.0358638	0.108984	Cdh1/Ctsb/Tppp3	3
GO:0010614	negative regulation of cardiac muscle hypertrophy	3/532	32/23328	0.0358638	0.108984	Atp2b4/Gsk3b/Rgs4	3
GO:0048384	retinoic acid receptor signaling pathway	3/532	32/23328	0.0358638	0.108984	Aldh1a3/Rxrg/Snw1	3
GO:0051491	positive regulation of filopodium assembly	3/532	32/23328	0.0358638	0.108984	Actr3/Arpc2/Rala	3
GO:0090504	epiboly	3/532	32/23328	0.0358638	0.108984	Carmil2/Cd151/Pten	3
GO:1902110	positive regulation of mitochondrial membrane permeability involved in apoptotic process	3/532	32/23328	0.0358638	0.108984	Bnip3/Chchd10/Gsk3b	3
GO:1902473	regulation of protein localization to synapse	3/532	32/23328	0.0358638	0.108984	Gsk3b/Nptn/Rapgef4	3
GO:0006606	protein import into nucleus	8/532	165/23328	0.035875	0.108984	Apod/Cdh1/Cfl1/Hspa8/Il6/Kpna1/Ppp3ca/Tpr	8
GO:0030518	intracellular steroid hormone receptor signaling pathway	6/532	107/23328	0.0359357	0.108984	Arid1a/Ddx17/Isl1/Rnf6/Strn3/Zbtb7a	6
GO:1903426	regulation of reactive oxygen species biosynthetic process	6/532	107/23328	0.0359357	0.108984	App/Atp2b4/Clcn3/Il6/Rock2/Trpv1	6
GO:1904029	regulation of cyclin-dependent protein kinase activity	5/532	80/23328	0.0360639	0.109275	Actb/Camk2n1/Ccni/Cdk5r2/Pten	5
GO:0045787	positive regulation of cell cycle	14/532	358/23328	0.0363021	0.1099	App/Atrx/Camk2d/Cdk5r2/Dync1li1/Dynlt3/Kmt2e/Macroh2a1/Meis2/Mif/Rad23a/Rdx/Rock2/Tpr	14
GO:0072330	monocarboxylic acid biosynthetic process	9/532	196/23328	0.0363901	0.109999	Acot7/Acsl3/Aldh1a3/Gatm/Ldha/Mgll/Mif/Plp1/Prkab2	9
GO:0002673	regulation of acute inflammatory response	4/532	55/23328	0.0365924	0.109999	Gstp1/Il6/Mif/Tac1	4
GO:0002720	positive regulation of cytokine production involved in immune response	4/532	55/23328	0.0365924	0.109999	Cd81/Il6/Mif/Rsad2	4
GO:0031529	ruffle organization	4/532	55/23328	0.0365924	0.109999	Carmil2/Coro1c/Ndel1/Rdx	4
GO:0032892	positive regulation of organic acid transport	4/532	55/23328	0.0365924	0.109999	Arl6ip1/Dpysl2/Mif/Syt4	4
GO:0050922	negative regulation of chemotaxis	4/532	55/23328	0.0365924	0.109999	Ddt/Mif/Nbl1/Robo2	4
GO:0086001	cardiac muscle cell action potential	4/532	55/23328	0.0365924	0.109999	Ank2/Atp2a2/Cacna2d1/Camk2d	4
GO:1901799	negative regulation of proteasomal protein catabolic process	4/532	55/23328	0.0365924	0.109999	Os9/Sdcbp/Smarcc1/Usp7	4
GO:0016197	endosomal transport	10/532	228/23328	0.037051	0.111218	Arl4c/Caly/Chmp4b/Coro1c/Dctn1/Gga3/Ndrg4/Snx3/Snx6/Washc4	10
GO:0001818	negative regulation of cytokine production	11/532	260/23328	0.0370629	0.111218	Apod/Cd59a/Gstp1/Il6/Ndfip1/Ndrg2/Nptn/Prnp/Sars/Tnfrsf21/Trib2	11
GO:0000956	nuclear-transcribed mRNA catabolic process	6/532	108/23328	0.0373483	0.111487	Btg2/Cpeb3/Ssb/Tnrc6a/Tob1/Upf3b	6
GO:0009185	ribonucleoside diphosphate metabolic process	6/532	108/23328	0.0373483	0.111487	App/Eno1b/Gapdh/Mif/Zbtb20/Zbtb7a	6
GO:0032091	negative regulation of protein binding	6/532	108/23328	0.0373483	0.111487	Actb/Atp2a2/Csnk1e/Gsk3b/Gtf2f1/Tle5	6
GO:0043255	regulation of carbohydrate biosynthetic process	6/532	108/23328	0.0373483	0.111487	Grb10/Il6/Ppp1ca/Pth1r/Sorbs1/Usp7	6
GO:0045446	endothelial cell differentiation	6/532	108/23328	0.0373483	0.111487	Pbrm1/Rap2c/Rdx/Rock2/S1pr3/Tmem100	6
GO:0046939	nucleotide phosphorylation	6/532	108/23328	0.0373483	0.111487	App/Eno1b/Gapdh/Mif/Zbtb20/Zbtb7a	6
GO:0022904	respiratory electron transport chain	5/532	81/23328	0.0377453	0.112378	Cox5a/Iscu/Ndufa8/Ndufb9/Uqcr10	5
GO:0043525	positive regulation of neuron apoptotic process	5/532	81/23328	0.0377453	0.112378	App/Egr1/Gsk3b/Jun/Prnp	5
GO:1904589	regulation of protein import	5/532	81/23328	0.0377453	0.112378	Apod/App/Cdh1/Il6/Tpr	5
GO:0015711	organic anion transport	17/532	463/23328	0.0379126	0.112777	Acsl3/Apoe/Arl6ip1/Arl6ip5/Atp8a1/Dpysl2/Eprs/Mif/Nmb/Rgs4/Slc10a6/Slc36a1/Slc3a2/Slc7a14/Syt4/Tmem30a/Trpv1	17
GO:1901615	organic hydroxy compound metabolic process	18/532	498/23328	0.0379851	0.112812	Apoe/App/Comt/Ctsb/Cyb5r3/Cyp1b1/Cyp51/Ddt/Dhcr24/Fdft1/Got1/Hsd17b7/Kit/Ldha/Naaa/Pcbd1/Pten/Pth1r	18
GO:0016485	protein processing	10/532	229/23328	0.0379904	0.112812	Atp6ap2/Cdh1/Cpe/Cyfip2/Dhcr24/Fgg/Myh9/Nol3/Pmpcb/Tmem59	10
GO:0051604	protein maturation	12/532	294/23328	0.0382571	0.113506	Atp6ap2/Cdh1/Cpe/Cyfip2/Dhcr24/Fgg/Myh9/Naa15/Naa60/Nol3/Pmpcb/Tmem59	12
GO:0015872	dopamine transport	4/532	56/23328	0.0387232	0.113855	Sncg/Syt4/Syt5/Syt7	4
GO:0051568	histone H3-K4 methylation	4/532	56/23328	0.0387232	0.113855	Auts2/Kmt2e/Macroh2a1/Snw1	4
GO:0070828	heterochromatin organization	4/532	56/23328	0.0387232	0.113855	Arid1a/Mphosph8/Smarca5/Tpr	4
GO:1902883	negative regulation of response to oxidative stress	4/532	56/23328	0.0387232	0.113855	Macroh2a1/Ncoa7/Ngb/Nol3	4
GO:1900006	positive regulation of dendrite development	6/532	109/23328	0.0387959	0.113855	Actr3/Apoe/Cfl1/Cpeb3/Eif4g2/Ptprd	6
GO:0021884	forebrain neuron development	3/532	33/23328	0.0388022	0.113855	Gnaq/Robo2/Ubb	3
GO:0050999	regulation of nitric-oxide synthase activity	3/532	33/23328	0.0388022	0.113855	Apoe/Atp2b4/Gsk3b	3
GO:0051354	negative regulation of oxidoreductase activity	3/532	33/23328	0.0388022	0.113855	Atp2b4/Gsk3b/Gstp1	3
GO:0061157	mRNA destabilization	3/532	33/23328	0.0388022	0.113855	Cpeb3/Hnrnpd/Rock2	3
GO:1903205	regulation of hydrogen peroxide-induced cell death	3/532	33/23328	0.0388022	0.113855	Ngb/Nol3/Stk26	3
GO:0002829	negative regulation of type 2 immune response	2/532	14/23328	0.0394101	0.113855	Irf1/Ndfip1	2
GO:0010642	negative regulation of platelet-derived growth factor receptor signaling pathway	2/532	14/23328	0.0394101	0.113855	Apod/Ndrg4	2
GO:0010882	regulation of cardiac muscle contraction by calcium ion signaling	2/532	14/23328	0.0394101	0.113855	Ank2/Atp2a2	2
GO:0031915	positive regulation of synaptic plasticity	2/532	14/23328	0.0394101	0.113855	Cfl1/Cplx2	2
GO:0032328	alanine transport	2/532	14/23328	0.0394101	0.113855	Slc36a1/Slc3a2	2
GO:0032769	negative regulation of monooxygenase activity	2/532	14/23328	0.0394101	0.113855	Atp2b4/Gsk3b	2
GO:0035435	phosphate ion transmembrane transport	2/532	14/23328	0.0394101	0.113855	Slc20a1/Slc25a3	2
GO:0042983	amyloid precursor protein biosynthetic process	2/532	14/23328	0.0394101	0.113855	Itm2c/Necab1	2
GO:0042984	regulation of amyloid precursor protein biosynthetic process	2/532	14/23328	0.0394101	0.113855	Itm2c/Necab1	2
GO:0044804	autophagy of nucleus	2/532	14/23328	0.0394101	0.113855	Rb1cc1/Wipi1	2
GO:0070863	positive regulation of protein exit from endoplasmic reticulum	2/532	14/23328	0.0394101	0.113855	Cd81/Tmem30a	2
GO:0090266	regulation of mitotic cell cycle spindle assembly checkpoint	2/532	14/23328	0.0394101	0.113855	Dync1li1/Tpr	2
GO:0090331	negative regulation of platelet aggregation	2/532	14/23328	0.0394101	0.113855	Fgg/Ubash3b	2
GO:0097066	response to thyroid hormone	2/532	14/23328	0.0394101	0.113855	Kit/Rdx	2
GO:0099151	regulation of postsynaptic density assembly	2/532	14/23328	0.0394101	0.113855	Nptx1/Ptprd	2
GO:1901841	regulation of high voltage-gated calcium channel activity	2/532	14/23328	0.0394101	0.113855	Cacna2d1/Nipsnap2	2
GO:1903504	regulation of mitotic spindle checkpoint	2/532	14/23328	0.0394101	0.113855	Dync1li1/Tpr	2
GO:1905666	regulation of protein localization to endosome	2/532	14/23328	0.0394101	0.113855	Rdx/Rock2	2
GO:2000232	regulation of rRNA processing	2/532	14/23328	0.0394101	0.113855	Ncl/Trmt112	2
GO:0032370	positive regulation of lipid transport	5/532	82/23328	0.039474	0.113855	Apoe/Atp8a1/Mif/Runx1/Tac1	5
GO:0033045	regulation of sister chromatid segregation	5/532	82/23328	0.039474	0.113855	Atrx/Dync1li1/Ik/Macroh2a1/Tpr	5
GO:0051262	protein tetramerization	5/532	82/23328	0.039474	0.113855	Aldh1a3/App/Hcn1/Trpa1/Trpv1	5
GO:1901019	regulation of calcium ion transmembrane transporter activity	5/532	82/23328	0.039474	0.113855	Ank2/Cacna2d1/Gnb5/Hpca/Nipsnap2	5
GO:0050730	regulation of peptidyl-tyrosine phosphorylation	11/532	263/23328	0.0397261	0.114485	App/Cd81/Ggnbp2/Il6/Irf1/Isl1/Kit/Mif/Prnp/Rap2c/Socs3	11
GO:0050670	regulation of lymphocyte proliferation	10/532	231/23328	0.0399182	0.114942	Carmil2/Cd81/Il6/Irf1/Mif/Ndfip1/Prnp/Tac1/Tnfrsf21/Znhit1	10
GO:0002526	acute inflammatory response	6/532	110/23328	0.0402787	0.115591	Gstp1/Il6/Mif/Serpina3n/Tac1/Trpv1	6
GO:0007156	homophilic cell adhesion via plasma membrane adhesion molecules	6/532	110/23328	0.0402787	0.115591	Cadm1/Cdh1/Igsf21/Nectin3/Nptn/Robo2	6
GO:0008344	adult locomotory behavior	6/532	110/23328	0.0402787	0.115591	Abhd12/App/Bc1/Clcn3/Cstb/Sncg	6
GO:0032231	regulation of actin filament bundle assembly	6/532	110/23328	0.0402787	0.115591	Actg1/Ccdc88a/Cfl1/Rdx/Rock2/Tac1	6
GO:0016125	sterol metabolic process	7/532	139/23328	0.0404019	0.115665	Apoe/App/Cyb5r3/Cyp51/Dhcr24/Fdft1/Hsd17b7	7
GO:1901343	negative regulation of vasculature development	7/532	139/23328	0.0404019	0.115665	Atp2b4/Cd59a/Dcn/Rock2/Sars/Shc1/Stat1	7
GO:0051170	import into nucleus	8/532	169/23328	0.0404061	0.115665	Apod/Cdh1/Cfl1/Hspa8/Il6/Kpna1/Ppp3ca/Tpr	8
GO:0001906	cell killing	9/532	200/23328	0.0405366	0.115941	Cadm1/Cd59a/Gapdh/Hspa8/Ppp3cb/Prdx1/Rnf19b/Rpl30/Tac1	9
GO:0003333	amino acid transmembrane transport	5/532	83/23328	0.0412501	0.117883	Arl6ip1/Arl6ip5/Rgs4/Slc36a1/Slc3a2	5
GO:0016241	regulation of macroautophagy	6/532	111/23328	0.041797	0.118338	Bnip3/Chmp4b/Dcn/Irgm1/Irgm2/Rnf5	6
GO:0003203	endocardial cushion morphogenesis	3/532	34/23328	0.0418591	0.118338	Isl1/Robo2/Tmem100	3
GO:0014741	negative regulation of muscle hypertrophy	3/532	34/23328	0.0418591	0.118338	Atp2b4/Gsk3b/Rgs4	3
GO:0032728	positive regulation of interferon-beta production	3/532	34/23328	0.0418591	0.118338	Irf1/Zbtb20/Zc3hav1	3
GO:0044275	cellular carbohydrate catabolic process	3/532	34/23328	0.0418591	0.118338	Gaa/Ppp1ca/Rb1cc1	3
GO:0045070	positive regulation of viral genome replication	3/532	34/23328	0.0418591	0.118338	Hspa8/Nucks1/Rad23a	3
GO:0090218	positive regulation of lipid kinase activity	3/532	34/23328	0.0418591	0.118338	App/Cd81/Dgkz	3
GO:0097352	autophagosome maturation	3/532	34/23328	0.0418591	0.118338	Irgm1/Irgm2/Map1lc3b	3
GO:0099068	postsynapse assembly	3/532	34/23328	0.0418591	0.118338	Nptx1/Pten/Ptprd	3
GO:0099563	modification of synaptic structure	3/532	34/23328	0.0418591	0.118338	Cfl1/Cttn/Gsk3b	3
GO:0099633	protein localization to postsynaptic specialization membrane	3/532	34/23328	0.0418591	0.118338	Gsk3b/Nptx1/Rapgef4	3
GO:0099645	neurotransmitter receptor localization to postsynaptic specialization membrane	3/532	34/23328	0.0418591	0.118338	Gsk3b/Nptx1/Rapgef4	3
GO:1902686	mitochondrial outer membrane permeabilization involved in programmed cell death	3/532	34/23328	0.0418591	0.118338	Bnip3/Chchd10/Gsk3b	3
GO:0030833	regulation of actin filament polymerization	8/532	171/23328	0.0428083	0.120921	Actr3/Arpc2/Capzb/Carmil2/Cfl1/Cttn/Mphosph8/Rdx	8
GO:0032944	regulation of mononuclear cell proliferation	10/532	234/23328	0.0429344	0.121177	Carmil2/Cd81/Il6/Irf1/Mif/Ndfip1/Prnp/Tac1/Tnfrsf21/Znhit1	10
GO:0022900	electron transport chain	5/532	84/23328	0.0430738	0.121313	Cox5a/Iscu/Ndufa8/Ndufb9/Uqcr10	5
GO:1903363	negative regulation of cellular protein catabolic process	5/532	84/23328	0.0430738	0.121313	Csnk2a1/Os9/Sdcbp/Smarcc1/Usp7	5
GO:1902652	secondary alcohol metabolic process	7/532	141/23328	0.0430892	0.121313	Apoe/App/Cyb5r3/Cyp51/Dhcr24/Fdft1/Hsd17b7	7
GO:0010656	negative regulation of muscle cell apoptotic process	4/532	58/23328	0.0431934	0.121407	Gapdh/Gsk3b/Hspa8/Nol3	4
GO:1904591	positive regulation of protein import	4/532	58/23328	0.0431934	0.121407	App/Cdh1/Il6/Tpr	4
GO:0009743	response to carbohydrate	9/532	203/23328	0.0438486	0.122939	Camk2n1/Egr1/Kif5b/Klf7/Pde8b/Ppp3ca/Ppp3cb/Trpa1/Zbtb20	9
GO:0031334	positive regulation of protein-containing complex assembly	10/532	235/23328	0.0439734	0.122939	Actr3/Arpc2/Caly/Carmil2/Cttn/Dctn1/Gsk3b/Map1b/Psmc3/Tppp3	10
GO:0007015	actin filament organization	16/532	437/23328	0.0440147	0.122939	Actg1/Actr3/Arpc2/Capzb/Carmil2/Ccdc88a/Cfl1/Coro1c/Cttn/Mphosph8/Rdx/Rgs4/Rhob/Rock2/Sorbs1/Tac1	16
GO:0010821	regulation of mitochondrion organization	7/532	142/23328	0.0444751	0.122939	Bnip3/Chchd10/Cttn/Dcn/Gsk3b/Mllt11/Nol3	7
GO:0010561	negative regulation of glycoprotein biosynthetic process	2/532	15/23328	0.0448002	0.122939	Itm2c/Tmem59	2
GO:0010715	regulation of extracellular matrix disassembly	2/532	15/23328	0.0448002	0.122939	Carmil2/Il6	2
GO:0014049	positive regulation of glutamate secretion	2/532	15/23328	0.0448002	0.122939	Dpysl2/Syt4	2
GO:0016584	nucleosome positioning	2/532	15/23328	0.0448002	0.122939	Rsf1/Smarca5	2
GO:0031115	negative regulation of microtubule polymerization	2/532	15/23328	0.0448002	0.122939	Capzb/Tubb4a	2
GO:0031340	positive regulation of vesicle fusion	2/532	15/23328	0.0448002	0.122939	Kif5b/Syt7	2
GO:0042159	lipoprotein catabolic process	2/532	15/23328	0.0448002	0.122939	Abhd12/Apoe	2
GO:0042574	retinal metabolic process	2/532	15/23328	0.0448002	0.122939	Aldh1a3/Cyp1b1	2
GO:0044793	negative regulation by host of viral process	2/532	15/23328	0.0448002	0.122939	Nucks1/Psmc3	2
GO:0045760	positive regulation of action potential	2/532	15/23328	0.0448002	0.122939	Rapgef4/Tac1	2
GO:0048680	positive regulation of axon regeneration	2/532	15/23328	0.0448002	0.122939	Mif/Ndel1	2
GO:0060330	regulation of response to interferon-gamma	2/532	15/23328	0.0448002	0.122939	Irgm1/Irgm2	2
GO:0060334	regulation of interferon-gamma-mediated signaling pathway	2/532	15/23328	0.0448002	0.122939	Irgm1/Irgm2	2
GO:0071280	cellular response to copper ion	2/532	15/23328	0.0448002	0.122939	Mt1/Prnp	2
GO:0098712	L-glutamate import across plasma membrane	2/532	15/23328	0.0448002	0.122939	Arl6ip1/Arl6ip5	2
GO:0099527	postsynapse to nucleus signaling pathway	2/532	15/23328	0.0448002	0.122939	Kpna1/Rnf10	2
GO:0150105	protein localization to cell-cell junction	2/532	15/23328	0.0448002	0.122939	Actb/Actg1	2
GO:1900029	positive regulation of ruffle assembly	2/532	15/23328	0.0448002	0.122939	Carmil2/Ndel1	2
GO:1901387	positive regulation of voltage-gated calcium channel activity	2/532	15/23328	0.0448002	0.122939	Cacna2d1/Nipsnap2	2
GO:1901836	regulation of transcription of nucleolar large rRNA by RNA polymerase I	2/532	15/23328	0.0448002	0.122939	Macroh2a1/Ncl	2
GO:1902043	positive regulation of extrinsic apoptotic signaling pathway via death domain receptors	2/532	15/23328	0.0448002	0.122939	Pea15a/Pten	2
GO:1902165	regulation of intrinsic apoptotic signaling pathway in response to DNA damage by p53 class mediator	2/532	15/23328	0.0448002	0.122939	Mif/Steap3	2
GO:1903799	negative regulation of production of miRNAs involved in gene silencing by miRNA	2/532	15/23328	0.0448002	0.122939	Il6/Ppp3ca	2
GO:1903961	positive regulation of anion transmembrane transport	2/532	15/23328	0.0448002	0.122939	Arl6ip1/Tcaf1	2
GO:2001241	positive regulation of extrinsic apoptotic signaling pathway in absence of ligand	2/532	15/23328	0.0448002	0.122939	Ctnna1/Ppp1ca	2
GO:0006835	dicarboxylic acid transport	5/532	85/23328	0.0449453	0.122939	Arl6ip1/Arl6ip5/Dpysl2/Syt4/Trpv1	5
GO:0014047	glutamate secretion	3/532	35/23328	0.0450334	0.122939	Dpysl2/Syt4/Trpv1	3
GO:0032435	negative regulation of proteasomal ubiquitin-dependent protein catabolic process	3/532	35/23328	0.0450334	0.122939	Sdcbp/Smarcc1/Usp7	3
GO:0050832	defense response to fungus	3/532	35/23328	0.0450334	0.122939	App/Gapdh/Tac1	3
GO:0060236	regulation of mitotic spindle organization	3/532	35/23328	0.0450334	0.122939	Chmp4b/Dctn1/Tpr	3
GO:0060292	long-term synaptic depression	3/532	35/23328	0.0450334	0.122939	Mgll/Pten/Slc24a2	3
GO:1900181	negative regulation of protein localization to nucleus	3/532	35/23328	0.0450334	0.122939	Apod/App/Gsk3b	3
GO:0001836	release of cytochrome c from mitochondria	4/532	59/23328	0.0455327	0.124104	Bnip3/Jun/Mllt11/Nol3	4
GO:0007528	neuromuscular junction development	4/532	59/23328	0.0455327	0.124104	App/Dctn1/Gsk3b/Sorbs1	4
GO:0030010	establishment of cell polarity	7/532	143/23328	0.0458894	0.124976	Cfl1/Dctn1/Gsk3b/Map1b/Myh9/Myo9a/Ndel1	7
GO:0043543	protein acylation	10/532	237/23328	0.0461022	0.125399	App/Auts2/Brd7/Eid1/Gsk3b/Isl1/Naa15/Naa60/Nos1/Taok1	10
GO:0048469	cell maturation	9/532	205/23328	0.0461546	0.125399	App/Calca/Gnaq/Gsk3b/Plp1/Pth1r/Runx1/Septin4/Zbtb7a	9
GO:0055001	muscle cell development	9/532	205/23328	0.0461546	0.125399	Actg1/Ank2/Atp2a2/Camk2d/Capzb/Gsk3b/Pbrm1/Ppp3ca/Rgs4	9
GO:0005976	polysaccharide metabolic process	6/532	114/23328	0.046566	0.126268	Gaa/Grb10/Gsk3b/Ppp1ca/Rb1cc1/Sorbs1	6
GO:0043401	steroid hormone mediated signaling pathway	6/532	114/23328	0.046566	0.126268	Arid1a/Ddx17/Isl1/Rnf6/Strn3/Zbtb7a	6
GO:0001890	placenta development	8/532	174/23328	0.0465856	0.126268	Arid1a/Cdh1/Ctsb/Ggnbp2/Hs6st1/Pbrm1/Socs3/Tppp3	8
GO:0006405	RNA export from nucleus	5/532	86/23328	0.0468647	0.126925	Eif5a/Fyttd1/Ssb/Thoc2/Tpr	5
GO:0001837	epithelial to mesenchymal transition	7/532	144/23328	0.0473322	0.127988	Ddx17/Gsk3b/Il6/Isl1/Pten/Sdcbp/Tmem100	7
GO:0016571	histone methylation	7/532	144/23328	0.0473322	0.127988	Arid4b/Atrx/Auts2/Kmt2e/Macroh2a1/Snw1/Trmt112	7
GO:0048608	reproductive structure development	17/532	477/23328	0.0477494	0.129014	Arid1a/Arid4b/Atrx/Cdh1/Ctsb/Dhcr24/Ggnbp2/Hs6st1/Id4/Kit/Nrip1/Pbrm1/Pten/Runx1/Socs3/Tppp3/Ubb	17
GO:0042129	regulation of T cell proliferation	8/532	175/23328	0.0478915	0.129296	Carmil2/Cd81/Il6/Irf1/Ndfip1/Prnp/Tnfrsf21/Znhit1	8
GO:2000134	negative regulation of G1/S transition of mitotic cell cycle	4/532	60/23328	0.0479415	0.129328	Brd7/Dgkz/Nacc2/Pten	4
GO:0016579	protein deubiquitination	6/532	115/23328	0.0482275	0.129439	Atxn7l3/Cops5/Usp15/Usp34/Usp7/Zranb1	6
GO:0051607	defense response to virus	10/532	239/23328	0.0482997	0.129439	Bnip3/Ddx17/Il6/Irf1/Rsad2/Serinc3/Stat1/Trim44/Usp15/Zc3hav1	10
GO:0007094	mitotic spindle assembly checkpoint	3/532	36/23328	0.0483235	0.129439	Dync1li1/Ik/Tpr	3
GO:0035886	vascular associated smooth muscle cell differentiation	3/532	36/23328	0.0483235	0.129439	Kit/Pbrm1/Smarca2	3
GO:0048679	regulation of axon regeneration	3/532	36/23328	0.0483235	0.129439	Mif/Ndel1/Pten	3
GO:0050779	RNA destabilization	3/532	36/23328	0.0483235	0.129439	Cpeb3/Hnrnpd/Rock2	3
GO:0071173	spindle assembly checkpoint	3/532	36/23328	0.0483235	0.129439	Dync1li1/Ik/Tpr	3
GO:0097242	amyloid-beta clearance	3/532	36/23328	0.0483235	0.129439	Apoe/Cyp51/Ide	3
GO:2000516	positive regulation of CD4-positive, alpha-beta T cell activation	3/532	36/23328	0.0483235	0.129439	Cd81/Il6/Irf1	3
GO:0044728	DNA methylation or demethylation	5/532	87/23328	0.0488321	0.130699	Gsk3b/Kmt2e/Meg3/Mphosph8/Usp7	5
GO:0030098	lymphocyte differentiation	15/532	409/23328	0.0494354	0.131212	Bcl11b/Carmil2/Dnajb9/Egr1/Il6/Irf1/Kit/Lgals1/Lgals8/Ndfip1/Ppp3cb/Rsad2/Runx1/Zbtb7a/Zfp608	15
GO:2000045	regulation of G1/S transition of mitotic cell cycle	6/532	116/23328	0.0499253	0.131212	Brd7/Dgkz/Kmt2e/Nacc2/Pten/Rdx	6

## Sheet: PEP1_String_node_degrees
#node	node_degree
Actb	22
Gapdh	22
Il6	17
Gsk3b	13
Hspa8	12
App	10
Map1lc3b	10
Nos1	9
Ppig	9
Anxa5	8
Hnrnpd	8
Tac1	8
Ywhaz	8
Irf1	7
Cdc5l	6
Rbm25	6
Rock2	6
Rsad2	6
Egr1	5
Irgm1	5
Rgs4	5
Tubb4a	5
Ppp3ca	4
Snrpn	4
Trpa1	4
mt-Atp6	4
mt-Co1	4
Atrx	3
Dync1li1	3
Eif5b	3
Gbp2	3
Gna14	3
Luc7l2	3
Pnisr	3
Psma5	3
Psmc1	3
Ptprd	3
S100a6	3
Tagln2	3
Uba6	3
Wipf3	3
Actr1b	2
Atp2b4	2
Atp5c1	2
Camk2d	2
Eif3a	2
Eno1b	2
Fxyd7	2
S1pr3	2
mt-Nd6	2
Aldh1a3	1
Arl6ip1	1
Cartpt	1
Ccni	1
Dynll2	1
Fgg	1
Fxyd2	1
Ifi27l2a	1
Kcnk3	1
Lrrc17	1
Mphosph8	1
Ncoa7	1
Pea15a	1
Pvrl3	1
Rgs10	1
Rpl10-ps3	1
S100a13	1
Scn7a	1
Tmem30a	1
Tppp3	1
Vat1l	1
Apod	0
Camk2n1	0
Gm20721	0
Itm2c	0
Klf7	0
Lxn	0
Map7d2	0
Mpz	0
Nrip1	0
Nrsn1	0
Parm1	0
Pou4f3	0
Rap2c	0
Runx1	0
Slc24a2	0
Syt4	0
Tmem66	0
Trnp1	0
Tspan7	0
Zbtb20	0
