# Supplementary material for: Transcriptional Alterations of Mouse Trigeminal Ganglion Neurons Following Orofacial Inflammation Revealed by Single-Cell Analysis
Source: Front Cell Neurosci. 2022 Jun 2;16:885569. doi: 10.3389/fncel.2022.885569 (PMC9200971; doi:10.3389/fncel.2022.885569)
Supplement: Supplementary file 1 [file Data_Sheet_1.ZIP › Supplementary Tables/Supplementary Table S7.xlsx]

## Sheet: PEP2_DEGs
Gene	p_val	avg_log2FC	pct.1	pct.2
Bc1	0.000624338	1.02028	1	1
Pcdh17	0.0367951	0.841466	1	0.875
Fosb	0.0454776	0.800892	1	0.75
Fabp5	0.00876353	0.758573	1	1
Camk2d	0.00512852	0.753067	1	0.875
Atp2b4	0.0183015	0.722331	1	0.625
Tnrc6a	0.00160011	0.72079	1	0.75
Lrrc17	0.000862359	0.71932	1	0.875
Cacna2d1	0.00876353	0.70553	1	1
Prkar2a	0.000862359	0.697827	1	1
Nrxn3	0.0367951	0.6564	1	1
Mthfd2	0.0348655	0.643931	0.9	0.5
Actb	0.00118233	0.641575	1	1
Syt4	0.00876353	0.636714	1	1
Nucks1	0.000624338	0.635802	1	1
Ank3	0.0234676	0.60655	1	1
Btg1	0.0185433	0.604589	1	0.875
Fkbp1b	0.0234676	0.590026	1	0.875
Atl3	0.00217375	0.583186	1	1
Sars	0.0367951	0.571989	1	1
Cr1l	0.00426239	0.569938	0.9	0.625
Rpl35	0.0234676	0.568545	1	1
Rbms3	0.011332	0.56587	1	1
Kidins220	0.00217375	0.565012	1	1
Gm4204	0.00216227	0.564734	1	0.75
Dnajc2	0.0184827	0.562809	1	0.75
Bptf	0.00876353	0.559124	1	0.875
Ywhaz	0.000624338	0.5581	1	1
Os9	0.0067284	0.556215	1	0.875
Set	0.000624338	0.552141	1	1
Nufip2	0.00512852	0.551539	1	0.875
Myt1l	0.0294894	0.549591	1	1
Hsd17b12	0.0185433	0.539763	1	1
Rnf11	0.0067284	0.536841	1	1
Parp4	0.00380757	0.535665	1	0.625
Mef2a	0.014548	0.532699	1	1
Meg3	0.0234676	0.530803	1	1
Taok1	0.0234676	0.529733	1	0.875
Mmp24	0.0123912	0.522875	0.9	0.625
Napb	0.0294894	0.519258	1	1
Nkap	0.00160011	0.519231	1	0.75
Rgs7bp	0.00876353	0.51923	1	1
Nsg1	0.0294894	0.517418	1	1
Eif5b	0.0234676	0.5169	1	1
Nbeal1	0.036698	0.516522	1	0.75
Ank2	0.0067284	0.515929	1	1
Elavl2	0.0067284	0.511684	1	1
Btg2	0.0177485	0.510258	0.8	0.25
Ralb	0.000955486	0.504087	1	0.25
Kif22	0.0314673	0.496187	0.8	0.375
Ssr1	0.00291509	0.493239	1	1
Zrsr2	0.00876353	0.492865	1	0.875
Vps4b	0.0455892	0.492531	1	1
Jund	0.0185433	0.489141	1	1
Atrnl1	0.0367951	0.487935	1	1
Wipf1	0.014548	0.486719	1	1
Ube2v2	0.0455892	0.485118	1	1
Snrpe	0.0185433	0.484396	1	1
Txndc17	0.0185433	0.4835	1	1
Tmsb4x	0.0294894	0.477965	1	1
Zcchc7	0.0118272	0.477774	0.9	0.25
Arl2	0.011332	0.477732	1	1
Aff4	0.00291509	0.47638	1	1
Tspyl2	0.0144972	0.474812	1	0.75
Rgmb	0.00512852	0.474079	1	1
Ttc9c	0.00876353	0.472689	1	0.875
Map4	0.0185433	0.46693	1	1
Dcaf6	0.0067284	0.46624	1	1
Larp4	0.00512852	0.461872	1	1
Rps26-ps1	0.0367951	0.460986	1	0.875
Kif1b	0.00876353	0.460903	1	1
Kpna3	0.0163838	0.455595	0.9	0.875
Adcy2	0.0112898	0.455231	1	0.75
Scn2b	0.0367951	0.449442	1	0.875
Cntn2	0.0367951	0.448434	1	1
Selenot	0.0185433	0.44837	1	1
Pcmtd1	0.0294894	0.445053	1	1
Smc4	0.0145436	0.442859	0.9	0.375
Cyfip2	0.0455892	0.442038	1	1
Mfn2	0.0367951	0.439404	1	1
Csnk2a1	0.00512852	0.438469	1	1
Fam102b	0.011332	0.436668	1	1
Atp8a1	0.00876353	0.435948	1	1
Wasl	0.0455892	0.435021	1	1
Rpl30	0.0455892	0.432112	1	1
Ago3	0.0394391	0.430632	0.8	0.375
Ahi1	0.0294894	0.429596	1	0.875
Smarca4	0.00876353	0.426477	1	1
Tmod2	0.0455892	0.426115	1	1
Leprotl1	0.0455892	0.425502	1	1
Hsd17b7	0.0444763	0.425301	1	0.5
Cacna1a	0.0294894	0.424857	1	0.875
Isl1	0.0367951	0.421717	1	1
Gsk3b	0.011332	0.419109	1	1
Lgals8	0.0185433	0.415502	1	1
Magt1	0.0454776	0.414716	1	0.75
Mycbp2	0.00512852	0.414208	1	1
Impad1	0.0185433	0.410432	1	1
Ercc3	0.00670006	0.408886	1	0.75
Cep120	0.00876353	0.408781	1	1
Ebf1	0.0367951	0.408111	1	1
Zfp35	0.00502298	0.402369	0.9	0.375
Nlgn3	0.00386233	0.401974	1	0.75
Syf2	0.0185433	0.399527	1	0.875
Acap2	0.0118272	0.398232	0.9	0.25
Hnrnpd	0.014548	0.39802	1	1
Pafah1b2	0.0294894	0.396696	1	1
Tsn	0.0234676	0.39522	1	1
Hpca	0.0433695	0.394515	0.9	0.5
Mink1	0.014548	0.393114	1	1
Nacc1	0.00277127	0.390762	1	0.5
Cic	0.036698	0.389572	1	0.75
mt-Co1	0.0367951	0.385951	1	1
Ube3a	0.0294894	0.382696	1	1
Rcbtb2	0.0227355	0.380102	0.8	0.25
Naaa	0.0294056	0.379943	1	0.75
Smim10l1	0.0367951	0.379812	1	1
Acbd3	0.0367951	0.379758	1	0.875
Srrm1	0.0367951	0.377984	1	1
Osbpl1a	0.00394937	0.377528	0.9	0.125
Oaz2	0.0294894	0.377466	1	1
Gnaz	0.0234676	0.376876	1	1
Kctd13	0.011332	0.376524	1	0.875
Dstyk	0.0294056	0.376468	1	0.75
Srsf3	0.0234676	0.376042	1	1
Igsf3	0.0455892	0.375573	1	1
Pmvk	0.0294894	0.374253	1	0.875
Epb41l3	0.0455892	0.373804	1	1
Ccdc92b	0.0367951	0.372794	1	0.875
Cyp51	0.0286549	0.370771	1	0.5
Cog5	0.0291546	0.368625	1	0.625
Ino80c	0.0186203	0.367841	0.9	0.375
Psmd9	0.0202236	0.366498	0.9	0.625
Larp4b	0.0367951	0.365389	1	1
Rab10	0.00388069	0.363514	1	1
Msi2	0.0278281	0.361997	0.9	0.5
Mir100hg	0.00510609	0.361631	0.8	0.125
Klf2	0.01288	0.361019	0.6	0
Rfc1	0.0367951	0.360933	1	1
Ift74	0.0220512	0.360914	0.9	0.5
Rsf1	0.00862501	0.358656	1	0.625
Acsl3	0.0320693	0.356995	0.9	0.625
Pdap1	0.0185433	0.354593	1	1
C78859	0.0286549	0.354541	1	0.5
Leng8	0.0367951	0.354264	1	0.875
Dnajc5	0.0294894	0.354009	1	1
Gm10123	0.0137474	0.35235	0.8	0.25
Robo2	0.0451433	0.351487	0.9	0.75
Castor2	0.0451433	0.351149	0.9	0.75
Ccdc181	0.0451433	0.348336	0.9	0.75
Arf5	0.0455892	0.347224	1	1
Apc2	0.036407	0.346135	0.9	0.75
Zfhx2	0.0367951	0.34593	1	0.875
Rbfox1	0.0294894	0.344835	1	1
Ints7	0.0152779	0.344658	0.9	0.25
Ktn1	0.0367951	0.344388	1	1
Prkx	0.0294894	0.343238	1	1
Mtr	0.0334373	0.343114	0.8	0.5
Mbd6	0.0399534	0.341797	0.9	0.625
Sav1	0.0233961	0.341192	1	0.75
Gstp1	0.0454776	0.340006	1	0.75
Dag1	0.0433695	0.339714	0.9	0.5
Gm12346	0.0394391	0.338973	0.8	0.375
Rnf141	0.0288979	0.338839	0.8	0.25
Rspry1	0.00841932	0.338122	1	0.5
Rdx	0.0455892	0.337976	1	1
Mrpl14	0.0358268	0.337097	1	0.5
Htt	0.0291546	0.33501	1	0.625
Pabpn1	0.0118867	0.334598	0.8	0.125
Snap91	0.0234676	0.333348	1	1
Znhit1	0.0454776	0.332907	1	0.75
Kctd2	0.0234676	0.332027	1	0.875
Elf1	0.0455892	0.330899	1	0.875
Cfl1	0.00160907	0.330604	1	1
Lamtor5	0.0294894	0.329554	1	0.875
Psme3	0.0455892	0.328075	1	1
Rbfox3	0.0455892	0.327884	1	1
Eif3b	0.0367951	0.32768	1	1
Psmb7	0.0294894	0.327193	1	1
Rps6kb1	0.0454776	0.325907	1	0.75
G6pc3	0.0294894	0.325686	1	1
Zswim6	0.0152779	0.324775	0.9	0.25
Kansl1	0.036698	0.324433	1	0.75
Ppp2r2a	0.0367951	0.324246	1	1
Klf16	0.0231818	0.322638	1	0.625
Gnai2	0.011332	0.321837	1	1
Ino80	0.0177485	0.32028	0.8	0.25
Ypel4	0.0145436	0.319594	0.9	0.375
Mrpl2	0.0231818	0.318105	1	0.625
Otud7b	0.0433695	0.317069	0.9	0.5
Reep3	0.0202236	0.316422	0.9	0.625
Sel1l	0.0286549	0.315544	1	0.5
Gm26782	0.0394391	0.314492	0.8	0.375
Cfap97	0.0105023	0.31298	1	0.375
Arf3	0.0294894	0.312869	1	1
Gnao1	0.0367951	0.310051	1	1
Amer1	0.0487562	0.310047	0.6	0.125
Rnf111	0.0177485	0.305334	0.8	0.25
AW209491	0.0417212	0.305287	0.8	0.5
Mrpl16	0.0455892	0.304237	1	0.875
Cab39	0.0367951	0.303757	1	1
Ubn2	0.00661544	0.302678	1	0.625
Mpc1	0.0455892	0.300253	1	0.875
Exosc8	0.0318747	0.297209	0.7	0.125
Gatc	0.0373844	0.295558	0.9	0.375
Grk2	0.0455892	0.294887	1	1
Spen	0.0298524	0.293744	0.9	0.375
Ninj1	0.0334373	0.293225	0.8	0.5
Mrs2	0.0294056	0.293201	1	0.75
Reep2	0.011332	0.290883	1	1
Wdr45	0.0294056	0.285629	1	0.75
Rpl34-ps1	0.0152779	0.284222	0.8	0.375
Smad5	0.0143453	0.281898	0.9	0.75
Epc1	0.045616	0.281759	0.8	0.25
Gpatch4	0.0494239	0.281389	0.9	0.625
Ing3	0.0248631	0.278716	0.7	0.125
Ubxn4	0.014548	0.278543	1	1
Ptcd3	0.0278281	0.27692	0.9	0.5
Slc25a37	0.0394391	0.275999	0.9	0.25
Clvs1	0.0118272	0.272571	0.9	0.25
Kcnc3	0.01288	0.271067	0.6	0
Tcaf1	0.0455892	0.270483	1	1
Mcm4	0.0444763	0.270167	1	0.5
Eef1a1	0.0234676	0.269357	1	1
Syt11	0.0067284	0.269216	1	1
Anapc15	0.0283259	0.267281	0.5	0
Psmd4	0.0294894	0.264847	1	1
Meis3	0.0177485	0.263006	0.8	0.25
Spock2	0.0294894	0.262559	1	1
Utp18	0.0186203	0.261675	0.9	0.375
Srsf11	0.0367951	0.260515	1	1
Alg12	0.01288	0.259308	0.6	0
App	0.0455892	0.256032	1	1
Pias2	0.0382859	0.254699	0.6	0.125
Gapdh	0.0294894	0.25275	1	1
Usp24	0.0382859	0.251749	0.6	0.125
Slc52a2	0.0412638	0.250938	0.7	0.25
Epb41	0.0192287	0.250313	0.7	0.125
Morc2a	0.0326962	0.247228	0.7	0.25
Zdhhc1	0.0283259	0.246575	0.5	0
Rps27a-ps2	0.0283259	0.246514	0.5	0
Pex2	0.0249194	0.240656	0.9	0.25
Med1	0.0373844	0.237362	0.9	0.375
Prmt9	0.045616	0.234496	0.8	0.25
Nr2f2	0.0348655	0.233996	1	0.375
Cln3	0.00904324	0.231884	0.8	0.125
Coq8b	0.0297922	0.23088	0.6	0.125
Urb2	0.0382859	0.225967	0.6	0.125
Riok1	0.0326962	0.225513	0.7	0.25
Gss	0.0256998	0.223801	0.8	0.125
Gatb	0.0192287	0.223694	0.7	0.125
Bola1	0.0412638	0.220677	0.7	0.25
Tax1bp1	0.0294894	0.219555	1	1
Ascc3	0.0394391	0.219436	0.8	0.375
Tcf4	0.0318747	0.217898	0.7	0.125
Mapre1	0.0367951	0.212687	1	1
Cdkl3	0.01288	0.211608	0.6	0
Gm3788	0.01288	0.210285	0.6	0
Rbbp8	0.0248631	0.207701	0.7	0.125
Cntrob	0.0283259	0.20728	0.5	0
Zfp420	0.0382859	0.206618	0.6	0.125
Gas7	0.0318747	0.206587	0.7	0.125
Bicral	0.0186203	0.205425	0.9	0.375
Ywhab	0.00388069	0.205336	1	1
Tyw5	0.0487562	0.204852	0.6	0.125
Hmgxb3	0.0364472	0.20479	0.8	0.25
Mcm6	0.0405175	0.202862	0.7	0.125
Glipr2	0.034289	-0.200811	0.1	0.625
Emg1	0.0298524	-0.201322	0.5	0.875
Iqsec3	0.0359753	-0.201336	0.2	0.75
Gm10054	0.0473601	-0.202143	0	0.375
Twf1	0.0408885	-0.202386	0.9	0.875
Adar	0.0249194	-0.205046	0.5	0.75
Wdr4	0.0359753	-0.205319	0.2	0.75
Hypk	0.0490635	-0.206191	0.4	0.875
Klhl15	0.0118867	-0.207249	0.3	0.75
Vps52	0.0451433	-0.208256	0.7	1
Rims3	0.0455892	-0.209177	1	1
Mmachc	0.0364472	-0.210101	0.4	0.75
Gm7730	0.0281815	-0.210839	0.2	0.75
1700066M21Rik	0.0412638	-0.211123	0.3	0.75
Atp11a	0.0326962	-0.212274	0.3	0.75
Haus3	0.0149266	-0.213345	0.1	0.625
Hdac8	0.0149266	-0.213393	0.1	0.625
Mt2	0.0058695	-0.216956	0	0.625
Gba2	0.0364472	-0.21742	0.4	0.75
Dcp2	0.0494239	-0.21749	0.7	0.875
Atr	0.0364472	-0.217809	0.4	0.75
Tmem192	0.0334373	-0.217942	0.4	1
Smim4	0.0451433	-0.22079	0.8	0.875
Tra2a	0.0455892	-0.222032	1	1
Fam120b	0.0294894	-0.222133	0.9	1
Nup160	0.0149266	-0.22381	0.1	0.625
Ska3	0.0473601	-0.224303	0	0.375
Mocos	0.0058695	-0.227015	0	0.625
Mettl16	0.0359753	-0.227825	0.2	0.75
Gm10288	0.019895	-0.22871	0.1	0.625
Shkbp1	0.0281815	-0.232298	0.2	0.75
Gltp	0.0236637	-0.232372	0.5	0.875
Msl3l2	0.0256998	-0.232569	0.3	0.75
Cfap57	0.0382859	-0.233015	0.2	0.625
Tmem101	0.0229717	-0.235242	0.1	0.75
Gpr137c	0.0364472	-0.235438	0.4	0.75
Kptn	0.0149266	-0.237222	0.1	0.625
Rai1	0.0111636	-0.239716	0.7	1
Sephs2	0.0173624	-0.240218	0	0.5
Fstl3	0.0348655	-0.243734	0.6	0.875
Msantd3	0.0173624	-0.244877	0	0.5
Ppp1r13b	0.0200376	-0.244891	0.3	0.75
Myh10	0.0490858	-0.245131	0.1	0.5
AY074887	0.0320693	-0.245482	0.7	0.875
Mesd	0.0454776	-0.247723	0.8	1
Rassf7	0.0412638	-0.247966	0.3	0.75
Zfp740	0.0433695	-0.248409	0.6	0.875
St6galnac3	0.0373844	-0.249022	0.5	0.875
Dpm3	0.0314673	-0.250036	0.4	0.875
Tomm20	0.0234676	-0.251183	1	1
Ndufv3	0.0294894	-0.251358	1	1
Lage3	0.0058695	-0.251464	0	0.625
Gm17494	0.0173624	-0.251576	0	0.5
2010008C14Rik	0.0490858	-0.253375	0.1	0.5
Ints8	0.0202236	-0.253588	0.7	0.875
Ndrg4	0.0455892	-0.254454	1	1
Abat	0.0394391	-0.258485	0.5	0.75
Vhl	0.0186203	-0.259711	0.5	0.875
Ypel3	0.0455892	-0.264552	1	1
C530008M17Rik	0.0487562	-0.264578	0.2	0.625
Zfp236	0.00867629	-0.264625	0.5	0.875
Dnm1l	0.0367951	-0.26636	1	1
Fbxo6	0.0201074	-0.266689	0.3	0.875
Dhcr7	0.0494239	-0.269865	0.7	0.875
Fkbpl	0.0487562	-0.270547	0.2	0.625
Snhg12	0.0278281	-0.272225	0.6	0.875
Eef1akmt1	0.0326962	-0.272778	0.3	0.75
Slc38a9	0.0367951	-0.272928	0.9	1
Eloa	0.0201074	-0.27311	0.3	0.875
Rpl8	0.0294894	-0.274442	1	1
Usf1	0.0494239	-0.274766	0.7	0.875
Nr4a1	0.0297922	-0.27615	0.2	0.625
Cpsf1	0.019586	-0.277641	0.4	0.875
Atp5o	0.0234676	-0.279041	1	1
Kbtbd8	0.0490858	-0.279825	0.1	0.5
Mt1	0.0373844	-0.279994	0.5	0.875
Cstf1	0.0394391	-0.280416	0.4	0.875
Pdcd2l	0.0291546	-0.280763	0.7	1
Dcaf15	0.0256998	-0.280767	0.3	0.75
Snrnp40	0.0464765	-0.280841	0.5	0.875
Arxes2	0.0249194	-0.281353	0.4	0.875
Dctn2	0.0455892	-0.281706	1	1
Bet1l	0.0278281	-0.283339	0.6	0.875
Fam122b	0.0451433	-0.283519	0.7	1
Phka1	0.0324851	-0.283772	0.3	0.875
Smndc1	0.036698	-0.284189	0.8	1
Ccdc6	0.036698	-0.284994	0.8	1
Eef1a2	0.0067284	-0.285917	1	1
Sparc	0.00467244	-0.286231	0.1	0.875
Zmynd19	0.0200376	-0.286896	0.3	0.75
Qrsl1	0.0454776	-0.286939	0.8	1
Cops9	0.0367951	-0.288732	1	1
mt-Ts1	0.0105023	-0.288956	0.6	0.875
Cpe	0.0294894	-0.289151	1	1
Gm10275	0.0408885	-0.290777	0.9	0.875
Surf2	0.0236637	-0.29109	0.5	0.875
Zc4h2	0.0249194	-0.291576	0.4	0.875
Rack1	0.0455892	-0.292032	1	1
Creb3l2	0.0168557	-0.293399	0.2	0.75
Anks6	0.00973991	-0.293712	0.2	0.75
Comt	0.0185433	-0.294005	1	1
Tmod3	0.0455892	-0.296518	1	1
Cdk8	0.0179411	-0.296914	0.6	1
Pkmyt1	0.0433695	-0.298	0.6	0.875
Taf15	0.0227355	-0.299218	0.4	0.75
Fbxo7	0.0298524	-0.299416	0.5	0.875
1110008P14Rik	0.0455892	-0.299683	1	1
Myl6	0.0455892	-0.301393	1	1
Ddx28	0.0218886	-0.301434	0.2	0.75
Capns1	0.0455892	-0.301861	1	1
S100a4	0.0152779	-0.302006	0.4	0.875
Extl2	0.00758957	-0.302387	0.4	1
Cntrl	0.0490858	-0.303773	0.1	0.5
Letmd1	0.0367951	-0.304637	1	1
Lrrc49	0.0067284	-0.305672	1	1
Tia1	0.0494239	-0.306084	0.7	0.875
Prkag1	0.0320693	-0.306225	0.7	0.875
Pank4	0.0140436	-0.3064	0.6	1
Tmem94	0.00682347	-0.306693	0.2	0.875
Uchl3	0.0143453	-0.307953	0.7	1
Rabep2	0.0128686	-0.308464	0.2	0.75
Gusb	0.0455892	-0.311238	1	1
Selenok	0.0367951	-0.31183	1	1
Cox6a1	0.0067284	-0.313315	1	1
Arl14ep	0.017347	-0.313513	0.6	0.875
Zswim7	0.0256998	-0.316311	0.3	0.75
Atp6v0d1	0.0455892	-0.31825	1	1
Cplx1	0.0185433	-0.318913	1	1
Rab36	0.0490858	-0.319251	0.1	0.5
Trnp1	0.011332	-0.319402	1	1
Gm26384	0.0185433	-0.320235	1	1
Tvp23a	0.0367951	-0.321338	0.9	1
Mir703	0.0348655	-0.322018	0.6	0.875
Foxo3	0.0455892	-0.322192	1	1
Ifi27	0.011332	-0.322385	1	1
Rpl5	0.0455892	-0.322619	1	1
Ywhaq	0.0455892	-0.323153	1	1
Cyp4v3	0.0314673	-0.323794	0.5	0.75
Erc1	0.0451433	-0.325402	0.7	1
Thap1	0.00973991	-0.326255	0.2	0.75
Grb14	0.00203528	-0.327273	0.2	0.875
Immt	0.0455892	-0.328587	1	1
Rhoa	0.014548	-0.328847	1	1
Stt3b	0.0185433	-0.329271	1	1
Ddx5	0.011332	-0.33002	1	1
Mllt6	0.0120634	-0.331657	0.3	0.875
Rnf181	0.0234676	-0.331769	1	1
Nrg1	0.0367951	-0.331771	0.9	1
Phf5a	0.0367951	-0.333725	0.9	1
Usp33	0.0234676	-0.333946	1	1
Atl2	0.0184827	-0.33488	0.8	1
Zbtb17	0.0298524	-0.335188	0.5	0.875
Jagn1	0.0367951	-0.335457	0.9	1
Aptx	0.00862501	-0.33599	0.7	1
Lrrc57	0.0451433	-0.336346	0.8	0.875
Cdk2ap1	0.00867629	-0.341887	0.5	0.875
Slc43a2	0.0394391	-0.341907	0.4	0.875
Mtarc2	0.0234676	-0.34224	1	1
6820431F20Rik	0.0294894	-0.343961	1	1
Dpy19l4	0.0348655	-0.344041	0.6	0.875
Dnaja1	0.0185433	-0.344188	1	1
Psmb4	0.014548	-0.344622	1	1
Fcho2	0.0231818	-0.345104	0.8	0.875
Gemin7	0.00512852	-0.34843	0.9	1
Arhgap27	0.0201074	-0.348581	0.3	0.875
Rida	0.0278281	-0.349375	0.5	1
Gpx1	0.0455892	-0.34971	1	1
Afdn	0.00377883	-0.350363	0.5	0.875
Tmed3	0.0408885	-0.350804	0.9	0.875
Slc25a38	0.0455892	-0.351155	1	1
Trpa1	0.045616	-0.351409	0.4	0.75
Lst1	0.0451433	-0.3523	0.7	1
Atp5mpl	0.0455892	-0.353766	1	1
Qars	0.0183015	-0.35506	0.7	1
Gm42666	0.00876353	-0.355271	0.9	1
Sf3b6	0.0455892	-0.35553	1	1
Hspa8	0.00217375	-0.35589	1	1
Celf2	0.036407	-0.355928	0.7	1
Cdipt	0.0294894	-0.356811	1	1
Rbm3	0.0455892	-0.35846	1	1
Gstz1	0.0294056	-0.359804	0.8	1
Mvp	0.0143453	-0.363052	0.7	1
Micu1	0.011332	-0.364549	1	1
Pccb	0.0234676	-0.365025	1	1
Dcaf11	0.00512852	-0.365143	0.9	1
Pink1	0.0367951	-0.368988	1	1
Dnajc10	0.0234676	-0.369612	1	1
Tdp1	0.0145436	-0.373207	0.5	0.875
Fbxo25	0.0183015	-0.373311	0.7	1
Tubb4b	0.00876353	-0.375223	1	1
Tmem115	0.00293043	-0.377406	0.4	0.875
Trim56	0.0334373	-0.37755	0.6	0.75
Myo1e	0.0367951	-0.378233	0.9	1
Med28	0.00512852	-0.379635	1	1
Prrc2a	0.0294894	-0.380183	1	0.875
Rpl13	0.0234676	-0.380602	1	1
Pgbd5	0.014548	-0.381526	0.9	1
Arl8a	0.00876353	-0.381831	1	1
Cystm1	0.014548	-0.382855	1	1
Optn	0.0185433	-0.383231	1	1
Mpst	0.0200376	-0.383327	0.3	0.75
Prpf18	0.0067284	-0.384749	0.9	1
Mrpl22	0.00212806	-0.386369	0.7	1
Kcnj3	0.00841932	-0.386633	0.6	1
Ndufb3	0.0185433	-0.386695	1	1
Sh3yl1	0.0373844	-0.38965	0.5	0.875
Ank1	0.0234676	-0.389904	1	1
Prelid1	0.0185433	-0.391258	1	1
Sod2	0.0294894	-0.392319	1	1
Atp5b	0.00217375	-0.393195	1	1
Uqcrc1	0.0185433	-0.393653	1	1
Gm8960	0.014548	-0.394075	1	1
Grpel2	0.0433695	-0.394941	0.6	0.875
Glrx5	0.0367951	-0.395175	1	1
Sar1b	0.0185433	-0.395513	0.9	1
Sumf1	0.032879	-0.396169	0.9	0.875
Hagh	0.0455892	-0.396345	1	1
Sem1	0.0455892	-0.397037	1	1
mt-Nd6	0.00876353	-0.40004	0.9	1
Trub1	0.00662649	-0.400482	0.5	0.875
Commd1	0.0324851	-0.401135	0.3	0.875
Fxyd2	0.00388069	-0.402774	1	1
Rpl9-ps6	0.0067284	-0.405631	1	1
Rnaseh2c	0.0112752	-0.408945	0.5	0.875
Ubl7	0.0185433	-0.409782	0.9	1
Cse1l	0.0451433	-0.410254	0.8	0.875
Atf7ip	0.000418842	-0.414578	0.6	1
Zfp207	0.011332	-0.414882	1	1
Rnf123	0.000862359	-0.416631	1	1
Polr2g	0.0185433	-0.417852	1	1
Aprt	0.014548	-0.418185	0.9	1
Fmn1	0.00662649	-0.419261	0.5	0.875
Klc4	0.00291509	-0.420028	0.9	1
Gm11942	0.0455892	-0.422843	1	1
Siah2	0.0294056	-0.423138	0.8	1
Agk	0.00380757	-0.424245	0.7	1
Sap30l	0.0294894	-0.424757	1	1
Napg	0.0455892	-0.426012	1	1
Gm20721	0.00510609	-0.427838	0.2	0.875
Atp5a1	0.00118233	-0.429033	1	1
Lamtor3	0.0291546	-0.429213	0.8	0.875
Tubb2b	0.00876353	-0.431229	1	1
D6Wsu163e	0.0087288	-0.431533	0.8	1
Map1lc3b	0.0067284	-0.432886	1	1
Enpp4	0.0111636	-0.432943	0.8	0.875
Rps26	0.0455892	-0.433762	1	1
Ccdc47	0.0294894	-0.434002	1	1
Stk16	0.0185433	-0.434933	1	1
2610035D17Rik	0.00468124	-0.438616	0.5	1
Etfa	0.014548	-0.439083	1	1
Tspan4	0.0286549	-0.4398	0.6	1
Tmem147	0.0367951	-0.442797	1	1
Tspan17	0.00217375	-0.445035	1	1
Zwint	0.00876353	-0.445236	1	1
Bms1	0.00468124	-0.446009	0.6	0.875
Tubb2a	0.014548	-0.446376	1	1
Atp11c	0.00278875	-0.446507	0.2	0.875
Ddx17	0.00388069	-0.447494	1	1
Lasp1	0.0455892	-0.454366	1	1
Dynll2	0.000862359	-0.454465	1	1
Snx4	0.0294894	-0.454711	1	1
Gsn	0.00291509	-0.456443	1	1
Tmem59	0.00388069	-0.459466	1	1
Dusp3	0.0234676	-0.462319	1	1
Fkbp5	0.0220512	-0.462774	0.6	0.875
B2m	0.0367951	-0.464043	1	1
Cisd2	0.011332	-0.467359	1	1
Ddx55	0.00352317	-0.469702	0.5	1
Mal2	0.0455892	-0.4726	1	1
Nup88	0.0185433	-0.472615	0.9	1
Rfc2	0.0087288	-0.474212	0.8	1
Msrb2	0.0367951	-0.475583	1	1
Nudt18	0.0105023	-0.476328	0.5	1
Hsbp1	0.000862359	-0.479054	1	1
Sri	0.0367951	-0.479416	1	1
Znrf1	0.0158876	-0.483134	0.7	0.875
Tlx2	0.0367951	-0.483586	0.9	1
Rpl32	0.0234676	-0.488374	1	1
Tmem258	0.00118233	-0.488944	1	1
Tango2	0.00512852	-0.490032	1	1
1110051M20Rik	0.00388069	-0.494024	1	1
Sybu	0.0067284	-0.494148	1	1
Arpc3	0.00160907	-0.494842	1	1
Lsm7	0.011332	-0.497125	0.9	1
Rtl8a	0.0067284	-0.49829	1	1
Hopx	0.00179585	-0.500438	0	0.75
Zfp622	0.0184827	-0.501311	0.8	1
Pdia3	0.0234676	-0.502942	1	1
Snapin	0.0455892	-0.50473	0.9	1
Cstb	0.0367951	-0.504771	1	1
Poglut1	0.0294056	-0.504794	0.8	1
Slc25a3	0.00160907	-0.506192	1	1
Rpl22	0.000448668	-0.507132	1	1
Cpt1c	0.00044562	-0.507262	0.8	1
Bri3	0.014548	-0.515083	0.9	1
Nampt	0.00291509	-0.518701	0.9	1
Arl6ip5	0.0067284	-0.529443	1	1
Arhgef25	0.0067284	-0.537467	0.9	1
Cntnap2	0.000448668	-0.537857	1	1
Tspan14	0.0455892	-0.539983	1	1
Mpz	0.00212806	-0.540123	0.7	1
Pja1	0.00876353	-0.541665	1	1
Fam192a	0.0158876	-0.549133	0.7	0.875
Rps2-ps10	0.0220512	-0.550433	0.6	0.875
Dut	0.00510561	-0.554383	0.8	1
Ccndbp1	0.0067284	-0.556987	1	1
Tppp3	0.0367951	-0.56045	1	1
Galnt11	0.00143597	-0.560612	0.5	1
Stip1	0.0367951	-0.560777	1	1
Stac	0.011332	-0.563946	1	1
Adam8	0.014548	-0.570131	0.9	1
Dgkz	0.00291509	-0.597561	1	1
Eno1b	0.00291509	-0.600349	1	1
Psma5	0.00217375	-0.608182	1	1
Prkaa1	0.00388069	-0.62014	0.9	1
Snap47	0.00217375	-0.639256	0.9	1
Lgi1	0.0367951	-0.660187	1	1
Cd55	0.0234676	-0.809619	1	1
mt-Rnr1	0.000448668	-0.919506	1	1
mt-Rnr2	0.00876353	-0.980931	1	1
CT010467.1	0.0067284	-1.33787	1	1

## Sheet: PEP2_GO terms
ID	Description	GeneRatio	BgRatio	pvalue	qvalue	geneID	Count
GO:1990778	protein localization to cell periphery	29/545	363/23328	1.02639e-08	3.48542e-05	Acsl3/Actb/Afdn/Ank1/Ank2/Ank3/Atp2b4/Camk2d/Cln3/Commd1/Cplx1/Csnk2a1/Dag1/Epb41/Epb41l3/Fcho2/Gsk3b/Kif1b/Lgi1/Nsg1/Optn/Rab10/Rack1/Rdx/Snap47/Stac/Tmem59/Tspan14/Tspan17	29
GO:0050808	synapse organization	31/545	479/23328	3.81935e-07	0.000648486	Actb/Afdn/Ank3/App/Cacna1a/Cfl1/Cln3/Cntn2/Dag1/Dgkz/Dnm1l/Gsk3b/Hspa8/Iqsec3/Mesd/Myh10/Nlgn3/Nrg1/Nrxn3/Pcdh17/Rhoa/Rims3/Snap91/Snapin/Sparc/Sybu/Ube2v2/Ube3a/Vhl/Wasl/Ywhaz	31
GO:0006417	regulation of translation	25/545	355/23328	1.13698e-06	0.00101125	Ago3/App/Bc1/Btg2/Eif3b/Eif5b/Foxo3/Gapdh/Hnrnpd/Kbtbd8/Larp4/Larp4b/Mettl16/Pink1/Polr2g/Ptcd3/Rack1/Rbm3/Rbms3/Rida/Rpl22/Rpl5/Rps6kb1/Tia1/Tnrc6a	25
GO:0006839	mitochondrial transport	18/545	200/23328	1.19118e-06	0.00101125	Agk/Atp5a1/Atp5b/Atp5o/Fbxo7/Grpel2/Gsk3b/Htt/Mfn2/Micu1/Mpc1/Mrs2/Pink1/Prkaa1/Slc25a37/Slc25a38/Tomm20/Ywhaz	18
GO:0072659	protein localization to plasma membrane	22/545	295/23328	1.96015e-06	0.00133125	Acsl3/Actb/Afdn/Ank1/Ank2/Ank3/Atp2b4/Camk2d/Cln3/Commd1/Csnk2a1/Epb41l3/Fcho2/Nsg1/Optn/Rab10/Rack1/Rdx/Stac/Tmem59/Tspan14/Tspan17	22
GO:0045185	maintenance of protein location	12/545	99/23328	3.41984e-06	0.00150812	Ank3/Arl2/Cops9/Grk2/Gsn/Os9/Pink1/Sri/Tmsb4x/Tnrc6a/Twf1/Ywhab	12
GO:0099003	vesicle-mediated transport in synapse	20/545	260/23328	3.5735e-06	0.00150812	Actb/Cacna1a/Cplx1/Dnajc5/Dnm1l/Erc1/Fcho2/Gsk3b/Hpca/Napb/Nlgn3/Nrxn3/Nsg1/Pcdh17/Rims3/Snap47/Snap91/Snapin/Syt11/Syt4	20
GO:1905475	regulation of protein localization to membrane	17/545	195/23328	3.62672e-06	0.00150812	Acsl3/Actb/Ank3/Atp2b4/Camk2d/Cln3/Commd1/Csnk2a1/Dag1/Gsk3b/Gsn/Hpca/Mesd/Rack1/Stac/Tcaf1/Tmem59	17
GO:0022411	cellular component disassembly	25/545	383/23328	4.41226e-06	0.00150812	Apc2/Cfl1/Cisd2/Cln3/Dnm1l/Dusp3/Fbxo7/Gsn/Hspa8/Htt/Map1lc3b/Mfn2/Napb/Nrg1/Optn/Pink1/Rdx/Smarca4/Snapin/Taok1/Tmod2/Tmod3/Twf1/Vps4b/Wdr45	25
GO:0006397	mRNA processing	28/545	462/23328	4.93373e-06	0.00150812	Adar/App/Celf2/Cpsf1/Cstf1/Ddx17/Ddx5/Gemin7/Hspa8/Lsm7/Pabpn1/Phf5a/Prmt9/Prpf18/Rbfox1/Rbfox3/Rbm3/Sf3b6/Smndc1/Snrnp40/Snrpe/Spen/Srrm1/Srsf3/Syf2/Tia1/Tra2a/Zrsr2	28
GO:0043254	regulation of protein-containing complex assembly	27/545	438/23328	5.33374e-06	0.00150812	Arl2/Arpc3/Atf7ip/Atr/Cfl1/Dut/Fmn1/Gba2/Gsk3b/Gsn/Isl1/Mapre1/Napb/Pink1/Rack1/Ralb/Rdx/Rhoa/Sar1b/Snap91/Tmod2/Tmod3/Tmsb4x/Tppp3/Twf1/Wasl/Zdhhc1	27
GO:1903829	positive regulation of cellular protein localization	22/545	317/23328	6.27792e-06	0.00150812	Acsl3/Ank3/Atp2b4/Cfl1/Cln3/Commd1/Epb41/Gsk3b/Hpca/Lamtor5/Mesd/Nrg1/Oaz2/Prkaa1/Rack1/Rdx/Sar1b/Stac/Syt11/Tcaf1/Wipf1/Zdhhc1	22
GO:0000375	RNA splicing, via transesterification reactions	20/545	271/23328	6.66172e-06	0.00150812	Celf2/Ddx17/Ddx5/Gemin7/Hspa8/Lsm7/Phf5a/Prpf18/Rbfox1/Rbfox3/Rbm3/Sf3b6/Snrpe/Spen/Srrm1/Srsf3/Syf2/Tia1/Tra2a/Zrsr2	20
GO:0000377	RNA splicing, via transesterification reactions with bulged adenosine as nucleophile	20/545	271/23328	6.66172e-06	0.00150812	Celf2/Ddx17/Ddx5/Gemin7/Hspa8/Lsm7/Phf5a/Prpf18/Rbfox1/Rbfox3/Rbm3/Sf3b6/Snrpe/Spen/Srrm1/Srsf3/Syf2/Tia1/Tra2a/Zrsr2	20
GO:0000398	mRNA splicing, via spliceosome	20/545	271/23328	6.66172e-06	0.00150812	Celf2/Ddx17/Ddx5/Gemin7/Hspa8/Lsm7/Phf5a/Prpf18/Rbfox1/Rbfox3/Rbm3/Sf3b6/Snrpe/Spen/Srrm1/Srsf3/Syf2/Tia1/Tra2a/Zrsr2	20
GO:0098693	regulation of synaptic vesicle cycle	14/545	146/23328	8.76536e-06	0.00182263	Cplx1/Dnajc5/Dnm1l/Erc1/Gsk3b/Napb/Nlgn3/Nrxn3/Pcdh17/Rims3/Snap91/Snapin/Syt11/Syt4	14
GO:0099504	synaptic vesicle cycle	18/545	231/23328	9.12446e-06	0.00182263	Actb/Cacna1a/Cplx1/Dnajc5/Dnm1l/Erc1/Fcho2/Gsk3b/Napb/Nlgn3/Nrxn3/Pcdh17/Rims3/Snap47/Snap91/Snapin/Syt11/Syt4	18
GO:0034248	regulation of cellular amide metabolic process	25/545	410/23328	1.4249e-05	0.00250425	Ago3/App/Bc1/Btg2/Eif3b/Eif5b/Foxo3/Gapdh/Hnrnpd/Kbtbd8/Larp4/Larp4b/Mettl16/Pink1/Polr2g/Ptcd3/Rack1/Rbm3/Rbms3/Rida/Rpl22/Rpl5/Rps6kb1/Tia1/Tnrc6a	25
GO:0008380	RNA splicing	24/545	386/23328	1.53366e-05	0.00250425	Celf2/Ddx17/Ddx5/Gemin7/Hspa8/Lsm7/Phf5a/Prpf18/Rbfox1/Rbfox3/Rbm3/Rps26/Sf3b6/Smndc1/Snrnp40/Snrpe/Spen/Srrm1/Srsf3/Syf2/Taf15/Tia1/Tra2a/Zrsr2	24
GO:0051648	vesicle localization	15/545	174/23328	1.53662e-05	0.00250425	Ahi1/Cln3/Dctn2/Htt/Kif1b/Myo1e/Nlgn3/Pcdh17/Sar1b/Snap91/Snapin/Sybu/Syt11/Syt4/Wasl	15
GO:0031647	regulation of protein stability	20/545	287/23328	1.54866e-05	0.00250425	Ank2/Aptx/Atf7ip/Commd1/Dpm3/Fbxo7/Gapdh/Gsn/Hdac8/Hspa8/Htt/Hypk/Pex2/Pink1/Qrsl1/Rpl5/Sav1/Usp33/Zfp207/Zswim7	20
GO:0050803	regulation of synapse structure or activity	20/545	289/23328	1.7126e-05	0.00263081	Afdn/App/Cfl1/Cln3/Dag1/Dnm1l/Gsk3b/Hspa8/Mesd/Myh10/Nlgn3/Rhoa/Rims3/Snap91/Sparc/Sybu/Ube2v2/Ube3a/Vhl/Ywhaz	20
GO:1904951	positive regulation of establishment of protein localization	23/545	364/23328	1.78187e-05	0.00263081	Abat/Acsl3/Ank3/App/Cep120/Cln3/Commd1/Dnm1l/Gapdh/Gsk3b/Hpca/Isl1/Myh10/Oaz2/Prkaa1/Psmd9/Rack1/Sar1b/Sri/Sybu/Tcaf1/Trpa1/Wipf1	23
GO:0022898	regulation of transmembrane transporter activity	19/545	270/23328	2.1964e-05	0.0030767	Actb/Ank2/Ank3/App/Cacna1a/Cacna2d1/Camk2d/Cfl1/Fkbp1b/Fxyd2/Hpca/Htt/Mink1/Nlgn3/Pink1/Scn2b/Sri/Stac/Tcaf1	19
GO:1990542	mitochondrial transmembrane transport	10/545	83/23328	2.35194e-05	0.0030767	Atp5a1/Atp5b/Atp5o/Grpel2/Micu1/Mpc1/Mrs2/Slc25a37/Slc25a38/Tomm20	10
GO:1904375	regulation of protein localization to cell periphery	13/545	140/23328	2.57415e-05	0.0030767	Acsl3/Actb/Atp2b4/Camk2d/Cln3/Commd1/Csnk2a1/Dag1/Epb41/Gsk3b/Rack1/Stac/Tmem59	13
GO:0048813	dendrite morphogenesis	15/545	182/23328	2.6154e-05	0.0030767	Afdn/Cacna1a/Cdkl3/Cfl1/Dnm1l/Fmn1/Gsk3b/Kidins220/Mef2a/Mink1/Nlgn3/Pias2/Tlx2/Ube3a/Wasl	15
GO:0051222	positive regulation of protein transport	22/545	348/23328	2.67963e-05	0.0030767	Abat/Acsl3/Ank3/App/Cln3/Commd1/Dnm1l/Gapdh/Gsk3b/Hpca/Isl1/Myh10/Oaz2/Prkaa1/Psmd9/Rack1/Sar1b/Sri/Sybu/Tcaf1/Trpa1/Wipf1	22
GO:0000422	autophagy of mitochondrion	9/545	68/23328	2.80871e-05	0.0030767	Cisd2/Dnm1l/Fbxo7/Htt/Map1lc3b/Mfn2/Optn/Pink1/Wdr45	9
GO:0032507	maintenance of protein location in cell	9/545	68/23328	2.80871e-05	0.0030767	Ank3/Arl2/Grk2/Gsn/Os9/Pink1/Tmsb4x/Tnrc6a/Twf1	9
GO:0061726	mitochondrion disassembly	9/545	68/23328	2.80871e-05	0.0030767	Cisd2/Dnm1l/Fbxo7/Htt/Map1lc3b/Mfn2/Optn/Pink1/Wdr45	9
GO:0050807	regulation of synapse organization	19/545	277/23328	3.12511e-05	0.00331631	Afdn/App/Cfl1/Cln3/Dag1/Dnm1l/Gsk3b/Hspa8/Mesd/Myh10/Nlgn3/Rhoa/Rims3/Snap91/Sparc/Ube2v2/Ube3a/Vhl/Ywhaz	19
GO:0030521	androgen receptor signaling pathway	7/545	40/23328	3.49078e-05	0.00359211	Ddx17/Ddx5/Dnaja1/Pias2/Rhoa/Smarca4/Ube3a	7
GO:0032409	regulation of transporter activity	19/545	280/23328	3.62049e-05	0.003616	Actb/Ank2/Ank3/App/Cacna1a/Cacna2d1/Camk2d/Cfl1/Fkbp1b/Fxyd2/Hpca/Htt/Mink1/Nlgn3/Pink1/Scn2b/Sri/Stac/Tcaf1	19
GO:0022613	ribonucleoprotein complex biogenesis	24/545	409/23328	3.90151e-05	0.00372592	Adar/Ago3/Atr/Bms1/Celf2/Ddx17/Ddx28/Emg1/Exosc8/Gemin7/Mettl16/Mrpl22/mt-Rnr1/mt-Rnr2/Nup88/Prpf18/Riok1/Rpl35/Rpl5/Snrpe/Urb2/Utp18/Zfp622/Zrsr2	24
GO:0009896	positive regulation of catabolic process	26/545	463/23328	3.94998e-05	0.00372592	Adam8/Amer1/Apc2/App/Btg2/Csnk2a1/Fbxo7/Foxo3/Gsk3b/Hnrnpd/Htt/Mettl16/Mfn2/Oaz2/Optn/Pafah1b2/Pink1/Polr2g/Prkaa1/Rack1/Ralb/Rdx/Rida/Tmem59/Tnrc6a/Ube2v2	26
GO:0032412	regulation of ion transmembrane transporter activity	18/545	259/23328	4.22962e-05	0.00388186	Ank2/Ank3/App/Cacna1a/Cacna2d1/Camk2d/Cfl1/Fkbp1b/Fxyd2/Hpca/Htt/Mink1/Nlgn3/Pink1/Scn2b/Sri/Stac/Tcaf1	18
GO:0032984	protein-containing complex disassembly	16/545	214/23328	4.68787e-05	0.00418921	Apc2/Cfl1/Cln3/Gsn/Hspa8/Map1lc3b/Napb/Nrg1/Rdx/Smarca4/Snapin/Taok1/Tmod2/Tmod3/Twf1/Vps4b	16
GO:1903311	regulation of mRNA metabolic process	18/545	266/23328	5.97968e-05	0.00501661	Btg2/Celf2/Dcp2/Ddx17/Ddx5/Hnrnpd/Hspa8/Mettl16/Polr2g/Rbfox1/Rbfox3/Rbm3/Rida/Srsf3/Taf15/Tia1/Tnrc6a/Tra2a	18
GO:0071786	endoplasmic reticulum tubular network organization	5/545	19/23328	6.05694e-05	0.00501661	Atl2/Atl3/Rab10/Reep2/Reep3	5
GO:1903599	positive regulation of autophagy of mitochondrion	5/545	19/23328	6.05694e-05	0.00501661	Fbxo7/Htt/Mfn2/Optn/Pink1	5
GO:0034763	negative regulation of transmembrane transport	12/545	132/23328	6.43875e-05	0.00508229	Ahi1/Ank3/Arl6ip5/Camk2d/Commd1/Fabp5/Fkbp1b/Grk2/Oaz2/Slc43a2/Sri/Ywhaq	12
GO:0031331	positive regulation of cellular catabolic process	23/545	396/23328	6.57433e-05	0.00508229	Adam8/Amer1/App/Btg2/Fbxo7/Foxo3/Gsk3b/Hnrnpd/Htt/Mettl16/Mfn2/Optn/Pafah1b2/Pink1/Polr2g/Prkaa1/Rack1/Ralb/Rdx/Rida/Tmem59/Tnrc6a/Ube2v2	23
GO:0048193	Golgi vesicle transport	18/545	268/23328	6.58524e-05	0.00508229	Acsl3/Ank1/Ank3/Arf3/Arf5/Bet1l/Cln3/Cog5/Commd1/Creb3l2/Htt/Optn/Rab10/Rack1/Sar1b/Tmed3/Tmem115/Vps52	18
GO:2001257	regulation of cation channel activity	14/545	176/23328	7.09939e-05	0.00535734	Ank2/Ank3/App/Cacna1a/Cacna2d1/Cfl1/Fkbp1b/Hpca/Htt/Mink1/Nlgn3/Pink1/Sri/Stac	14
GO:0051650	establishment of vesicle localization	13/545	155/23328	7.4539e-05	0.00548771	Ahi1/Cln3/Dctn2/Htt/Kif1b/Myo1e/Sar1b/Snap91/Snapin/Sybu/Syt11/Syt4/Wasl	13
GO:0006605	protein targeting	18/545	271/23328	7.59535e-05	0.00548771	Agk/Ank3/Arxes2/Fbxo7/Grpel2/Hpca/Hspa8/Mfn2/Os9/Pex2/Pink1/Prkaa1/Tcaf1/Tomm20/Ywhab/Ywhaq/Ywhaz/Zdhhc1	18
GO:0098876	vesicle-mediated transport to the plasma membrane	10/545	96/23328	8.32234e-05	0.00578782	Acsl3/Ank3/Cln3/Commd1/Cplx1/Nsg1/Optn/Rab10/Rack1/Snap47	10
GO:0051402	neuron apoptotic process	19/545	298/23328	8.35161e-05	0.00578782	Adam8/App/Btg2/Cacna1a/Cln3/Dnajc5/Foxo3/Gapdh/Gpx1/Gsk3b/Htt/Isl1/Mt1/Optn/Pink1/Rhoa/Set/Sod2/Ube2v2	19
GO:0099612	protein localization to axon	4/545	11/23328	8.53296e-05	0.00579522	Ank3/Cntn2/Cntnap2/Epb41l3	4
GO:0010038	response to metal ion	18/545	274/23328	8.73993e-05	0.00581941	Abat/Ank3/App/B2m/Fosb/Gsk3b/Gsn/Gss/Hnrnpd/Hpca/Htt/Jund/Mef2a/Mt1/Mt2/Prkaa1/Syt11/Syt4	18
GO:1901215	negative regulation of neuron death	17/545	251/23328	9.41271e-05	0.00614684	Adam8/App/Btg2/Cacna1a/Cln3/Dnajc5/Fbxo7/Gsk3b/Isl1/Mt1/Optn/Pink1/Rack1/Rhoa/Set/Sod2/Ube2v2	17
GO:0070585	protein localization to mitochondrion	10/545	98/23328	9.91281e-05	0.00635129	Agk/Dnaja1/Dnm1l/Fbxo7/Grpel2/Mfn2/Pink1/Prkaa1/Tomm20/Ywhaz	10
GO:0003012	muscle system process	23/545	408/23328	0.000102823	0.006466	Abat/Ank2/Atp2b4/Cacna2d1/Calca/Camk2d/Fkbp1b/Foxo3/Grk2/Gsk3b/Gsn/Hsbp1/Mef2a/Myl6/Rhoa/Scn2b/Smad5/Sri/Stac/Tmod2/Tmod3/Trpa1/Twf1	23
GO:0051656	establishment of organelle localization	22/545	382/23328	0.000106434	0.0065714	Ahi1/Cep120/Cln3/D6Wsu163e/Dctn2/Htt/Kif1b/Kif22/Map4/Myh10/Myo1e/Nup88/Sar1b/Snap91/Snapin/Snx4/Sybu/Syt11/Syt4/Vps4b/Wasl/Ywhaz	22
GO:0017157	regulation of exocytosis	17/545	254/23328	0.000108768	0.00659559	Cacna1a/Cplx1/D6Wsu163e/Dnm1l/Erc1/Gnai2/Gsk3b/Napb/Nrxn3/Rab10/Ralb/Rims3/Snapin/Snx4/Syt11/Syt4/Vps4b	17
GO:0003015	heart process	16/545	231/23328	0.00011574	0.00680381	Ank2/Atp2b4/Cacna2d1/Calca/Camk2d/Dnm1l/Fkbp1b/Gnai2/Gnao1/Gpx1/Grk2/Hopx/Mef2a/Scn2b/Smad5/Sri	16
GO:0016358	dendrite development	19/545	306/23328	0.000118202	0.00680381	Afdn/App/Cacna1a/Cdkl3/Cfl1/Dnm1l/Fmn1/Gsk3b/Kidins220/Lst1/Mef2a/Mink1/Nlgn3/Nrg1/Pias2/Rhoa/Tlx2/Ube3a/Wasl	19
GO:0061951	establishment of protein localization to plasma membrane	8/545	64/23328	0.000118212	0.00680381	Acsl3/Afdn/Ank3/Cln3/Commd1/Nsg1/Optn/Rack1	8
GO:1903146	regulation of autophagy of mitochondrion	6/545	34/23328	0.000121928	0.00690072	Dnm1l/Fbxo7/Htt/Mfn2/Optn/Pink1	6
GO:0001505	regulation of neurotransmitter levels	17/545	257/23328	0.00012537	0.00697919	Abat/Arl6ip5/Cacna1a/Cln3/Comt/Cplx1/Dnm1l/Erc1/Gsk3b/Kcnc3/Napb/Nrxn3/Rims3/Snap47/Snap91/Snapin/Syt4	17
GO:0090150	establishment of protein localization to membrane	16/545	233/23328	0.00012791	0.00700573	Acsl3/Afdn/Agk/Ank3/Cln3/Commd1/Cplx1/Hpca/Nsg1/Optn/Rab10/Rack1/Reep2/Snap47/Tcaf1/Zdhhc1	16
GO:0030041	actin filament polymerization	14/545	187/23328	0.000135674	0.00731305	Arpc3/Cfl1/Fmn1/Gas7/Gba2/Gsn/Msrb2/Rdx/Rhoa/Tmod2/Tmod3/Tmsb4x/Twf1/Wasl	14
GO:0043624	cellular protein complex disassembly	12/545	144/23328	0.000148561	0.00788254	Apc2/Cfl1/Gsn/Hspa8/Napb/Nrg1/Rdx/Taok1/Tmod2/Tmod3/Twf1/Vps4b	12
GO:0045055	regulated exocytosis	17/545	261/23328	0.000150938	0.00788543	Cacna1a/Cplx1/D6Wsu163e/Dnm1l/Erc1/Gnai2/Gsk3b/Napb/Nrxn3/Rab10/Rims3/Snap47/Snapin/Snx4/Syt11/Syt4/Ywhaz	17
GO:0006521	regulation of cellular amino acid metabolic process	4/545	13/23328	0.000178122	0.00916425	Atp2b4/Cacna1a/Cln3/Comt	4
GO:0031646	positive regulation of nervous system process	9/545	86/23328	0.000180833	0.00916425	Abat/Afdn/App/Dag1/Grk2/Gsk3b/Nlgn3/Nrg1/Trpa1	9
GO:0006914	autophagy	23/545	425/23328	0.000186999	0.00916425	Cisd2/Cln3/Dnm1l/Fbxo7/Foxo3/Gsk3b/Hspa8/Htt/Lgals8/Map1lc3b/Mfn2/Nampt/Optn/Pafah1b2/Pink1/Prkaa1/Ralb/Snapin/Syt11/Tmem59/Usp33/Vps4b/Wdr45	23
GO:0061919	process utilizing autophagic mechanism	23/545	425/23328	0.000186999	0.00916425	Cisd2/Cln3/Dnm1l/Fbxo7/Foxo3/Gsk3b/Hspa8/Htt/Lgals8/Map1lc3b/Mfn2/Nampt/Optn/Pafah1b2/Pink1/Prkaa1/Ralb/Snapin/Syt11/Tmem59/Usp33/Vps4b/Wdr45	23
GO:1903305	regulation of regulated secretory pathway	14/545	193/23328	0.00018891	0.00916425	Cacna1a/Cplx1/D6Wsu163e/Dnm1l/Erc1/Gnai2/Gsk3b/Napb/Nrxn3/Rims3/Snapin/Snx4/Syt11/Syt4	14
GO:0051258	protein polymerization	18/545	293/23328	0.000202027	0.00966253	Arl2/Arpc3/Cfl1/Dnm1l/Fmn1/Gas7/Gba2/Gsn/Mapre1/Msrb2/Rdx/Rhoa/Tmod2/Tmod3/Tmsb4x/Tppp3/Twf1/Wasl	18
GO:0043523	regulation of neuron apoptotic process	17/545	270/23328	0.000225701	0.0105815	Adam8/App/Btg2/Cacna1a/Cln3/Dnajc5/Foxo3/Gsk3b/Htt/Isl1/Mt1/Optn/Pink1/Rhoa/Set/Sod2/Ube2v2	17
GO:0033238	regulation of cellular amine metabolic process	6/545	38/23328	0.000231256	0.0105815	Abat/Atp2b4/Cacna1a/Cln3/Comt/Vhl	6
GO:0051588	regulation of neurotransmitter transport	12/545	151/23328	0.000231855	0.0105815	Arl6ip5/Cacna1a/Cplx1/Dnm1l/Erc1/Gsk3b/Kcnc3/Napb/Nrxn3/Rims3/Snapin/Syt4	12
GO:0060047	heart contraction	15/545	221/23328	0.000233704	0.0105815	Ank2/Atp2b4/Cacna2d1/Calca/Camk2d/Dnm1l/Fkbp1b/Gnao1/Gpx1/Grk2/Hopx/Mef2a/Scn2b/Smad5/Sri	15
GO:0034765	regulation of ion transmembrane transport	25/545	489/23328	0.000239055	0.0105922	Ank2/Ank3/App/Arl6ip5/Atp2b4/Cacna1a/Cacna2d1/Camk2d/Cfl1/Commd1/Fkbp1b/Fxyd2/Hpca/Htt/Kcnc3/Kcnj3/Mink1/Nlgn3/Pink1/Scn2b/Slc43a2/Sri/Stac/Tcaf1/Ywhaq	25
GO:1905477	positive regulation of protein localization to membrane	10/545	109/23328	0.00024018	0.0105922	Acsl3/Ank3/Atp2b4/Cln3/Commd1/Hpca/Mesd/Rack1/Stac/Tcaf1	10
GO:0006936	muscle contraction	18/545	298/23328	0.000248434	0.0108158	Abat/Ank2/Atp2b4/Cacna2d1/Calca/Camk2d/Fkbp1b/Grk2/Hsbp1/Myl6/Rhoa/Scn2b/Smad5/Sri/Stac/Tmod2/Tmod3/Trpa1	18
GO:0010256	endomembrane system organization	22/545	410/23328	0.000288232	0.0123895	Ank2/Ank3/Atl2/Atl3/Ccdc47/Cln3/Epb41l3/Gsn/Htt/Jagn1/Myh10/Optn/Rab10/Reep2/Reep3/Syt11/Syt4/Tango2/Tmed3/Vps4b/Wasl/Ywhaz	22
GO:0032271	regulation of protein polymerization	15/545	227/23328	0.000311595	0.0126712	Arl2/Arpc3/Cfl1/Fmn1/Gba2/Gsn/Mapre1/Rdx/Rhoa/Tmod2/Tmod3/Tmsb4x/Tppp3/Twf1/Wasl	15
GO:0071241	cellular response to inorganic substance	15/545	227/23328	0.000311595	0.0126712	Ank3/B2m/Fosb/Gsn/Hnrnpd/Hpca/Jund/Mef2a/Mt1/Mt2/Mtr/Prkaa1/Syt11/Syt4/Trpa1	15
GO:0071248	cellular response to metal ion	12/545	156/23328	0.000313231	0.0126712	Ank3/B2m/Fosb/Gsn/Hpca/Jund/Mef2a/Mt1/Mt2/Prkaa1/Syt11/Syt4	12
GO:0046928	regulation of neurotransmitter secretion	11/545	134/23328	0.00031643	0.0126712	Cacna1a/Cplx1/Dnm1l/Erc1/Gsk3b/Kcnc3/Napb/Nrxn3/Rims3/Snapin/Syt4	11
GO:0010498	proteasomal protein catabolic process	24/545	470/23328	0.000321964	0.0126712	Ccdc47/Commd1/Dcaf11/Dnajc10/Fbxo6/Gpx1/Gsk3b/Kctd13/Kctd2/Klhl15/Os9/Psma5/Psmb4/Psmb7/Psmd4/Psme3/Rack1/Sel1l/Siah2/Stt3b/Ube2v2/Ubxn4/Vhl/Znrf1	24
GO:0072655	establishment of protein localization to mitochondrion	9/545	93/23328	0.000327538	0.0126712	Agk/Dnaja1/Fbxo7/Grpel2/Mfn2/Pink1/Prkaa1/Tomm20/Ywhaz	9
GO:0006626	protein targeting to mitochondrion	8/545	74/23328	0.000328367	0.0126712	Agk/Fbxo7/Grpel2/Mfn2/Pink1/Prkaa1/Tomm20/Ywhaz	8
GO:0007029	endoplasmic reticulum organization	8/545	74/23328	0.000328367	0.0126712	Atl2/Atl3/Ccdc47/Htt/Jagn1/Rab10/Reep2/Reep3	8
GO:0099518	vesicle cytoskeletal trafficking	8/545	74/23328	0.000328367	0.0126712	Cln3/Htt/Kif1b/Myo1e/Snapin/Sybu/Syt4/Wasl	8
GO:0045666	positive regulation of neuron differentiation	24/545	472/23328	0.00034234	0.0127775	Afdn/Ahi1/App/Cdkl3/Cfl1/Creb3l2/Dnm1l/Eef1a1/Fkbp1b/Gsk3b/Kidins220/Ndrg4/Nlgn3/Nrg1/Pias2/Rhoa/Robo2/Snap91/Syt4/Tcf4/Tubb2b/Twf1/Ube2v2/Zc4h2	24
GO:1903076	regulation of protein localization to plasma membrane	10/545	114/23328	0.000345688	0.0127775	Acsl3/Actb/Atp2b4/Camk2d/Cln3/Commd1/Csnk2a1/Rack1/Stac/Tmem59	10
GO:0006749	glutathione metabolic process	7/545	57/23328	0.000351593	0.0127775	Gpx1/Gss/Gstp1/Gstz1/Hagh/Mmachc/Sod2	7
GO:0070997	neuron death	22/545	416/23328	0.000351686	0.0127775	Adam8/App/Btg2/Cacna1a/Cln3/Dnajc5/Fbxo7/Foxo3/Gapdh/Gpx1/Gsk3b/Htt/Isl1/Mt1/Optn/Pink1/Ppp1r13b/Rack1/Rhoa/Set/Sod2/Ube2v2	22
GO:1903313	positive regulation of mRNA metabolic process	9/545	94/23328	0.000354856	0.0127775	Btg2/Hnrnpd/Hspa8/Mettl16/Polr2g/Rbm3/Rida/Tnrc6a/Tra2a	9
GO:0051693	actin filament capping	6/545	41/23328	0.000355001	0.0127775	Cfl1/Gsn/Rdx/Tmod2/Tmod3/Twf1	6
GO:1904062	regulation of cation transmembrane transport	20/545	361/23328	0.00035746	0.0127775	Ank2/Ank3/App/Atp2b4/Cacna1a/Cacna2d1/Camk2d/Cfl1/Commd1/Fkbp1b/Fxyd2/Hpca/Htt/Mink1/Nlgn3/Pink1/Scn2b/Slc43a2/Sri/Stac	20
GO:0043524	negative regulation of neuron apoptotic process	13/545	182/23328	0.000368038	0.0130185	Adam8/Btg2/Cacna1a/Cln3/Dnajc5/Isl1/Mt1/Optn/Pink1/Rhoa/Set/Sod2/Ube2v2	13
GO:0048024	regulation of mRNA splicing, via spliceosome	10/545	116/23328	0.000397528	0.0139167	Celf2/Ddx17/Ddx5/Hspa8/Rbfox1/Rbfox3/Rbm3/Srsf3/Tia1/Tra2a	10
GO:0042391	regulation of membrane potential	23/545	450/23328	0.000420518	0.0144695	Abat/Afdn/Ank2/Ank3/App/Arl6ip5/B2m/Cacna1a/Cacna2d1/Camk2d/Cln3/Fkbp1b/Grk2/Gsk3b/Nlgn3/Pink1/Prelid1/Rack1/Rgs7bp/Rims3/Scn2b/Sod2/Trpa1	23
GO:0031503	protein-containing complex localization	16/545	259/23328	0.00042184	0.0144695	Cplx1/Dag1/Gsk3b/Hpca/Ift74/Lgi1/Nsg1/Nup160/Nup88/Pabpn1/Ralb/Sem1/Snap47/Snapin/Srsf3/Wasl	16
GO:0031644	regulation of nervous system process	13/545	185/23328	0.000430473	0.0145021	Abat/Afdn/App/Calca/Comt/Dag1/Fabp5/Grk2/Gsk3b/Nlgn3/Nrg1/Trpa1/Zfhx2	13
GO:0010822	positive regulation of mitochondrion organization	8/545	77/23328	0.000431333	0.0145021	Dnm1l/Fbxo7/Gsk3b/Htt/Mfn2/Optn/Pink1/Prkaa1	8
GO:0001678	cellular glucose homeostasis	12/545	163/23328	0.000466911	0.0155272	Fkbp1b/Gpx1/Grk2/Jagn1/Nucks1/Prkaa1/Rack1/Selenot/Smarca4/Sri/Sybu/Trpa1	12
GO:0036473	cell death in response to oxidative stress	9/545	98/23328	0.000483617	0.0155272	App/Arl6ip5/Fbxo7/Foxo3/Gpx1/Pink1/Rack1/Sod2/Zfp622	9
GO:0140029	exocytic process	9/545	98/23328	0.000483617	0.0155272	Cplx1/Erc1/Napb/Rab10/Ralb/Snap47/Snapin/Snx4/Ywhaz	9
GO:1903008	organelle disassembly	9/545	98/23328	0.000483617	0.0155272	Cisd2/Dnm1l/Fbxo7/Htt/Map1lc3b/Mfn2/Optn/Pink1/Wdr45	9
GO:0072594	establishment of protein localization to organelle	22/545	426/23328	0.000484837	0.0155272	Adar/Agk/Arxes2/Cfl1/Cse1l/Ddx5/Dnaja1/Fbxo7/Grpel2/Hpca/Hspa8/Kpna3/Med1/Mfn2/Nup88/Pex2/Pink1/Prkaa1/Rab10/Tomm20/Tspan17/Ywhaz	22
GO:0016079	synaptic vesicle exocytosis	11/545	141/23328	0.000489257	0.0155272	Cacna1a/Cplx1/Dnm1l/Erc1/Gsk3b/Napb/Nrxn3/Rims3/Snap47/Snapin/Syt4	11
GO:0031669	cellular response to nutrient levels	13/545	188/23328	0.000501675	0.0157739	Comt/Foxo3/Kptn/Map1lc3b/Med1/Pdia3/Prkaa1/Prkag1/Ralb/Tnrc6a/Usf1/Usp33/Wdr45	13
GO:0051651	maintenance of location in cell	14/545	213/23328	0.000515596	0.0159942	Ank2/Ank3/Arl2/Camk2d/Fkbp1b/Grk2/Gsn/Htt/Os9/Pink1/Sri/Tmsb4x/Tnrc6a/Twf1	14
GO:0010976	positive regulation of neuron projection development	20/545	372/23328	0.000523055	0.0159942	Afdn/Ahi1/Cdkl3/Cfl1/Creb3l2/Dnm1l/Eef1a1/Fkbp1b/Gsk3b/Kidins220/Ndrg4/Nlgn3/Nrg1/Pias2/Robo2/Snap91/Syt4/Tubb2b/Twf1/Ube2v2	20
GO:0007269	neurotransmitter secretion	13/545	189/23328	0.000527521	0.0159942	Cacna1a/Cplx1/Dnm1l/Erc1/Gsk3b/Kcnc3/Napb/Nrxn3/Rims3/Snap47/Snap91/Snapin/Syt4	13
GO:0099643	signal release from synapse	13/545	189/23328	0.000527521	0.0159942	Cacna1a/Cplx1/Dnm1l/Erc1/Gsk3b/Kcnc3/Napb/Nrxn3/Rims3/Snap47/Snap91/Snapin/Syt4	13
GO:0006893	Golgi to plasma membrane transport	7/545	61/23328	0.000535459	0.0160912	Acsl3/Ank3/Cln3/Commd1/Optn/Rab10/Rack1	7
GO:0042542	response to hydrogen peroxide	10/545	121/23328	0.000556019	0.0162492	Aptx/Cfl1/Fbxo7/Foxo3/Gpx1/Pink1/Prkaa1/Rack1/Sod2/Trpa1	10
GO:1901880	negative regulation of protein depolymerization	8/545	80/23328	0.000559089	0.0162492	Apc2/Cfl1/Gsn/Rdx/Taok1/Tmod2/Tmod3/Twf1	8
GO:2001259	positive regulation of cation channel activity	8/545	80/23328	0.000559089	0.0162492	Ank2/Ank3/Cacna2d1/Cfl1/Htt/Nlgn3/Pink1/Stac	8
GO:0006898	receptor-mediated endocytosis	15/545	240/23328	0.000559857	0.0162492	Ahi1/App/Arhgap27/Atp5b/B2m/Cln3/Cntn2/Fcho2/Grk2/Hpca/Napb/Nlgn3/Snap91/Syt11/Wasl	15
GO:0008154	actin polymerization or depolymerization	14/545	215/23328	0.000565721	0.0162803	Arpc3/Cfl1/Fmn1/Gas7/Gba2/Gsn/Msrb2/Rdx/Rhoa/Tmod2/Tmod3/Tmsb4x/Twf1/Wasl	14
GO:0010508	positive regulation of autophagy	11/545	144/23328	0.000584404	0.0165376	Fbxo7/Foxo3/Gsk3b/Htt/Mfn2/Optn/Pafah1b2/Pink1/Prkaa1/Ralb/Tmem59	11
GO:0071333	cellular response to glucose stimulus	11/545	144/23328	0.000584404	0.0165376	Fkbp1b/Gpx1/Grk2/Jagn1/Prkaa1/Rack1/Selenot/Smarca4/Sri/Sybu/Trpa1	11
GO:0043161	proteasome-mediated ubiquitin-dependent protein catabolic process	21/545	405/23328	0.000613448	0.0172037	Ccdc47/Commd1/Dcaf11/Dnajc10/Fbxo6/Gsk3b/Kctd13/Kctd2/Klhl15/Os9/Psma5/Psmb4/Psmb7/Psmd4/Rack1/Sel1l/Siah2/Stt3b/Ube2v2/Ubxn4/Znrf1	21
GO:1901214	regulation of neuron death	20/545	377/23328	0.000618076	0.0172037	Adam8/App/Btg2/Cacna1a/Cln3/Dnajc5/Fbxo7/Foxo3/Gsk3b/Htt/Isl1/Mt1/Optn/Pink1/Ppp1r13b/Rack1/Rhoa/Set/Sod2/Ube2v2	20
GO:0051261	protein depolymerization	10/545	123/23328	0.000632569	0.017464	Apc2/Cfl1/Gsn/Hspa8/Rdx/Taok1/Tmod2/Tmod3/Twf1/Vps4b	10
GO:0071331	cellular response to hexose stimulus	11/545	146/23328	0.000656037	0.0179322	Fkbp1b/Gpx1/Grk2/Jagn1/Prkaa1/Rack1/Selenot/Smarca4/Sri/Sybu/Trpa1	11
GO:1901019	regulation of calcium ion transmembrane transporter activity	8/545	82/23328	0.000660088	0.0179322	Ank2/Cacna1a/Cacna2d1/Fkbp1b/Hpca/Htt/Sri/Stac	8
GO:0030835	negative regulation of actin filament depolymerization	6/545	46/23328	0.000670168	0.0180615	Cfl1/Gsn/Rdx/Tmod2/Tmod3/Twf1	6
GO:0071326	cellular response to monosaccharide stimulus	11/545	147/23328	0.000694505	0.0183225	Fkbp1b/Gpx1/Grk2/Jagn1/Prkaa1/Rack1/Selenot/Smarca4/Sri/Sybu/Trpa1	11
GO:1905244	regulation of modification of synaptic structure	4/545	18/23328	0.000694716	0.0183225	Cln3/Gsk3b/Myh10/Rhoa	4
GO:2000300	regulation of synaptic vesicle exocytosis	9/545	103/23328	0.000696142	0.0183225	Cplx1/Dnm1l/Erc1/Gsk3b/Napb/Nrxn3/Rims3/Snapin/Syt4	9
GO:0032272	negative regulation of protein polymerization	8/545	83/23328	0.000715832	0.0183225	Cfl1/Gsn/Mapre1/Rdx/Tmod2/Tmod3/Tmsb4x/Twf1	8
GO:0044106	cellular amine metabolic process	8/545	83/23328	0.000715832	0.0183225	Abat/Atp2b4/Cacna1a/Cln3/Comt/Naaa/Oaz2/Vhl	8
GO:0030833	regulation of actin filament polymerization	12/545	171/23328	0.000715939	0.0183225	Arpc3/Cfl1/Fmn1/Gba2/Gsn/Rdx/Rhoa/Tmod2/Tmod3/Tmsb4x/Twf1/Wasl	12
GO:1902414	protein localization to cell junction	10/545	125/23328	0.00071762	0.0183225	Actb/Afdn/Cplx1/Dag1/Gsk3b/Lamtor3/Lgi1/Nlgn3/Nsg1/Snap47	10
GO:1901653	cellular response to peptide	17/545	299/23328	0.000725191	0.0183776	App/Cacna1a/Cacna2d1/Cfl1/Foxo3/Gnai2/Grb14/Grk2/Gsk3b/Nr4a1/Nucks1/Prkaa1/Rab10/Rps6kb1/Srsf3/Uchl3/Usf1	17
GO:0022618	ribonucleoprotein complex assembly	12/545	172/23328	0.000753712	0.018926	Adar/Ago3/Atr/Celf2/Ddx28/Gemin7/mt-Rnr1/mt-Rnr2/Prpf18/Rpl5/Snrpe/Zrsr2	12
GO:0009306	protein secretion	23/545	470/23328	0.000762081	0.018926	Abat/Ahi1/Cplx1/Cyp51/Dnm1l/Fkbp1b/Gapdh/Htt/Isl1/Jagn1/Myh10/Optn/Psmd9/Rab10/Sel1l/Selenot/Sri/Sybu/Syt11/Syt4/Tango2/Trpa1/Tvp23a	23
GO:0030048	actin filament-based movement	10/545	126/23328	0.000763553	0.018926	Ank2/Cacna2d1/Camk2d/Myh10/Myl6/Myo1e/Scn2b/Sri/Wasl/Wipf1	10
GO:0035592	establishment of protein localization to extracellular region	23/545	471/23328	0.00078416	0.019296	Abat/Ahi1/Cplx1/Cyp51/Dnm1l/Fkbp1b/Gapdh/Htt/Isl1/Jagn1/Myh10/Optn/Psmd9/Rab10/Sel1l/Selenot/Sri/Sybu/Syt11/Syt4/Tango2/Trpa1/Tvp23a	23
GO:0006611	protein export from nucleus	10/545	127/23328	0.000811878	0.0198343	Adar/Cse1l/Gsk3b/Ifi27/Nup160/Nup88/Pabpn1/Sem1/Srsf3/Wipf1	10
GO:0034660	ncRNA metabolic process	22/545	444/23328	0.000837409	0.0203119	Adar/Ago3/Bms1/Ddx17/Emg1/Exosc8/Gatb/Gatc/Ints7/Ints8/Lage3/Mettl16/Qars/Qrsl1/Riok1/Rpl35/Rpl5/Sars/Trub1/Tyw5/Utp18/Wdr4	22
GO:0006520	cellular amino acid metabolic process	15/545	250/23328	0.000851154	0.0204989	Abat/Atp2b4/Cacna1a/Cln3/Comt/Gatb/Gatc/Gstz1/Htt/Mpst/Mtr/Qars/Qrsl1/Sars/Sephs2	15
GO:0051592	response to calcium ion	10/545	128/23328	0.00086269	0.020513	App/Fosb/Hnrnpd/Hpca/Htt/Jund/Mef2a/Prkaa1/Syt11/Syt4	10
GO:0050774	negative regulation of dendrite morphogenesis	4/545	19/23328	0.000863821	0.020513	Gsk3b/Nlgn3/Tlx2/Ube3a	4
GO:0007612	learning	12/545	175/23328	0.000877169	0.0206853	App/Atp8a1/Btg2/Cic/Cln3/Cntn2/Cntnap2/Comt/Htt/Ndrg4/Nlgn3/Syt11	12
GO:0099173	postsynapse organization	13/545	200/23328	0.000894482	0.0209481	Actb/Afdn/App/Cfl1/Dgkz/Dnm1l/Hspa8/Mesd/Myh10/Nlgn3/Ube3a/Vhl/Wasl	13
GO:0010506	regulation of autophagy	16/545	278/23328	0.000903992	0.0210008	Cisd2/Cln3/Dnm1l/Fbxo7/Foxo3/Gsk3b/Htt/Mfn2/Nampt/Optn/Pafah1b2/Pink1/Prkaa1/Ralb/Tmem59/Usp33	16
GO:0006887	exocytosis	20/545	389/23328	0.000909103	0.0210008	Cacna1a/Cplx1/D6Wsu163e/Dnm1l/Erc1/Gnai2/Gsk3b/Myh10/Napb/Nrxn3/Rab10/Ralb/Rims3/Snap47/Snapin/Snx4/Syt11/Syt4/Vps4b/Ywhaz	20
GO:0030518	intracellular steroid hormone receptor signaling pathway	9/545	107/23328	0.00091632	0.0210245	Ddx17/Ddx5/Dnaja1/Isl1/Med1/Pias2/Rhoa/Smarca4/Ube3a	9
GO:0051098	regulation of binding	20/545	390/23328	0.000937954	0.021055	Actb/App/Atr/B2m/Epb41/Gsk3b/Hdac8/Hopx/Isl1/Lamtor5/Map1lc3b/Mapre1/Nucks1/Rack1/Ralb/Rsf1/Smarca4/Snapin/Sri/Usp33	20
GO:0006790	sulfur compound metabolic process	16/545	279/23328	0.000938861	0.021055	Acsl3/Cacna1a/Comt/Gpx1/Gss/Gstp1/Gstz1/Hagh/Mettl16/Mmachc/Mpc1/Mpst/Mtr/Pmvk/Sod2/Spock2	16
GO:0006695	cholesterol biosynthetic process	6/545	49/23328	0.000943192	0.021055	Cyp51/Dhcr7/Hsd17b7/Pex2/Pmvk/Prkaa1	6
GO:1902653	secondary alcohol biosynthetic process	6/545	49/23328	0.000943192	0.021055	Cyp51/Dhcr7/Hsd17b7/Pex2/Pmvk/Prkaa1	6
GO:0031346	positive regulation of cell projection organization	23/545	478/23328	0.000954848	0.021055	Afdn/Ahi1/Cdkl3/Cep120/Cfl1/Creb3l2/Dnm1l/Eef1a1/Fkbp1b/Gsk3b/Htt/Kidins220/Ndrg4/Nlgn3/Nrg1/Pias2/Robo2/Snap91/Syt4/Tubb2b/Twf1/Ube2v2/Wasl	23
GO:0071692	protein localization to extracellular region	23/545	478/23328	0.000954848	0.021055	Abat/Ahi1/Cplx1/Cyp51/Dnm1l/Fkbp1b/Gapdh/Htt/Isl1/Jagn1/Myh10/Optn/Psmd9/Rab10/Sel1l/Selenot/Sri/Sybu/Syt11/Syt4/Tango2/Trpa1/Tvp23a	23
GO:0000302	response to reactive oxygen species	13/545	202/23328	0.000980101	0.0214724	Aptx/Cfl1/Fbxo7/Foxo3/Gpx1/Gstp1/Hnrnpd/Mtr/Pink1/Prkaa1/Rack1/Sod2/Trpa1	13
GO:0030837	negative regulation of actin filament polymerization	7/545	68/23328	0.00103434	0.0225153	Cfl1/Gsn/Rdx/Tmod2/Tmod3/Tmsb4x/Twf1	7
GO:0071826	ribonucleoprotein complex subunit organization	12/545	179/23328	0.0010676	0.0230914	Adar/Ago3/Atr/Celf2/Ddx28/Gemin7/mt-Rnr1/mt-Rnr2/Prpf18/Rpl5/Snrpe/Zrsr2	12
GO:0071322	cellular response to carbohydrate stimulus	11/545	155/23328	0.00107509	0.0231062	Fkbp1b/Gpx1/Grk2/Jagn1/Prkaa1/Rack1/Selenot/Smarca4/Sri/Sybu/Trpa1	11
GO:0099563	modification of synaptic structure	5/545	34/23328	0.00108581	0.0231898	Cfl1/Cln3/Gsk3b/Myh10/Rhoa	5
GO:0042176	regulation of protein catabolic process	20/545	395/23328	0.00109431	0.0232253	Adam8/Amer1/Apc2/App/Commd1/Csnk2a1/Cyp51/Gpx1/Gsk3b/Mycbp2/Nrg1/Oaz2/Os9/Psme3/Rack1/Rdx/Rpl5/Ube2v2/Ube3a/Vhl	20
GO:1904377	positive regulation of protein localization to cell periphery	7/545	69/23328	0.00112835	0.0237989	Acsl3/Atp2b4/Cln3/Commd1/Epb41/Rack1/Stac	7
GO:0060538	skeletal muscle organ development	13/545	206/23328	0.00117201	0.0245673	Btg2/Dag1/Ddx17/Ddx5/Gpx1/Meg3/Myl6/Nr2f2/Nr4a1/Prkaa1/Rbfox1/Rhoa/Rps6kb1	13
GO:0043242	negative regulation of protein-containing complex disassembly	8/545	90/23328	0.00122082	0.025292	Apc2/Cfl1/Gsn/Rdx/Taok1/Tmod2/Tmod3/Twf1	8
GO:0048488	synaptic vesicle endocytosis	7/545	70/23328	0.00122893	0.025292	Actb/Dnm1l/Fcho2/Napb/Nlgn3/Snap91/Syt11	7
GO:0140238	presynaptic endocytosis	7/545	70/23328	0.00122893	0.025292	Actb/Dnm1l/Fcho2/Napb/Nlgn3/Snap91/Syt11	7
GO:0043484	regulation of RNA splicing	11/545	158/23328	0.00125617	0.0256969	Celf2/Ddx17/Ddx5/Hspa8/Rbfox1/Rbfox3/Rbm3/Rps26/Srsf3/Tia1/Tra2a	11
GO:0061014	positive regulation of mRNA catabolic process	6/545	52/23328	0.00129461	0.0263247	Btg2/Hnrnpd/Mettl16/Polr2g/Rida/Tnrc6a	6
GO:0007270	neuron-neuron synaptic transmission	3/545	10/23328	0.00134629	0.0267352	Cacna1a/Kif1b/Tmod2	3
GO:0098779	positive regulation of mitophagy in response to mitochondrial depolarization	3/545	10/23328	0.00134629	0.0267352	Mfn2/Optn/Pink1	3
GO:1900038	negative regulation of cellular response to hypoxia	3/545	10/23328	0.00134629	0.0267352	Commd1/Pink1/Vhl	3
GO:2000807	regulation of synaptic vesicle clustering	3/545	10/23328	0.00134629	0.0267352	Nlgn3/Pcdh17/Snap91	3
GO:0043401	steroid hormone mediated signaling pathway	9/545	114/23328	0.00143563	0.0283435	Ddx17/Ddx5/Dnaja1/Isl1/Med1/Pias2/Rhoa/Smarca4/Ube3a	9
GO:0009308	amine metabolic process	8/545	93/23328	0.00150952	0.0296302	Abat/Atp2b4/Cacna1a/Cln3/Comt/Naaa/Oaz2/Vhl	8
GO:0030218	erythrocyte differentiation	10/545	138/23328	0.00152982	0.029856	Adar/Ank1/B2m/Foxo3/Klf2/Med1/Slc25a38/Smad5/Smarca4/Tmod3	10
GO:1902904	negative regulation of supramolecular fiber organization	11/545	163/23328	0.00161326	0.0311528	Apc2/Cfl1/Gsn/Hspa8/Mapre1/Rdx/Taok1/Tmod2/Tmod3/Tmsb4x/Twf1	11
GO:1901879	regulation of protein depolymerization	8/545	94/23328	0.00161694	0.0311528	Apc2/Cfl1/Gsn/Rdx/Taok1/Tmod2/Tmod3/Twf1	8
GO:0008064	regulation of actin polymerization or depolymerization	12/545	188/23328	0.00162379	0.0311528	Arpc3/Cfl1/Fmn1/Gba2/Gsn/Rdx/Rhoa/Tmod2/Tmod3/Tmsb4x/Twf1/Wasl	12
GO:0006979	response to oxidative stress	20/545	409/23328	0.001656	0.0315922	App/Aptx/Arl6ip5/Cfl1/Ercc3/Fbxo7/Foxo3/Gpx1/Grk2/Gstp1/Hnrnpd/Msrb2/Mtr/Pink1/Prkaa1/Rack1/Selenok/Sod2/Trpa1/Zfp622	20
GO:0032414	positive regulation of ion transmembrane transporter activity	9/545	117/23328	0.00172055	0.0322539	Ank2/Ank3/Cacna2d1/Cfl1/Htt/Nlgn3/Pink1/Stac/Tcaf1	9
GO:0048814	regulation of dendrite morphogenesis	9/545	117/23328	0.00172055	0.0322539	Afdn/Cdkl3/Cfl1/Dnm1l/Gsk3b/Nlgn3/Pias2/Tlx2/Ube3a	9
GO:0042254	ribosome biogenesis	16/545	296/23328	0.00173097	0.0322539	Bms1/Ddx17/Ddx28/Emg1/Exosc8/Mettl16/Mrpl22/mt-Rnr1/mt-Rnr2/Nup88/Riok1/Rpl35/Rpl5/Urb2/Utp18/Zfp622	16
GO:0016126	sterol biosynthetic process	6/545	55/23328	0.00173817	0.0322539	Cyp51/Dhcr7/Hsd17b7/Pex2/Pmvk/Prkaa1	6
GO:0030834	regulation of actin filament depolymerization	6/545	55/23328	0.00173817	0.0322539	Cfl1/Gsn/Rdx/Tmod2/Tmod3/Twf1	6
GO:0006575	cellular modified amino acid metabolic process	11/545	165/23328	0.00177754	0.0325129	Cpt1c/Gpx1/Gss/Gstp1/Gstz1/Hagh/Med1/Mmachc/Mthfd2/Mtr/Sod2	11
GO:0051953	negative regulation of amine transport	5/545	38/23328	0.00181427	0.0325129	Abat/Arl6ip5/Slc43a2/Syt11/Syt4	5
GO:2000463	positive regulation of excitatory postsynaptic potential	5/545	38/23328	0.00181427	0.0325129	Afdn/App/Grk2/Gsk3b/Nlgn3	5
GO:0042996	regulation of Golgi to plasma membrane protein transport	3/545	11/23328	0.00181915	0.0325129	Acsl3/Cln3/Rack1	3
GO:1901526	positive regulation of mitophagy	3/545	11/23328	0.00181915	0.0325129	Mfn2/Optn/Pink1	3
GO:1905288	vascular associated smooth muscle cell apoptotic process	3/545	11/23328	0.00181915	0.0325129	Gapdh/Mfn2/Sod2	3
GO:1905459	regulation of vascular associated smooth muscle cell apoptotic process	3/545	11/23328	0.00181915	0.0325129	Gapdh/Mfn2/Sod2	3
GO:0030832	regulation of actin filament length	12/545	191/23328	0.00185516	0.0328552	Arpc3/Cfl1/Fmn1/Gba2/Gsn/Rdx/Rhoa/Tmod2/Tmod3/Tmsb4x/Twf1/Wasl	12
GO:0006402	mRNA catabolic process	13/545	217/23328	0.00186733	0.0328552	Ago3/Btg2/Dcp2/Ddx5/Exosc8/Hnrnpd/Lsm7/Mettl16/Polr2g/Prpf18/Rida/Taf15/Tnrc6a	13
GO:0031668	cellular response to extracellular stimulus	13/545	217/23328	0.00186733	0.0328552	Comt/Foxo3/Kptn/Map1lc3b/Med1/Pdia3/Prkaa1/Prkag1/Ralb/Tnrc6a/Usf1/Usp33/Wdr45	13
GO:0010821	regulation of mitochondrion organization	10/545	142/23328	0.00189304	0.0331359	Dnm1l/Fbxo7/Gpx1/Gsk3b/Htt/Mfn2/Optn/Pink1/Prelid1/Prkaa1	10
GO:0099072	regulation of postsynaptic membrane neurotransmitter receptor levels	8/545	97/23328	0.00197585	0.0342382	Cplx1/Cpt1c/Dag1/Gsk3b/Hpca/Lgi1/Nsg1/Snap47	8
GO:0006836	neurotransmitter transport	14/545	245/23328	0.00197618	0.0342382	Arl6ip5/Cacna1a/Cplx1/Dnm1l/Erc1/Gsk3b/Kcnc3/Napb/Nrxn3/Rims3/Snap47/Snap91/Snapin/Syt4	14
GO:0042593	glucose homeostasis	15/545	273/23328	0.00203392	0.0350156	Cacna1a/Fabp5/Fkbp1b/Foxo3/Gpx1/Grk2/Jagn1/Nucks1/Prkaa1/Rack1/Selenot/Smarca4/Sri/Sybu/Trpa1	15
GO:1901385	regulation of voltage-gated calcium channel activity	5/545	39/23328	0.00204167	0.0350156	Cacna1a/Cacna2d1/Hpca/Sri/Stac	5
GO:0033500	carbohydrate homeostasis	15/545	274/23328	0.00210681	0.0356909	Cacna1a/Fabp5/Fkbp1b/Foxo3/Gpx1/Grk2/Jagn1/Nucks1/Prkaa1/Rack1/Selenot/Smarca4/Sri/Sybu/Trpa1	15
GO:0006892	post-Golgi vesicle-mediated transport	8/545	98/23328	0.00210849	0.0356909	Acsl3/Ank3/Cln3/Commd1/Optn/Rab10/Rack1/Vps52	8
GO:0030705	cytoskeleton-dependent intracellular transport	12/545	194/23328	0.00211293	0.0356909	App/Arl8a/Cln3/Hspa8/Htt/Ift74/Kif1b/Myo1e/Snapin/Sybu/Syt4/Wasl	12
GO:0030433	ubiquitin-dependent ERAD pathway	7/545	77/23328	0.00214411	0.0356909	Ccdc47/Dnajc10/Fbxo6/Os9/Sel1l/Stt3b/Ubxn4	7
GO:0071277	cellular response to calcium ion	7/545	77/23328	0.00214411	0.0356909	Fosb/Hpca/Jund/Mef2a/Prkaa1/Syt11/Syt4	7
GO:1903201	regulation of oxidative stress-induced cell death	7/545	77/23328	0.00214411	0.0356909	App/Fbxo7/Foxo3/Gpx1/Pink1/Rack1/Sod2	7
GO:0017148	negative regulation of translation	10/545	145/23328	0.00220874	0.0364374	Ago3/Bc1/Btg2/Gapdh/Hnrnpd/Mettl16/Rack1/Rida/Tia1/Tnrc6a	10
GO:1903522	regulation of blood circulation	14/545	248/23328	0.00221042	0.0364374	Ank2/App/Atp2b4/Cacna2d1/Calca/Fkbp1b/Gnao1/Grk2/Hopx/Mef2a/Rhoa/Scn2b/Sri/Trpa1	14
GO:0010639	negative regulation of organelle organization	20/545	420/23328	0.00225422	0.03698	Anapc15/Apc2/Cfl1/Dcp2/Dnm1l/Gpx1/Gsn/Map4/Mapre1/Mllt6/Pink1/Prelid1/Rdx/Syt4/Taok1/Tmod2/Tmod3/Tmsb4x/Twf1/Zfp207	20
GO:0043001	Golgi to plasma membrane protein transport	5/545	40/23328	0.00228918	0.037024	Acsl3/Ank3/Cln3/Optn/Rack1	5
GO:0031929	TOR signaling	9/545	122/23328	0.00229454	0.037024	Castor2/Gpr137c/Gsk3b/Kptn/Lamtor3/Lamtor5/Prkaa1/Rps6kb1/Slc38a9	9
GO:0006281	DNA repair	22/545	481/23328	0.00229622	0.037024	Aptx/Ascc3/Atr/Commd1/Ercc3/Fbxo6/Ino80/Ino80c/Kif22/Klhl15/Mcm4/Mcm6/Nucks1/Rbbp8/Rfc1/Rfc2/Rnf111/Sem1/Taok1/Tdp1/Ube2v2/Zswim7	22
GO:0007519	skeletal muscle tissue development	12/545	196/23328	0.00230051	0.037024	Btg2/Ddx17/Ddx5/Gpx1/Meg3/Myl6/Nr2f2/Nr4a1/Prkaa1/Rbfox1/Rhoa/Rps6kb1	12
GO:0051168	nuclear export	10/545	146/23328	0.0023229	0.037208	Adar/Cse1l/Gsk3b/Ifi27/Nup160/Nup88/Pabpn1/Sem1/Srsf3/Wipf1	10
GO:0051259	protein complex oligomerization	13/545	223/23328	0.00237166	0.0373014	App/Atl2/Atl3/B2m/Dnm1l/Kcnc3/Kctd13/Kctd2/Micu1/Shkbp1/Sod2/Trpa1/Zdhhc1	13
GO:0043270	positive regulation of ion transport	17/545	334/23328	0.00237837	0.0373014	Abat/Ank2/Ank3/Atp8a1/Cacna2d1/Cfl1/Htt/Mllt6/Nlgn3/Pink1/Prelid1/Snx4/Sri/Stac/Syt4/Tcaf1/Trpa1	17
GO:0042989	sequestering of actin monomers	3/545	12/23328	0.00238366	0.0373014	Gsn/Tmsb4x/Twf1	3
GO:0060213	positive regulation of nuclear-transcribed mRNA poly(A) tail shortening	3/545	12/23328	0.00238366	0.0373014	Btg2/Polr2g/Tnrc6a	3
GO:0099519	dense core granule cytoskeletal transport	3/545	12/23328	0.00238366	0.0373014	Kif1b/Sybu/Syt4	3
GO:0032006	regulation of TOR signaling	8/545	100/23328	0.00239473	0.0373027	Castor2/Gpr137c/Gsk3b/Kptn/Lamtor3/Lamtor5/Prkaa1/Slc38a9	8
GO:0031333	negative regulation of protein-containing complex assembly	10/545	147/23328	0.00244177	0.0378618	Cfl1/Gsk3b/Gsn/Isl1/Mapre1/Rdx/Tmod2/Tmod3/Tmsb4x/Twf1	10
GO:0030042	actin filament depolymerization	6/545	59/23328	0.00249813	0.0380636	Cfl1/Gsn/Rdx/Tmod2/Tmod3/Twf1	6
GO:1903539	protein localization to postsynaptic membrane	6/545	59/23328	0.00249813	0.0380636	Cplx1/Dag1/Gsk3b/Lgi1/Nsg1/Snap47	6
GO:0000423	mitophagy	4/545	25/23328	0.00252346	0.0380636	Map1lc3b/Mfn2/Optn/Pink1	4
GO:1901658	glycosyl compound catabolic process	4/545	25/23328	0.00252346	0.0380636	Enpp4/Gba2/Gusb/Nudt18	4
GO:0032092	positive regulation of protein binding	8/545	101/23328	0.00254881	0.0380636	App/B2m/Epb41/Gsk3b/Map1lc3b/Mapre1/Ralb/Usp33	8
GO:0071364	cellular response to epidermal growth factor stimulus	5/545	41/23328	0.00255782	0.0380636	Cfl1/Dusp3/Eef1a1/Grk2/Med1	5
GO:0032411	positive regulation of transporter activity	9/545	124/23328	0.00256284	0.0380636	Ank2/Ank3/Cacna2d1/Cfl1/Htt/Nlgn3/Pink1/Stac/Tcaf1	9
GO:0050680	negative regulation of epithelial cell proliferation	10/545	148/23328	0.00256546	0.0380636	Atp5a1/B2m/Ift74/Isl1/Med1/Nr2f2/Pex2/Rida/Sav1/Sparc	10
GO:0051260	protein homooligomerization	11/545	173/23328	0.00257673	0.0380636	App/Atl2/Atl3/B2m/Kcnc3/Kctd13/Kctd2/Micu1/Shkbp1/Sod2/Trpa1	11
GO:0006913	nucleocytoplasmic transport	16/545	308/23328	0.00257808	0.0380636	Adar/Cfl1/Cse1l/Ddx5/Gsk3b/Hspa8/Ifi27/Kpna3/Med1/Nup160/Nup88/Pabpn1/Prkag1/Sem1/Srsf3/Wipf1	16
GO:0051169	nuclear transport	16/545	308/23328	0.00257808	0.0380636	Adar/Cfl1/Cse1l/Ddx5/Gsk3b/Hspa8/Ifi27/Kpna3/Med1/Nup160/Nup88/Pabpn1/Prkag1/Sem1/Srsf3/Wipf1	16
GO:0071496	cellular response to external stimulus	15/545	280/23328	0.00259124	0.0380923	Comt/Dag1/Foxo3/Gsk3b/Kptn/Map1lc3b/Med1/Pdia3/Prkaa1/Prkag1/Ralb/Tnrc6a/Usf1/Usp33/Wdr45	15
GO:0046034	ATP metabolic process	14/545	253/23328	0.00265159	0.0383646	App/Atp5a1/Atp5b/Atp5o/Cox6a1/Dnm1l/Eno1b/Gapdh/Hspa8/Ndufv3/Pink1/Prkaa1/Rhoa/Uqcrc1	14
GO:0071375	cellular response to peptide hormone stimulus	14/545	253/23328	0.00265159	0.0383646	Cfl1/Foxo3/Gnai2/Grb14/Grk2/Gsk3b/Nr4a1/Nucks1/Prkaa1/Rab10/Rps6kb1/Srsf3/Uchl3/Usf1	14
GO:0016032	viral process	16/545	309/23328	0.002662	0.0383646	Adar/Cfl1/Dag1/Ddx5/Eif3b/Grk2/Gsn/Hspa8/Lamtor5/Morc2a/Nucks1/Rsf1/Smarca4/Trim56/Usf1/Vps4b	16
GO:0008088	axo-dendritic transport	7/545	80/23328	0.00266818	0.0383646	App/Arl8a/Hspa8/Htt/Kif1b/Snapin/Sybu	7
GO:0036465	synaptic vesicle recycling	7/545	80/23328	0.00266818	0.0383646	Actb/Dnm1l/Fcho2/Napb/Nlgn3/Snap91/Syt11	7
GO:0034101	erythrocyte homeostasis	10/545	149/23328	0.00269412	0.0383646	Adar/Ank1/B2m/Foxo3/Klf2/Med1/Slc25a38/Smad5/Smarca4/Tmod3	10
GO:0043271	negative regulation of ion transport	11/545	174/23328	0.00269432	0.0383646	Abat/Ank3/Arl6ip5/Camk2d/Commd1/Fkbp1b/Gnao1/Slc43a2/Sri/Syt11/Ywhaq	11
GO:0051099	positive regulation of binding	12/545	200/23328	0.00271651	0.0383646	App/B2m/Epb41/Gsk3b/Hdac8/Isl1/Lamtor5/Map1lc3b/Mapre1/Ralb/Smarca4/Usp33	12
GO:0010959	regulation of metal ion transport	20/545	427/23328	0.00272275	0.0383646	Ank2/Ank3/Atp2b4/B2m/Cacna1a/Cacna2d1/Camk2d/Commd1/Epb41/Fkbp1b/Fxyd2/Gnai2/Gnao1/Hpca/Htt/Mllt6/Rhoa/Scn2b/Sri/Stac	20
GO:0090407	organophosphate biosynthetic process	20/545	427/23328	0.00272275	0.0383646	Acsl3/Adcy2/App/Aprt/Atp5a1/Atp5b/Atp5o/Cdipt/Cln3/Dgkz/Dpm3/Dut/Fabp5/Hpca/Mocos/Mpc1/Nampt/Pank4/Pmvk/Sh3yl1	20
GO:0006401	RNA catabolic process	14/545	254/23328	0.00274798	0.0385601	Ago3/Btg2/Dcp2/Ddx5/Exosc8/Hnrnpd/Lsm7/Mettl16/Polr2g/Prpf18/Rida/Rnaseh2c/Taf15/Tnrc6a	14
GO:0032869	cellular response to insulin stimulus	12/545	201/23328	0.00282953	0.0393791	Foxo3/Gnai2/Grb14/Grk2/Gsk3b/Nucks1/Prkaa1/Rab10/Rps6kb1/Srsf3/Uchl3/Usf1	12
GO:0070507	regulation of microtubule cytoskeleton organization	12/545	201/23328	0.00282953	0.0393791	Apc2/Arl2/Cep120/Gba2/Gsk3b/Mapre1/Prkaa1/Rassf7/Rhoa/Ska3/Taok1/Vps4b	12
GO:0016197	endosomal transport	13/545	228/23328	0.00287283	0.0398185	Acap2/Bet1l/Commd1/Dnm1l/Erc1/Htt/Leprotl1/Ndrg4/Nsg1/Rab10/Snx4/Vps4b/Vps52	13
GO:1902903	regulation of supramolecular fiber organization	18/545	370/23328	0.0029206	0.0402524	Apc2/App/Arl2/Arpc3/Cfl1/Fmn1/Gba2/Gsn/Hspa8/Mapre1/Rdx/Rhoa/Taok1/Tmod2/Tmod3/Tmsb4x/Twf1/Wasl	18
GO:0099010	modification of postsynaptic structure	4/545	26/23328	0.00292784	0.0402524	Cfl1/Gsk3b/Myh10/Rhoa	4
GO:0061912	selective autophagy	6/545	61/23328	0.00296049	0.0405371	Htt/Lgals8/Map1lc3b/Mfn2/Optn/Pink1	6
GO:0045161	neuronal ion channel clustering	3/545	13/23328	0.00304532	0.0412002	Ank3/Cntn2/Cntnap2	3
GO:0099159	regulation of modification of postsynaptic structure	3/545	13/23328	0.00304532	0.0412002	Gsk3b/Myh10/Rhoa	3
GO:0106072	negative regulation of adenylate cyclase-activating G protein-coupled receptor signaling pathway	3/545	13/23328	0.00304532	0.0412002	Atp2b4/Gnai2/Grk2	3
GO:0034766	negative regulation of ion transmembrane transport	8/545	104/23328	0.00305797	0.0412073	Ank3/Arl6ip5/Camk2d/Commd1/Fkbp1b/Slc43a2/Sri/Ywhaq	8
GO:0043039	tRNA aminoacylation	5/545	43/23328	0.00316252	0.0422648	Gatb/Gatc/Qars/Qrsl1/Sars	5
GO:0043244	regulation of protein-containing complex disassembly	9/545	128/23328	0.00317379	0.0422648	Apc2/Cfl1/Cln3/Gsn/Rdx/Taok1/Tmod2/Tmod3/Twf1	9
GO:0045727	positive regulation of translation	9/545	128/23328	0.00317379	0.0422648	Hnrnpd/Larp4/Larp4b/Pink1/Polr2g/Rbm3/Rbms3/Rpl5/Rps6kb1	9
GO:0043393	regulation of protein binding	13/545	231/23328	0.00321291	0.0424711	Actb/App/Atr/B2m/Epb41/Gsk3b/Hopx/Map1lc3b/Mapre1/Rack1/Ralb/Snapin/Usp33	13
GO:1903078	positive regulation of protein localization to plasma membrane	6/545	62/23328	0.0032143	0.0424711	Acsl3/Atp2b4/Cln3/Commd1/Rack1/Stac	6
GO:0044403	symbiotic process	18/545	374/23328	0.00327055	0.0430468	Adar/Cfl1/Dag1/Ddx5/Eif3b/Gapdh/Gpx1/Grk2/Gsn/Hspa8/Lamtor5/Morc2a/Nucks1/Rsf1/Smarca4/Trim56/Usf1/Vps4b	18
GO:0051899	membrane depolarization	7/545	83/23328	0.0032854	0.0430754	Ank3/B2m/Cacna1a/Cacna2d1/Camk2d/Rack1/Scn2b	7
GO:0050849	negative regulation of calcium-mediated signaling	4/545	27/23328	0.00337436	0.0437352	Atp2b4/Fkbp1b/Gsk3b/Sri	4
GO:0070050	neuron cellular homeostasis	4/545	27/23328	0.00337436	0.0437352	Erc1/Mink1/Prkaa1/Taok1	4
GO:1905809	negative regulation of synapse organization	4/545	27/23328	0.00337436	0.0437352	Cfl1/Gsk3b/Nlgn3/Ube3a	4
GO:0050684	regulation of mRNA processing	10/545	154/23328	0.00341697	0.0440274	Celf2/Ddx17/Ddx5/Hspa8/Rbfox1/Rbfox3/Rbm3/Srsf3/Tia1/Tra2a	10
GO:0106027	neuron projection organization	8/545	106/23328	0.00343909	0.0440274	Afdn/App/Cfl1/Dnm1l/Gsk3b/Nlgn3/Ube3a/Wasl	8
GO:1902115	regulation of organelle assembly	12/545	206/23328	0.0034533	0.0440274	Cep120/Cntrob/Gsn/Htt/Map4/Pink1/Prkaa1/Rabep2/Ralb/Rdx/Rhoa/Vps4b	12
GO:0070838	divalent metal ion transport	21/545	467/23328	0.00347771	0.0440274	Ank2/Atp2b4/Cacna1a/Cacna2d1/Camk2d/Dnm1l/Epb41/Erc1/Fkbp1b/Gnai2/Gnao1/Hpca/Htt/Magt1/Micu1/Mrs2/Rhoa/Selenok/Sri/Stac/Trpa1	21
GO:0006890	retrograde vesicle-mediated transport, Golgi to endoplasmic reticulum	5/545	44/23328	0.00350063	0.0440274	Arf3/Arf5/Bet1l/Htt/Tmem115	5
GO:0008631	intrinsic apoptotic signaling pathway in response to oxidative stress	5/545	44/23328	0.00350063	0.0440274	Arl6ip5/Gpx1/Pink1/Sod2/Zfp622	5
GO:0043038	amino acid activation	5/545	44/23328	0.00350063	0.0440274	Gatb/Gatc/Qars/Qrsl1/Sars	5
GO:0070849	response to epidermal growth factor	5/545	44/23328	0.00350063	0.0440274	Cfl1/Dusp3/Eef1a1/Grk2/Med1	5
GO:0006457	protein folding	10/545	155/23328	0.00357848	0.0441914	B2m/Dnaja1/Dnajc10/Dnajc5/Fkbp1b/Fkbp5/Grpel2/Hspa8/Mesd/Pdia3	10
GO:2000116	regulation of cysteine-type endopeptidase activity	13/545	234/23328	0.00358506	0.0441914	App/Arl6ip5/Csnk2a1/Cyfip2/Gpx1/Grk2/Gsn/Htt/Lamtor5/Nr4a1/Rack1/Rhoa/Siah2	13
GO:0030522	intracellular receptor signaling pathway	12/545	207/23328	0.00359045	0.0441914	Ddx17/Ddx5/Dnaja1/Fabp5/Fam120b/Isl1/Klf2/Med1/Pias2/Rhoa/Smarca4/Ube3a	12
GO:0140053	mitochondrial gene expression	8/545	107/23328	0.00364296	0.0441914	Foxo3/Gatb/Gatc/Mrpl16/Mrpl2/Prkaa1/Ptcd3/Qrsl1	8
GO:0031334	positive regulation of protein-containing complex assembly	13/545	235/23328	0.0037166	0.0441914	Arl2/Arpc3/Atr/Fmn1/Gsk3b/Gsn/Mapre1/Rack1/Rhoa/Snap91/Tppp3/Wasl/Zdhhc1	13
GO:0070085	glycosylation	12/545	208/23328	0.00373196	0.0441914	Alg12/Dpm3/Dpy19l4/Extl2/Galnt11/Gba2/Magt1/Poglut1/St6galnac3/Stt3b/Tmem258/Tmem59	12
GO:0060537	muscle tissue development	21/545	470/23328	0.00374243	0.0441914	Btg2/Camk2d/Ddx17/Ddx5/Gpx1/Gsk3b/Isl1/Med1/Mef2a/Meg3/Myh10/Myl6/Nr2f2/Nr4a1/Nrg1/Poglut1/Prkaa1/Rbfox1/Rhoa/Rps6kb1/Sav1	21
GO:0072511	divalent inorganic cation transport	21/545	470/23328	0.00374243	0.0441914	Ank2/Atp2b4/Cacna1a/Cacna2d1/Camk2d/Dnm1l/Epb41/Erc1/Fkbp1b/Gnai2/Gnao1/Hpca/Htt/Magt1/Micu1/Mrs2/Rhoa/Selenok/Sri/Stac/Trpa1	21
GO:0051235	maintenance of location	16/545	320/23328	0.00374427	0.0441914	Ank2/Ank3/Arl2/Camk2d/Cops9/Fkbp1b/Grk2/Gsn/Htt/Os9/Pink1/Sri/Tmsb4x/Tnrc6a/Twf1/Ywhab	16
GO:0009267	cellular response to starvation	10/545	156/23328	0.00374598	0.0441914	Comt/Foxo3/Kptn/Map1lc3b/Prkaa1/Prkag1/Ralb/Tnrc6a/Usp33/Wdr45	10
GO:0048524	positive regulation of viral process	7/545	85/23328	0.00375364	0.0441914	Adar/Cfl1/Hspa8/Nucks1/Rsf1/Smarca4/Vps4b	7
GO:0062237	protein localization to postsynapse	6/545	64/23328	0.00377011	0.0441914	Cplx1/Dag1/Gsk3b/Lgi1/Nsg1/Snap47	6
GO:1902305	regulation of sodium ion transmembrane transport	6/545	64/23328	0.00377011	0.0441914	Ank3/Atp2b4/Camk2d/Commd1/Fxyd2/Scn2b	6
GO:0010644	cell communication by electrical coupling	3/545	14/23328	0.0038091	0.0441914	Ank3/Camk2d/Sri	3
GO:0032253	dense core granule localization	3/545	14/23328	0.0038091	0.0441914	Kif1b/Sybu/Syt4	3
GO:0043248	proteasome assembly	3/545	14/23328	0.0038091	0.0441914	Psmd4/Psmd9/Sem1	3
GO:0045792	negative regulation of cell size	3/545	14/23328	0.0038091	0.0441914	Cfl1/Rdx/Rhoa	3
GO:0050667	homocysteine metabolic process	3/545	14/23328	0.0038091	0.0441914	Comt/Mpst/Mtr	3
GO:0060211	regulation of nuclear-transcribed mRNA poly(A) tail shortening	3/545	14/23328	0.0038091	0.0441914	Btg2/Polr2g/Tnrc6a	3
GO:1901950	dense core granule transport	3/545	14/23328	0.0038091	0.0441914	Kif1b/Sybu/Syt4	3
GO:1904925	positive regulation of autophagy of mitochondrion in response to mitochondrial depolarization	3/545	14/23328	0.0038091	0.0441914	Mfn2/Optn/Pink1	3
GO:0000956	nuclear-transcribed mRNA catabolic process	8/545	108/23328	0.00385604	0.0441914	Btg2/Dcp2/Ddx5/Exosc8/Lsm7/Polr2g/Prpf18/Tnrc6a	8
GO:0006119	oxidative phosphorylation	8/545	108/23328	0.00385604	0.0441914	Atp5a1/Atp5b/Atp5o/Cox6a1/Ndufv3/Pink1/Rhoa/Uqcrc1	8
GO:0032469	endoplasmic reticulum calcium ion homeostasis	4/545	28/23328	0.00386503	0.0441914	App/Camk2d/Ccdc47/Selenok	4
GO:0034390	smooth muscle cell apoptotic process	4/545	28/23328	0.00386503	0.0441914	Gapdh/Gsk3b/Mfn2/Sod2	4
GO:0034391	regulation of smooth muscle cell apoptotic process	4/545	28/23328	0.00386503	0.0441914	Gapdh/Gsk3b/Mfn2/Sod2	4
GO:0051016	barbed-end actin filament capping	4/545	28/23328	0.00386503	0.0441914	Cfl1/Gsn/Rdx/Twf1	4
GO:0099175	regulation of postsynapse organization	9/545	132/23328	0.00389404	0.0443736	Afdn/App/Cfl1/Dnm1l/Hspa8/Mesd/Nlgn3/Ube3a/Vhl	9
GO:0010769	regulation of cell morphogenesis involved in differentiation	17/545	351/23328	0.00393787	0.0445362	Afdn/Cacna1a/Cdkl3/Cfl1/Cntn2/Dnm1l/Gsk3b/Mycbp2/Nlgn3/Nrg1/Pias2/Robo2/Snap91/Tlx2/Tubb2b/Ube3a/Zswim6	17
GO:0019439	aromatic compound catabolic process	19/545	411/23328	0.00395386	0.0445362	Ago3/Btg2/Comt/Dcp2/Ddx5/Dut/Enpp4/Exosc8/Gstz1/Hnrnpd/Lsm7/Mettl16/Nudt18/Polr2g/Prpf18/Rida/Rnaseh2c/Taf15/Tnrc6a	19
GO:0008016	regulation of heart contraction	11/545	183/23328	0.00395961	0.0445362	Ank2/Atp2b4/Cacna2d1/Calca/Fkbp1b/Gnao1/Grk2/Hopx/Mef2a/Scn2b/Sri	11
GO:0034504	protein localization to nucleus	15/545	293/23328	0.00396077	0.0445362	Adar/App/Arl2/Cfl1/Cse1l/Ddx5/Grk2/Gsk3b/Hspa8/Htt/Kpna3/Lamtor5/Med1/Nup88/Otud7b	15
GO:1901990	regulation of mitotic cell cycle phase transition	14/545	265/23328	0.00401139	0.0449566	Anapc15/App/Camk2d/Dgkz/Ercc3/Fbxo7/Ino80/Psme3/Rdx/Syf2/Taok1/Tmod3/Vps4b/Zfp207	14
GO:0034655	nucleobase-containing compound catabolic process	17/545	352/23328	0.00405106	0.0452518	Ago3/Btg2/Dcp2/Ddx5/Dut/Enpp4/Exosc8/Hnrnpd/Lsm7/Mettl16/Nudt18/Polr2g/Prpf18/Rida/Rnaseh2c/Taf15/Tnrc6a	17
GO:0034250	positive regulation of cellular amide metabolic process	10/545	158/23328	0.0040996	0.0456439	App/Hnrnpd/Larp4/Larp4b/Pink1/Polr2g/Rbm3/Rbms3/Rpl5/Rps6kb1	10
GO:0030534	adult behavior	11/545	184/23328	0.00412536	0.0457806	Abat/App/Bc1/Cacna1a/Cntn2/Cntnap2/Cstb/Nlgn3/Pcdh17/Uchl3/Zfhx2	11
GO:0003254	regulation of membrane depolarization	5/545	46/23328	0.00425339	0.0470476	Ank3/B2m/Camk2d/Rack1/Scn2b	5
GO:0071383	cellular response to steroid hormone stimulus	10/545	159/23328	0.00428603	0.0470932	Ddx17/Ddx5/Dnaja1/Isl1/Med1/Pias2/Rhoa/Rps6kb1/Smarca4/Ube3a	10
GO:0009749	response to glucose	11/545	185/23328	0.0042966	0.0470932	Fkbp1b/Gpx1/Grk2/Jagn1/Prkaa1/Rack1/Selenot/Smarca4/Sri/Sybu/Trpa1	11
GO:0055076	transition metal ion homeostasis	9/545	134/23328	0.00429911	0.0470932	Ank1/App/Atp6v0d1/B2m/Commd1/Htt/Mt1/Mt2/Sod2	9
GO:0043542	endothelial cell migration	12/545	212/23328	0.00434357	0.0474272	Adam8/Atp2b4/Atp5a1/Atp5b/Gpx1/Lgals8/Nr2f2/Nr4a1/Prkx/Rhoa/Sparc/Vhl	12
GO:0034470	ncRNA processing	17/545	355/23328	0.00440681	0.0479635	Adar/Ago3/Bms1/Ddx17/Emg1/Exosc8/Ints7/Ints8/Lage3/Mettl16/Riok1/Rpl35/Rpl5/Trub1/Tyw5/Utp18/Wdr4	17
GO:1901987	regulation of cell cycle phase transition	15/545	297/23328	0.0044849	0.0486575	Anapc15/App/Atp2b4/Camk2d/Dgkz/Ercc3/Fbxo7/Ino80/Psme3/Rdx/Syf2/Taok1/Tmod3/Vps4b/Zfp207	15
GO:0014706	striated muscle tissue development	20/545	447/23328	0.00453258	0.0490181	Btg2/Camk2d/Ddx17/Ddx5/Gpx1/Gsk3b/Isl1/Med1/Mef2a/Meg3/Myh10/Myl6/Nr2f2/Nr4a1/Nrg1/Prkaa1/Rbfox1/Rhoa/Rps6kb1/Sav1	20
GO:0021700	developmental maturation	16/545	327/23328	0.00460466	0.0496395	Ank3/App/Cacna1a/Calca/Cntn2/Cntnap2/Dag1/Foxo3/Grb14/Gsk3b/Klf2/Rhoa/Snapin/Sybu/Syt4/Ywhaz	16
GO:0051646	mitochondrion localization	5/545	47/23328	0.00467007	0.0499701	Dnm1l/Kif1b/Mef2a/Mfn2/Sybu	5
GO:0098917	retrograde trans-synaptic signaling	3/545	15/23328	0.00467947	0.0499701	Dag1/Fabp5/Syt4	3
GO:1904923	regulation of autophagy of mitochondrion in response to mitochondrial depolarization	3/545	15/23328	0.00467947	0.0499701	Mfn2/Optn/Pink1	3
GO:0007611	learning or memory	15/545	299/23328	0.00476739	0.0507494	App/Atp8a1/B2m/Btg2/Cic/Cln3/Cntn2/Cntnap2/Comt/Htt/Ndrg4/Nlgn3/Syt11/Syt4/Tmod2	15
GO:0007009	plasma membrane organization	8/545	112/23328	0.00480614	0.051002	Ank2/Ank3/Cln3/Epb41l3/Gsn/Myh10/Syt11/Wasl	8
GO:0009746	response to hexose	11/545	188/23328	0.00484447	0.0512486	Fkbp1b/Gpx1/Grk2/Jagn1/Prkaa1/Rack1/Selenot/Smarca4/Sri/Sybu/Trpa1	11
GO:0007005	mitochondrion organization	21/545	481/23328	0.00486129	0.0512669	Agk/Cisd2/Dnm1l/Fbxo7/Gpx1/Grpel2/Gsk3b/Htt/Immt/Map1lc3b/Mef2a/Mfn2/Ndufb3/Optn/Pink1/Prelid1/Prkaa1/Sod2/Tomm20/Wdr45/Ywhaz	21
GO:0006816	calcium ion transport	19/545	420/23328	0.0049736	0.0522888	Ank2/Atp2b4/Cacna1a/Cacna2d1/Camk2d/Dnm1l/Epb41/Erc1/Fkbp1b/Gnai2/Gnao1/Hpca/Htt/Micu1/Rhoa/Selenok/Sri/Stac/Trpa1	19
GO:0034284	response to monosaccharide	11/545	189/23328	0.0050389	0.0527094	Fkbp1b/Gpx1/Grk2/Jagn1/Prkaa1/Rack1/Selenot/Smarca4/Sri/Sybu/Trpa1	11
GO:0090257	regulation of muscle system process	13/545	244/23328	0.00508549	0.0527094	Abat/Ank2/Atp2b4/Calca/Camk2d/Fkbp1b/Foxo3/Grk2/Gsk3b/Mef2a/Rhoa/Sri/Twf1	13
GO:0017156	calcium-ion regulated exocytosis	6/545	68/23328	0.00509121	0.0527094	Cacna1a/Gnai2/Rims3/Snapin/Syt11/Syt4	6
GO:0071868	cellular response to monoamine stimulus	6/545	68/23328	0.00509121	0.0527094	App/Atp2b4/Gnao1/Htt/Klf16/Nsg1	6
GO:0071870	cellular response to catecholamine stimulus	6/545	68/23328	0.00509121	0.0527094	App/Atp2b4/Gnao1/Htt/Klf16/Nsg1	6
GO:0017038	protein import	12/545	217/23328	0.00521832	0.0538612	Adar/App/Cfl1/Cse1l/Ddx5/Grpel2/Hspa8/Kpna3/Med1/Nup88/Pex2/Tomm20	12
GO:0120032	regulation of plasma membrane bounded cell projection assembly	11/545	190/23328	0.00523947	0.0539155	Cep120/Cfl1/Cln3/Cntrob/Htt/Map4/Rabep2/Rdx/Sh3yl1/Twf1/Wasl	11
GO:0062197	cellular response to chemical stress	16/545	332/23328	0.00531308	0.054422	App/Arl6ip5/Cfl1/Cln3/Dnaja1/Fbxo7/Foxo3/Gpx1/Hnrnpd/Micu1/Mtr/Pink1/Prkaa1/Rack1/Sod2/Zfp622	16
GO:0034249	negative regulation of cellular amide metabolic process	10/545	164/23328	0.00532074	0.054422	Ago3/Bc1/Btg2/Gapdh/Hnrnpd/Mettl16/Rack1/Rida/Tia1/Tnrc6a	10
GO:0043903	regulation of symbiotic process	12/545	218/23328	0.00540903	0.0547797	Adar/Cfl1/Ddx5/Gapdh/Gsn/Hspa8/Morc2a/Nucks1/Rsf1/Smarca4/Trim56/Vps4b	12
GO:1900407	regulation of cellular response to oxidative stress	7/545	91/23328	0.00546508	0.0547797	App/Fbxo7/Foxo3/Gpx1/Pink1/Rack1/Sod2	7
GO:2000117	negative regulation of cysteine-type endopeptidase activity	7/545	91/23328	0.00546508	0.0547797	Csnk2a1/Gpx1/Grk2/Htt/Lamtor5/Nr4a1/Siah2	7
GO:0000281	mitotic cytokinesis	6/545	69/23328	0.00546863	0.0547797	Ank3/Cfl1/Cntrob/Myh10/Rhoa/Vps4b	6
GO:0016239	positive regulation of macroautophagy	6/545	69/23328	0.00546863	0.0547797	Htt/Mfn2/Optn/Pafah1b2/Pink1/Ralb	6
GO:0071867	response to monoamine	6/545	69/23328	0.00546863	0.0547797	App/Atp2b4/Gnao1/Htt/Klf16/Nsg1	6
GO:0071869	response to catecholamine	6/545	69/23328	0.00546863	0.0547797	App/Atp2b4/Gnao1/Htt/Klf16/Nsg1	6
GO:0048660	regulation of smooth muscle cell proliferation	10/545	165/23328	0.00554933	0.0553933	Camk2d/Comt/Gnai2/Grk2/Gsk3b/Mfn2/Nampt/Ndrg4/Rps6kb1/Sod2	10
GO:0048259	regulation of receptor-mediated endocytosis	8/545	115/23328	0.00562919	0.0553933	Ahi1/App/B2m/Hpca/Napb/Snap91/Syt11/Wasl	8
GO:0060491	regulation of cell projection assembly	11/545	192/23328	0.00565949	0.0553933	Cep120/Cfl1/Cln3/Cntrob/Htt/Map4/Rabep2/Rdx/Sh3yl1/Twf1/Wasl	11
GO:0098885	modification of postsynaptic actin cytoskeleton	3/545	16/23328	0.00566039	0.0553933	Cfl1/Myh10/Rhoa	3
GO:0098974	postsynaptic actin cytoskeleton organization	3/545	16/23328	0.00566039	0.0553933	Actb/Myh10/Wasl	3
GO:0099188	postsynaptic cytoskeleton organization	3/545	16/23328	0.00566039	0.0553933	Actb/Myh10/Wasl	3
GO:0106070	regulation of adenylate cyclase-activating G protein-coupled receptor signaling pathway	3/545	16/23328	0.00566039	0.0553933	Atp2b4/Gnai2/Grk2	3
GO:1900037	regulation of cellular response to hypoxia	3/545	16/23328	0.00566039	0.0553933	Commd1/Pink1/Vhl	3
GO:0043954	cellular component maintenance	6/545	70/23328	0.0058661	0.0570417	Afdn/App/Cfl1/Dgkz/Hspa8/Mpz	6
GO:0006486	protein glycosylation	11/545	193/23328	0.00587922	0.0570417	Alg12/Dpm3/Dpy19l4/Extl2/Galnt11/Magt1/Poglut1/St6galnac3/Stt3b/Tmem258/Tmem59	11
GO:0043413	macromolecule glycosylation	11/545	193/23328	0.00587922	0.0570417	Alg12/Dpm3/Dpy19l4/Extl2/Galnt11/Magt1/Poglut1/St6galnac3/Stt3b/Tmem258/Tmem59	11
GO:0051952	regulation of amine transport	8/545	116/23328	0.0059261	0.0573184	Abat/Arl6ip5/Cacna1a/Grk2/Pink1/Slc43a2/Syt11/Syt4	8
GO:0050890	cognition	16/545	336/23328	0.0059415	0.0573184	App/Atp8a1/B2m/Btg2/Cic/Cln3/Cntn2/Cntnap2/Comt/Htt/Magt1/Ndrg4/Nlgn3/Syt11/Syt4/Tmod2	16
GO:0008038	neuron recognition	5/545	50/23328	0.00609324	0.0584502	App/Cntn2/Cntnap2/Robo2/Ywhaz	5
GO:0047496	vesicle transport along microtubule	5/545	50/23328	0.00609324	0.0584502	Cln3/Htt/Kif1b/Snapin/Sybu	5
GO:0002028	regulation of sodium ion transport	7/545	93/23328	0.00614836	0.0588128	Ank3/Atp2b4/Camk2d/Commd1/Fxyd2/Mllt6/Scn2b	7
GO:0006399	tRNA metabolic process	10/545	168/23328	0.0062814	0.0599166	Exosc8/Gatb/Gatc/Lage3/Qars/Qrsl1/Sars/Trub1/Tyw5/Wdr4	10
GO:0000288	nuclear-transcribed mRNA catabolic process, deadenylation-dependent decay	5/545	51/23328	0.0066286	0.0619995	Btg2/Dcp2/Exosc8/Polr2g/Tnrc6a	5
GO:0006406	mRNA export from nucleus	5/545	51/23328	0.0066286	0.0619995	Nup160/Nup88/Pabpn1/Sem1/Srsf3	5
GO:0071427	mRNA-containing ribonucleoprotein complex export from nucleus	5/545	51/23328	0.0066286	0.0619995	Nup160/Nup88/Pabpn1/Sem1/Srsf3	5
GO:0042776	mitochondrial ATP synthesis coupled proton transport	3/545	17/23328	0.00675537	0.0619995	Atp5a1/Atp5b/Atp5o	3
GO:0043968	histone H2A acetylation	3/545	17/23328	0.00675537	0.0619995	Epc1/Ing3/Msl3l2	3
GO:0044794	positive regulation by host of viral process	3/545	17/23328	0.00675537	0.0619995	Cfl1/Hspa8/Nucks1	3
GO:0051127	positive regulation of actin nucleation	3/545	17/23328	0.00675537	0.0619995	Fmn1/Gsn/Wasl	3
GO:0086012	membrane depolarization during cardiac muscle cell action potential	3/545	17/23328	0.00675537	0.0619995	Ank3/Cacna2d1/Scn2b	3
GO:0098760	response to interleukin-7	3/545	17/23328	0.00675537	0.0619995	Atp5b/Pdia3/Stip1	3
GO:0098761	cellular response to interleukin-7	3/545	17/23328	0.00675537	0.0619995	Atp5b/Pdia3/Stip1	3
GO:1901524	regulation of mitophagy	3/545	17/23328	0.00675537	0.0619995	Mfn2/Optn/Pink1	3
GO:1902176	negative regulation of oxidative stress-induced intrinsic apoptotic signaling pathway	3/545	17/23328	0.00675537	0.0619995	Gpx1/Pink1/Sod2	3
GO:2000369	regulation of clathrin-dependent endocytosis	3/545	17/23328	0.00675537	0.0619995	Snap91/Syt11/Wasl	3
GO:2000479	regulation of cAMP-dependent protein kinase activity	3/545	17/23328	0.00675537	0.0619995	Atp2b4/Htt/Prkar2a	3
GO:0048659	smooth muscle cell proliferation	10/545	170/23328	0.00680972	0.0622737	Camk2d/Comt/Gnai2/Grk2/Gsk3b/Mfn2/Nampt/Ndrg4/Rps6kb1/Sod2	10
GO:0050773	regulation of dendrite development	11/545	197/23328	0.00682609	0.0622737	Afdn/Cdkl3/Cfl1/Dnm1l/Gsk3b/Nlgn3/Nrg1/Pias2/Rhoa/Tlx2/Ube3a	11
GO:0090316	positive regulation of intracellular protein transport	9/545	144/23328	0.00684026	0.0622737	Ank3/Commd1/Gsk3b/Hpca/Oaz2/Prkaa1/Sar1b/Tcaf1/Wipf1	9
GO:0043534	blood vessel endothelial cell migration	8/545	119/23328	0.00688852	0.0623786	Adam8/Atp2b4/Atp5a1/Atp5b/Gpx1/Nr4a1/Rhoa/Vhl	8
GO:2000278	regulation of DNA biosynthetic process	8/545	119/23328	0.00688852	0.0623786	Atr/Camk2d/Dcp2/Dnajc2/Gsk3b/Hnrnpd/Parp4/Rfc2	8
GO:1903205	regulation of hydrogen peroxide-induced cell death	4/545	33/23328	0.00704759	0.0636493	Fbxo7/Foxo3/Pink1/Rack1	4
GO:0051494	negative regulation of cytoskeleton organization	10/545	171/23328	0.00708647	0.0638307	Apc2/Cfl1/Gsn/Mapre1/Rdx/Taok1/Tmod2/Tmod3/Tmsb4x/Twf1	10
GO:0000381	regulation of alternative mRNA splicing, via spliceosome	6/545	73/23328	0.00718483	0.0639693	Celf2/Ddx17/Ddx5/Rbfox1/Rbfox3/Srsf3	6
GO:0060997	dendritic spine morphogenesis	6/545	73/23328	0.00718483	0.0639693	Afdn/Cfl1/Dnm1l/Nlgn3/Ube3a/Wasl	6
GO:0097120	receptor localization to synapse	6/545	73/23328	0.00718483	0.0639693	Cplx1/Dag1/Gsk3b/Lgi1/Nsg1/Snap47	6
GO:1903793	positive regulation of anion transport	6/545	73/23328	0.00718483	0.0639693	Abat/Atp8a1/Prelid1/Syt4/Tcaf1/Trpa1	6
GO:1903202	negative regulation of oxidative stress-induced cell death	5/545	52/23328	0.00719605	0.0639693	Fbxo7/Gpx1/Pink1/Rack1/Sod2	5
GO:0035637	multicellular organismal signaling	9/545	146/23328	0.00746366	0.0661749	Ank2/Ank3/Cacna1a/Cacna2d1/Fkbp1b/Mef2a/Scn2b/Sri/Trpa1	9
GO:0015837	amine transport	8/545	121/23328	0.00759279	0.0671446	Abat/Arl6ip5/Cacna1a/Grk2/Pink1/Slc43a2/Syt11/Syt4	8
GO:0010660	regulation of muscle cell apoptotic process	7/545	97/23328	0.00770341	0.0676399	Camk2d/Gapdh/Grk2/Gsk3b/Hspa8/Mfn2/Sod2	7
GO:0052548	regulation of endopeptidase activity	16/545	346/23328	0.00777862	0.0676399	App/Arl6ip5/Csnk2a1/Cyfip2/Gapdh/Gpx1/Grk2/Gsn/Htt/Lamtor5/Nr4a1/Prelid1/Psme3/Rack1/Rhoa/Siah2	16
GO:1900408	negative regulation of cellular response to oxidative stress	5/545	53/23328	0.00779652	0.0676399	Fbxo7/Gpx1/Pink1/Rack1/Sod2	5
GO:0000096	sulfur amino acid metabolic process	4/545	34/23328	0.00784249	0.0676399	Cacna1a/Comt/Mpst/Mtr	4
GO:0016073	snRNA metabolic process	4/545	34/23328	0.00784249	0.0676399	Exosc8/Ints7/Ints8/Mettl16	4
GO:0032508	DNA duplex unwinding	4/545	34/23328	0.00784249	0.0676399	Ascc3/Ercc3/Mcm4/Mcm6	4
GO:1904646	cellular response to amyloid-beta	4/545	34/23328	0.00784249	0.0676399	App/Cacna1a/Cacna2d1/Gsk3b	4
GO:2000406	positive regulation of T cell migration	4/545	34/23328	0.00784249	0.0676399	Adam8/App/Rhoa/Selenok	4
GO:0050792	regulation of viral process	11/545	201/23328	0.00788829	0.0676399	Adar/Cfl1/Ddx5/Gsn/Hspa8/Morc2a/Nucks1/Rsf1/Smarca4/Trim56/Vps4b	11
GO:1903828	negative regulation of cellular protein localization	8/545	122/23328	0.0079646	0.0676399	App/Commd1/Dnaja1/Gsk3b/Leprotl1/Os9/Otud7b/Tmem59	8
GO:0009299	mRNA transcription	3/545	18/23328	0.00796751	0.0676399	Ddx5/Hnrnpd/Med1	3
GO:0033604	negative regulation of catecholamine secretion	3/545	18/23328	0.00796751	0.0676399	Abat/Syt11/Syt4	3
GO:0048268	clathrin coat assembly	3/545	18/23328	0.00796751	0.0676399	Fcho2/Nsg1/Snap91	3
GO:0097091	synaptic vesicle clustering	3/545	18/23328	0.00796751	0.0676399	Nlgn3/Pcdh17/Snap91	3
GO:1900153	positive regulation of nuclear-transcribed mRNA catabolic process, deadenylation-dependent decay	3/545	18/23328	0.00796751	0.0676399	Btg2/Polr2g/Tnrc6a	3
GO:1990000	amyloid fibril formation	3/545	18/23328	0.00796751	0.0676399	App/B2m/Gsn	3
GO:0051047	positive regulation of secretion	19/545	440/23328	0.00802523	0.06796	Abat/Acsl3/Dnm1l/Erc1/Gapdh/Gnai2/Grk2/Isl1/Map1lc3b/Myh10/Pink1/Psmd9/Selenot/Snx4/Sri/Sybu/Syt4/Trpa1/Vps4b	19
GO:1901657	glycosyl compound metabolic process	7/545	98/23328	0.00813379	0.068708	Aprt/Enpp4/Gba2/Gusb/Nudt18/Rhoa/Tyw5	7
GO:0045665	negative regulation of neuron differentiation	13/545	259/23328	0.00824005	0.0694329	App/B2m/Cdkl3/Cntn2/Foxo3/Gsk3b/Isl1/Med1/Nlgn3/Rhoa/Snapin/Tlx2/Ube3a	13
GO:0008286	insulin receptor signaling pathway	8/545	123/23328	0.00834991	0.0699993	Foxo3/Gnai2/Grb14/Gsk3b/Nucks1/Prkaa1/Rps6kb1/Srsf3	8
GO:0046474	glycerophospholipid biosynthetic process	8/545	123/23328	0.00834991	0.0699993	Acsl3/App/Cdipt/Cln3/Dgkz/Dpm3/Fabp5/Sh3yl1	8
GO:1901361	organic cyclic compound catabolic process	19/545	442/23328	0.00839947	0.0699993	Ago3/Btg2/Comt/Dcp2/Ddx5/Dut/Enpp4/Exosc8/Gstz1/Hnrnpd/Lsm7/Mettl16/Nudt18/Polr2g/Prpf18/Rida/Rnaseh2c/Taf15/Tnrc6a	19
GO:2001234	negative regulation of apoptotic signaling pathway	12/545	231/23328	0.00842948	0.0699993	Dnaja1/Gnai2/Gpx1/Gsk3b/Htt/Meis3/Pink1/Prelid1/Psme3/Rps6kb1/Siah2/Sod2	12
GO:1904705	regulation of vascular associated smooth muscle cell proliferation	5/545	54/23328	0.00843094	0.0699993	Camk2d/Gnai2/Grk2/Mfn2/Sod2	5
GO:1990874	vascular associated smooth muscle cell proliferation	5/545	54/23328	0.00843094	0.0699993	Camk2d/Gnai2/Grk2/Mfn2/Sod2	5
GO:0009743	response to carbohydrate	11/545	203/23328	0.00846542	0.0701141	Fkbp1b/Gpx1/Grk2/Jagn1/Prkaa1/Rack1/Selenot/Smarca4/Sri/Sybu/Trpa1	11
GO:0036503	ERAD pathway	7/545	99/23328	0.00858162	0.0707315	Ccdc47/Dnajc10/Fbxo6/Os9/Sel1l/Stt3b/Ubxn4	7
GO:0097061	dendritic spine organization	7/545	99/23328	0.00858162	0.0707315	Afdn/App/Cfl1/Dnm1l/Nlgn3/Ube3a/Wasl	7
GO:0034331	cell junction maintenance	4/545	35/23328	0.00869407	0.0709081	Afdn/Dgkz/Hspa8/Mpz	4
GO:0046686	response to cadmium ion	4/545	35/23328	0.00869407	0.0709081	Gsn/Gss/Mt1/Mt2	4
GO:1903203	regulation of oxidative stress-induced neuron death	4/545	35/23328	0.00869407	0.0709081	App/Fbxo7/Pink1/Rack1	4
GO:0032543	mitochondrial translation	6/545	76/23328	0.00870547	0.0709081	Gatb/Gatc/Mrpl16/Mrpl2/Ptcd3/Qrsl1	6
GO:0033157	regulation of intracellular protein transport	12/545	232/23328	0.00870745	0.0709081	Ank3/Commd1/Gsk3b/Hpca/Ifi27/Oaz2/Os9/Pink1/Prkaa1/Sar1b/Tcaf1/Wipf1	12
GO:0032535	regulation of cellular component size	18/545	413/23328	0.00888116	0.0721497	Arpc3/Cdkl3/Cfl1/Cln3/Cntn2/Fmn1/Gba2/Gsk3b/Gsn/Lamtor5/Nrg1/Rdx/Rhoa/Tmod2/Tmod3/Tmsb4x/Twf1/Wasl	18
GO:1902882	regulation of response to oxidative stress	7/545	100/23328	0.0090473	0.0730554	App/Fbxo7/Foxo3/Gpx1/Pink1/Rack1/Sod2	7
GO:0016236	macroautophagy	11/545	205/23328	0.00907477	0.0730554	Cln3/Htt/Lgals8/Map1lc3b/Mfn2/Optn/Pafah1b2/Pink1/Ralb/Snapin/Wdr45	11
GO:0061001	regulation of dendritic spine morphogenesis	5/545	55/23328	0.00910022	0.0730554	Afdn/Cfl1/Dnm1l/Nlgn3/Ube3a	5
GO:0086001	cardiac muscle cell action potential	5/545	55/23328	0.00910022	0.0730554	Ank2/Ank3/Cacna2d1/Camk2d/Scn2b	5
GO:0097035	regulation of membrane lipid distribution	5/545	55/23328	0.00910022	0.0730554	Atp11a/Atp11c/Atp8a1/Gba2/Prelid1	5
GO:0033143	regulation of intracellular steroid hormone receptor signaling pathway	6/545	77/23328	0.00925995	0.0736106	Ddx5/Isl1/Med1/Pias2/Rhoa/Smarca4	6
GO:0042594	response to starvation	10/545	178/23328	0.00927505	0.0736106	Comt/Foxo3/Kptn/Map1lc3b/Prkaa1/Prkag1/Ralb/Tnrc6a/Usp33/Wdr45	10
GO:0050821	protein stabilization	10/545	178/23328	0.00927505	0.0736106	Ank2/Atf7ip/Gapdh/Hypk/Pink1/Rpl5/Sav1/Usp33/Zfp207/Zswim7	10
GO:0006089	lactate metabolic process	3/545	19/23328	0.00929945	0.0736106	Hagh/Htt/Mrs2	3
GO:0010880	regulation of release of sequestered calcium ion into cytosol by sarcoplasmic reticulum	3/545	19/23328	0.00929945	0.0736106	Ank2/Camk2d/Fkbp1b	3
GO:1900451	positive regulation of glutamate receptor signaling pathway	3/545	19/23328	0.00929945	0.0736106	Cfl1/Nlgn3/Pink1	3
GO:0031396	regulation of protein ubiquitination	11/545	206/23328	0.00939188	0.0741694	Amer1/Commd1/Dnaja1/Dnm1l/Hdac8/Mycbp2/Pink1/Rnf111/Rpl5/Siah2/Ube3a	11
GO:0006163	purine nucleotide metabolic process	16/545	354/23328	0.0095546	0.0747997	Acsl3/Adcy2/App/Aprt/Atp5a1/Atp5b/Atp5o/Eno1b/Gapdh/Hpca/Mpc1/Nudt18/Pank4/Pmvk/Prkaa1/Rhoa	16
GO:0032868	response to insulin	12/545	235/23328	0.00958446	0.0747997	Foxo3/Gnai2/Grb14/Grk2/Gsk3b/Nucks1/Prkaa1/Rab10/Rps6kb1/Srsf3/Uchl3/Usf1	12
GO:0036475	neuron death in response to oxidative stress	4/545	36/23328	0.00960386	0.0747997	App/Fbxo7/Pink1/Rack1	4
GO:0071539	protein localization to centrosome	4/545	36/23328	0.00960386	0.0747997	Dctn2/Gsk3b/Htt/Mapre1	4
GO:1904707	positive regulation of vascular associated smooth muscle cell proliferation	4/545	36/23328	0.00960386	0.0747997	Camk2d/Gnai2/Grk2/Mfn2	4
GO:2000171	negative regulation of dendrite development	4/545	36/23328	0.00960386	0.0747997	Gsk3b/Nlgn3/Tlx2/Ube3a	4
GO:0009150	purine ribonucleotide metabolic process	15/545	324/23328	0.00967851	0.0752087	Acsl3/Adcy2/App/Aprt/Atp5a1/Atp5b/Atp5o/Eno1b/Gapdh/Mpc1/Nudt18/Pank4/Pmvk/Prkaa1/Rhoa	15
GO:0001954	positive regulation of cell-matrix adhesion	5/545	56/23328	0.00980524	0.0753315	Cfl1/Dag1/Fmn1/Gsk3b/Ninj1	5
GO:0051930	regulation of sensory perception of pain	5/545	56/23328	0.00980524	0.0753315	Comt/Fabp5/Grk2/Trpa1/Zfhx2	5
GO:0098815	modulation of excitatory postsynaptic potential	5/545	56/23328	0.00980524	0.0753315	Afdn/App/Grk2/Gsk3b/Nlgn3	5
GO:1902883	negative regulation of response to oxidative stress	5/545	56/23328	0.00980524	0.0753315	Fbxo7/Gpx1/Pink1/Rack1/Sod2	5
GO:1903533	regulation of protein targeting	5/545	56/23328	0.00980524	0.0753315	Ank3/Hpca/Pink1/Prkaa1/Tcaf1	5
GO:0008277	regulation of G protein-coupled receptor signaling pathway	8/545	127/23328	0.010032	0.075931	App/Atp2b4/Cntn2/Gnai2/Grk2/Tmod2/Usp33/Ywhab	8
GO:0060048	cardiac muscle contraction	8/545	127/23328	0.010032	0.075931	Ank2/Cacna2d1/Camk2d/Fkbp1b/Grk2/Scn2b/Smad5/Sri	8
GO:0090090	negative regulation of canonical Wnt signaling pathway	8/545	127/23328	0.010032	0.075931	Amer1/Apc2/App/Foxo3/Gsk3b/Isl1/Rbms3/Siah2	8
GO:0010657	muscle cell apoptotic process	7/545	102/23328	0.0100338	0.075931	Camk2d/Gapdh/Grk2/Gsk3b/Hspa8/Mfn2/Sod2	7
GO:0035418	protein localization to synapse	7/545	102/23328	0.0100338	0.075931	Cplx1/Dag1/Gsk3b/Lgi1/Nlgn3/Nsg1/Snap47	7
GO:0050848	regulation of calcium-mediated signaling	7/545	102/23328	0.0100338	0.075931	Atp2b4/Fkbp1b/Gsk3b/Htt/Nrg1/Selenok/Sri	7
GO:0007409	axonogenesis	20/545	482/23328	0.0100398	0.075931	Actb/Ank3/App/Cacna1a/Cdkl3/Cntn2/Dag1/Gsk3b/Isl1/Lgi1/Mycbp2/Myh10/Nlgn3/Nrg1/Rab10/Robo2/Snap91/Tubb2b/Usp33/Zswim6	20
GO:0043543	protein acylation	12/545	237/23328	0.0102062	0.0770182	App/Epc1/Gsk3b/Ing3/Isl1/Kansl1/Msl3l2/Prkaa1/Selenok/Smarca4/Taok1/Zdhhc1	12
GO:0007517	muscle organ development	18/545	420/23328	0.0104322	0.0785493	Btg2/Dag1/Ddx17/Ddx5/Gpx1/Gsk3b/Isl1/Med1/Meg3/Myl6/Nr2f2/Nr4a1/Nrg1/Prkaa1/Rbfox1/Rhoa/Rps6kb1/Sav1	18
GO:0061013	regulation of mRNA catabolic process	8/545	128/23328	0.0104893	0.0787383	Btg2/Dcp2/Hnrnpd/Mettl16/Polr2g/Rida/Taf15/Tnrc6a	8
GO:0051931	regulation of sensory perception	5/545	57/23328	0.0105469	0.0787383	Comt/Fabp5/Grk2/Trpa1/Zfhx2	5
GO:0033144	negative regulation of intracellular steroid hormone receptor signaling pathway	4/545	37/23328	0.0105733	0.0787383	Isl1/Pias2/Rhoa/Smarca4	4
GO:0036474	cell death in response to hydrogen peroxide	4/545	37/23328	0.0105733	0.0787383	Fbxo7/Foxo3/Pink1/Rack1	4
GO:2000273	positive regulation of signaling receptor activity	4/545	37/23328	0.0105733	0.0787383	Cfl1/Med1/Nlgn3/Pink1	4
GO:0006403	RNA localization	10/545	182/23328	0.0107386	0.0792116	Atr/Dcp2/Htt/Nup160/Nup88/Pabpn1/Prpf18/Sem1/Srsf3/Tomm20	10
GO:0032252	secretory granule localization	3/545	20/23328	0.0107535	0.0792116	Kif1b/Sybu/Syt4	3
GO:0034472	snRNA 3'-end processing	3/545	20/23328	0.0107535	0.0792116	Exosc8/Ints7/Ints8	3
GO:0098969	neurotransmitter receptor transport to postsynaptic membrane	3/545	20/23328	0.0107535	0.0792116	Cplx1/Nsg1/Snap47	3
GO:1900151	regulation of nuclear-transcribed mRNA catabolic process, deadenylation-dependent decay	3/545	20/23328	0.0107535	0.0792116	Btg2/Polr2g/Tnrc6a	3
GO:0032273	positive regulation of protein polymerization	8/545	129/23328	0.0109617	0.0805709	Arl2/Arpc3/Fmn1/Gsn/Mapre1/Rhoa/Tppp3/Wasl	8
GO:0032386	regulation of intracellular transport	15/545	329/23328	0.011024	0.0808134	Ank3/Commd1/Gsk3b/Hpca/Ifi27/Ndrg4/Oaz2/Os9/Pink1/Prkaa1/Rdx/Reep2/Sar1b/Tcaf1/Wipf1	15
GO:0044270	cellular nitrogen compound catabolic process	17/545	391/23328	0.0110423	0.0808134	Ago3/Btg2/Dcp2/Ddx5/Dut/Enpp4/Exosc8/Hnrnpd/Lsm7/Mettl16/Nudt18/Polr2g/Prpf18/Rida/Rnaseh2c/Taf15/Tnrc6a	17
GO:1903320	regulation of protein modification by small protein conjugation or removal	12/545	240/23328	0.0111969	0.0817686	Amer1/Commd1/Cops9/Dnaja1/Dnm1l/Hdac8/Mycbp2/Pink1/Rnf111/Rpl5/Siah2/Ube3a	12
GO:0061614	pri-miRNA transcription by RNA polymerase II	5/545	58/23328	0.011326	0.0823568	App/Ddx17/Ddx5/Foxo3/Smarca4	5
GO:0099172	presynapse organization	5/545	58/23328	0.011326	0.0823568	App/Nlgn3/Pcdh17/Snap91/Snapin	5
GO:0008203	cholesterol metabolic process	8/545	130/23328	0.0114498	0.0827814	App/Cyp51/Dhcr7/Gba2/Hsd17b7/Pex2/Pmvk/Prkaa1	8
GO:0032388	positive regulation of intracellular transport	10/545	184/23328	0.011533	0.0827814	Ank3/Commd1/Gsk3b/Hpca/Oaz2/Prkaa1/Rdx/Sar1b/Tcaf1/Wipf1	10
GO:0046777	protein autophosphorylation	12/545	241/23328	0.0115431	0.0827814	Atr/Camk2d/Csnk2a1/Gsk3b/Hspa8/Mink1/Mvp/Phka1/Pink1/Prkx/Stk16/Taok1	12
GO:0030900	forebrain development	17/545	393/23328	0.0115674	0.0827814	Afdn/App/B2m/Btg2/Cep120/Cntn2/Cntnap2/Gsk3b/Htt/Isl1/Myh10/Nr2f2/Nrg1/Rhoa/Robo2/Smarca4/Zswim6	17
GO:0010661	positive regulation of muscle cell apoptotic process	4/545	38/23328	0.0116038	0.0827814	Camk2d/Grk2/Mfn2/Sod2	4
GO:0048265	response to pain	4/545	38/23328	0.0116038	0.0827814	Cacna1a/Calca/Comt/Trpa1	4
GO:0051452	intracellular pH reduction	4/545	38/23328	0.0116038	0.0827814	Atp6v0d1/Cln3/Snapin/Ube3a	4
GO:1903432	regulation of TORC1 signaling	4/545	38/23328	0.0116038	0.0827814	Castor2/Gpr137c/Kptn/Lamtor5	4
GO:1905508	protein localization to microtubule organizing center	4/545	38/23328	0.0116038	0.0827814	Dctn2/Gsk3b/Htt/Mapre1	4
GO:0051881	regulation of mitochondrial membrane potential	6/545	81/23328	0.0117311	0.0833913	Arl6ip5/Gsk3b/Pink1/Prelid1/Rack1/Sod2	6
GO:0048511	rhythmic process	14/545	301/23328	0.0117384	0.0833913	Csnk2a1/Ddx5/Dnm1l/Foxo3/Grk2/Gsk3b/Hnrnpd/Mycbp2/Nampt/Prkaa1/Rack1/Rai1/Siah2/Ube3a	14
GO:0000724	double-strand break repair via homologous recombination	8/545	131/23328	0.0119536	0.084743	Ino80/Klhl15/Mcm4/Mcm6/Nucks1/Rbbp8/Sem1/Zswim7	8
GO:0001836	release of cytochrome c from mitochondria	5/545	59/23328	0.0121434	0.0851121	Dnm1l/Gpx1/Pink1/Prelid1/Sod2	5
GO:0042551	neuron maturation	5/545	59/23328	0.0121434	0.0851121	Ank3/App/Cntn2/Cntnap2/Gsk3b	5
GO:0055067	monovalent inorganic cation homeostasis	9/545	158/23328	0.0121584	0.0851121	Atp5b/Atp6v0d1/Camk2d/Cln3/Comt/Gnai2/Mllt6/Snapin/Ube3a	9
GO:0009117	nucleotide metabolic process	18/545	427/23328	0.0121921	0.0851121	Acsl3/Adcy2/App/Aprt/Atp5a1/Atp5b/Atp5o/Dut/Eno1b/Gapdh/Hpca/Mpc1/Nampt/Nudt18/Pank4/Pmvk/Prkaa1/Rhoa	18
GO:0071824	protein-DNA complex subunit organization	11/545	214/23328	0.0122462	0.0851121	Atf7ip/Bptf/Ino80/Mcm4/Mcm6/Rsf1/Set/Smarca4/Tcf4/Tspyl2/Znhit1	11
GO:0006346	DNA methylation-dependent heterochromatin assembly	3/545	21/23328	0.0123315	0.0851121	Atf7ip/Morc2a/Smarca4	3
GO:0007035	vacuolar acidification	3/545	21/23328	0.0123315	0.0851121	Atp6v0d1/Cln3/Snapin	3
GO:0014808	release of sequestered calcium ion into cytosol by sarcoplasmic reticulum	3/545	21/23328	0.0123315	0.0851121	Ank2/Camk2d/Fkbp1b	3
GO:0035357	peroxisome proliferator activated receptor signaling pathway	3/545	21/23328	0.0123315	0.0851121	Fabp5/Fam120b/Med1	3
GO:0050434	positive regulation of viral transcription	3/545	21/23328	0.0123315	0.0851121	Nucks1/Rsf1/Smarca4	3
GO:0051956	negative regulation of amino acid transport	3/545	21/23328	0.0123315	0.0851121	Abat/Arl6ip5/Slc43a2	3
GO:0098877	neurotransmitter receptor transport to plasma membrane	3/545	21/23328	0.0123315	0.0851121	Cplx1/Nsg1/Snap47	3
GO:1903540	establishment of protein localization to postsynaptic membrane	3/545	21/23328	0.0123315	0.0851121	Cplx1/Nsg1/Snap47	3
GO:0072521	purine-containing compound metabolic process	17/545	396/23328	0.0123917	0.085354	Acsl3/Adcy2/App/Aprt/Atp5a1/Atp5b/Atp5o/Eno1b/Enpp4/Gapdh/Hpca/Mpc1/Nudt18/Pank4/Pmvk/Prkaa1/Rhoa	17
GO:0000725	recombinational repair	8/545	132/23328	0.0124736	0.0856627	Ino80/Klhl15/Mcm4/Mcm6/Nucks1/Rbbp8/Sem1/Zswim7	8
GO:0051961	negative regulation of nervous system development	16/545	365/23328	0.0125065	0.0856627	App/B2m/Cdkl3/Cntn2/Cpe/Foxo3/Gsk3b/Isl1/Med1/Nlgn3/Nrg1/Rhoa/Snapin/Syt4/Tlx2/Ube3a	16
GO:0009259	ribonucleotide metabolic process	15/545	334/23328	0.0125122	0.0856627	Acsl3/Adcy2/App/Aprt/Atp5a1/Atp5b/Atp5o/Eno1b/Gapdh/Mpc1/Nudt18/Pank4/Pmvk/Prkaa1/Rhoa	15
GO:0046700	heterocycle catabolic process	17/545	397/23328	0.0126765	0.0862298	Ago3/Btg2/Dcp2/Ddx5/Dut/Enpp4/Exosc8/Hnrnpd/Lsm7/Mettl16/Nudt18/Polr2g/Prpf18/Rida/Rnaseh2c/Taf15/Tnrc6a	17
GO:0007212	dopamine receptor signaling pathway	4/545	39/23328	0.0126966	0.0862298	Gnao1/Htt/Klf16/Nsg1	4
GO:0042554	superoxide anion generation	4/545	39/23328	0.0126966	0.0862298	App/Gnai2/Gstp1/Sod2	4
GO:2000403	positive regulation of lymphocyte migration	4/545	39/23328	0.0126966	0.0862298	Adam8/App/Rhoa/Selenok	4
GO:0002262	myeloid cell homeostasis	10/545	187/23328	0.012807	0.0866333	Adar/Ank1/B2m/Foxo3/Klf2/Med1/Slc25a38/Smad5/Smarca4/Tmod3	10
GO:0034767	positive regulation of ion transmembrane transport	10/545	187/23328	0.012807	0.0866333	Ank2/Ank3/Cacna2d1/Cfl1/Htt/Nlgn3/Pink1/Sri/Stac/Tcaf1	10
GO:1903426	regulation of reactive oxygen species biosynthetic process	7/545	107/23328	0.0128401	0.0866846	App/Atp2b4/Eef1a1/Foxo3/Klf2/Rhoa/Sod2	7
GO:0045744	negative regulation of G protein-coupled receptor signaling pathway	5/545	60/23328	0.0129999	0.0873104	App/Atp2b4/Gnai2/Grk2/Ywhab	5
GO:0098900	regulation of action potential	5/545	60/23328	0.0129999	0.0873104	Ank2/Ank3/Cacna2d1/Camk2d/Trpa1	5
GO:0044070	regulation of anion transport	8/545	133/23328	0.01301	0.0873104	Abat/Arl6ip5/Atp8a1/Prelid1/Slc43a2/Syt4/Tcaf1/Trpa1	8
GO:0051924	regulation of calcium ion transport	13/545	275/23328	0.0131237	0.0879003	Ank2/Cacna1a/Cacna2d1/Camk2d/Epb41/Fkbp1b/Gnai2/Gnao1/Hpca/Htt/Rhoa/Sri/Stac	13
GO:0048661	positive regulation of smooth muscle cell proliferation	7/545	108/23328	0.0134628	0.0898228	Camk2d/Gnai2/Grk2/Gsk3b/Mfn2/Nampt/Rps6kb1	7
GO:0050768	negative regulation of neurogenesis	15/545	337/23328	0.0134776	0.0898228	App/B2m/Cdkl3/Cntn2/Foxo3/Gsk3b/Isl1/Med1/Nlgn3/Nrg1/Rhoa/Snapin/Syt4/Tlx2/Ube3a	15
GO:0034599	cellular response to oxidative stress	13/545	276/23328	0.0134901	0.0898228	App/Arl6ip5/Cfl1/Fbxo7/Foxo3/Gpx1/Hnrnpd/Mtr/Pink1/Prkaa1/Rack1/Sod2/Zfp622	13
GO:0006091	generation of precursor metabolites and energy	17/545	400/23328	0.013562	0.0899486	App/Atp5a1/Atp5b/Atp5o/Cox6a1/Eno1b/Gapdh/Gsk3b/Ndufb3/Ndufv3/Phka1/Pink1/Prelid1/Prkaa1/Rhoa/Sod2/Uqcrc1	17
GO:1901652	response to peptide	17/545	400/23328	0.013562	0.0899486	App/Cacna1a/Cacna2d1/Cfl1/Foxo3/Gnai2/Grb14/Grk2/Gsk3b/Nr4a1/Nucks1/Prkaa1/Rab10/Rps6kb1/Srsf3/Uchl3/Usf1	17
GO:0006694	steroid biosynthetic process	9/545	161/23328	0.0136163	0.0899571	Acbd3/Cyp51/Dhcr7/Hsd17b12/Hsd17b7/Med1/Pex2/Pmvk/Prkaa1	9
GO:0009755	hormone-mediated signaling pathway	9/545	161/23328	0.0136163	0.0899571	Ddx17/Ddx5/Dnaja1/Isl1/Med1/Pias2/Rhoa/Smarca4/Ube3a	9
GO:0014046	dopamine secretion	4/545	40/23328	0.013853	0.0900547	Abat/Pink1/Syt11/Syt4	4
GO:0014059	regulation of dopamine secretion	4/545	40/23328	0.013853	0.0900547	Abat/Pink1/Syt11/Syt4	4
GO:0032392	DNA geometric change	4/545	40/23328	0.013853	0.0900547	Ascc3/Ercc3/Mcm4/Mcm6	4
GO:1901021	positive regulation of calcium ion transmembrane transporter activity	4/545	40/23328	0.013853	0.0900547	Ank2/Cacna2d1/Htt/Stac	4
GO:1904645	response to amyloid-beta	4/545	40/23328	0.013853	0.0900547	App/Cacna1a/Cacna2d1/Gsk3b	4
GO:0022900	electron transport chain	6/545	84/23328	0.0138658	0.0900547	Cox6a1/Ndufb3/Ndufv3/Pink1/Sod2/Uqcrc1	6
GO:0051817	modulation of process of other organism involved in symbiotic interaction	6/545	84/23328	0.0138658	0.0900547	Cfl1/Dag1/Gapdh/Hspa8/Nucks1/Smarca4	6
GO:0006446	regulation of translational initiation	5/545	61/23328	0.0138962	0.0900547	Bc1/Eif3b/Eif5b/Polr2g/Rps6kb1	5
GO:0008652	cellular amino acid biosynthetic process	5/545	61/23328	0.0138962	0.0900547	Abat/Atp2b4/Cln3/Mtr/Sephs2	5
GO:1902017	regulation of cilium assembly	5/545	61/23328	0.0138962	0.0900547	Cep120/Cntrob/Htt/Map4/Rabep2	5
GO:0010499	proteasomal ubiquitin-independent protein catabolic process	3/545	22/23328	0.014035	0.0900946	Psma5/Psmb4/Psmb7	3
GO:0050860	negative regulation of T cell receptor signaling pathway	3/545	22/23328	0.014035	0.0900946	Dgkz/Dusp3/Elf1	3
GO:0051220	cytoplasmic sequestering of protein	3/545	22/23328	0.014035	0.0900946	Cops9/Sri/Ywhab	3
GO:0098780	response to mitochondrial depolarisation	3/545	22/23328	0.014035	0.0900946	Mfn2/Optn/Pink1	3
GO:1903514	release of sequestered calcium ion into cytosol by endoplasmic reticulum	3/545	22/23328	0.014035	0.0900946	Ank2/Camk2d/Fkbp1b	3
GO:1900006	positive regulation of dendrite development	7/545	109/23328	0.0141068	0.0903844	Afdn/Cdkl3/Cfl1/Dnm1l/Nlgn3/Nrg1/Pias2	7
GO:0034976	response to endoplasmic reticulum stress	12/545	249/23328	0.0146174	0.0930355	App/Ccdc47/Creb3l2/Dnajc10/Fbxo6/Gsk3b/Os9/Pdia3/Sel1l/Selenok/Stt3b/Ubxn4	12
GO:0000380	alternative mRNA splicing, via spliceosome	6/545	85/23328	0.0146338	0.0930355	Celf2/Ddx17/Ddx5/Rbfox1/Rbfox3/Srsf3	6
GO:0051937	catecholamine transport	6/545	85/23328	0.0146338	0.0930355	Abat/Actb/Grk2/Pink1/Syt11/Syt4	6
GO:0006941	striated muscle contraction	9/545	163/23328	0.0146576	0.0930355	Ank2/Cacna2d1/Camk2d/Fkbp1b/Grk2/Scn2b/Smad5/Sri/Stac	9
GO:1903169	regulation of calcium ion transmembrane transport	9/545	163/23328	0.0146576	0.0930355	Ank2/Cacna1a/Cacna2d1/Camk2d/Fkbp1b/Hpca/Htt/Sri/Stac	9
GO:0006753	nucleoside phosphate metabolic process	18/545	436/23328	0.0147911	0.0936256	Acsl3/Adcy2/App/Aprt/Atp5a1/Atp5b/Atp5o/Dut/Eno1b/Gapdh/Hpca/Mpc1/Nampt/Nudt18/Pank4/Pmvk/Prkaa1/Rhoa	18
GO:0019080	viral gene expression	5/545	62/23328	0.0148332	0.0936256	Eif3b/Nucks1/Rsf1/Smarca4/Usf1	5
GO:0061337	cardiac conduction	5/545	62/23328	0.0148332	0.0936256	Ank2/Cacna2d1/Mef2a/Scn2b/Sri	5
GO:0072595	maintenance of protein localization in organelle	4/545	41/23328	0.0150741	0.0947932	Arl2/Grk2/Os9/Pink1	4
GO:0099084	postsynaptic specialization organization	4/545	41/23328	0.0150741	0.0947932	Cfl1/Dgkz/Hspa8/Nlgn3	4
GO:0007015	actin filament organization	18/545	437/23328	0.0151048	0.0948109	Arpc3/Cfl1/Fmn1/Gas7/Gba2/Gsn/Kctd13/Kptn/Msrb2/Myh10/Myo1e/Rdx/Rhoa/Tmod2/Tmod3/Tmsb4x/Twf1/Wasl	18
GO:0006473	protein acetylation	10/545	192/23328	0.0151617	0.0949927	App/Epc1/Gsk3b/Ing3/Isl1/Kansl1/Msl3l2/Prkaa1/Smarca4/Taok1	10
GO:0010970	transport along microtubule	9/545	164/23328	0.0151997	0.0950552	App/Arl8a/Cln3/Hspa8/Htt/Ift74/Kif1b/Snapin/Sybu	9
GO:0044272	sulfur compound biosynthetic process	6/545	86/23328	0.0154309	0.0960699	Gss/Hagh/Mettl16/Mpc1/Mpst/Mtr	6
GO:0016241	regulation of macroautophagy	7/545	111/23328	0.0154604	0.0960699	Cln3/Htt/Mfn2/Optn/Pafah1b2/Pink1/Ralb	7
GO:0007411	axon guidance	12/545	251/23328	0.0154751	0.0960699	Ank3/App/Cntn2/Dag1/Isl1/Lgi1/Mycbp2/Myh10/Robo2/Tubb2b/Usp33/Zswim6	12
GO:0007568	aging	12/545	251/23328	0.0154751	0.0960699	Abat/App/Atr/B2m/Cisd2/Foxo3/Gnao1/Htt/Meg3/Nampt/Sod2/Ypel3	12
GO:0030100	regulation of endocytosis	11/545	222/23328	0.0157176	0.0968792	Ahi1/App/B2m/Cln3/Dnm1l/Hpca/Napb/Snap91/Syt11/Syt4/Wasl	11
GO:0060999	positive regulation of dendritic spine development	5/545	63/23328	0.0158116	0.0968792	Afdn/Cfl1/Dnm1l/Nlgn3/Nrg1	5
GO:0097479	synaptic vesicle localization	5/545	63/23328	0.0158116	0.0968792	Nlgn3/Pcdh17/Snap91/Snapin/Syt4	5
GO:0070588	calcium ion transmembrane transport	13/545	282/23328	0.0158563	0.0968792	Ank2/Atp2b4/Cacna1a/Cacna2d1/Camk2d/Erc1/Fkbp1b/Hpca/Htt/Micu1/Sri/Stac/Trpa1	13
GO:0032930	positive regulation of superoxide anion generation	3/545	23/23328	0.0158654	0.0968792	App/Gnai2/Gstp1	3
GO:0042069	regulation of catecholamine metabolic process	3/545	23/23328	0.0158654	0.0968792	Abat/Comt/Vhl	3
GO:0071276	cellular response to cadmium ion	3/545	23/23328	0.0158654	0.0968792	Gsn/Mt1/Mt2	3
GO:1900242	regulation of synaptic vesicle endocytosis	3/545	23/23328	0.0158654	0.0968792	Dnm1l/Snap91/Syt11	3
GO:1902410	mitotic cytokinetic process	3/545	23/23328	0.0158654	0.0968792	Cntrob/Rhoa/Vps4b	3
GO:0097485	neuron projection guidance	12/545	252/23328	0.015918	0.0968792	Ank3/App/Cntn2/Dag1/Isl1/Lgi1/Mycbp2/Myh10/Robo2/Tubb2b/Usp33/Zswim6	12
GO:0001508	action potential	8/545	138/23328	0.0159478	0.0968792	Ank2/Ank3/Cacna2d1/Camk2d/Cln3/Fkbp1b/Scn2b/Trpa1	8
GO:0048284	organelle fusion	8/545	138/23328	0.0159478	0.0968792	Cln3/Cplx1/Dnm1l/Mfn2/Snap47/Snapin/Syt11/Syt4	8
GO:0044772	mitotic cell cycle phase transition	16/545	376/23328	0.0161302	0.0978122	Anapc15/App/Camk2d/Dgkz/Ercc3/Fbxo7/Ino80/Psme3/Rbbp8/Rdx/Rps6kb1/Syf2/Taok1/Tmod3/Vps4b/Zfp207	16
GO:0019693	ribose phosphate metabolic process	15/545	345/23328	0.0163363	0.0986826	Acsl3/Adcy2/App/Aprt/Atp5a1/Atp5b/Atp5o/Eno1b/Gapdh/Mpc1/Nudt18/Pank4/Pmvk/Prkaa1/Rhoa	15
GO:0072583	clathrin-dependent endocytosis	4/545	42/23328	0.0163609	0.0986826	Fcho2/Snap91/Syt11/Wasl	4
GO:1900077	negative regulation of cellular response to insulin stimulus	4/545	42/23328	0.0163609	0.0986826	Grb14/Grk2/Prkaa1/Rps6kb1	4
GO:0016125	sterol metabolic process	8/545	139/23328	0.0165885	0.099878	App/Cyp51/Dhcr7/Gba2/Hsd17b7/Pex2/Pmvk/Prkaa1	8
GO:0031667	response to nutrient levels	15/545	346/23328	0.0167241	0.100516	Comt/Foxo3/Kptn/Map1lc3b/Med1/Pdia3/Prkaa1/Prkag1/Ralb/Rps6kb1/Sod2/Tnrc6a/Usf1/Usp33/Wdr45	15
GO:1903362	regulation of cellular protein catabolic process	12/545	254/23328	0.0168324	0.100988	Amer1/Commd1/Csnk2a1/Gpx1/Gsk3b/Os9/Psme3/Rack1/Rdx/Rpl5/Ube2v2/Ube3a	12
GO:0003014	renal system process	7/545	113/23328	0.0169037	0.101237	Cln3/Comt/Gnai2/Gsn/Mllt6/Myo1e/Rhoa	7
GO:1904063	negative regulation of cation transmembrane transport	6/545	88/23328	0.0171143	0.102318	Ank3/Camk2d/Commd1/Fkbp1b/Slc43a2/Sri	6
GO:0007034	vacuolar transport	8/545	140/23328	0.0172476	0.102934	Atp6v0d1/Cln3/Hspa8/Leprotl1/Pink1/Snapin/Vps4b/Vps52	8
GO:0060078	regulation of postsynaptic membrane potential	7/545	114/23328	0.01766	0.103962	Abat/Afdn/App/Grk2/Gsk3b/Nlgn3/Rgs7bp	7
GO:0032007	negative regulation of TOR signaling	4/545	43/23328	0.0177146	0.103962	Castor2/Gsk3b/Kptn/Prkaa1	4
GO:0032008	positive regulation of TOR signaling	4/545	43/23328	0.0177146	0.103962	Gpr137c/Lamtor3/Lamtor5/Slc38a9	4
GO:0045851	pH reduction	4/545	43/23328	0.0177146	0.103962	Atp6v0d1/Cln3/Snapin/Ube3a	4
GO:0097484	dendrite extension	4/545	43/23328	0.0177146	0.103962	Afdn/Cdkl3/Cyfip2/Syt4	4
GO:0019932	second-messenger-mediated signaling	18/545	445/23328	0.0178055	0.103962	Adcy2/Ank2/App/Atp2b4/Calca/Fkbp1b/Gapdh/Gnai2/Grk2/Gsk3b/Htt/Mt1/Mt2/Nrg1/Prkaa1/Prkar2a/Selenok/Sri	18
GO:0015985	energy coupled proton transport, down electrochemical gradient	3/545	24/23328	0.0178234	0.103962	Atp5a1/Atp5b/Atp5o	3
GO:0015986	ATP synthesis coupled proton transport	3/545	24/23328	0.0178234	0.103962	Atp5a1/Atp5b/Atp5o	3
GO:0031629	synaptic vesicle fusion to presynaptic active zone membrane	3/545	24/23328	0.0178234	0.103962	Cplx1/Snap47/Snapin	3
GO:0031670	cellular response to nutrient	3/545	24/23328	0.0178234	0.103962	Med1/Pdia3/Usf1	3
GO:0040033	negative regulation of translation, ncRNA-mediated	3/545	24/23328	0.0178234	0.103962	Ago3/Bc1/Tnrc6a	3
GO:0045974	regulation of translation, ncRNA-mediated	3/545	24/23328	0.0178234	0.103962	Ago3/Bc1/Tnrc6a	3
GO:1903204	negative regulation of oxidative stress-induced neuron death	3/545	24/23328	0.0178234	0.103962	Fbxo7/Pink1/Rack1	3
GO:0045454	cell redox homeostasis	5/545	65/23328	0.0178953	0.103962	Dnajc10/Glrx5/Gpx1/Pdia3/Selenot	5
GO:0035966	response to topologically incorrect protein	8/545	141/23328	0.0179253	0.103962	Creb3l2/Fbxo6/Hspa8/Klhl15/Mfn2/Optn/Stt3b/Ubxn4	8
GO:1902652	secondary alcohol metabolic process	8/545	141/23328	0.0179253	0.103962	App/Cyp51/Dhcr7/Gba2/Hsd17b7/Pex2/Pmvk/Prkaa1	8
GO:2001233	regulation of apoptotic signaling pathway	17/545	413/23328	0.0179728	0.103962	Dnaja1/Dnm1l/Gnai2/Gpx1/Gsk3b/Gsn/Htt/Meis3/Pdia3/Pink1/Prelid1/Psme3/Rack1/Rps6kb1/Siah2/Sod2/Vhl	17
GO:0051149	positive regulation of muscle cell differentiation	6/545	89/23328	0.0180016	0.103962	Epc1/Gsk3b/Hopx/Nrg1/Sod2/Tmsb4x	6
GO:0051702	interaction with symbiont	6/545	89/23328	0.0180016	0.103962	Cfl1/Gapdh/Gpx1/Hspa8/Nucks1/Smarca4	6
GO:0051170	import into nucleus	9/545	169/23328	0.0181339	0.104548	Adar/Cfl1/Cse1l/Ddx5/Hspa8/Kpna3/Med1/Nup88/Prkag1	9
GO:0030099	myeloid cell differentiation	17/545	414/23328	0.0183531	0.105633	Adam8/Adar/Ank1/App/B2m/Foxo3/Fstl3/Gsk3b/Klf2/Lrrc17/Med1/Nkap/Prkx/Slc25a38/Smad5/Smarca4/Tmod3	17
GO:0019079	viral genome replication	7/545	115/23328	0.0184398	0.105952	Adar/Ddx5/Grk2/Hspa8/Lamtor5/Morc2a/Nucks1	7
GO:0044770	cell cycle phase transition	17/545	415/23328	0.0187396	0.107358	Anapc15/App/Atp2b4/Camk2d/Dgkz/Ercc3/Fbxo7/Ino80/Psme3/Rbbp8/Rdx/Rps6kb1/Syf2/Taok1/Tmod3/Vps4b/Zfp207	17
GO:1904064	positive regulation of cation transmembrane transport	9/545	170/23328	0.0187669	0.107358	Ank2/Ank3/Cacna2d1/Cfl1/Htt/Nlgn3/Pink1/Sri/Stac	9
GO:0032886	regulation of microtubule-based process	12/545	258/23328	0.0187794	0.107358	Apc2/Arl2/Cep120/Gba2/Gsk3b/Mapre1/Prkaa1/Rassf7/Rhoa/Ska3/Taok1/Vps4b	12
GO:0032024	positive regulation of insulin secretion	6/545	90/23328	0.0189199	0.107799	Abat/Isl1/Psmd9/Sri/Sybu/Trpa1	6
GO:1900076	regulation of cellular response to insulin stimulus	6/545	90/23328	0.0189199	0.107799	Gnai2/Grb14/Grk2/Nucks1/Prkaa1/Rps6kb1	6
GO:0042255	ribosome assembly	5/545	66/23328	0.019002	0.107904	Ddx28/Mrpl22/mt-Rnr1/mt-Rnr2/Rpl5	5
GO:0050433	regulation of catecholamine secretion	5/545	66/23328	0.019002	0.107904	Abat/Grk2/Pink1/Syt11/Syt4	5
GO:0048821	erythrocyte development	4/545	44/23328	0.019136	0.108303	Ank1/Klf2/Med1/Tmod3	4
GO:1903523	negative regulation of blood circulation	4/545	44/23328	0.019136	0.108303	App/Fkbp1b/Grk2/Sri	4
GO:0009636	response to toxic substance	7/545	116/23328	0.0192434	0.10873	Gpx1/Mt1/Mt2/Pink1/Scn2b/Selenot/Sod2	7
GO:0030073	insulin secretion	11/545	229/23328	0.0193195	0.108978	Abat/Cplx1/Fkbp1b/Htt/Isl1/Jagn1/Psmd9/Selenot/Sri/Sybu/Trpa1	11
GO:0031110	regulation of microtubule polymerization or depolymerization	6/545	91/23328	0.0198696	0.111383	Apc2/Arl2/Gba2/Mapre1/Ska3/Taok1	6
GO:0016180	snRNA processing	3/545	25/23328	0.0199098	0.111383	Exosc8/Ints7/Ints8	3
GO:0099500	vesicle fusion to plasma membrane	3/545	25/23328	0.0199098	0.111383	Cplx1/Snap47/Snapin	3
GO:1901032	negative regulation of response to reactive oxygen species	3/545	25/23328	0.0199098	0.111383	Fbxo7/Pink1/Rack1	3
GO:1903206	negative regulation of hydrogen peroxide-induced cell death	3/545	25/23328	0.0199098	0.111383	Fbxo7/Pink1/Rack1	3
GO:0045786	negative regulation of cell cycle	18/545	451/23328	0.0200658	0.111604	Anapc15/Atr/AY074887/Btg1/Btg2/Dgkz/Fbxo7/Grb14/Ints7/Nr2f2/Nr4a1/Ppp1r13b/Syf2/Taok1/Zbtb17/Zfp207/Znhit1/Zwint	18
GO:0006986	response to unfolded protein	7/545	117/23328	0.0200712	0.111604	Creb3l2/Fbxo6/Hspa8/Mfn2/Optn/Stt3b/Ubxn4	7
GO:0071901	negative regulation of protein serine/threonine kinase activity	7/545	117/23328	0.0200712	0.111604	Dnaja1/Dusp3/Fbxo7/Gsk3b/Gstp1/Nr2f2/Prkar2a	7
GO:0008654	phospholipid biosynthetic process	9/545	172/23328	0.0200808	0.111604	Acsl3/App/Cdipt/Cln3/Dgkz/Dpm3/Fabp5/Pmvk/Sh3yl1	9
GO:0086003	cardiac muscle cell contraction	5/545	67/23328	0.0201527	0.111821	Ank2/Cacna2d1/Camk2d/Scn2b/Sri	5
GO:0010721	negative regulation of cell development	16/545	387/23328	0.0205174	0.113288	App/B2m/Cdkl3/Cntn2/Foxo3/Grb14/Gsk3b/Isl1/Med1/Nlgn3/Nrg1/Rhoa/Snapin/Syt4/Tlx2/Ube3a	16
GO:0042149	cellular response to glucose starvation	4/545	45/23328	0.020626	0.113288	Foxo3/Kptn/Prkaa1/Prkag1	4
GO:0090199	regulation of release of cytochrome c from mitochondria	4/545	45/23328	0.020626	0.113288	Dnm1l/Gpx1/Pink1/Prelid1	4
GO:1901031	regulation of response to reactive oxygen species	4/545	45/23328	0.020626	0.113288	Fbxo7/Foxo3/Pink1/Rack1	4
GO:0035773	insulin secretion involved in cellular response to glucose stimulus	6/545	92/23328	0.0208513	0.113288	Fkbp1b/Jagn1/Selenot/Sri/Sybu/Trpa1	6
GO:1903532	positive regulation of secretion by cell	16/545	388/23328	0.0209573	0.113288	Abat/Dnm1l/Erc1/Gapdh/Grk2/Isl1/Myh10/Pink1/Psmd9/Selenot/Snx4/Sri/Sybu/Syt4/Trpa1/Vps4b	16
GO:0052547	regulation of peptidase activity	17/545	421/23328	0.0211918	0.113288	App/Arl6ip5/Csnk2a1/Cstb/Cyfip2/Gapdh/Gpx1/Grk2/Gsn/Htt/Lamtor5/Nr4a1/Prelid1/Psme3/Rack1/Rhoa/Siah2	17
GO:0048641	regulation of skeletal muscle tissue development	5/545	68/23328	0.021348	0.113288	Ddx17/Ddx5/Prkaa1/Rbfox1/Rps6kb1	5
GO:0050432	catecholamine secretion	5/545	68/23328	0.021348	0.113288	Abat/Grk2/Pink1/Syt11/Syt4	5
GO:0099601	regulation of neurotransmitter receptor activity	5/545	68/23328	0.021348	0.113288	App/Cfl1/Mink1/Nlgn3/Pink1	5
GO:0007033	vacuole organization	9/545	174/23328	0.0214599	0.113288	Cln3/Clvs1/Hspa8/Map1lc3b/Mfn2/Pink1/Ralb/Snapin/Wdr45	9
GO:0018209	peptidyl-serine modification	15/545	357/23328	0.0214714	0.113288	App/Atp2b4/Atr/Cab39/Camk2d/Csnk2a1/Grk2/Gsk3b/Pink1/Poglut1/Prkaa1/Prkx/Rack1/Rps6kb1/Spock2	15
GO:0019233	sensory perception of pain	8/545	146/23328	0.0216023	0.113288	Cacna1a/Calca/Comt/Fabp5/Grk2/Mmp24/Trpa1/Zfhx2	8
GO:0000012	single strand break repair	2/545	10/23328	0.0216523	0.113288	Aptx/Tdp1	2
GO:0007042	lysosomal lumen acidification	2/545	10/23328	0.0216523	0.113288	Cln3/Snapin	2
GO:0009650	UV protection	2/545	10/23328	0.0216523	0.113288	Ercc3/Gpx1	2
GO:0010825	positive regulation of centrosome duplication	2/545	10/23328	0.0216523	0.113288	Cep120/Vps4b	2
GO:0021826	substrate-independent telencephalic tangential migration	2/545	10/23328	0.0216523	0.113288	Cntn2/Nrg1	2
GO:0021843	substrate-independent telencephalic tangential interneuron migration	2/545	10/23328	0.0216523	0.113288	Cntn2/Nrg1	2
GO:0045955	negative regulation of calcium ion-dependent exocytosis	2/545	10/23328	0.0216523	0.113288	Gnai2/Syt4	2
GO:0046386	deoxyribose phosphate catabolic process	2/545	10/23328	0.0216523	0.113288	Dut/Nudt18	2
GO:0051001	negative regulation of nitric-oxide synthase activity	2/545	10/23328	0.0216523	0.113288	Atp2b4/Gsk3b	2
GO:0071305	cellular response to vitamin D	2/545	10/23328	0.0216523	0.113288	Med1/Pdia3	2
GO:0090309	positive regulation of DNA methylation-dependent heterochromatin assembly	2/545	10/23328	0.0216523	0.113288	Atf7ip/Morc2a	2
GO:0097067	cellular response to thyroid hormone stimulus	2/545	10/23328	0.0216523	0.113288	Med1/Rdx	2
GO:0098598	learned vocalization behavior or vocal learning	2/545	10/23328	0.0216523	0.113288	Cntnap2/Htt	2
GO:0099004	calmodulin dependent kinase signaling pathway	2/545	10/23328	0.0216523	0.113288	Htt/Prkaa1	2
GO:0106049	regulation of cellular response to osmotic stress	2/545	10/23328	0.0216523	0.113288	Cln3/Micu1	2
GO:1900122	positive regulation of receptor binding	2/545	10/23328	0.0216523	0.113288	App/B2m	2
GO:2000774	positive regulation of cellular senescence	2/545	10/23328	0.0216523	0.113288	B2m/Ypel3	2
GO:2001138	regulation of phospholipid transport	2/545	10/23328	0.0216523	0.113288	Atp8a1/Prelid1	2
GO:2001140	positive regulation of phospholipid transport	2/545	10/23328	0.0216523	0.113288	Atp8a1/Prelid1	2
GO:0001952	regulation of cell-matrix adhesion	7/545	119/23328	0.0218008	0.113288	Cfl1/Dag1/Dusp3/Fmn1/Gsk3b/Mink1/Ninj1	7
GO:0007215	glutamate receptor signaling pathway	6/545	93/23328	0.0218653	0.113288	App/Cfl1/Cln3/Mink1/Nlgn3/Pink1	6
GO:0010631	epithelial cell migration	13/545	295/23328	0.0220542	0.113288	Adam8/Atp2b4/Atp5a1/Atp5b/Glipr2/Gpx1/Lgals8/Nr2f2/Nr4a1/Prkx/Rhoa/Sparc/Vhl	13
GO:0097193	intrinsic apoptotic signaling pathway	13/545	295/23328	0.0220542	0.113288	Arl6ip5/Ddx5/Dnaja1/Dnajc10/Dnm1l/Gpx1/Gsk3b/Pink1/Ppp1r13b/Rack1/Selenok/Sod2/Zfp622	13
GO:0009165	nucleotide biosynthetic process	10/545	204/23328	0.0221118	0.113288	Adcy2/Aprt/Atp5a1/Atp5b/Atp5o/Dut/Hpca/Mpc1/Nampt/Pank4	10
GO:0000289	nuclear-transcribed mRNA poly(A) tail shortening	3/545	26/23328	0.0221248	0.113288	Btg2/Polr2g/Tnrc6a	3
GO:0007263	nitric oxide mediated signal transduction	3/545	26/23328	0.0221248	0.113288	Atp2b4/Mt1/Mt2	3
GO:0010829	negative regulation of glucose transmembrane transport	3/545	26/23328	0.0221248	0.113288	Ahi1/Fabp5/Grk2	3
GO:0016082	synaptic vesicle priming	3/545	26/23328	0.0221248	0.113288	Erc1/Napb/Snap47	3
GO:0032928	regulation of superoxide anion generation	3/545	26/23328	0.0221248	0.113288	App/Gnai2/Gstp1	3
GO:0048791	calcium ion-regulated exocytosis of neurotransmitter	3/545	26/23328	0.0221248	0.113288	Cacna1a/Rims3/Syt4	3
GO:0060765	regulation of androgen receptor signaling pathway	3/545	26/23328	0.0221248	0.113288	Ddx5/Pias2/Smarca4	3
GO:0098901	regulation of cardiac muscle cell action potential	3/545	26/23328	0.0221248	0.113288	Ank2/Ank3/Camk2d	3
GO:1902175	regulation of oxidative stress-induced intrinsic apoptotic signaling pathway	3/545	26/23328	0.0221248	0.113288	Gpx1/Pink1/Sod2	3
GO:1903747	regulation of establishment of protein localization to mitochondrion	3/545	26/23328	0.0221248	0.113288	Dnaja1/Pink1/Prkaa1	3
GO:1904030	negative regulation of cyclin-dependent protein kinase activity	3/545	26/23328	0.0221248	0.113288	Actb/Fbxo7/Nr2f2	3
GO:0010799	regulation of peptidyl-threonine phosphorylation	4/545	46/23328	0.0221853	0.113288	App/Cab39/Grk2/Gsk3b	4
GO:0017158	regulation of calcium ion-dependent exocytosis	4/545	46/23328	0.0221853	0.113288	Cacna1a/Gnai2/Syt11/Syt4	4
GO:0019083	viral transcription	4/545	46/23328	0.0221853	0.113288	Nucks1/Rsf1/Smarca4/Usf1	4
GO:1901985	positive regulation of protein acetylation	4/545	46/23328	0.0221853	0.113288	App/Isl1/Prkaa1/Taok1	4
GO:2000404	regulation of T cell migration	4/545	46/23328	0.0221853	0.113288	Adam8/App/Rhoa/Selenok	4
GO:0034394	protein localization to cell surface	5/545	69/23328	0.0225886	0.115002	Ank2/Commd1/Leprotl1/Mesd/Nrg1	5
GO:0048168	regulation of neuronal synaptic plasticity	5/545	69/23328	0.0225886	0.115002	App/Cln3/Cntn2/Gsk3b/Syt4	5
GO:0006302	double-strand break repair	11/545	235/23328	0.0228648	0.116126	Aptx/Ino80/Klhl15/Mcm4/Mcm6/Nucks1/Rbbp8/Sem1/Tdp1/Ube2v2/Zswim7	11
GO:0061640	cytoskeleton-dependent cytokinesis	6/545	94/23328	0.022912	0.116126	Ank3/Cfl1/Cntrob/Myh10/Rhoa/Vps4b	6
GO:0070252	actin-mediated cell contraction	6/545	94/23328	0.022912	0.116126	Ank2/Cacna2d1/Camk2d/Myl6/Scn2b/Sri	6
GO:0043414	macromolecule methylation	13/545	297/23328	0.0231486	0.116976	Atf7ip/Btg1/Btg2/Eef1akmt1/Emg1/Gsk3b/Meg3/Mettl16/Mllt6/Mtr/Prmt9/Smarca4/Wdr4	13
GO:0090132	epithelium migration	13/545	297/23328	0.0231486	0.116976	Adam8/Atp2b4/Atp5a1/Atp5b/Glipr2/Gpx1/Lgals8/Nr2f2/Nr4a1/Prkx/Rhoa/Sparc/Vhl	13
GO:0033002	muscle cell proliferation	11/545	236/23328	0.0234991	0.118571	Camk2d/Comt/Gnai2/Grk2/Gsk3b/Mfn2/Nampt/Ndrg4/Rps6kb1/Sav1/Sod2	11
GO:1901136	carbohydrate derivative catabolic process	7/545	121/23328	0.0236309	0.119059	Dut/Enpp4/Fbxo6/Gba2/Gusb/Nudt18/Stt3b	7
GO:0030520	intracellular estrogen receptor signaling pathway	4/545	47/23328	0.0238146	0.119227	Ddx17/Ddx5/Isl1/Med1	4
GO:0038202	TORC1 signaling	4/545	47/23328	0.0238146	0.119227	Castor2/Gpr137c/Kptn/Lamtor5	4
GO:0043124	negative regulation of I-kappaB kinase/NF-kappaB signaling	4/545	47/23328	0.0238146	0.119227	Gstp1/Optn/Otud7b/Rhoa	4
GO:0050885	neuromuscular process controlling balance	5/545	70/23328	0.023875	0.119227	App/Cacna1a/Cln3/Myh10/Rbfox1	5
GO:0071426	ribonucleoprotein complex export from nucleus	5/545	70/23328	0.023875	0.119227	Nup160/Nup88/Pabpn1/Sem1/Srsf3	5
GO:1905515	non-motile cilium assembly	5/545	70/23328	0.023875	0.119227	Ahi1/Htt/Ift74/Map4/Mapre1	5
GO:0006469	negative regulation of protein kinase activity	10/545	207/23328	0.0241612	0.120127	Actb/Adar/Dnaja1/Dusp3/Fbxo7/Gsk3b/Gstp1/Mvp/Nr2f2/Prkar2a	10
GO:0031345	negative regulation of cell projection organization	10/545	207/23328	0.0241612	0.120127	B2m/Cdkl3/Cfl1/Gsk3b/Map4/Nlgn3/Rhoa/Snapin/Tlx2/Ube3a	10
GO:2000377	regulation of reactive oxygen species metabolic process	10/545	207/23328	0.0241612	0.120127	App/Atp2b4/Eef1a1/Foxo3/Gnai2/Gstp1/Klf2/Pink1/Rhoa/Sod2	10
GO:0090130	tissue migration	13/545	299/23328	0.0242828	0.120554	Adam8/Atp2b4/Atp5a1/Atp5b/Glipr2/Gpx1/Lgals8/Nr2f2/Nr4a1/Prkx/Rhoa/Sparc/Vhl	13
GO:0010971	positive regulation of G2/M transition of mitotic cell cycle	3/545	27/23328	0.0244686	0.121123	App/Camk2d/Vps4b	3
GO:0035812	renal sodium excretion	3/545	27/23328	0.0244686	0.121123	Comt/Gnai2/Mllt6	3
GO:0003158	endothelium development	7/545	122/23328	0.0245845	0.121167	Afdn/Btg1/Gpx1/Nr2f2/Rdx/Rhoa/Vhl	7
GO:0031109	microtubule polymerization or depolymerization	7/545	122/23328	0.0245845	0.121167	Apc2/Arl2/Gba2/Mapre1/Ska3/Taok1/Tppp3	7
GO:0045807	positive regulation of endocytosis	7/545	122/23328	0.0245845	0.121167	Ahi1/App/B2m/Cln3/Dnm1l/Snap91/Wasl	7
GO:0050770	regulation of axonogenesis	10/545	208/23328	0.0248738	0.122215	Cacna1a/Cdkl3/Cntn2/Gsk3b/Mycbp2/Nrg1/Robo2/Snap91/Tubb2b/Zswim6	10
GO:0034614	cellular response to reactive oxygen species	8/545	150/23328	0.0249052	0.122215	Cfl1/Fbxo7/Foxo3/Hnrnpd/Mtr/Pink1/Rack1/Sod2	8
GO:0061025	membrane fusion	8/545	150/23328	0.0249052	0.122215	Adam8/Cln3/Cplx1/Dnm1l/Snap47/Snapin/Syt11/Syt4	8
GO:0060998	regulation of dendritic spine development	6/545	96/23328	0.0251054	0.12302	Afdn/Cfl1/Dnm1l/Nlgn3/Nrg1/Ube3a	6
GO:0007051	spindle organization	9/545	179/23328	0.0252033	0.123156	Cep120/Dctn2/Haus3/Ino80/Map4/Mapre1/Rhoa/Vps4b/Zfp207	9
GO:0071166	ribonucleoprotein complex localization	5/545	71/23328	0.0252076	0.123156	Nup160/Nup88/Pabpn1/Sem1/Srsf3	5
GO:0015711	organic anion transport	18/545	463/23328	0.025242	0.123156	Abat/Acsl3/Arl6ip5/Atp11a/Atp11c/Atp8a1/Cacna1a/Cln3/Fabp5/G6pc3/Mpc1/Prelid1/Rps6kb1/Slc25a38/Slc38a9/Slc43a2/Slc52a2/Syt4	18
GO:0050708	regulation of protein secretion	15/545	365/23328	0.0255175	0.123767	Abat/Ahi1/Cyp51/Dnm1l/Fkbp1b/Gapdh/Isl1/Jagn1/Myh10/Psmd9/Sri/Sybu/Syt11/Syt4/Trpa1	15
GO:0043281	regulation of cysteine-type endopeptidase activity involved in apoptotic process	10/545	209/23328	0.0256014	0.123767	App/Arl6ip5/Csnk2a1/Gpx1/Gsn/Lamtor5/Nr4a1/Rack1/Rhoa/Siah2	10
GO:1901293	nucleoside phosphate biosynthetic process	10/545	209/23328	0.0256014	0.123767	Adcy2/Aprt/Atp5a1/Atp5b/Atp5o/Dut/Hpca/Mpc1/Nampt/Pank4	10
GO:0000070	mitotic sister chromatid segregation	8/545	151/23328	0.0257832	0.123767	Anapc15/Dctn2/Ino80/Kif22/Smc4/Vps4b/Zfp207/Zwint	8
GO:0007219	Notch signaling pathway	9/545	180/23328	0.0260042	0.123767	App/Galnt11/Ift74/Nkap/Poglut1/Robo2/Sel1l/Spen/Tspan14	9
GO:0002349	histamine production involved in inflammatory response	2/545	11/23328	0.0260596	0.123767	Snx4/Ywhaz	2
GO:0002441	histamine secretion involved in inflammatory response	2/545	11/23328	0.0260596	0.123767	Snx4/Ywhaz	2
GO:0002553	histamine secretion by mast cell	2/545	11/23328	0.0260596	0.123767	Snx4/Ywhaz	2
GO:0009264	deoxyribonucleotide catabolic process	2/545	11/23328	0.0260596	0.123767	Dut/Nudt18	2
GO:0014889	muscle atrophy	2/545	11/23328	0.0260596	0.123767	Foxo3/Gsn	2
GO:0042135	neurotransmitter catabolic process	2/545	11/23328	0.0260596	0.123767	Abat/Comt	2
GO:0042762	regulation of sulfur metabolic process	2/545	11/23328	0.0260596	0.123767	Cacna1a/Comt	2
GO:0051124	synaptic growth at neuromuscular junction	2/545	11/23328	0.0260596	0.123767	App/Gsk3b	2
GO:0055015	ventricular cardiac muscle cell development	2/545	11/23328	0.0260596	0.123767	Mef2a/Myh10	2
GO:0071732	cellular response to nitric oxide	2/545	11/23328	0.0260596	0.123767	Hnrnpd/Mtr	2
GO:0086103	G protein-coupled receptor signaling pathway involved in heart process	2/545	11/23328	0.0260596	0.123767	Atp2b4/Gnai2	2
GO:0097278	complement-dependent cytotoxicity	2/545	11/23328	0.0260596	0.123767	Cd55/Cr1l	2
GO:1901857	positive regulation of cellular respiration	2/545	11/23328	0.0260596	0.123767	Pink1/Prelid1	2
GO:1904058	positive regulation of sensory perception of pain	2/545	11/23328	0.0260596	0.123767	Grk2/Trpa1	2
GO:0002027	regulation of heart rate	6/545	97/23328	0.0262528	0.124336	Ank2/Cacna2d1/Calca/Fkbp1b/Scn2b/Sri	6
GO:1905037	autophagosome organization	6/545	97/23328	0.0262528	0.124336	Cln3/Map1lc3b/Mfn2/Pink1/Ralb/Wdr45	6
GO:0043500	muscle adaptation	7/545	124/23328	0.0265703	0.12522	Atp2b4/Camk2d/Foxo3/Gsk3b/Gsn/Mef2a/Twf1	7
GO:0090277	positive regulation of peptide hormone secretion	7/545	124/23328	0.0265703	0.12522	Abat/Isl1/Psmd9/Selenot/Sri/Sybu/Trpa1	7
GO:0010611	regulation of cardiac muscle hypertrophy	5/545	72/23328	0.026587	0.12522	Atp2b4/Camk2d/Gsk3b/Mef2a/Twf1	5
GO:0051453	regulation of intracellular pH	5/545	72/23328	0.026587	0.12522	Atp5b/Atp6v0d1/Cln3/Snapin/Ube3a	5
GO:0000819	sister chromatid segregation	9/545	181/23328	0.0268229	0.126156	Anapc15/Dctn2/Hdac8/Ino80/Kif22/Smc4/Vps4b/Zfp207/Zwint	9
GO:2000310	regulation of NMDA receptor activity	3/545	28/23328	0.0269411	0.126537	Cfl1/Nlgn3/Pink1	3
GO:0010332	response to gamma radiation	4/545	49/23328	0.0272857	0.127802	Atr/Gpx1/Prkaa1/Sod2	4
GO:0035196	production of miRNAs involved in gene silencing by miRNA	4/545	49/23328	0.0272857	0.127802	Adar/Ago3/Ddx5/Rbm3	4
GO:0043434	response to peptide hormone	14/545	336/23328	0.0273535	0.127943	Cfl1/Foxo3/Gnai2/Grb14/Grk2/Gsk3b/Nr4a1/Nucks1/Prkaa1/Rab10/Rps6kb1/Srsf3/Uchl3/Usf1	14
GO:0099565	chemical synaptic transmission, postsynaptic	6/545	98/23328	0.0274345	0.128052	Abat/Afdn/App/Grk2/Gsk3b/Nlgn3	6
GO:0071103	DNA conformation change	11/545	242/23328	0.0275769	0.128052	Ascc3/Atf7ip/Ercc3/Mcm4/Mcm6/Morc2a/Rsf1/Set/Smarca4/Smc4/Tspyl2	11
GO:0071695	anatomical structure maturation	12/545	273/23328	0.0276001	0.128052	Ank3/App/Cacna1a/Calca/Cntn2/Cntnap2/Dag1/Foxo3/Grb14/Gsk3b/Klf2/Rhoa	12
GO:0110053	regulation of actin filament organization	12/545	273/23328	0.0276001	0.128052	Arpc3/Cfl1/Fmn1/Gba2/Gsn/Rdx/Rhoa/Tmod2/Tmod3/Tmsb4x/Twf1/Wasl	12
GO:0010212	response to ionizing radiation	7/545	125/23328	0.0276029	0.128052	Atr/Gpx1/Ino80/Ints7/Nucks1/Prkaa1/Sod2	7
GO:1903409	reactive oxygen species biosynthetic process	7/545	125/23328	0.0276029	0.128052	App/Atp2b4/Eef1a1/Foxo3/Klf2/Rhoa/Sod2	7
GO:0045785	positive regulation of cell adhesion	17/545	435/23328	0.0278609	0.129072	Adam8/Afdn/Ank3/Calca/Cfl1/Dag1/Fmn1/Fstl3/Gsk3b/Hsd17b12/Ift74/Lgals8/Ninj1/Nkap/Rhoa/Selenok/Spock2	17
GO:0034764	positive regulation of transmembrane transport	11/545	243/23328	0.0283031	0.130942	Ank2/Ank3/Cacna2d1/Cfl1/Htt/Mef2a/Nlgn3/Pink1/Sri/Stac/Tcaf1	11
GO:0008360	regulation of cell shape	8/545	154/23328	0.028546	0.131886	Cfl1/Epb41/Epb41l3/Gas7/Lst1/Myh10/Rdx/Rhoa	8
GO:0043502	regulation of muscle adaptation	6/545	99/23328	0.0286508	0.13219	Atp2b4/Camk2d/Foxo3/Gsk3b/Mef2a/Twf1	6
GO:0046128	purine ribonucleoside metabolic process	4/545	50/23328	0.0291286	0.133757	Aprt/Enpp4/Nudt18/Rhoa	4
GO:0007160	cell-matrix adhesion	10/545	214/23328	0.0294696	0.133757	Adam8/Cfl1/Cntn2/Dag1/Dusp3/Fmn1/Gsk3b/Mink1/Ninj1/Rhoa	10
GO:0010810	regulation of cell-substrate adhesion	10/545	214/23328	0.0294696	0.133757	Cfl1/Dag1/Dusp3/Fmn1/Gsk3b/Hsd17b12/Mink1/Ninj1/Rhoa/Spock2	10
GO:0019722	calcium-mediated signaling	10/545	214/23328	0.0294696	0.133757	Ank2/App/Atp2b4/Fkbp1b/Gsk3b/Htt/Nrg1/Prkaa1/Selenok/Sri	10
GO:0042273	ribosomal large subunit biogenesis	5/545	74/23328	0.0294879	0.133757	Ddx28/mt-Rnr2/Rpl35/Rpl5/Zfp622	5
GO:0016482	cytosolic transport	8/545	155/23328	0.0295107	0.133757	Bet1l/Cln3/Erc1/Kif1b/Rdx/Sybu/Syt4/Vps52	8
GO:0010800	positive regulation of peptidyl-threonine phosphorylation	3/545	29/23328	0.0295417	0.133757	App/Cab39/Gsk3b	3
GO:0034629	cellular protein-containing complex localization	3/545	29/23328	0.0295417	0.133757	Ralb/Snapin/Wasl	3
GO:0042133	neurotransmitter metabolic process	3/545	29/23328	0.0295417	0.133757	Abat/Cln3/Comt	3
GO:0045822	negative regulation of heart contraction	3/545	29/23328	0.0295417	0.133757	Fkbp1b/Grk2/Sri	3
GO:0050858	negative regulation of antigen receptor-mediated signaling pathway	3/545	29/23328	0.0295417	0.133757	Dgkz/Dusp3/Elf1	3
GO:0070296	sarcoplasmic reticulum calcium ion transport	3/545	29/23328	0.0295417	0.133757	Ank2/Camk2d/Fkbp1b	3
GO:0090314	positive regulation of protein targeting to membrane	3/545	29/23328	0.0295417	0.133757	Ank3/Hpca/Tcaf1	3
GO:0150117	positive regulation of cell-substrate junction organization	3/545	29/23328	0.0295417	0.133757	Cfl1/Dusp3/Fmn1	3
GO:0051346	negative regulation of hydrolase activity	16/545	405/23328	0.0295823	0.133762	App/Arl2/Csnk2a1/Cstb/Fkbp1b/Gapdh/Gnai2/Gpx1/Grk2/Htt/Lamtor5/Nr4a1/Pkmyt1/Rdx/Siah2/Snap91	16
GO:0018210	peptidyl-threonine modification	7/545	127/23328	0.0297493	0.13416	App/Cab39/Camk2d/Csnk2a1/Galnt11/Grk2/Gsk3b	7
GO:0060996	dendritic spine development	7/545	127/23328	0.0297493	0.13416	Afdn/Cfl1/Dnm1l/Nlgn3/Nrg1/Ube3a/Wasl	7
GO:0006476	protein deacetylation	6/545	100/23328	0.0299021	0.134632	Hdac8/Hopx/Msl3l2/Pink1/Prkaa1/Znhit1	6
GO:0002791	regulation of peptide secretion	16/545	406/23328	0.030161	0.134632	Abat/Ahi1/Cyp51/Dnm1l/Fkbp1b/Gapdh/Isl1/Jagn1/Myh10/Psmd9/Selenot/Sri/Sybu/Syt11/Syt4/Trpa1	16
GO:0000727	double-strand break repair via break-induced replication	2/545	12/23328	0.0307948	0.134632	Mcm4/Mcm6	2
GO:0006750	glutathione biosynthetic process	2/545	12/23328	0.0307948	0.134632	Gss/Hagh	2
GO:0010459	negative regulation of heart rate	2/545	12/23328	0.0307948	0.134632	Fkbp1b/Sri	2
GO:0014832	urinary bladder smooth muscle contraction	2/545	12/23328	0.0307948	0.134632	Atp2b4/Trpa1	2
GO:0031453	positive regulation of heterochromatin assembly	2/545	12/23328	0.0307948	0.134632	Atf7ip/Morc2a	2
GO:0033240	positive regulation of cellular amine metabolic process	2/545	12/23328	0.0307948	0.134632	Abat/Comt	2
GO:0034392	negative regulation of smooth muscle cell apoptotic process	2/545	12/23328	0.0307948	0.134632	Gapdh/Gsk3b	2
GO:0042789	mRNA transcription by RNA polymerase II	2/545	12/23328	0.0307948	0.134632	Hnrnpd/Med1	2
GO:0051280	negative regulation of release of sequestered calcium ion into cytosol	2/545	12/23328	0.0307948	0.134632	Fkbp1b/Sri	2
GO:0090343	positive regulation of cell aging	2/545	12/23328	0.0307948	0.134632	B2m/Ypel3	2
GO:0098722	asymmetric stem cell division	2/545	12/23328	0.0307948	0.134632	Cntrl/Rab10	2
GO:0098792	xenophagy	2/545	12/23328	0.0307948	0.134632	Lgals8/Optn	2
GO:1900244	positive regulation of synaptic vesicle endocytosis	2/545	12/23328	0.0307948	0.134632	Dnm1l/Snap91	2
GO:1901298	regulation of hydrogen peroxide-mediated programmed cell death	2/545	12/23328	0.0307948	0.134632	Foxo3/Pink1	2
GO:1902514	regulation of calcium ion transmembrane transport via high voltage-gated calcium channel	2/545	12/23328	0.0307948	0.134632	Cacna2d1/Camk2d	2
GO:2000009	negative regulation of protein localization to cell surface	2/545	12/23328	0.0307948	0.134632	Commd1/Leprotl1	2
GO:2000302	positive regulation of synaptic vesicle exocytosis	2/545	12/23328	0.0307948	0.134632	Dnm1l/Erc1	2
GO:0007030	Golgi organization	7/545	128/23328	0.0308635	0.134632	Atl2/Atl3/Htt/Optn/Tango2/Tmed3/Ywhaz	7
GO:0010811	positive regulation of cell-substrate adhesion	7/545	128/23328	0.0308635	0.134632	Cfl1/Dag1/Fmn1/Gsk3b/Hsd17b12/Ninj1/Spock2	7
GO:0014743	regulation of muscle hypertrophy	5/545	75/23328	0.0310103	0.134632	Atp2b4/Camk2d/Gsk3b/Mef2a/Twf1	5
GO:0046626	regulation of insulin receptor signaling pathway	5/545	75/23328	0.0310103	0.134632	Gnai2/Grb14/Nucks1/Prkaa1/Rps6kb1	5
GO:0008089	anterograde axonal transport	4/545	51/23328	0.0310435	0.134632	Arl8a/Kif1b/Snapin/Sybu	4
GO:0031050	dsRNA processing	4/545	51/23328	0.0310435	0.134632	Adar/Ago3/Ddx5/Rbm3	4
GO:0031648	protein destabilization	4/545	51/23328	0.0310435	0.134632	Commd1/Gsn/Htt/Pex2	4
GO:0032456	endocytic recycling	4/545	51/23328	0.0310435	0.134632	Acap2/Ndrg4/Snx4/Vps52	4
GO:0045010	actin nucleation	4/545	51/23328	0.0310435	0.134632	Arpc3/Fmn1/Gsn/Wasl	4
GO:0070918	production of small RNA involved in gene silencing by RNA	4/545	51/23328	0.0310435	0.134632	Adar/Ago3/Ddx5/Rbm3	4
GO:0098754	detoxification	4/545	51/23328	0.0310435	0.134632	Mt1/Mt2/Selenot/Sod2	4
GO:0006906	vesicle fusion	6/545	101/23328	0.0311886	0.134746	Cln3/Cplx1/Snap47/Snapin/Syt11/Syt4	6
GO:0007041	lysosomal transport	6/545	101/23328	0.0311886	0.134746	Cln3/Hspa8/Pink1/Snapin/Vps4b/Vps52	6
GO:2001237	negative regulation of extrinsic apoptotic signaling pathway	6/545	101/23328	0.0311886	0.134746	Gpx1/Gsk3b/Htt/Psme3/Rps6kb1/Siah2	6
GO:0071900	regulation of protein serine/threonine kinase activity	17/545	442/23328	0.0317324	0.136921	Actb/Adam8/App/Atp2b4/Cab39/Dnaja1/Dusp3/Fbxo7/Gsk3b/Gstp1/Htt/Lamtor3/Nr2f2/Prkag1/Prkar2a/Ralb/Rhoa	17
GO:0006874	cellular calcium ion homeostasis	18/545	476/23328	0.0319276	0.137585	Ank2/App/Atp2b4/Cacna1a/Cacna2d1/Calca/Camk2d/Ccdc47/Cln3/Erc1/Fkbp1b/Htt/Immt/Micu1/Selenok/Selenot/Sri/Trpa1	18
GO:0009895	negative regulation of catabolic process	13/545	311/23328	0.0319673	0.137585	Atp2b4/Csnk2a1/Cyp51/Hnrnpd/Mettl16/Mycbp2/Nampt/Nrg1/Os9/Pink1/Prkaa1/Rpl5/Taf15	13
GO:0000027	ribosomal large subunit assembly	3/545	30/23328	0.0322701	0.137839	Ddx28/mt-Rnr2/Rpl5	3
GO:0006929	substrate-dependent cell migration	3/545	30/23328	0.0322701	0.137839	Adam8/Atp5b/Myh10	3
GO:0043951	negative regulation of cAMP-mediated signaling	3/545	30/23328	0.0322701	0.137839	Atp2b4/Gnai2/Grk2	3
GO:0050951	sensory perception of temperature stimulus	3/545	30/23328	0.0322701	0.137839	Calca/Mmp24/Trpa1	3
GO:0120178	steroid hormone biosynthetic process	3/545	30/23328	0.0322701	0.137839	Dhcr7/Hsd17b7/Med1	3
GO:1902751	positive regulation of cell cycle G2/M phase transition	3/545	30/23328	0.0322701	0.137839	App/Camk2d/Vps4b	3
GO:0045862	positive regulation of proteolysis	14/545	344/23328	0.0324406	0.138394	Adam8/App/Arl6ip5/Cfl1/Cntn2/Cyfip2/Gsk3b/Gsn/Hspa8/Prelid1/Psme3/Rack1/Rhoa/Ube2v2	14
GO:0007006	mitochondrial membrane organization	6/545	102/23328	0.0325108	0.138519	Agk/Gsk3b/Immt/Mfn2/Pink1/Tomm20	6
GO:0048545	response to steroid hormone	10/545	218/23328	0.0328492	0.139786	Ddx17/Ddx5/Dnaja1/Isl1/Med1/Pias2/Rhoa/Rps6kb1/Smarca4/Ube3a	10
GO:0010770	positive regulation of cell morphogenesis involved in differentiation	9/545	188/23328	0.0330685	0.140543	Afdn/Cdkl3/Dnm1l/Gsk3b/Nrg1/Pias2/Robo2/Snap91/Tubb2b	9
GO:0009991	response to extracellular stimulus	15/545	378/23328	0.0332681	0.141214	Comt/Foxo3/Kptn/Map1lc3b/Med1/Pdia3/Prkaa1/Prkag1/Ralb/Rps6kb1/Sod2/Tnrc6a/Usf1/Usp33/Wdr45	15
GO:0060485	mesenchyme development	12/545	281/23328	0.0333792	0.141509	Amer1/Cfl1/Dag1/Ddx17/Ddx5/Glipr2/Gsk3b/Htt/Isl1/Kbtbd8/Poglut1/Robo2	12
GO:0009266	response to temperature stimulus	8/545	159/23328	0.0335935	0.142063	Calca/Dnaja1/Hsbp1/Mmp24/Prkaa1/Rbm3/Stac/Trpa1	8
GO:1903900	regulation of viral life cycle	8/545	159/23328	0.0335935	0.142063	Adar/Ddx5/Gsn/Hspa8/Morc2a/Nucks1/Trim56/Vps4b	8
GO:0030004	cellular monovalent inorganic cation homeostasis	6/545	103/23328	0.0338689	0.142872	Atp5b/Atp6v0d1/Camk2d/Cln3/Snapin/Ube3a	6
GO:0031123	RNA 3'-end processing	6/545	103/23328	0.0338689	0.142872	App/Cpsf1/Exosc8/Ints7/Ints8/Pabpn1	6
GO:0001764	neuron migration	9/545	189/23328	0.0340363	0.143299	Cntn2/Gsk3b/Myh10/Nr2f2/Nrg1/Pex2/Tubb2a/Tubb2b/Zswim6	9
GO:0016575	histone deacetylation	5/545	77/23328	0.0342005	0.143299	Hdac8/Hopx/Msl3l2/Pink1/Znhit1	5
GO:2000573	positive regulation of DNA biosynthetic process	5/545	77/23328	0.0342005	0.143299	Atr/Camk2d/Gsk3b/Hnrnpd/Rfc2	5
GO:0006164	purine nucleotide biosynthetic process	8/545	160/23328	0.0346712	0.143299	Adcy2/Aprt/Atp5a1/Atp5b/Atp5o/Hpca/Mpc1/Pank4	8
GO:0010950	positive regulation of endopeptidase activity	8/545	160/23328	0.0346712	0.143299	App/Arl6ip5/Cyfip2/Gsn/Prelid1/Psme3/Rack1/Rhoa	8
GO:0051236	establishment of RNA localization	8/545	160/23328	0.0346712	0.143299	Atr/Htt/Nup160/Nup88/Pabpn1/Sem1/Srsf3/Tomm20	8
GO:0048662	negative regulation of smooth muscle cell proliferation	4/545	53/23328	0.0350907	0.143299	Comt/Mfn2/Ndrg4/Sod2	4
GO:0051955	regulation of amino acid transport	4/545	53/23328	0.0350907	0.143299	Abat/Arl6ip5/Slc43a2/Syt4	4
GO:0044788	modulation by host of viral process	3/545	31/23328	0.0351253	0.143299	Cfl1/Hspa8/Nucks1	3
GO:0045920	negative regulation of exocytosis	3/545	31/23328	0.0351253	0.143299	Gnai2/Syt4/Vps4b	3
GO:0045932	negative regulation of muscle contraction	3/545	31/23328	0.0351253	0.143299	Calca/Grk2/Sri	3
GO:0051125	regulation of actin nucleation	3/545	31/23328	0.0351253	0.143299	Fmn1/Gsn/Wasl	3
GO:0086010	membrane depolarization during action potential	3/545	31/23328	0.0351253	0.143299	Ank3/Cacna2d1/Scn2b	3
GO:1903421	regulation of synaptic vesicle recycling	3/545	31/23328	0.0351253	0.143299	Dnm1l/Snap91/Syt11	3
GO:2001014	regulation of skeletal muscle cell differentiation	3/545	31/23328	0.0351253	0.143299	Ddx17/Ddx5/Rbfox1	3
GO:0015844	monoamine transport	6/545	104/23328	0.0352631	0.143299	Abat/Actb/Grk2/Pink1/Syt11/Syt4	6
GO:0021537	telencephalon development	11/545	252/23328	0.0354678	0.143299	Afdn/Btg2/Cep120/Cntn2/Gsk3b/Htt/Myh10/Nrg1/Rhoa/Robo2/Zswim6	11
GO:0019058	viral life cycle	10/545	221/23328	0.0355561	0.143299	Adar/Ddx5/Grk2/Gsn/Hspa8/Lamtor5/Morc2a/Nucks1/Trim56/Vps4b	10
GO:1903050	regulation of proteolysis involved in cellular protein catabolic process	10/545	221/23328	0.0355561	0.143299	Commd1/Csnk2a1/Gpx1/Gsk3b/Os9/Psme3/Rack1/Rpl5/Ube2v2/Ube3a	10
GO:0030178	negative regulation of Wnt signaling pathway	8/545	161/23328	0.0357721	0.143299	Amer1/Apc2/App/Foxo3/Gsk3b/Isl1/Rbms3/Siah2	8
GO:0001778	plasma membrane repair	2/545	13/23328	0.0358402	0.143299	Myh10/Syt11	2
GO:0001973	G protein-coupled adenosine receptor signaling pathway	2/545	13/23328	0.0358402	0.143299	Cntn2/Gnai2	2
GO:0006983	ER overload response	2/545	13/23328	0.0358402	0.143299	Ccdc47/Gsk3b	2
GO:0031223	auditory behavior	2/545	13/23328	0.0358402	0.143299	Cntnap2/Htt	2
GO:0033280	response to vitamin D	2/545	13/23328	0.0358402	0.143299	Med1/Pdia3	2
GO:0034497	protein localization to phagophore assembly site	2/545	13/23328	0.0358402	0.143299	Mfn2/Wdr45	2
GO:0035588	G protein-coupled purinergic receptor signaling pathway	2/545	13/23328	0.0358402	0.143299	Cntn2/Gnai2	2
GO:0045176	apical protein localization	2/545	13/23328	0.0358402	0.143299	Actb/Rdx	2
GO:0045799	positive regulation of chromatin assembly or disassembly	2/545	13/23328	0.0358402	0.143299	Atf7ip/Morc2a	2
GO:0046607	positive regulation of centrosome cycle	2/545	13/23328	0.0358402	0.143299	Cep120/Vps4b	2
GO:0061577	calcium ion transmembrane transport via high voltage-gated calcium channel	2/545	13/23328	0.0358402	0.143299	Cacna2d1/Camk2d	2
GO:0071027	nuclear RNA surveillance	2/545	13/23328	0.0358402	0.143299	Exosc8/Prpf18	2
GO:0071028	nuclear mRNA surveillance	2/545	13/23328	0.0358402	0.143299	Exosc8/Prpf18	2
GO:0071073	positive regulation of phospholipid biosynthetic process	2/545	13/23328	0.0358402	0.143299	Acsl3/App	2
GO:0071294	cellular response to zinc ion	2/545	13/23328	0.0358402	0.143299	Mt1/Mt2	2
GO:0071295	cellular response to vitamin	2/545	13/23328	0.0358402	0.143299	Med1/Pdia3	2
GO:0097090	presynaptic membrane organization	2/545	13/23328	0.0358402	0.143299	Cntn2/Nlgn3	2
GO:0099558	maintenance of synapse structure	2/545	13/23328	0.0358402	0.143299	Dgkz/Hspa8	2
GO:1902170	cellular response to reactive nitrogen species	2/545	13/23328	0.0358402	0.143299	Hnrnpd/Mtr	2
GO:1903332	regulation of protein folding	2/545	13/23328	0.0358402	0.143299	Hspa8/Pdia3	2
GO:1903430	negative regulation of cell maturation	2/545	13/23328	0.0358402	0.143299	Grb14/Gsk3b	2
GO:1904181	positive regulation of membrane depolarization	2/545	13/23328	0.0358402	0.143299	Ank3/Rack1	2
GO:1905668	positive regulation of protein localization to endosome	2/545	13/23328	0.0358402	0.143299	Rdx/Zdhhc1	2
GO:2001223	negative regulation of neuron migration	2/545	13/23328	0.0358402	0.143299	Gsk3b/Nrg1	2
GO:1901983	regulation of protein acetylation	5/545	78/23328	0.0358691	0.143299	App/Gsk3b/Isl1/Prkaa1/Taok1	5
GO:0032259	methylation	14/545	349/23328	0.0359503	0.143454	Atf7ip/Btg1/Btg2/Comt/Eef1akmt1/Emg1/Gsk3b/Meg3/Mettl16/Mllt6/Mtr/Prmt9/Smarca4/Wdr4	14
GO:0061351	neural precursor cell proliferation	9/545	191/23328	0.0360301	0.143604	Afdn/Btg2/Cep120/Foxo3/Gnai2/Optn/Rab10/Rhoa/Trnp1	9
GO:0045732	positive regulation of protein catabolic process	10/545	222/23328	0.0364919	0.145274	Adam8/Amer1/Apc2/App/Csnk2a1/Gsk3b/Oaz2/Rack1/Rdx/Ube2v2	10
GO:0030072	peptide hormone secretion	12/545	285/23328	0.036572	0.145422	Abat/Cpe/Cplx1/Fkbp1b/Htt/Isl1/Jagn1/Psmd9/Selenot/Sri/Sybu/Trpa1	12
GO:0045861	negative regulation of proteolysis	14/545	350/23328	0.0366838	0.145696	App/Cln3/Csnk2a1/Cstb/Gapdh/Gpx1/Grk2/Htt/Lamtor5/Nr4a1/Os9/Rpl5/Siah2/Tmem59	14
GO:0006865	amino acid transport	8/545	162/23328	0.0368964	0.14637	Abat/Arl6ip5/Cacna1a/Cln3/Slc25a38/Slc38a9/Slc43a2/Syt4	8
GO:0010823	negative regulation of mitochondrion organization	4/545	54/23328	0.0372235	0.146469	Dnm1l/Gpx1/Pink1/Prelid1	4
GO:0042278	purine nucleoside metabolic process	4/545	54/23328	0.0372235	0.146469	Aprt/Enpp4/Nudt18/Rhoa	4
GO:0051954	positive regulation of amine transport	4/545	54/23328	0.0372235	0.146469	Abat/Grk2/Pink1/Syt4	4
GO:0061077	chaperone-mediated protein folding	4/545	54/23328	0.0372235	0.146469	Dnajc5/Fkbp1b/Fkbp5/Hspa8	4
GO:0071806	protein transmembrane transport	4/545	54/23328	0.0372235	0.146469	Grpel2/Hspa8/Pex2/Tomm20	4
GO:1900271	regulation of long-term synaptic potentiation	4/545	54/23328	0.0372235	0.146469	App/Gsk3b/Nlgn3/Nsg1	4
GO:2000649	regulation of sodium ion transmembrane transporter activity	4/545	54/23328	0.0372235	0.146469	Ank3/Camk2d/Fxyd2/Scn2b	4
GO:0031589	cell-substrate adhesion	14/545	351/23328	0.037428	0.146999	Adam8/Atrnl1/Cfl1/Cntn2/Dag1/Dusp3/Fmn1/Gsk3b/Hsd17b12/Mink1/Ninj1/Prkx/Rhoa/Spock2	14
GO:0051048	negative regulation of secretion	10/545	223/23328	0.0374446	0.146999	Abat/Comt/Cyp51/Fkbp1b/Gnai2/Jagn1/Psmd9/Syt11/Syt4/Vps4b	10
GO:0032418	lysosome localization	5/545	79/23328	0.0375871	0.147048	D6Wsu163e/Kif1b/Snapin/Snx4/Ywhaz	5
GO:0051279	regulation of release of sequestered calcium ion into cytosol	5/545	79/23328	0.0375871	0.147048	Ank2/Camk2d/Fkbp1b/Htt/Sri	5
GO:1902117	positive regulation of organelle assembly	5/545	79/23328	0.0375871	0.147048	Cep120/Htt/Ralb/Rhoa/Vps4b	5
GO:0018394	peptidyl-lysine acetylation	8/545	163/23328	0.0380442	0.147887	App/Epc1/Ing3/Isl1/Kansl1/Msl3l2/Prkaa1/Smarca4	8
GO:1903531	negative regulation of secretion by cell	9/545	193/23328	0.0381025	0.147887	Abat/Cyp51/Fkbp1b/Gnai2/Jagn1/Psmd9/Syt11/Syt4/Vps4b	9
GO:0007007	inner mitochondrial membrane organization	3/545	32/23328	0.0381064	0.147887	Agk/Immt/Pink1	3
GO:0010043	response to zinc ion	3/545	32/23328	0.0381064	0.147887	Gsk3b/Mt1/Mt2	3
GO:0048026	positive regulation of mRNA splicing, via spliceosome	3/545	32/23328	0.0381064	0.147887	Hspa8/Rbm3/Tra2a	3
GO:0051150	regulation of smooth muscle cell differentiation	3/545	32/23328	0.0381064	0.147887	Med28/Sod2/Tmsb4x	3
GO:1902473	regulation of protein localization to synapse	3/545	32/23328	0.0381064	0.147887	Dag1/Gsk3b/Nlgn3	3
GO:0045017	glycerolipid biosynthetic process	8/545	164/23328	0.0392157	0.151845	Acsl3/App/Cdipt/Cln3/Dgkz/Dpm3/Fabp5/Sh3yl1	8
GO:0046887	positive regulation of hormone secretion	8/545	164/23328	0.0392157	0.151845	Abat/Isl1/Psmd9/Selenot/Snx4/Sri/Sybu/Trpa1	8
GO:0030641	regulation of cellular pH	5/545	80/23328	0.0393546	0.151979	Atp5b/Atp6v0d1/Cln3/Snapin/Ube3a	5
GO:0051495	positive regulation of cytoskeleton organization	10/545	225/23328	0.0394014	0.151979	Arl2/Arpc3/Cep120/Cfl1/Fmn1/Gsn/Mapre1/Rhoa/Vps4b/Wasl	10
GO:0035176	social behavior	4/545	55/23328	0.0394292	0.151979	Cic/Cntnap2/Htt/Nlgn3	4
GO:0050775	positive regulation of dendrite morphogenesis	4/545	55/23328	0.0394292	0.151979	Afdn/Cdkl3/Dnm1l/Pias2	4
GO:0050709	negative regulation of protein secretion	6/545	107/23328	0.0396653	0.152118	Cyp51/Fkbp1b/Jagn1/Psmd9/Syt11/Syt4	6
GO:0090174	organelle membrane fusion	6/545	107/23328	0.0396653	0.152118	Cln3/Cplx1/Snap47/Snapin/Syt11/Syt4	6
GO:0099111	microtubule-based transport	9/545	195/23328	0.0402547	0.152118	App/Arl8a/Cln3/Hspa8/Htt/Ift74/Kif1b/Snapin/Sybu	9
GO:0006606	protein import into nucleus	8/545	165/23328	0.0404111	0.152118	Adar/Cfl1/Cse1l/Ddx5/Hspa8/Kpna3/Med1/Nup88	8
GO:0072522	purine-containing compound biosynthetic process	8/545	165/23328	0.0404111	0.152118	Adcy2/Aprt/Atp5a1/Atp5b/Atp5o/Hpca/Mpc1/Pank4	8
GO:0050806	positive regulation of synaptic transmission	14/545	355/23328	0.040513	0.152118	Abat/Afdn/App/Dnm1l/Erc1/Grk2/Gsk3b/Kctd13/Lgi1/Nlgn3/Nsg1/Pink1/Rims3/Snap47	14
GO:0007626	locomotory behavior	11/545	258/23328	0.0409003	0.152118	Abat/App/Bc1/Cacna1a/Cntn2/Cstb/Gnao1/Htt/Nrg1/Sod2/Uchl3	11
GO:0010389	regulation of G2/M transition of mitotic cell cycle	5/545	81/23328	0.0411719	0.152118	App/Camk2d/Syf2/Taok1/Vps4b	5
GO:0022904	respiratory electron transport chain	5/545	81/23328	0.0411719	0.152118	Cox6a1/Ndufv3/Pink1/Sod2/Uqcrc1	5
GO:0043525	positive regulation of neuron apoptotic process	5/545	81/23328	0.0411719	0.152118	App/Foxo3/Gsk3b/Optn/Rhoa	5
GO:0008298	intracellular mRNA localization	2/545	14/23328	0.0411787	0.152118	Htt/Prpf18	2
GO:0010421	hydrogen peroxide-mediated programmed cell death	2/545	14/23328	0.0411787	0.152118	Foxo3/Pink1	2
GO:0010882	regulation of cardiac muscle contraction by calcium ion signaling	2/545	14/23328	0.0411787	0.152118	Ank2/Fkbp1b	2
GO:0018158	protein oxidation	2/545	14/23328	0.0411787	0.152118	Gpx1/Sumf1	2
GO:0019184	nonribosomal peptide biosynthetic process	2/545	14/23328	0.0411787	0.152118	Gss/Hagh	2
GO:0032769	negative regulation of monooxygenase activity	2/545	14/23328	0.0411787	0.152118	Atp2b4/Gsk3b	2
GO:0034393	positive regulation of smooth muscle cell apoptotic process	2/545	14/23328	0.0411787	0.152118	Mfn2/Sod2	2
GO:0036296	response to increased oxygen levels	2/545	14/23328	0.0411787	0.152118	Atp6v0d1/Sod2	2
GO:0042454	ribonucleoside catabolic process	2/545	14/23328	0.0411787	0.152118	Enpp4/Nudt18	2
GO:0043508	negative regulation of JUN kinase activity	2/545	14/23328	0.0411787	0.152118	Dnaja1/Gstp1	2
GO:0043517	positive regulation of DNA damage response, signal transduction by p53 class mediator	2/545	14/23328	0.0411787	0.152118	Atr/Ddx5	2
GO:0051152	positive regulation of smooth muscle cell differentiation	2/545	14/23328	0.0411787	0.152118	Sod2/Tmsb4x	2
GO:0051284	positive regulation of sequestering of calcium ion	2/545	14/23328	0.0411787	0.152118	Fkbp1b/Sri	2
GO:0060019	radial glial cell differentiation	2/545	14/23328	0.0411787	0.152118	Afdn/Rhoa	2
GO:0090308	regulation of DNA methylation-dependent heterochromatin assembly	2/545	14/23328	0.0411787	0.152118	Atf7ip/Morc2a	2
GO:0097066	response to thyroid hormone	2/545	14/23328	0.0411787	0.152118	Med1/Rdx	2
GO:0097468	programmed cell death in response to reactive oxygen species	2/545	14/23328	0.0411787	0.152118	Foxo3/Pink1	2
GO:1901841	regulation of high voltage-gated calcium channel activity	2/545	14/23328	0.0411787	0.152118	Cacna2d1/Sri	2
GO:1902306	negative regulation of sodium ion transmembrane transport	2/545	14/23328	0.0411787	0.152118	Camk2d/Commd1	2
GO:1902950	regulation of dendritic spine maintenance	2/545	14/23328	0.0411787	0.152118	App/Cfl1	2
GO:1904396	regulation of neuromuscular junction development	2/545	14/23328	0.0411787	0.152118	Gsk3b/Mesd	2
GO:1905666	regulation of protein localization to endosome	2/545	14/23328	0.0411787	0.152118	Rdx/Zdhhc1	2
GO:0008306	associative learning	6/545	108/23328	0.0412066	0.152118	App/Btg2/Cln3/Htt/Ndrg4/Nlgn3	6
GO:0032091	negative regulation of protein binding	6/545	108/23328	0.0412066	0.152118	Actb/B2m/Gsk3b/Rack1/Ralb/Usp33	6
GO:0045446	endothelial cell differentiation	6/545	108/23328	0.0412066	0.152118	Afdn/Btg1/Gpx1/Nr2f2/Rdx/Vhl	6
GO:0032891	negative regulation of organic acid transport	3/545	33/23328	0.0412123	0.152118	Abat/Arl6ip5/Slc43a2	3
GO:0045745	positive regulation of G protein-coupled receptor signaling pathway	3/545	33/23328	0.0412123	0.152118	App/Cntn2/Tmod2	3
GO:0051354	negative regulation of oxidoreductase activity	3/545	33/23328	0.0412123	0.152118	Atp2b4/Gsk3b/Gstp1	3
GO:0061157	mRNA destabilization	3/545	33/23328	0.0412123	0.152118	Hnrnpd/Mettl16/Rida	3
GO:0033673	negative regulation of kinase activity	10/545	227/23328	0.0414275	0.152746	Actb/Adar/Dnaja1/Dusp3/Fbxo7/Gsk3b/Gstp1/Mvp/Nr2f2/Prkar2a	10
GO:0009119	ribonucleoside metabolic process	4/545	56/23328	0.041708	0.152785	Aprt/Enpp4/Nudt18/Rhoa	4
GO:0015872	dopamine transport	4/545	56/23328	0.041708	0.152785	Abat/Pink1/Syt11/Syt4	4
GO:0042446	hormone biosynthetic process	4/545	56/23328	0.041708	0.152785	Cacna1a/Dhcr7/Hsd17b7/Med1	4
GO:1900449	regulation of glutamate receptor signaling pathway	4/545	56/23328	0.041708	0.152785	Cfl1/Mink1/Nlgn3/Pink1	4
GO:1903350	response to dopamine	4/545	56/23328	0.041708	0.152785	Gnao1/Htt/Klf16/Nsg1	4
GO:1903351	cellular response to dopamine	4/545	56/23328	0.041708	0.152785	Gnao1/Htt/Klf16/Nsg1	4
GO:2000146	negative regulation of cell motility	12/545	291/23328	0.0417575	0.152802	Afdn/Atp2b4/Cfl1/Dag1/Dusp3/Foxo3/Gsk3b/Ndrg4/Nr2f2/Nrg1/Rhoa/Tcaf1	12
GO:0034728	nucleosome organization	7/545	137/23328	0.0421646	0.154125	Bptf/Ino80/Rsf1/Set/Smarca4/Tspyl2/Znhit1	7
GO:0055074	calcium ion homeostasis	18/545	493/23328	0.0425487	0.155362	Ank2/App/Atp2b4/Cacna1a/Cacna2d1/Calca/Camk2d/Ccdc47/Cln3/Erc1/Fkbp1b/Htt/Immt/Micu1/Selenok/Selenot/Sri/Trpa1	18
GO:0051028	mRNA transport	6/545	109/23328	0.0427853	0.155879	Htt/Nup160/Nup88/Pabpn1/Sem1/Srsf3	6
GO:0051348	negative regulation of transferase activity	11/545	260/23328	0.0428327	0.155879	Actb/Adar/Dnaja1/Dusp3/Fbxo7/Gsk3b/Gstp1/Mvp/Nr2f2/Prkar2a/Rpl5	11
GO:0006338	chromatin remodeling	8/545	167/23328	0.0428741	0.155879	Atf7ip/Bptf/Ino80/Ino80c/Morc2a/Rsf1/Smarca4/Znhit1	8
GO:0051100	negative regulation of binding	8/545	167/23328	0.0428741	0.155879	Actb/B2m/Gsk3b/Rack1/Ralb/Rsf1/Sri/Usp33	8
GO:0051262	protein tetramerization	5/545	82/23328	0.0430393	0.156313	App/B2m/Kcnc3/Sod2/Trpa1	5
GO:0009411	response to UV	7/545	138/23328	0.0435654	0.157886	Atr/Cops9/Ercc3/Gpx1/Ino80/Prkaa1/Usf1	7
GO:0046165	alcohol biosynthetic process	7/545	138/23328	0.0435654	0.157886	Agk/Cyp51/Dhcr7/Hsd17b7/Pex2/Pmvk/Prkaa1	7
GO:0030307	positive regulation of cell growth	9/545	198/23328	0.0436351	0.15797	Afdn/Cfl1/Csnk2a1/Gsk3b/Ino80/Lgi1/Nrg1/Rhoa/Syt4	9
GO:0040013	negative regulation of locomotion	13/545	326/23328	0.0438697	0.158357	Afdn/Atp2b4/Cfl1/Dag1/Dusp3/Foxo3/Gsk3b/Ndrg4/Nr2f2/Nrg1/Rhoa/Robo2/Tcaf1	13
GO:0051271	negative regulation of cellular component movement	13/545	326/23328	0.0438697	0.158357	Afdn/Atp2b4/Cfl1/Dag1/Dusp3/Foxo3/Gsk3b/Ndrg4/Nr2f2/Nrg1/Rhoa/Tcaf1/Tmod3	13
GO:0042775	mitochondrial ATP synthesis coupled electron transport	4/545	57/23328	0.0440597	0.158357	Cox6a1/Ndufv3/Pink1/Uqcrc1	4
GO:0072698	protein localization to microtubule cytoskeleton	4/545	57/23328	0.0440597	0.158357	Dctn2/Gsk3b/Htt/Mapre1	4
GO:1901607	alpha-amino acid biosynthetic process	4/545	57/23328	0.0440597	0.158357	Atp2b4/Cln3/Mtr/Sephs2	4
GO:0001667	ameboidal-type cell migration	16/545	427/23328	0.044331	0.158357	Adam8/Atp2b4/Atp5a1/Atp5b/Cfl1/Cln3/Glipr2/Gpx1/Isl1/Lgals8/Nr2f2/Nr4a1/Prkx/Rhoa/Sparc/Vhl	16
GO:0006275	regulation of DNA replication	6/545	110/23328	0.0444014	0.158357	Atr/Ino80/Kctd13/Nucks1/Rfc2/Tspyl2	6
GO:0008344	adult locomotory behavior	6/545	110/23328	0.0444014	0.158357	App/Bc1/Cacna1a/Cntn2/Cstb/Uchl3	6
GO:0044743	protein transmembrane import into intracellular organelle	3/545	34/23328	0.0444416	0.158357	Grpel2/Pex2/Tomm20	3
GO:0045070	positive regulation of viral genome replication	3/545	34/23328	0.0444416	0.158357	Adar/Hspa8/Nucks1	3
GO:0062149	detection of stimulus involved in sensory perception of pain	3/545	34/23328	0.0444416	0.158357	Calca/Mmp24/Trpa1	3
GO:0090218	positive regulation of lipid kinase activity	3/545	34/23328	0.0444416	0.158357	App/Dgkz/Eef1a2	3
GO:0097352	autophagosome maturation	3/545	34/23328	0.0444416	0.158357	Cln3/Map1lc3b/Snapin	3
GO:0099633	protein localization to postsynaptic specialization membrane	3/545	34/23328	0.0444416	0.158357	Dag1/Gsk3b/Lgi1	3
GO:0099645	neurotransmitter receptor localization to postsynaptic specialization membrane	3/545	34/23328	0.0444416	0.158357	Dag1/Gsk3b/Lgi1	3
GO:0002793	positive regulation of peptide secretion	10/545	230/23328	0.0445985	0.15875	Abat/Dnm1l/Gapdh/Isl1/Myh10/Psmd9/Selenot/Sri/Sybu/Trpa1	10
GO:0050714	positive regulation of protein secretion	9/545	199/23328	0.0448029	0.15931	Abat/Dnm1l/Gapdh/Isl1/Myh10/Psmd9/Sri/Sybu/Trpa1	9
GO:0061178	regulation of insulin secretion involved in cellular response to glucose stimulus	5/545	83/23328	0.0449567	0.159357	Fkbp1b/Jagn1/Sri/Sybu/Trpa1	5
GO:0072384	organelle transport along microtubule	5/545	83/23328	0.0449567	0.159357	Cln3/Htt/Kif1b/Snapin/Sybu	5
GO:1904427	positive regulation of calcium ion transmembrane transport	5/545	83/23328	0.0449567	0.159357	Ank2/Cacna2d1/Htt/Sri/Stac	5
GO:0071897	DNA biosynthetic process	8/545	169/23328	0.0454343	0.16067	Atr/Camk2d/Dcp2/Dnajc2/Gsk3b/Hnrnpd/Parp4/Rfc2	8
GO:1904950	negative regulation of establishment of protein localization	8/545	169/23328	0.0454343	0.16067	Cyp51/Dnaja1/Fkbp1b/Jagn1/Os9/Psmd9/Syt11/Syt4	8
GO:1902905	positive regulation of supramolecular fiber organization	9/545	200/23328	0.0459915	0.16067	App/Arl2/Arpc3/Cfl1/Fmn1/Gsn/Mapre1/Rhoa/Wasl	9
GO:0008637	apoptotic mitochondrial changes	6/545	111/23328	0.0460552	0.16067	Dnm1l/Gpx1/Gsk3b/Pink1/Prelid1/Sod2	6
GO:0035601	protein deacylation	6/545	111/23328	0.0460552	0.16067	Hdac8/Hopx/Msl3l2/Pink1/Prkaa1/Znhit1	6
GO:0098732	macromolecule deacylation	6/545	111/23328	0.0460552	0.16067	Hdac8/Hopx/Msl3l2/Pink1/Prkaa1/Znhit1	6
GO:0050905	neuromuscular process	7/545	140/23328	0.0464565	0.16067	App/Cacna1a/Cln3/Mycbp2/Myh10/Nrg1/Rbfox1	7
GO:0006487	protein N-linked glycosylation	4/545	58/23328	0.0464845	0.16067	Alg12/Magt1/Stt3b/Tmem258	4
GO:0051703	intraspecies interaction between organisms	4/545	58/23328	0.0464845	0.16067	Cic/Cntnap2/Htt/Nlgn3	4
GO:1903902	positive regulation of viral life cycle	4/545	58/23328	0.0464845	0.16067	Adar/Hspa8/Nucks1/Vps4b	4
GO:0000291	nuclear-transcribed mRNA catabolic process, exonucleolytic	2/545	15/23328	0.046794	0.16067	Exosc8/Polr2g	2
GO:0002862	negative regulation of inflammatory response to antigenic stimulus	2/545	15/23328	0.046794	0.16067	Gpx1/Psmb4	2
GO:0006268	DNA unwinding involved in DNA replication	2/545	15/23328	0.046794	0.16067	Mcm4/Mcm6	2
GO:0006677	glycosylceramide metabolic process	2/545	15/23328	0.046794	0.16067	Gba2/St6galnac3	2
GO:0010523	negative regulation of calcium ion transport into cytosol	2/545	15/23328	0.046794	0.16067	Fkbp1b/Sri	2
GO:0010917	negative regulation of mitochondrial membrane potential	2/545	15/23328	0.046794	0.16067	Arl6ip5/Prelid1	2
GO:0010958	regulation of amino acid import across plasma membrane	2/545	15/23328	0.046794	0.16067	Arl6ip5/Slc43a2	2
GO:0014848	urinary tract smooth muscle contraction	2/545	15/23328	0.046794	0.16067	Atp2b4/Trpa1	2
GO:0015693	magnesium ion transport	2/545	15/23328	0.046794	0.16067	Magt1/Mrs2	2
GO:0021781	glial cell fate commitment	2/545	15/23328	0.046794	0.16067	Nrg1/Smarca4	2
GO:0030449	regulation of complement activation	2/545	15/23328	0.046794	0.16067	Cd55/Cr1l	2
GO:0031054	pre-miRNA processing	2/545	15/23328	0.046794	0.16067	Adar/Ago3	2
GO:0047484	regulation of response to osmotic stress	2/545	15/23328	0.046794	0.16067	Cln3/Micu1	2
GO:0070234	positive regulation of T cell apoptotic process	2/545	15/23328	0.046794	0.16067	Adam8/Prelid1	2
GO:0071025	RNA surveillance	2/545	15/23328	0.046794	0.16067	Exosc8/Prpf18	2
GO:0071280	cellular response to copper ion	2/545	15/23328	0.046794	0.16067	Mt1/Mt2	2
GO:0099527	postsynapse to nucleus signaling pathway	2/545	15/23328	0.046794	0.16067	Htt/Nrg1	2
GO:1901387	positive regulation of voltage-gated calcium channel activity	2/545	15/23328	0.046794	0.16067	Cacna2d1/Stac	2
GO:1902969	mitotic DNA replication	2/545	15/23328	0.046794	0.16067	Mcm4/Mcm6	2
GO:1903423	positive regulation of synaptic vesicle recycling	2/545	15/23328	0.046794	0.16067	Dnm1l/Snap91	2
GO:1903789	regulation of amino acid transmembrane transport	2/545	15/23328	0.046794	0.16067	Arl6ip5/Slc43a2	2
GO:0043154	negative regulation of cysteine-type endopeptidase activity involved in apoptotic process	5/545	84/23328	0.0469245	0.160793	Csnk2a1/Gpx1/Lamtor5/Nr4a1/Siah2	5
GO:0061515	myeloid cell development	5/545	84/23328	0.0469245	0.160793	Ank1/App/Klf2/Med1/Tmod3	5
GO:0044843	cell cycle G1/S phase transition	9/545	201/23328	0.0472008	0.161577	Atp2b4/Camk2d/Dgkz/Fbxo7/Ino80/Psme3/Rbbp8/Rdx/Rps6kb1	9
GO:0051225	spindle assembly	6/545	112/23328	0.0477467	0.161809	Haus3/Ino80/Mapre1/Rhoa/Vps4b/Zfp207	6
GO:0034110	regulation of homotypic cell-cell adhesion	3/545	35/23328	0.047793	0.161809	Abat/Ank3/Rdx	3
GO:0035308	negative regulation of protein dephosphorylation	3/545	35/23328	0.047793	0.161809	Fkbp1b/Gnai2/Ywhab	3
GO:0048147	negative regulation of fibroblast proliferation	3/545	35/23328	0.047793	0.161809	Gstp1/Pex2/Sod2	3
GO:0050832	defense response to fungus	3/545	35/23328	0.047793	0.161809	App/Gapdh/Jagn1	3
GO:0086091	regulation of heart rate by cardiac conduction	3/545	35/23328	0.047793	0.161809	Ank2/Cacna2d1/Scn2b	3
GO:0090313	regulation of protein targeting to membrane	3/545	35/23328	0.047793	0.161809	Ank3/Hpca/Tcaf1	3
GO:0097106	postsynaptic density organization	3/545	35/23328	0.047793	0.161809	Cfl1/Dgkz/Hspa8	3
GO:1900181	negative regulation of protein localization to nucleus	3/545	35/23328	0.047793	0.161809	App/Gsk3b/Otud7b	3
GO:1990089	response to nerve growth factor	3/545	35/23328	0.047793	0.161809	Acap2/Calca/Kidins220	3
GO:1990090	cellular response to nerve growth factor stimulus	3/545	35/23328	0.047793	0.161809	Acap2/Calca/Kidins220	3
GO:0009152	purine ribonucleotide biosynthetic process	7/545	141/23328	0.0479469	0.162169	Adcy2/Aprt/Atp5a1/Atp5b/Atp5o/Mpc1/Pank4	7
GO:0010952	positive regulation of peptidase activity	8/545	171/23328	0.0480928	0.162225	App/Arl6ip5/Cyfip2/Gsn/Prelid1/Psme3/Rack1/Rhoa	8
GO:0065004	protein-DNA complex assembly	8/545	171/23328	0.0480928	0.162225	Atf7ip/Mcm4/Mcm6/Rsf1/Set/Smarca4/Tcf4/Tspyl2	8
GO:0046879	hormone secretion	14/545	364/23328	0.0481068	0.162225	Abat/Cpe/Cplx1/Fkbp1b/Htt/Isl1/Jagn1/Psmd9/Selenot/Snx4/Sri/Sybu/Trpa1/Ywhaz	14
GO:0018105	peptidyl-serine phosphorylation	13/545	331/23328	0.0484478	0.163213	App/Atp2b4/Atr/Cab39/Camk2d/Csnk2a1/Grk2/Gsk3b/Pink1/Prkaa1/Prkx/Rack1/Rps6kb1	13
GO:0007588	excretion	4/545	59/23328	0.048982	0.164849	Cln3/Comt/Gnai2/Mllt6	4
GO:0042692	muscle cell differentiation	15/545	399/23328	0.0492107	0.165455	Ank2/Camk2d/Epc1/Gpx1/Gsk3b/Hopx/Med28/Mef2a/Myh10/Nrg1/Smarca4/Sod2/Tmod2/Tmod3/Tmsb4x	15
GO:0009100	glycoprotein metabolic process	13/545	332/23328	0.0494016	0.165932	Alg12/Dpm3/Dpy19l4/Extl2/Fbxo6/Galnt11/Magt1/Poglut1/Spock2/St6galnac3/Stt3b/Tmem258/Tmem59	13

## Sheet: PEP2_String_node_degrees
#node	node_degree
Actb	13
Rpl32	7
Rpl22	6
Cntnap2	5
Mef2a	5
Dut	4
Eif5b	4
Pdia3	4
Prkaa1	4
Rpl35	4
Ywhaz	4
Zfp622	4
Ank2	3
Ank3	3
Dnajc2	3
Set	3
Snap47	3
Arpc3	2
Bptf	2
Camk2d	2
Fabp5	2
Fkbp1b	2
Fosb	2
Nrxn3	2
Sars	2
Taok1	2
Btg2	1
Calca	1
Ccndbp1	1
Cpt1c	1
Elavl2	1
Eno1b	1
Lgi1	1
Mthfd2	1
Nampt	1
Napb	1
Nbeal1	1
Nkap	1
Nudt18	1
Nufip2	1
Os9	1
Prkar2a	1
Snapin	1
Sri	1
Syt4	1
Tlx2	1
Znrf1	1
1110051M20Rik	0
Adam8	0
Arhgef25	0
Arl6ip5	0
Atl3	0
Atp2b4	0
Bri3	0
Btg1	0
Cacna2d1	0
Cd55	0
Cr1l	0
Cstb	0
Cxx1b	0
Dgkz	0
Fam192a	0
Galnt11	0
Hopx	0
Hsbp1	0
Hsd17b12	0
Kidins220	0
Kif22	0
Lrrc17	0
Lsm7	0
Mmp24	0
Mpz	0
Myt1l	0
Nsg1	0
Nucks1	0
Parp4	0
Pcdh17	0
Pja1	0
Poglut1	0
Psma5	0
Ralb	0
Rbms3	0
Rgs7bp	0
Rnf11	0
Slc25a3	0
Stac	0
Stip1	0
Sybu	0
Tango2	0
Tmem258	0
Tnrc6a	0
Tppp3	0
Tspan14	0
