# Supplementary material for: Transcriptional Alterations of Mouse Trigeminal Ganglion Neurons Following Orofacial Inflammation Revealed by Single-Cell Analysis
Source: Front Cell Neurosci. 2022 Jun 2;16:885569. doi: 10.3389/fncel.2022.885569 (PMC9200971; doi:10.3389/fncel.2022.885569)
Supplement: Supplementary file 1 [file Data_Sheet_1.ZIP › Supplementary Tables/Supplementary Table S8.xlsx]

## Sheet: NP1_DEGs
Gene	p_val	avg_log2FC	pct.1	pct.2
mt-Co1	2.5841e-16	1.0125	1	1
Bc1	9.84758e-09	0.858507	1	1
Arl6ip1	1.87782e-10	0.490119	1	1
Runx1	2.43988e-05	0.435444	1	1
Nap1l1	2.23392e-11	0.424911	1	1
Lrrc17	4.88923e-08	0.416488	0.933	0.754
Rps8	6.98419e-09	0.415294	1	1
Atp2b1	2.97608e-06	0.408807	1	1
Gm10925	6.55725e-08	0.377833	1	1
Sars	1.06107e-07	0.373738	1	0.986
Mmp25	5.99729e-07	0.369683	1	1
Ebf1	1.32494e-07	0.364895	1	1
Pfdn1	1.23671e-05	0.362487	1	0.986
Psmc1	4.29527e-08	0.355194	1	1
Rnf11	2.55501e-07	0.354382	1	0.986
Dynlt3	2.35783e-09	0.350269	1	1
Pcnp	1.2083e-08	0.348732	1	0.986
Gm10123	5.15728e-12	0.348524	0.889	0.391
Robo2	1.44946e-05	0.340697	1	1
Ywhaz	3.94521e-12	0.339871	1	1
Rbms3	0.00878551	0.338135	1	1
Selenow	8.05307e-06	0.332521	1	1
Rbm25	2.08981e-05	0.331546	1	0.986
Ppig	4.7101e-05	0.331489	1	0.986
Camk2a	0.000184658	0.320904	1	1
Txn-ps1	2.91837e-05	0.320883	1	0.957
Cadm1	4.92128e-06	0.320042	1	1
Ebf3	0.000248532	0.315975	1	1
mt-Nd5	9.95539e-08	0.315684	1	1
Rpl35	0.000574283	0.314425	1	0.986
Psmd1	5.99729e-07	0.311525	1	0.986
Gapdh	1.32494e-07	0.309843	1	1
Klf7	0.000100304	0.306906	1	1
Senp6	1.74181e-05	0.30215	1	1
Rps28	0.00034018	0.300347	1	1
Tubb4a	9.56185e-05	0.299627	1	1
Eno1	0.000913348	0.299366	1	1
App	2.51085e-06	0.29857	1	1
Ublcp1	4.92041e-06	0.294902	1	0.957
Actb	1.81461e-07	0.291551	1	1
Ank2	3.39921e-05	0.288138	1	1
Camk2d	0.000197855	0.283453	1	1
Tshz2	2.8453e-05	0.282638	1	1
Tmem234	0.000139702	0.281393	1	1
mt-Atp8	1.41173e-05	0.281184	1	0.986
Cdk14	0.000840411	0.281049	0.978	1
Dync1li1	7.84717e-07	0.280233	1	1
Gsk3b	0.00134689	0.278356	1	1
Cyb5r3	5.07439e-05	0.277429	1	0.986
Eif5b	8.89759e-05	0.274879	1	1
Myo9a	0.00153427	0.274483	0.978	0.986
Cab39l	5.20165e-05	0.272809	0.978	1
Ftl1	0.000311196	0.271247	1	1
Rpl10	1.98415e-05	0.270633	1	1
Strn3	2.71879e-06	0.270068	0.933	0.913
Rpl30	5.20165e-05	0.267733	1	1
Lnpep	7.69766e-05	0.266817	1	0.986
Cldnd1	2.70353e-05	0.265727	1	1
Pnisr	0.000265964	0.265373	1	0.986
Clvs1	0.0479584	0.265284	0.711	0.71
Kif21a	2.97608e-06	0.264102	1	1
Gm4204	2.37474e-05	0.263615	0.956	0.942
Dnaja2	7.03081e-06	0.26285	1	1
Capzb	1.53173e-08	0.262753	1	1
Serbp1	3.5234e-06	0.262358	1	1
Pura	0.000574283	0.262316	1	1
Sec62	3.95411e-05	0.262053	1	1
2210016L21Rik	0.000110333	0.261825	1	0.986
Myt1l	0.00129362	0.261324	1	0.986
Rps11	3.39921e-05	0.261107	1	0.986
Onecut2	0.00410131	0.26065	0.956	0.899
Luc7l3	0.00045277	0.260185	1	1
Anxa11	2.99412e-05	0.259745	1	0.986
Prpf40a	0.000483329	0.256496	0.911	0.812
Ssb	3.33103e-06	0.256341	1	1
Tmem30a	5.60181e-05	0.255805	1	1
Socs2	0.00501887	0.254678	1	0.957
Gnl2	0.00013018	0.252816	1	0.957
Elavl4	0.00238406	0.252055	1	1
Lpgat1	0.00167781	0.251656	1	1
Rbfox1	5.46529e-05	0.251378	1	1
Timp2	0.0133101	0.251345	1	1
Map7d2	0.00129362	0.251305	1	1
Zfhx3	0.00655112	0.250944	1	0.986
Piezo2	0.00294028	0.250764	1	1
Smarca5	0.00148891	0.250312	0.978	0.971
Ppp2r5c	9.72549e-06	0.250194	1	1
Six1	0.000574283	0.249821	1	1
Prkca	2.20082e-05	0.249094	1	1
Cfl1	3.24219e-09	0.24771	1	1
Zbtb7a	0.000876176	0.247048	1	1
Septin3	0.00129362	0.245873	1	0.986
Smarcc1	0.000188486	0.244533	0.956	0.913
Nufip2	0.000472855	0.243824	0.978	0.971
Tax1bp1	5.49542e-06	0.243609	1	1
Cdc5l	2.3779e-05	0.243331	1	1
Eif3e	5.20165e-05	0.242665	1	0.986
Psip1	0.00066675	0.242371	1	1
Nemf	0.000221839	0.241034	1	0.986
Kif3a	0.000168345	0.239702	1	1
Celf4	0.00348057	0.239389	1	0.957
Hsp90b1	0.000876176	0.239114	1	1
Atp6v1a	5.64747e-07	0.237699	1	1
Rprd1a	8.07952e-05	0.237664	0.978	1
Prdx3	0.00475486	0.236921	1	0.986
Rgs17	0.00666639	0.235452	0.956	0.986
Rpl9	0.000913348	0.23536	1	0.986
Ik	0.000265964	0.23519	1	1
Nek7	8.47924e-05	0.235047	1	0.986
Bclaf1	0.00280431	0.235003	0.978	0.986
Ldb2	3.95411e-05	0.234262	1	1
Tle5	1.30407e-05	0.234161	1	1
Uba6	0.00154953	0.233866	1	0.957
Gnb4	0.000388425	0.233307	1	1
Syn2	0.00529681	0.2332	1	1
Wbp4	0.000332706	0.232639	1	1
Arfgef3	0.000237512	0.232492	1	1
Chd4	0.00411037	0.23215	1	1
B4galt6	0.00243033	0.23088	1	1
Cdk15	0.0197832	0.230709	1	1
Rap2c	0.00539238	0.229743	1	1
Zyg11b	0.00288408	0.229648	0.978	0.942
Napb	0.0070251	0.229495	1	0.986
Reep2	0.0016449	0.229135	1	0.986
Dhx36	0.00151908	0.228698	1	1
Fyttd1	0.000397062	0.227332	1	0.986
Pik3ip1	0.000550145	0.227041	1	0.986
Lbh	0.00940084	0.225604	1	0.957
Sec61g	0.000188962	0.225341	1	1
Rpl38	0.0103976	0.224862	1	0.986
Rnf125	0.000355601	0.224653	1	0.986
Lgals8	0.000652743	0.224436	0.978	1
Tcaf1	9.79349e-05	0.224225	1	1
Ddx3x	0.000297587	0.224139	1	1
Snx6	0.0021646	0.223879	1	1
Msi2	0.00172702	0.222767	0.978	0.928
Pphln1	5.02604e-05	0.222624	0.933	0.754
Zdhhc2	0.000550145	0.22224	1	1
Fkbp3	0.000574283	0.221492	1	1
Thsd7a	0.00368019	0.221212	1	1
Ttc3	0.0116776	0.220932	1	1
Rpl6	0.00501923	0.220807	1	1
Akap9	0.00414744	0.220724	0.978	0.957
Armh4	0.000172291	0.220575	1	1
Hnrnpul1	0.000325068	0.220114	0.956	0.942
Psmb5	0.000242963	0.219271	1	1
Tpr	0.0070251	0.219012	1	1
Fam20b	0.00215525	0.217772	0.867	0.812
Eef1e1	0.000168243	0.217767	1	0.928
Clgn	0.00257409	0.217403	1	1
Acbd5	0.00129362	0.217232	1	1
Arpc2	1.93325e-05	0.216653	1	1
Ktn1	0.00354616	0.216609	0.978	1
Csrnp3	0.002123	0.216506	1	0.986
Far1	0.0021646	0.215937	1	1
Cntnap2	0.00501914	0.215606	1	0.971
Zc3h15	0.000652743	0.215307	1	1
Wdr37	0.000137712	0.215175	0.978	0.899
Tmem256	0.0105724	0.214964	1	0.986
Lztfl1	0.00484069	0.214733	0.956	0.971
Scg3	0.0139724	0.21468	1	1
Gm20300	0.00262367	0.21454	1	0.971
Rad23a	0.000157011	0.21405	1	1
Cbx3	0.000160707	0.213713	1	0.986
Eif3a	0.00434213	0.213534	1	1
Pitpnc1	0.00305331	0.213397	1	1
Rasgef1a	0.00354616	0.212913	1	1
Nrip1	0.0198954	0.212034	0.933	0.899
Zdhhc21	0.00632466	0.211712	0.978	0.971
Zcrb1	0.00632498	0.210947	1	0.971
Mtdh	0.00210243	0.210605	0.978	0.986
Gm2962	0.000248678	0.210262	0.889	0.768
Ptbp3	0.00378364	0.210198	0.978	0.986
Oxct1	0.00294028	0.209665	1	0.986
Npm1	0.00101276	0.209152	1	1
Kif5b	0.000806004	0.209041	1	1
Rplp2	0.00045277	0.208812	1	1
Zcchc17	0.000405878	0.206935	1	1
Dpysl2	0.0090888	0.206642	1	1
Nicn1	0.00442198	0.206624	1	1
Suco	0.00129198	0.206605	0.933	0.942
Lipa	0.00167781	0.206548	1	0.986
Sarnp	0.00171119	0.205612	0.978	0.971
Gdap1	0.00119287	0.20519	1	1
Ubash3b	0.000586718	0.204808	1	1
Tox2	0.0146701	0.204766	0.844	0.826
Kdsr	0.000673842	0.203856	0.978	0.986
Slc9a9	0.0358565	0.203843	1	1
Mrpl18	0.00158069	0.203608	1	0.957
Pim1	0.0129004	0.203511	0.778	0.71
Sap18	0.00418634	0.203272	1	0.986
Rgs7bp	0.00045277	0.203193	1	1
Rps26-ps1	0.000201125	0.203134	0.911	0.899
Elavl3	0.00568849	0.202434	1	1
mt-Nd2	8.50053e-06	0.201709	1	1
Ggnbp2	0.0032303	0.201538	1	1
Smap1	0.00655112	0.201157	1	1
Ap3d1	0.00792914	0.200762	1	1
Dctn4	0.00151908	0.200722	1	1
U2surp	0.0166442	0.200286	0.956	0.928
Rps12	0.0027256	0.200108	1	1
Ndufb9	0.0023386	-0.200031	1	1
Bst2	0.0266021	-0.200063	0.467	0.623
Ap3s1	0.00243033	-0.200392	1	1
Tubb2b	9.56185e-05	-0.201309	1	1
Nsfl1c	0.000526955	-0.201757	0.978	1
Aplp2	0.0241288	-0.202535	1	1
Gm11808	0.00820538	-0.202868	0.956	0.986
Arpc5l	0.00200237	-0.203229	0.956	0.986
BC029722	0.00235691	-0.203491	0.756	0.942
Rnf112	0.0486967	-0.203822	0.867	0.986
Wdr7	0.00348083	-0.204074	0.978	1
Tdrd7	0.000740434	-0.204076	0.911	0.971
Ccdc92	0.000971853	-0.204077	1	1
Hagh	0.00126772	-0.204124	1	0.986
Hmox1	0.03686	-0.204131	0.867	0.971
Sparc	2.7745e-08	-0.204803	0.333	0.826
Fam219a	0.00475486	-0.204841	1	1
Cdipt	0.000164484	-0.20532	1	1
Palld	0.000397371	-0.205743	0.444	0.754
Ndn	0.0194789	-0.205914	0.956	1
Spr	0.000857704	-0.206537	0.933	0.971
Slc48a1	0.0044219	-0.207064	0.956	1
Elovl5	0.0064371	-0.20792	0.956	1
Agtr1a	0.00713851	-0.208737	0.911	0.942
Mtch1	1.26996e-05	-0.209092	1	1
Cebpb	0.000251267	-0.209493	0.533	0.841
Rai1	0.00290689	-0.210874	0.711	0.884
Clk4	0.00274569	-0.210935	0.756	0.855
Got1	0.000526955	-0.211921	1	1
Fxyd7	0.00748733	-0.212301	0.111	0.348
Epdr1	0.000130196	-0.212735	1	1
Prkcd	0.000143013	-0.213578	1	1
Bex3	0.000232176	-0.213659	1	1
Serp2	0.000612344	-0.214993	0.978	1
Nop10	0.00130672	-0.215168	0.978	0.986
Gm13889	0.01093	-0.2153	0.978	1
Chka	0.000625544	-0.21566	1	1
Tsc22d1	0.00299631	-0.215968	0.978	1
Prdx1	0.00666684	-0.21627	1	0.986
Flot1	0.000100304	-0.216284	1	1
Rtl8a	0.00178024	-0.216581	1	0.986
Gaa	0.0031113	-0.216874	1	1
Gng5	0.0044175	-0.216904	0.889	0.971
Grk2	0.00411037	-0.218051	1	1
Adprh	0.00121735	-0.218236	1	1
Abcc5	0.00185169	-0.218692	0.978	1
Abhd12	0.000695608	-0.218804	1	1
Prdm12	1.93325e-05	-0.219092	1	1
Ciapin1	0.000876176	-0.219164	0.978	1
Clta	5.46529e-05	-0.21957	1	1
Gm5781	0.0083475	-0.219603	1	1
Ndrg4	2.51085e-06	-0.219987	1	1
Ppp3r1	0.000139702	-0.220835	1	1
Bex2	5.33192e-05	-0.222386	1	1
Dock3	0.000483231	-0.222772	0.933	1
Adh5	0.000318181	-0.223047	0.956	0.986
Tusc2	0.000200133	-0.223064	0.978	0.986
Clk1	0.0022268	-0.223378	0.933	0.957
Ivns1abp	0.000526955	-0.223563	1	1
1110008P14Rik	0.000237512	-0.224704	1	1
Tpt1	9.72549e-06	-0.226001	1	1
Slc29a1	0.000382524	-0.227164	0.8	0.913
Ywhaq	2.63519e-05	-0.227387	1	1
Btg1	0.00305212	-0.22812	0.956	0.957
Naa60	6.23912e-05	-0.228925	0.844	0.986
Fasn	0.00145955	-0.22943	0.978	1
Cttn	0.000858121	-0.229861	0.978	1
Mgat4b	0.000894583	-0.230162	0.978	1
Ddx17	0.00026003	-0.230334	1	1
Rnf10	8.89759e-05	-0.230673	1	1
Igsf8	0.00134689	-0.23272	0.978	1
Rasgrp1	0.00520278	-0.232833	1	1
Eif4g2	8.50053e-06	-0.233741	1	1
Fth1	0.000332706	-0.23534	1	1
Tmem35a	0.00294005	-0.235356	0.933	1
Rassf1	5.48448e-05	-0.235877	0.667	0.884
Cadps	3.95411e-05	-0.237741	1	1
Tfg	0.000149858	-0.238238	1	1
Gm26384	2.20082e-05	-0.238372	1	1
Rap1gap2	0.000710468	-0.238394	1	0.986
Ndfip1	1.65179e-07	-0.238561	1	1
Cox7b	0.00066675	-0.238774	1	0.986
Arf4	8.89759e-05	-0.238857	1	1
Cd55	0.00752965	-0.239899	1	1
Nfil3	0.00435694	-0.241297	0.8	0.884
Comt	2.8125e-06	-0.241805	1	1
Carhsp1	0.000149858	-0.244427	1	1
mt-Ts1	2.21045e-07	-0.244532	0.489	0.899
Slc25a38	7.83754e-06	-0.244762	0.956	1
Siah2	0.00170287	-0.245195	0.8	0.855
Aqp1	0.00151908	-0.246825	1	1
Ifrd1	0.000301207	-0.247155	0.8	0.942
Eif4h	1.44946e-05	-0.247955	1	1
Dusp1	0.0116967	-0.248345	0.844	0.899
Paip2	6.65188e-05	-0.249541	1	1
Ypel3	8.97169e-06	-0.250804	1	1
Gpx3	0.00870689	-0.251501	0.244	0.522
Nipsnap2	0.000102724	-0.25154	0.956	1
Msmo1	0.00988833	-0.251808	1	1
Cplx1	0.000133295	-0.252065	1	1
Miat	0.000586417	-0.252602	0.933	0.971
Rps2-ps10	5.91081e-06	-0.255044	0.844	0.942
Trmt112	0.000290985	-0.255239	0.956	1
Atp6v1b2	4.65621e-06	-0.256167	1	1
Mff	8.05307e-06	-0.257254	1	1
Scd2	1.61022e-05	-0.258725	1	1
Map1lc3b	5.48001e-07	-0.259153	1	1
Nr4a1	0.00568738	-0.261402	0.467	0.667
Dctn1	6.49123e-05	-0.261917	1	1
Plxnc1	0.0135277	-0.262303	1	1
Stx2	3.07128e-05	-0.264085	1	1
Gm20721	9.1378e-08	-0.266295	0.378	0.812
Rspo2	0.00111045	-0.269286	0.933	0.986
Prune2	0.00484155	-0.273456	1	1
Atp13a2	0.000397019	-0.274046	0.978	0.971
Gm43652	5.54026e-07	-0.275455	0.8	0.942
Nptx2	0.0126757	-0.278287	0.978	1
Tppp3	9.98993e-06	-0.279021	1	1
Ubb	4.29366e-09	-0.280194	1	1
Tubb5	8.29744e-10	-0.280386	1	1
Mcfd2	0.00115697	-0.282899	0.978	0.986
Fosl2	0.0129797	-0.285351	0.689	0.826
Slc25a3	1.54136e-06	-0.286167	1	1
Magi3	0.00252533	-0.287485	1	1	鸟苷酸激酶
Srxn1	0.000858121	-0.287871	1	1	氧化还原酶活性
H2-K1	0.0102253	-0.288859	1	0.986
Calcb	0.00388988	-0.292491	1	1
Calca	0.0223681	-0.292566	1	1
Btbd2	5.64867e-06	-0.299987	1	1
Mllt11	1.49731e-06	-0.301365	1	1
Atf4	7.42386e-06	-0.301558	1	1
Tmem79	6.18087e-05	-0.302621	1	1
Rpl10-ps3	3.85601e-05	-0.304507	1	0.986
Scn10a	0.000433437	-0.305198	1	1
Npdc1	1.18595e-06	-0.306505	1	1
Cyb5a	2.2584e-05	-0.308381	1	1
Arl8a	7.10526e-09	-0.313214	1	1
Sdcbp	3.94057e-06	-0.31332	1	1
Slc3a2	5.33192e-05	-0.316291	1	1
Rab5if	5.80917e-07	-0.318135	0.867	1
Dgkz	7.17663e-07	-0.322761	1	1
Gm11942	0.000124202	-0.322896	1	0.986
Snap47	3.83204e-06	-0.322917	1	1
Mir703	6.99381e-08	-0.323811	0.578	0.841
Arl6ip5	3.33103e-06	-0.326357	1	0.986
Snrpn	1.23708e-09	-0.327376	1	1
Tubb2a	2.65757e-06	-0.32909	1	1
Trnp1	3.47543e-07	-0.333241	1	1
Smdt1	5.64747e-07	-0.333432	1	1
Eno1b	8.73307e-06	-0.342937	1	0.986
Psma5	0.000115695	-0.351497	0.978	1
Mt1	1.16487e-05	-0.359059	0.689	0.957
Vmn1r13	4.55153e-08	-0.367779	0.867	0.957
Pmp22	4.60859e-10	-0.369273	1	1	外周nerve髓鞘蛋白
mt-Nd6	4.12438e-07	-0.37128	0.822	0.957
Ubc	1.29323e-08	-0.372691	1	1
Pdia3	7.74514e-09	-0.373709	1	1
Ftl1-ps1	9.09906e-07	-0.381295	0.933	1
Dynll2	7.13559e-13	-0.416098	1	1
Mpz	1.02119e-06	-0.429464	0.889	0.971
H2bc4	5.93161e-06	-0.446767	0.756	0.957
Fars2	5.04125e-11	-0.490598	0.822	0.986	线粒体
Apoe	4.73179e-08	-0.497212	0.667	0.928
Malat1	7.17663e-07	-0.504817	1	1
B2m	3.95411e-05	-0.514511	1	0.986
mt-Rnr2	2.44044e-06	-0.698906	1	1
CT010467.1	7.61722e-07	-0.785033	1	1
mt-Rnr1	6.55522e-13	-0.983512	1	1

## Sheet: NP1_GO terms
ID	Description	GeneRatio	BgRatio	pvalue	qvalue	geneID	Count
GO:0034248	regulation of cellular amide metabolic process	21/339	410/23328	7.13534e-07	0.000797182	Apoe/App/Bc1/Ddx3x/Dhx36/Eif3e/Eif4g2/Eif5b/Elavl4/Gapdh/Nemf/Npm1/Paip2/Prkca/Prkcd/Ptbp3/Rbms3/Rpl10/Rpl38/Sarnp/Tpr	21
GO:0008380	RNA splicing	20/339	386/23328	1.10221e-06	0.000797182	Cdc5l/Celf4/Clk1/Clk4/Ddx17/Elavl4/Ik/Ivns1abp/Luc7l3/Malat1/Npm1/Prpf40a/Psip1/Ptbp3/Rbfox1/Rbm25/Snrpn/Wbp4/Zbtb7a/Zcrb1	20
GO:0006417	regulation of translation	19/339	355/23328	1.27078e-06	0.000797182	App/Bc1/Ddx3x/Dhx36/Eif3e/Eif4g2/Eif5b/Elavl4/Gapdh/Nemf/Npm1/Paip2/Prkca/Ptbp3/Rbms3/Rpl10/Rpl38/Sarnp/Tpr	19
GO:0010660	regulation of muscle cell apoptotic process	10/339	97/23328	1.51093e-06	0.000797182	Agtr1a/Atf4/Camk2a/Camk2d/Gapdh/Grk2/Gsk3b/Hmox1/Mff/Npm1	10
GO:0050808	synapse organization	22/339	479/23328	2.35123e-06	0.000797182	Actb/Apoe/App/Arf4/Cadm1/Cfl1/Chd4/Cttn/Dctn1/Dgkz/Dhx36/Gsk3b/Malat1/Palld/Pmp22/Prkca/Sdcbp/Six1/Sparc/Tubb5/Ywhaz/Zdhhc2	22
GO:0010657	muscle cell apoptotic process	10/339	102/23328	2.40021e-06	0.000797182	Agtr1a/Atf4/Camk2a/Camk2d/Gapdh/Grk2/Gsk3b/Hmox1/Mff/Npm1	10
GO:0000375	RNA splicing, via transesterification reactions	16/339	271/23328	2.52694e-06	0.000797182	Cdc5l/Celf4/Ddx17/Ik/Luc7l3/Malat1/Npm1/Prpf40a/Psip1/Ptbp3/Rbfox1/Rbm25/Snrpn/Wbp4/Zbtb7a/Zcrb1	16
GO:0000377	RNA splicing, via transesterification reactions with bulged adenosine as nucleophile	16/339	271/23328	2.52694e-06	0.000797182	Cdc5l/Celf4/Ddx17/Ik/Luc7l3/Malat1/Npm1/Prpf40a/Psip1/Ptbp3/Rbfox1/Rbm25/Snrpn/Wbp4/Zbtb7a/Zcrb1	16
GO:0000398	mRNA splicing, via spliceosome	16/339	271/23328	2.52694e-06	0.000797182	Cdc5l/Celf4/Ddx17/Ik/Luc7l3/Malat1/Npm1/Prpf40a/Psip1/Ptbp3/Rbfox1/Rbm25/Snrpn/Wbp4/Zbtb7a/Zcrb1	16
GO:0006413	translational initiation	10/339	104/23328	2.86667e-06	0.000797182	Bc1/Ddx3x/Eif3a/Eif3e/Eif4g2/Eif4h/Eif5b/Npm1/Paip2/Tpr	10
GO:0046916	cellular transition metal ion homeostasis	10/339	104/23328	2.86667e-06	0.000797182	Ap3d1/Aplp2/App/Atp13a2/Atp6v1a/Fth1/Ftl1/Hmox1/Mt1/Ndfip1	10
GO:0055076	transition metal ion homeostasis	11/339	134/23328	4.35002e-06	0.00110887	Ap3d1/Aplp2/App/Atp13a2/Atp6v1a/B2m/Fth1/Ftl1/Hmox1/Mt1/Ndfip1	11
GO:0002181	cytoplasmic translation	9/339	91/23328	7.15495e-06	0.00168359	Dhx36/Eif3a/Eif4h/Rpl30/Rpl38/Rpl6/Rpl9/Rps28/Zc3h15	9
GO:0006979	response to oxidative stress	19/339	409/23328	9.8484e-06	0.00200838	Apoe/App/Aqp1/Arl6ip5/Atf4/Atp13a2/Cfl1/Gpx3/Grk2/Hmox1/Prdx1/Prdx3/Prkca/Prkcd/Psip1/Psmb5/Rnf112/Srxn1/Stx2	19
GO:0022613	ribonucleoprotein complex biogenesis	19/339	409/23328	9.8484e-06	0.00200838	Celf4/Ddx17/Ddx3x/Eif3a/Eif4h/Gnl2/Luc7l3/mt-Rnr1/mt-Rnr2/Nop10/Npm1/Psip1/Rpl10/Rpl35/Rpl38/Rpl6/Rps28/Rps8/Trmt112	19
GO:0042391	regulation of membrane potential	20/339	450/23328	1.09964e-05	0.00210234	Akap9/Ank2/App/Arl6ip5/B2m/Camk2d/Celf4/Got1/Grk2/Gsk3b/Kif5b/Mllt11/Piezo2/Pmp22/Prdx3/Rgs7bp/Scn10a/Slc29a1/Tusc2/Ubb	20
GO:0071826	ribonucleoprotein complex subunit organization	12/339	179/23328	1.29546e-05	0.00233102	Celf4/Eif3a/Eif4h/Kif5b/Luc7l3/mt-Rnr1/mt-Rnr2/Psip1/Rpl10/Rpl38/Rpl6/Rps28	12
GO:0006397	mRNA processing	20/339	462/23328	1.60825e-05	0.00273308	App/Cdc5l/Celf4/Ddx17/Dhx36/Elavl4/Ik/Luc7l3/Malat1/Npm1/Prpf40a/Psip1/Ptbp3/Rbfox1/Rbm25/Rprd1a/Snrpn/Wbp4/Zbtb7a/Zcrb1	20
GO:0043484	regulation of RNA splicing	11/339	158/23328	2.08897e-05	0.00336318	Celf4/Clk1/Clk4/Ddx17/Ik/Malat1/Npm1/Ptbp3/Rbfox1/Rbm25/Zbtb7a	11
GO:0006446	regulation of translational initiation	7/339	61/23328	2.86218e-05	0.00417935	Bc1/Ddx3x/Eif4g2/Eif5b/Npm1/Paip2/Tpr	7
GO:0031503	protein-containing complex localization	14/339	259/23328	2.86917e-05	0.00417935	Ap3d1/Camk2a/Cplx1/Fyttd1/Gsk3b/Kif5b/Npm1/Nptx2/Ppp3r1/Pura/Sarnp/Snap47/Ssb/Tpr	14
GO:0062237	protein localization to postsynapse	7/339	64/23328	3.92655e-05	0.0054596	Camk2a/Cplx1/Gsk3b/Kif5b/Nptx2/Snap47/Zdhhc2	7
GO:0022618	ribonucleoprotein complex assembly	11/339	172/23328	4.57373e-05	0.00587549	Celf4/Eif3a/Eif4h/Luc7l3/mt-Rnr1/mt-Rnr2/Psip1/Rpl10/Rpl38/Rpl6/Rps28	11
GO:0048259	regulation of receptor-mediated endocytosis	9/339	115/23328	4.73392e-05	0.00587549	App/B2m/Flot1/Kif3a/Napb/Ppp3r1/Prkca/Sdcbp/Smap1	9
GO:0042255	ribosome assembly	7/339	66/23328	4.80189e-05	0.00587549	Ddx3x/mt-Rnr1/mt-Rnr2/Rpl10/Rpl38/Rpl6/Rps28	7
GO:0048024	regulation of mRNA splicing, via spliceosome	9/339	116/23328	5.06748e-05	0.00596198	Celf4/Ddx17/Ik/Malat1/Npm1/Ptbp3/Rbfox1/Rbm25/Zbtb7a	9
GO:0006898	receptor-mediated endocytosis	13/339	240/23328	5.39934e-05	0.00611714	Apoe/App/B2m/Clta/Cttn/Flot1/Grk2/Kif3a/Napb/Ppp3r1/Prkca/Sdcbp/Smap1	13
GO:0050807	regulation of synapse organization	14/339	277/23328	5.95697e-05	0.00650788	Apoe/App/Arf4/Cfl1/Dctn1/Dhx36/Gsk3b/Malat1/Prkca/Six1/Sparc/Tubb5/Ywhaz/Zdhhc2	14
GO:0032409	regulation of transporter activity	14/339	280/23328	6.68639e-05	0.00705286	Actb/Akap9/Ank2/App/Camk2d/Cfl1/Fxyd7/Kif5b/Ndfip1/Nipsnap2/Pim1/Prkca/Prkcd/Tcaf1	14
GO:0043954	cellular component maintenance	7/339	70/23328	7.03378e-05	0.00717199	Apoe/App/Cadm1/Cfl1/Cttn/Dgkz/Mpz	7
GO:0050684	regulation of mRNA processing	10/339	154/23328	8.89241e-05	0.00795509	Celf4/Ddx17/Dhx36/Ik/Malat1/Npm1/Ptbp3/Rbfox1/Rbm25/Zbtb7a	10
GO:1902414	protein localization to cell junction	9/339	125/23328	9.06878e-05	0.00795509	Actb/Camk2a/Cplx1/Gsk3b/Kif3a/Kif5b/Nptx2/Snap47/Zdhhc2	9
GO:0007409	axonogenesis	19/339	482/23328	9.14844e-05	0.00795509	Actb/Apoe/App/B4galt6/Cttn/Dpysl2/Eif4g2/Flot1/Gsk3b/Ifrd1/Kif3a/Kif5b/Klf7/Ndn/Plxnc1/Pmp22/Prkca/Robo2/Tubb2b	19
GO:0000381	regulation of alternative mRNA splicing, via spliceosome	7/339	73/23328	9.21129e-05	0.00795509	Celf4/Ddx17/Ik/Malat1/Rbfox1/Rbm25/Zbtb7a	7
GO:1903793	positive regulation of anion transport	7/339	73/23328	9.21129e-05	0.00795509	Apoe/Arl6ip1/Atf4/Cebpb/Dpysl2/Prkcd/Tcaf1	7
GO:0050803	regulation of synapse structure or activity	14/339	289/23328	9.36216e-05	0.00795509	Apoe/App/Arf4/Cfl1/Dctn1/Dhx36/Gsk3b/Malat1/Prkca/Six1/Sparc/Tubb5/Ywhaz/Zdhhc2	14
GO:0001505	regulation of neurotransmitter levels	13/339	257/23328	0.000107868	0.00891788	Arl6ip5/Cadps/Camk2a/Comt/Cplx1/Flot1/Gsk3b/Napb/Prkca/Slc29a1/Snap47/Stx2/Syn2	13
GO:0042254	ribosome biogenesis	14/339	296/23328	0.000120448	0.0093866	Ddx17/Ddx3x/Gnl2/mt-Rnr1/mt-Rnr2/Nop10/Npm1/Rpl10/Rpl35/Rpl38/Rpl6/Rps28/Rps8/Trmt112	14
GO:0099003	vesicle-mediated transport in synapse	13/339	260/23328	0.0001211	0.0093866	Actb/Ap3d1/Cadps/Camk2a/Cplx1/Gsk3b/Mff/Napb/Ppp3r1/Prkca/Snap47/Stx2/Syn2	13
GO:0043270	positive regulation of ion transport	15/339	334/23328	0.000123238	0.0093866	Agtr1a/Akap9/Ank2/Apoe/Arl6ip1/Atf4/Atp2b1/Camk2a/Cebpb/Cfl1/Dpysl2/Kif5b/Nipsnap2/Prkcd/Tcaf1	15
GO:0045055	regulated exocytosis	13/339	261/23328	0.000125811	0.0093866	Cadps/Camk2a/Cplx1/Gsk3b/Hmox1/Napb/Prkca/Rasgrp1/Snap47/Stx2/Syn2/Tmem79/Ywhaz	13
GO:0044070	regulation of anion transport	9/339	133/23328	0.000145863	0.0106235	Apoe/Arl6ip1/Arl6ip5/Atf4/Cebpb/Dpysl2/Prkca/Prkcd/Tcaf1	9
GO:0010970	transport along microtubule	10/339	164/23328	0.000149615	0.0106433	Ap3d1/Ap3s1/App/Arl8a/Dctn1/Kif3a/Kif5b/Pura/Rasgrp1/Ubb	10
GO:0099504	synaptic vesicle cycle	12/339	231/23328	0.000154102	0.0107134	Actb/Ap3d1/Cadps/Camk2a/Cplx1/Gsk3b/Mff/Napb/Prkca/Snap47/Stx2/Syn2	12
GO:0008088	axo-dendritic transport	7/339	80/23328	0.000164684	0.0111947	Ap3d1/Ap3s1/App/Arl8a/Kif3a/Kif5b/Pura	7
GO:0051881	regulation of mitochondrial membrane potential	7/339	81/23328	0.000178047	0.0118399	Arl6ip5/Got1/Gsk3b/Mllt11/Prdx3/Tusc2/Ubb	7
GO:0051222	positive regulation of protein transport	15/339	348/23328	0.000192696	0.0125415	Agtr1a/App/Arpc2/Atp13a2/Cadm1/Gapdh/Gsk3b/Kif3a/Kif5b/Oxct1/Prkcd/Tcaf1/Tmem30a/Tpr/Zdhhc2	15
GO:1903539	protein localization to postsynaptic membrane	6/339	59/23328	0.000212293	0.013072	Camk2a/Cplx1/Gsk3b/Nptx2/Snap47/Zdhhc2	6
GO:0010661	positive regulation of muscle cell apoptotic process	5/339	38/23328	0.000213011	0.013072	Atf4/Camk2a/Camk2d/Grk2/Mff	5
GO:0048469	cell maturation	11/339	205/23328	0.000217905	0.013072	App/B4galt6/Calca/Cntnap2/Gsk3b/Pmp22/Ptbp3/Runx1/Tmem79/Tusc2/Zbtb7a	11
GO:0034599	cellular response to oxidative stress	13/339	276/23328	0.000217942	0.013072	App/Aqp1/Arl6ip5/Atf4/Atp13a2/Cfl1/Hmox1/Prdx1/Prdx3/Prkcd/Rnf112/Srxn1/Stx2	13
GO:0046777	protein autophosphorylation	12/339	241/23328	0.000228098	0.0134181	Atp13a2/Camk2a/Camk2d/Clk1/Clk4/Ddx3x/Gsk3b/Pim1/Ppp2r5c/Prkca/Prkcd/Rap2c	12
GO:0000380	alternative mRNA splicing, via spliceosome	7/339	85/23328	0.00024054	0.013883	Celf4/Ddx17/Ik/Malat1/Rbfox1/Rbm25/Zbtb7a	7
GO:0090316	positive regulation of intracellular protein transport	9/339	144/23328	0.000265188	0.0147499	Arpc2/Gsk3b/Kif3a/Kif5b/Prkcd/Tcaf1/Tmem30a/Tpr/Zdhhc2	9
GO:0006836	neurotransmitter transport	12/339	245/23328	0.000265205	0.0147499	Arl6ip5/Cadps/Camk2a/Cplx1/Flot1/Gsk3b/Napb/Prkca/Slc29a1/Snap47/Stx2/Syn2	12
GO:1904951	positive regulation of establishment of protein localization	15/339	364/23328	0.000311451	0.0166947	Agtr1a/App/Arpc2/Atp13a2/Cadm1/Gapdh/Gsk3b/Kif3a/Kif5b/Oxct1/Prkcd/Tcaf1/Tmem30a/Tpr/Zdhhc2	15
GO:0097062	dendritic spine maintenance	4/339	23/23328	0.000311822	0.0166947	Apoe/App/Cfl1/Cttn	4
GO:1901215	negative regulation of neuron death	12/339	251/23328	0.000330423	0.0166947	Apoe/App/Atf4/Cebpb/Gsk3b/Hmox1/Mt1/Npm1/Prdx3/Psmc1/Six1/Snx6	12
GO:0006879	cellular iron ion homeostasis	6/339	64/23328	0.000332426	0.0166947	Atp13a2/Atp6v1a/Fth1/Ftl1/Hmox1/Ndfip1	6
GO:0021700	developmental maturation	14/339	327/23328	0.000334974	0.0166947	Ap3d1/App/B4galt6/Calca/Cntnap2/Gsk3b/Pmp22/Ptbp3/Runx1/Tmem79/Tusc2/Ywhaz/Zbtb7a/Zdhhc2	14
GO:0018107	peptidyl-threonine phosphorylation	8/339	118/23328	0.000335048	0.0166947	App/Camk2a/Camk2d/Clk1/Grk2/Gsk3b/Prkca/Prkcd	8
GO:2000774	positive regulation of cellular senescence	3/339	10/23328	0.000338374	0.0166947	B2m/Eef1e1/Ypel3	3
GO:0062197	cellular response to chemical stress	14/339	332/23328	0.000389984	0.0187158	App/Aqp1/Arl6ip5/Atf4/Atp13a2/Cfl1/Ddx3x/Hmox1/Prdx1/Prdx3/Prkcd/Rnf112/Srxn1/Stx2	14
GO:0055072	iron ion homeostasis	7/339	92/23328	0.000391577	0.0187158	Atp13a2/Atp6v1a/B2m/Fth1/Ftl1/Hmox1/Ndfip1	7
GO:0070849	response to epidermal growth factor	5/339	44/23328	0.0004292	0.0199386	Arpc2/Cfl1/Grk2/Snx6/Tpr	5
GO:0030100	regulation of endocytosis	11/339	222/23328	0.000430196	0.0199386	Apoe/App/B2m/Flot1/Kif3a/Mff/Napb/Ppp3r1/Prkca/Sdcbp/Smap1	11
GO:0009408	response to heat	7/339	94/23328	0.000446369	0.0203794	Calca/Dhx36/Dnaja2/Hmox1/Pmp22/Psip1/Tpr	7
GO:0051124	synaptic growth at neuromuscular junction	3/339	11/23328	0.000460262	0.0207047	App/Gsk3b/Six1	3
GO:1901653	cellular response to peptide	13/339	299/23328	0.000468934	0.0207891	Agtr1a/App/Atp2b1/Camk2a/Cfl1/Grk2/Gsk3b/Nr4a1/Prkca/Prkcd/Smarcc1/Snx6/Socs2	13
GO:0033673	negative regulation of kinase activity	11/339	227/23328	0.000518531	0.0224767	Actb/Apoe/Dusp1/Ggnbp2/Gsk3b/Npm1/Pik3ip1/Prdx3/Prkca/Prkcd/Ubash3b	11
GO:0034250	positive regulation of cellular amide metabolic process	9/339	158/23328	0.000524228	0.0224767	Apoe/App/Ddx3x/Dhx36/Eif3e/Eif4g2/Npm1/Prkcd/Rbms3	9
GO:0003254	regulation of membrane depolarization	5/339	46/23328	0.000529045	0.0224767	B2m/Camk2d/Got1/Mllt11/Scn10a	5
GO:0018210	peptidyl-threonine modification	8/339	127/23328	0.000548636	0.022647	App/Camk2a/Camk2d/Clk1/Grk2/Gsk3b/Prkca/Prkcd	8
GO:1903311	regulation of mRNA metabolic process	12/339	266/23328	0.000555335	0.022647	Carhsp1/Celf4/Ddx17/Dhx36/Elavl4/Ik/Malat1/Npm1/Ptbp3/Rbfox1/Rbm25/Zbtb7a	12
GO:0010498	proteasomal protein catabolic process	17/339	470/23328	0.000569371	0.022647	Apoe/Gsk3b/Hsp90b1/Nemf/Nsfl1c/Pcnp/Pmp22/Ppp2r5c/Psma5/Psmb5/Psmd1/Rad23a/Sdcbp/Siah2/Smarcc1/Ubb/Zyg11b	17
GO:0030705	cytoskeleton-dependent intracellular transport	10/339	194/23328	0.00057283	0.022647	Ap3d1/Ap3s1/App/Arl8a/Dctn1/Kif3a/Kif5b/Pura/Rasgrp1/Ubb	10
GO:0140029	exocytic process	7/339	98/23328	0.000574265	0.022647	Cadps/Camk2a/Cplx1/Napb/Snap47/Stx2/Ywhaz	7
GO:0099111	microtubule-based transport	10/339	195/23328	0.00059618	0.022647	Ap3d1/Ap3s1/App/Arl8a/Dctn1/Kif3a/Kif5b/Pura/Rasgrp1/Ubb	10
GO:0003263	cardioblast proliferation	3/339	12/23328	0.00060709	0.022647	Gng5/Pim1/Six1	3
GO:0003264	regulation of cardioblast proliferation	3/339	12/23328	0.00060709	0.022647	Gng5/Pim1/Six1	3
GO:0034392	negative regulation of smooth muscle cell apoptotic process	3/339	12/23328	0.00060709	0.022647	Agtr1a/Gapdh/Gsk3b	3
GO:0090343	positive regulation of cell aging	3/339	12/23328	0.00060709	0.022647	B2m/Eef1e1/Ypel3	3
GO:0006887	exocytosis	15/339	389/23328	0.000621636	0.0229103	Atp13a2/Cadps/Camk2a/Cplx1/Gsk3b/Hmox1/Napb/Prkca/Rasgrp1/Sdcbp/Snap47/Stx2/Syn2/Tmem79/Ywhaz	15
GO:0022898	regulation of transmembrane transporter activity	12/339	270/23328	0.000633426	0.0230669	Actb/Akap9/Ank2/App/Camk2d/Cfl1/Fxyd7/Kif5b/Nipsnap2/Pim1/Prkca/Tcaf1	12
GO:0006605	protein targeting	12/339	271/23328	0.000654327	0.0234031	Ap3d1/Arl6ip1/Arpc2/Gdap1/Mff/Sec61g/Sec62/Tcaf1/Ywhaq/Ywhaz/Zdhhc2/Zdhhc21	12
GO:0002761	regulation of myeloid leukocyte differentiation	8/339	131/23328	0.000673591	0.0234031	Cebpb/Gsk3b/Lrrc17/Ndfip1/Prkca/Runx1/Ubash3b/Zbtb7a	8
GO:0097120	receptor localization to synapse	6/339	73/23328	0.000676726	0.0234031	Camk2a/Cplx1/Gsk3b/Kif5b/Nptx2/Snap47	6
GO:0034390	smooth muscle cell apoptotic process	4/339	28/23328	0.000680913	0.0234031	Agtr1a/Atf4/Gapdh/Gsk3b	4
GO:0034391	regulation of smooth muscle cell apoptotic process	4/339	28/23328	0.000680913	0.0234031	Agtr1a/Atf4/Gapdh/Gsk3b	4
GO:0043090	amino acid import	5/339	49/23328	0.000710284	0.0237461	Arl6ip1/Arl6ip5/Prkcd/Slc25a38/Slc3a2	5
GO:0007264	small GTPase mediated signal transduction	16/339	437/23328	0.000721663	0.0237461	Agtr1a/Apoe/Arfgef3/Camk2d/Dgkz/Dock3/Flot1/Hmox1/Rap1gap2/Rap2c/Rasgef1a/Rasgrp1/Rassf1/Sdcbp/Timp2/Ywhaq	16
GO:0099173	postsynapse organization	10/339	200/23328	0.00072506	0.0237461	Actb/Apoe/App/Arf4/Cadm1/Cfl1/Cttn/Dgkz/Dhx36/Zdhhc2	10
GO:0042273	ribosomal large subunit biogenesis	6/339	74/23328	0.00072757	0.0237461	mt-Rnr2/Npm1/Rpl10/Rpl35/Rpl38/Rpl6	6
GO:0035418	protein localization to synapse	7/339	102/23328	0.000729705	0.0237461	Camk2a/Cplx1/Gsk3b/Kif5b/Nptx2/Snap47/Zdhhc2	7
GO:0070507	regulation of microtubule cytoskeleton organization	10/339	201/23328	0.000753406	0.0242593	Capzb/Dctn1/Dync1li1/Gsk3b/Npm1/Nsfl1c/Rassf1/Senp6/Tpr/Tubb4a	10
GO:0008038	neuron recognition	5/339	50/23328	0.000779922	0.02437	App/Cntnap2/Ndn/Robo2/Ywhaz	5
GO:0018198	peptidyl-cysteine modification	5/339	50/23328	0.000779922	0.02437	Adh5/Gapdh/Prdx3/Zdhhc2/Zdhhc21	5
GO:0034350	regulation of glial cell apoptotic process	3/339	13/23328	0.000780745	0.02437	Pmp22/Prkca/Prkcd	3
GO:0008089	anterograde axonal transport	5/339	51/23328	0.00085453	0.0264037	Ap3d1/Ap3s1/Arl8a/Kif3a/Kif5b	5
GO:0000027	ribosomal large subunit assembly	4/339	30/23328	0.000890788	0.0272487	mt-Rnr2/Rpl10/Rpl38/Rpl6	4
GO:0106027	neuron projection organization	7/339	106/23328	0.000916701	0.0277638	Apoe/App/Cfl1/Cttn/Dctn1/Dhx36/Gsk3b	7
GO:0043161	proteasome-mediated ubiquitin-dependent protein catabolic process	15/339	405/23328	0.000935039	0.0280148	Gsk3b/Hsp90b1/Nemf/Nsfl1c/Pcnp/Pmp22/Ppp2r5c/Psma5/Psmb5/Psmd1/Rad23a/Sdcbp/Siah2/Smarcc1/Zyg11b	15
GO:0031345	negative regulation of cell projection organization	10/339	207/23328	0.000943305	0.0280148	Apoe/B2m/Capzb/Cfl1/Gsk3b/H2-K1/Ifrd1/Pmp22/Prkcd/Rap1gap2	10
GO:1902950	regulation of dendritic spine maintenance	3/339	14/23328	0.000983015	0.028638	Apoe/App/Cfl1	3
GO:1904396	regulation of neuromuscular junction development	3/339	14/23328	0.000983015	0.028638	Dctn1/Gsk3b/Six1	3
GO:0016079	synaptic vesicle exocytosis	8/339	141/23328	0.00108819	0.0311611	Cadps/Camk2a/Cplx1/Gsk3b/Napb/Prkca/Snap47/Stx2	8
GO:0034976	response to endoplasmic reticulum stress	11/339	249/23328	0.00110759	0.0311611	App/Atf4/Cebpb/Clgn/Ddx3x/Flot1/Gsk3b/Hsp90b1/Pdia3/Pmp22/Serp2	11
GO:0032355	response to estradiol	5/339	54/23328	0.00111037	0.0311611	Fosl2/Nrip1/Prkca/Socs2/Strn3	5
GO:1900271	regulation of long-term synaptic potentiation	5/339	54/23328	0.00111037	0.0311611	Apoe/App/Gsk3b/Paip2/Zdhhc2	5
GO:0032535	regulation of cellular component size	15/339	413/23328	0.00113633	0.0315997	Apoe/Aqp1/Arpc2/Arpc5l/Atp13a2/Capzb/Cfl1/Cttn/Dpysl2/Eif4g2/Gsk3b/Ifrd1/Npm1/Prkcd/Rap1gap2	15
GO:0008361	regulation of cell size	10/339	213/23328	0.0011708	0.0319769	Apoe/Aqp1/Cfl1/Cttn/Dpysl2/Eif4g2/Gsk3b/Ifrd1/Npm1/Rap1gap2	10
GO:0051651	maintenance of location in cell	10/339	213/23328	0.0011708	0.0319769	Akap9/Ank2/Ap3d1/Apoe/Camk2d/Fth1/Ftl1/Gaa/Grk2/Ubash3b	10
GO:0071375	cellular response to peptide hormone stimulus	11/339	253/23328	0.00125876	0.034075	Agtr1a/Atp2b1/Camk2a/Cfl1/Grk2/Gsk3b/Nr4a1/Prkca/Prkcd/Smarcc1/Socs2	11
GO:0060914	heart formation	4/339	33/23328	0.00128533	0.034489	Gng5/Pim1/Robo2/Six1	4
GO:0097193	intrinsic apoptotic signaling pathway	12/339	295/23328	0.00135934	0.0361578	Arl6ip5/Atf4/Bclaf1/Cebpb/Ddx3x/Gsk3b/Hmox1/Ivns1abp/Mllt11/Prkca/Tpt1/Ubb	12
GO:0006403	RNA localization	9/339	182/23328	0.00142776	0.0376505	Dhx36/Flot1/Fyttd1/Mrpl18/Npm1/Pura/Sarnp/Ssb/Tpr	9
GO:0032886	regulation of microtubule-based process	11/339	258/23328	0.00147118	0.0377382	Capzb/Dctn1/Dync1li1/Gsk3b/Kif3a/Npm1/Nsfl1c/Rassf1/Senp6/Tpr/Tubb4a	11
GO:0045947	negative regulation of translational initiation	3/339	16/23328	0.00148009	0.0377382	Bc1/Paip2/Tpr	3
GO:0071243	cellular response to arsenic-containing substance	3/339	16/23328	0.00148009	0.0377382	Ddx3x/Dhx36/Hmox1	3
GO:0051402	neuron apoptotic process	12/339	298/23328	0.00148044	0.0377382	Apoe/App/Atf4/Cebpb/Gapdh/Gsk3b/Hmox1/Mt1/Npm1/Prdx3/Six1/Snx6	12
GO:0007611	learning or memory	12/339	299/23328	0.00152273	0.0382914	Apoe/App/Arf4/B2m/Cntnap2/Comt/Elavl4/Ndrg4/Nptx2/Paip2/Prkca/Uba6	12
GO:0010656	negative regulation of muscle cell apoptotic process	5/339	58/23328	0.0015346	0.0382914	Agtr1a/Gapdh/Gsk3b/Hmox1/Npm1	5
GO:0032388	positive regulation of intracellular transport	9/339	184/23328	0.00153969	0.0382914	Arpc2/Gsk3b/Kif3a/Kif5b/Prkcd/Tcaf1/Tmem30a/Tpr/Zdhhc2	9
GO:0051348	negative regulation of transferase activity	11/339	260/23328	0.00156398	0.0385818	Actb/Apoe/Dusp1/Ggnbp2/Gsk3b/Npm1/Pik3ip1/Prdx3/Prkca/Prkcd/Ubash3b	11
GO:0097581	lamellipodium organization	6/339	86/23328	0.00159715	0.0390283	Aqp1/Arpc2/Capzb/Cfl1/Cttn/Pmp22	6
GO:0010591	regulation of lamellipodium assembly	4/339	35/23328	0.0016076	0.0390283	Aqp1/Arpc2/Capzb/Cfl1	4
GO:0006612	protein targeting to membrane	7/339	117/23328	0.00162969	0.0392531	Arl6ip1/Arpc2/Sec61g/Sec62/Tcaf1/Zdhhc2/Zdhhc21	7
GO:0007528	neuromuscular junction development	5/339	59/23328	0.00165704	0.039293	App/Dctn1/Gsk3b/Pmp22/Six1	5
GO:0042551	neuron maturation	5/339	59/23328	0.00165704	0.039293	App/B4galt6/Cntnap2/Gsk3b/Pmp22	5
GO:0045637	regulation of myeloid cell differentiation	10/339	224/23328	0.00170359	0.0400862	B2m/Cebpb/Gsk3b/Lrrc17/Ndfip1/Prkca/Runx1/Smap1/Ubash3b/Zbtb7a	10
GO:0034349	glial cell apoptotic process	3/339	17/23328	0.00177801	0.0412034	Pmp22/Prkca/Prkcd	3
GO:0099640	axo-dendritic protein transport	3/339	17/23328	0.00177801	0.0412034	Kif3a/Kif5b/Pura	3
GO:0051098	regulation of binding	14/339	390/23328	0.00183184	0.0419318	Actb/Aplp2/Apoe/App/B2m/Eif3e/Eno1/Flot1/Gsk3b/Hmox1/Map1lc3b/Tle5/Ubash3b/Zbtb7a	14
GO:0007269	neurotransmitter secretion	9/339	189/23328	0.00185057	0.0419318	Cadps/Camk2a/Cplx1/Gsk3b/Napb/Prkca/Snap47/Stx2/Syn2	9
GO:0099643	signal release from synapse	9/339	189/23328	0.00185057	0.0419318	Cadps/Camk2a/Cplx1/Gsk3b/Napb/Prkca/Snap47/Stx2/Syn2	9
GO:0010769	regulation of cell morphogenesis involved in differentiation	13/339	351/23328	0.00200955	0.0450018	Apoe/Arpc2/Cfl1/Cttn/Dhx36/Dpysl2/Eif4g2/Gsk3b/Ifrd1/Plxnc1/Robo2/Ttc3/Tubb2b	13
GO:0043254	regulation of protein-containing complex assembly	15/339	438/23328	0.00201548	0.0450018	Apoe/Arpc2/Arpc5l/Capzb/Cfl1/Cttn/Dctn1/Ddx3x/Gsk3b/Napb/Palld/Prkcd/Senp6/Tppp3/Tubb4a	15
GO:0098930	axonal transport	5/339	62/23328	0.00206741	0.0454027	Ap3d1/Ap3s1/Arl8a/Kif3a/Kif5b	5
GO:0043523	regulation of neuron apoptotic process	11/339	270/23328	0.00210273	0.0454027	Apoe/App/Atf4/Cebpb/Gsk3b/Hmox1/Mt1/Npm1/Prdx3/Six1/Snx6	11
GO:1990000	amyloid fibril formation	3/339	18/23328	0.00211079	0.0454027	Apoe/App/B2m	3
GO:2000117	negative regulation of cysteine-type endopeptidase activity	6/339	91/23328	0.00213183	0.0454027	Aqp1/Arl6ip1/Ddx3x/Grk2/Nr4a1/Siah2	6
GO:0015931	nucleobase-containing compound transport	9/339	193/23328	0.00213379	0.0454027	Flot1/Fyttd1/Mrpl18/Npm1/Pura/Sarnp/Slc29a1/Ssb/Tpr	9
GO:0043393	regulation of protein binding	10/339	231/23328	0.00213456	0.0454027	Actb/Aplp2/Apoe/App/B2m/Flot1/Gsk3b/Map1lc3b/Tle5/Ubash3b	10
GO:0050657	nucleic acid transport	8/339	157/23328	0.00215218	0.0454027	Flot1/Fyttd1/Mrpl18/Npm1/Pura/Sarnp/Ssb/Tpr	8
GO:0050658	RNA transport	8/339	157/23328	0.00215218	0.0454027	Flot1/Fyttd1/Mrpl18/Npm1/Pura/Sarnp/Ssb/Tpr	8
GO:0010543	regulation of platelet activation	4/339	38/23328	0.00219025	0.0458025	Apoe/Prkca/Prkcd/Ubash3b	4
GO:0033157	regulation of intracellular protein transport	10/339	232/23328	0.00220271	0.0458025	Arpc2/Atp13a2/Gsk3b/Kif3a/Kif5b/Prkcd/Tcaf1/Tmem30a/Tpr/Zdhhc2	10
GO:0097479	synaptic vesicle localization	5/339	63/23328	0.00221935	0.0458025	Ap3d1/Ap3s1/Dpysl2/Kif5b/Syn2	5
GO:0032411	positive regulation of transporter activity	7/339	124/23328	0.00227009	0.0458025	Akap9/Ank2/Cfl1/Kif5b/Nipsnap2/Prkcd/Tcaf1	7
GO:0090150	establishment of protein localization to membrane	10/339	233/23328	0.00227261	0.0458025	Arl6ip1/Arpc2/Cplx1/Reep2/Sec61g/Sec62/Snap47/Tcaf1/Zdhhc2/Zdhhc21	10
GO:1905475	regulation of protein localization to membrane	9/339	195/23328	0.00228781	0.0458025	Actb/Arpc2/Camk2a/Camk2d/Gsk3b/Kif5b/Lztfl1/Tcaf1/Zdhhc2	9
GO:0034765	regulation of ion transmembrane transport	16/339	489/23328	0.0022886	0.0458025	Agtr1a/Akap9/Ank2/App/Arl6ip1/Arl6ip5/Camk2d/Cfl1/Fxyd7/Kif5b/Nipsnap2/Prkca/Scn10a/Tcaf1/Ubash3b/Ywhaq	16
GO:0071695	anatomical structure maturation	11/339	273/23328	0.00229091	0.0458025	App/B4galt6/Calca/Cntnap2/Gsk3b/Pmp22/Ptbp3/Runx1/Tmem79/Tusc2/Zbtb7a	11
GO:0009266	response to temperature stimulus	8/339	159/23328	0.00232855	0.0462527	Calca/Dhx36/Dnaja2/Hmox1/Pmp22/Prdm12/Psip1/Tpr	8
GO:0099637	neurotransmitter receptor transport	5/339	64/23328	0.00237926	0.0467686	Ap3d1/Cplx1/Kif5b/Ppp3r1/Snap47	5
GO:0045787	positive regulation of cell cycle	13/339	358/23328	0.0023851	0.0467686	App/Camk2d/Ddx3x/Dync1li1/Dynlt3/Npm1/Nsfl1c/Pim1/Prkca/Rad23a/Rassf1/Rnf112/Tpr	13
GO:0051236	establishment of RNA localization	8/339	160/23328	0.00242089	0.0469257	Flot1/Fyttd1/Mrpl18/Npm1/Pura/Sarnp/Ssb/Tpr	8
GO:0060560	developmental growth involved in morphogenesis	11/339	275/23328	0.00242379	0.0469257	Apoe/App/Cadm1/Cfl1/Cttn/Dpysl2/Eif4g2/Gsk3b/Ifrd1/Ndn/Six1	11
GO:0010544	negative regulation of platelet activation	3/339	19/23328	0.00247977	0.0474094	Apoe/Prkcd/Ubash3b	3
GO:0051238	sequestering of metal ion	3/339	19/23328	0.00247977	0.0474094	Ap3d1/Fth1/Ftl1	3
GO:0060996	dendritic spine development	7/339	127/23328	0.00259752	0.0493521	Apoe/Arf4/Camk2a/Cfl1/Dhx36/Eif4g2/Uba6	7
GO:1903959	regulation of anion transmembrane transport	4/339	40/23328	0.00265078	0.050053	Arl6ip1/Arl6ip5/Prkca/Tcaf1	4
GO:0001906	cell killing	9/339	200/23328	0.00271173	0.0505794	B2m/Cadm1/Cd55/Gapdh/H2-K1/Prdx1/Rasgrp1/Rpl30/Tusc2	9
GO:0006839	mitochondrial transport	9/339	200/23328	0.00271173	0.0505794	Camk2a/Gdap1/Gsk3b/Kif5b/Mff/Mrpl18/Slc25a38/Smdt1/Ywhaz	9
GO:0034249	negative regulation of cellular amide metabolic process	8/339	164/23328	0.00281928	0.0522669	Apoe/Bc1/Ddx3x/Dhx36/Gapdh/Paip2/Prkca/Tpr	8
GO:1904385	cellular response to angiotensin	3/339	20/23328	0.00288622	0.052867	Agtr1a/Camk2a/Prkcd	3
GO:2000136	regulation of cell proliferation involved in heart morphogenesis	3/339	20/23328	0.00288622	0.052867	Gng5/Pim1/Six1	3
GO:0071364	cellular response to epidermal growth factor stimulus	4/339	41/23328	0.00290417	0.0528792	Arpc2/Cfl1/Grk2/Snx6	4
GO:0099072	regulation of postsynaptic membrane neurotransmitter receptor levels	6/339	97/23328	0.00294011	0.0532168	Camk2a/Cplx1/Gsk3b/Nptx2/Ppp3r1/Snap47	6
GO:0071103	DNA conformation change	10/339	242/23328	0.00298536	0.0537179	Dhx36/H2bc4/Naa60/Nap1l1/Npm1/Pphln1/Pura/Smarca5/Smarcc1/Tpr	10
GO:2001233	regulation of apoptotic signaling pathway	14/339	413/23328	0.0030792	0.0550826	Bclaf1/Cttn/Ddx3x/Eef1e1/Gsk3b/Hmox1/Ivns1abp/Mllt11/Pdia3/Pmp22/Prkcd/Siah2/Tpt1/Ubb	14
GO:0030032	lamellipodium assembly	5/339	68/23328	0.00310341	0.0551929	Aqp1/Arpc2/Capzb/Cfl1/Pmp22	5
GO:0030099	myeloid cell differentiation	14/339	414/23328	0.00314624	0.0556311	App/B2m/Cebpb/Gsk3b/Lrrc17/Ndfip1/Prdx3/Prkca/Ptbp3/Runx1/Slc25a38/Smap1/Ubash3b/Zbtb7a	14
GO:0070997	neuron death	14/339	416/23328	0.0032839	0.0576824	Apoe/App/Atf4/Cebpb/Gapdh/Gsk3b/Hmox1/Mt1/Npm1/Prdx3/Psmc1/Six1/Snx6/Ubb	14
GO:0000028	ribosomal small subunit assembly	3/339	21/23328	0.00333131	0.0576824	mt-Rnr1/Rpl38/Rps28	3
GO:0061323	cell proliferation involved in heart morphogenesis	3/339	21/23328	0.00333131	0.0576824	Gng5/Pim1/Six1	3
GO:0032386	regulation of intracellular transport	12/339	329/23328	0.00333768	0.0576824	Arpc2/Atp13a2/Gsk3b/Kif3a/Kif5b/Ndrg4/Prkcd/Reep2/Tcaf1/Tmem30a/Tpr/Zdhhc2	12
GO:0006469	negative regulation of protein kinase activity	9/339	207/23328	0.00340714	0.0585521	Actb/Apoe/Dusp1/Ggnbp2/Gsk3b/Npm1/Prkca/Prkcd/Ubash3b	9
GO:0050770	regulation of axonogenesis	9/339	208/23328	0.00351698	0.0598122	Apoe/Cttn/Dpysl2/Eif4g2/Gsk3b/Ifrd1/Plxnc1/Robo2/Tubb2b	9
GO:0071426	ribonucleoprotein complex export from nucleus	5/339	70/23328	0.00351958	0.0598122	Fyttd1/Npm1/Sarnp/Ssb/Tpr	5
GO:0032092	positive regulation of protein binding	6/339	101/23328	0.00359364	0.0607334	Apoe/App/B2m/Flot1/Gsk3b/Map1lc3b	6
GO:0045931	positive regulation of mitotic cell cycle	8/339	171/23328	0.00363774	0.061141	App/Camk2d/Ddx3x/Dync1li1/Dynlt3/Nsfl1c/Prkca/Tpr	8
GO:1901214	regulation of neuron death	13/339	377/23328	0.0037032	0.0618738	Apoe/App/Atf4/Cebpb/Gsk3b/Hmox1/Mt1/Npm1/Prdx3/Psmc1/Six1/Snx6/Ubb	13
GO:0043407	negative regulation of MAP kinase activity	5/339	71/23328	0.00374202	0.0618738	Apoe/Dusp1/Gsk3b/Prkca/Prkcd	5
GO:0071166	ribonucleoprotein complex localization	5/339	71/23328	0.00374202	0.0618738	Fyttd1/Npm1/Sarnp/Ssb/Tpr	5
GO:0010666	positive regulation of cardiac muscle cell apoptotic process	3/339	22/23328	0.00381617	0.0624249	Camk2a/Camk2d/Mff	3
GO:1990776	response to angiotensin	3/339	22/23328	0.00381617	0.0624249	Agtr1a/Camk2a/Prkcd	3
GO:0098657	import into cell	10/339	251/23328	0.00386622	0.0627347	Actb/Agtr1a/Arl6ip1/Arl6ip5/Flot1/Ppp3r1/Prkcd/Slc29a1/Slc3a2/Slc9a9	10
GO:1903706	regulation of hemopoiesis	14/339	424/23328	0.00388477	0.0627347	Ap3d1/B2m/Cebpb/Dhx36/Gsk3b/Lrrc17/Ndfip1/Pim1/Prkca/Rasgrp1/Runx1/Smap1/Ubash3b/Zbtb7a	14
GO:0006333	chromatin assembly or disassembly	8/339	173/23328	0.00390238	0.0627347	H2bc4/Naa60/Nap1l1/Npm1/Pphln1/Smarca5/Smarcc1/Tpr	8
GO:0034504	protein localization to nucleus	11/339	293/23328	0.0039232	0.0627347	App/Atp13a2/Cfl1/Grk2/Gsk3b/Npm1/Ppp3r1/Prkcd/Six1/Tpr/Zbtb7a	11
GO:0050890	cognition	12/339	336/23328	0.00394695	0.0627347	Apoe/App/Arf4/B2m/Cntnap2/Comt/Elavl4/Ndrg4/Nptx2/Paip2/Prkca/Uba6	12
GO:0050772	positive regulation of axonogenesis	6/339	103/23328	0.00395816	0.0627347	Apoe/Eif4g2/Gsk3b/Plxnc1/Robo2/Tubb2b	6
GO:0045666	positive regulation of neuron differentiation	15/339	472/23328	0.00405922	0.0629695	Apoe/App/Cfl1/Dhx36/Eif4g2/Elavl4/Gsk3b/Ndrg4/Plxnc1/Rnf112/Robo2/Socs2/Timp2/Tmem30a/Tubb2b	15
GO:0003156	regulation of animal organ formation	4/339	45/23328	0.00408324	0.0629695	Gng5/Pim1/Robo2/Six1	4
GO:0089718	amino acid import across plasma membrane	4/339	45/23328	0.00408324	0.0629695	Arl6ip1/Arl6ip5/Prkcd/Slc3a2	4
GO:1902743	regulation of lamellipodium organization	4/339	45/23328	0.00408324	0.0629695	Aqp1/Arpc2/Capzb/Cfl1	4
GO:2000826	regulation of heart morphogenesis	4/339	45/23328	0.00408324	0.0629695	Gng5/Pim1/Robo2/Six1	4
GO:0048284	organelle fusion	7/339	138/23328	0.00411707	0.0629695	Atp13a2/Cplx1/Eno1/Gdap1/Kif5b/Snap47/Stx2	7
GO:0048675	axon extension	7/339	138/23328	0.00411707	0.0629695	Apoe/Cttn/Dpysl2/Eif4g2/Gsk3b/Ifrd1/Ndn	7
GO:0007612	learning	8/339	175/23328	0.00418165	0.0635422	App/Arf4/Cntnap2/Comt/Elavl4/Ndrg4/Nptx2/Uba6	8
GO:0002090	regulation of receptor internalization	5/339	73/23328	0.00421683	0.0635422	App/Flot1/Napb/Ppp3r1/Sdcbp	5
GO:0042274	ribosomal small subunit biogenesis	5/339	73/23328	0.00421683	0.0635422	mt-Rnr1/Npm1/Rpl38/Rps28/Rps8	5
GO:0016125	sterol metabolic process	7/339	139/23328	0.00428278	0.0641614	Aplp2/Apoe/App/Cyb5r3/Lipa/Msmo1/Pmp22	7
GO:0010663	positive regulation of striated muscle cell apoptotic process	3/339	23/23328	0.00434182	0.0641614	Camk2a/Camk2d/Mff	3
GO:0032930	positive regulation of superoxide anion generation	3/339	23/23328	0.00434182	0.0641614	Agtr1a/App/Prkcd	3
GO:0051043	regulation of membrane protein ectodomain proteolysis	3/339	23/23328	0.00434182	0.0641614	Apoe/App/Timp2	3
GO:0007018	microtubule-based movement	13/339	385/23328	0.00441123	0.0648736	Ap3d1/Ap3s1/App/Arl8a/Dctn1/Dync1li1/Kif21a/Kif3a/Kif5b/Ktn1/Pura/Rasgrp1/Ubb	13
GO:1904375	regulation of protein localization to cell periphery	7/339	140/23328	0.00445349	0.0651818	Actb/Camk2a/Camk2d/Gsk3b/Kif5b/Lztfl1/Zdhhc2	7
GO:0007626	locomotory behavior	10/339	258/23328	0.00468423	0.0682324	Abhd12/Aplp2/Apoe/App/Bc1/Elavl4/Gaa/Pmp22/Uba6/Zfhx3	10
GO:0032412	regulation of ion transmembrane transporter activity	10/339	259/23328	0.00481143	0.0697531	Akap9/Ank2/App/Camk2d/Cfl1/Fxyd7/Kif5b/Nipsnap2/Prkca/Tcaf1	10
GO:0031629	synaptic vesicle fusion to presynaptic active zone membrane	3/339	24/23328	0.00490924	0.0701733	Cplx1/Snap47/Stx2	3
GO:0048025	negative regulation of mRNA splicing, via spliceosome	3/339	24/23328	0.00490924	0.0701733	Celf4/Npm1/Ptbp3	3
GO:0090330	regulation of platelet aggregation	3/339	24/23328	0.00490924	0.0701733	Prkca/Prkcd/Ubash3b	3
GO:0052548	regulation of endopeptidase activity	12/339	346/23328	0.00496939	0.0707028	App/Aqp1/Arl6ip1/Arl6ip5/Atp13a2/Ddx3x/Gapdh/Grk2/Mtch1/Nr4a1/Siah2/Timp2	12
GO:0045670	regulation of osteoclast differentiation	5/339	76/23328	0.00500743	0.0709142	Cebpb/Gsk3b/Lrrc17/Ubash3b/Zbtb7a	5
GO:0002573	myeloid leukocyte differentiation	9/339	220/23328	0.00506433	0.0713895	App/Cebpb/Gsk3b/Lrrc17/Ndfip1/Prkca/Runx1/Ubash3b/Zbtb7a	9
GO:0010951	negative regulation of endopeptidase activity	8/339	182/23328	0.00528193	0.0737769	Aqp1/Arl6ip1/Ddx3x/Gapdh/Grk2/Nr4a1/Siah2/Timp2	8
GO:0043524	negative regulation of neuron apoptotic process	8/339	182/23328	0.00528193	0.0737769	Apoe/Cebpb/Hmox1/Mt1/Npm1/Prdx3/Six1/Snx6	8
GO:0051047	positive regulation of secretion	14/339	440/23328	0.00535533	0.0743672	Agtr1a/Aqp1/Atp13a2/Cadm1/Cadps/Dpysl2/Gapdh/Grk2/Kif5b/Map1lc3b/Oxct1/Prkca/Runx1/Sdcbp	14
GO:0017148	negative regulation of translation	7/339	145/23328	0.00538527	0.0743672	Bc1/Ddx3x/Dhx36/Gapdh/Paip2/Prkca/Tpr	7
GO:0016358	dendrite development	11/339	306/23328	0.00540832	0.0743672	Apoe/App/Arf4/Camk2a/Cfl1/Dhx36/Eif4g2/Elavl4/Gsk3b/Klf7/Uba6	11
GO:0007265	Ras protein signal transduction	12/339	350/23328	0.00543328	0.0743672	Agtr1a/Apoe/Arfgef3/Camk2d/Dgkz/Flot1/Rap2c/Rasgef1a/Rasgrp1/Rassf1/Sdcbp/Timp2	12
GO:0042176	regulation of protein catabolic process	13/339	395/23328	0.00544575	0.0743672	Apoe/App/Atp13a2/Gsk3b/Ndfip1/Psmd1/Rad23a/Sdcbp/Smarcc1/Timp2/Ubb/Zdhhc2/Zyg11b	13
GO:0046685	response to arsenic-containing substance	3/339	25/23328	0.00551931	0.074428	Ddx3x/Dhx36/Hmox1	3
GO:0099500	vesicle fusion to plasma membrane	3/339	25/23328	0.00551931	0.074428	Cplx1/Snap47/Stx2	3
GO:0007163	establishment or maintenance of cell polarity	9/339	223/23328	0.00552319	0.074428	Actb/Aqp1/Arf4/Cfl1/Dctn1/Gsk3b/Kif3a/Myo9a/Nsfl1c	9
GO:0019233	sensory perception of pain	7/339	146/23328	0.00558794	0.0746429	Aqp1/Calca/Comt/Grk2/Ndn/Prdm12/Scn10a	7
GO:0051168	nuclear export	7/339	146/23328	0.00558794	0.0746429	Fyttd1/Gsk3b/Nemf/Npm1/Sarnp/Ssb/Tpr	7
GO:0031333	negative regulation of protein-containing complex assembly	7/339	147/23328	0.00579627	0.0766844	Arpc2/Capzb/Cfl1/Ddx3x/Gsk3b/Prkcd/Tubb4a	7
GO:0051092	positive regulation of NF-kappaB transcription factor activity	7/339	147/23328	0.00579627	0.0766844	App/Camk2a/Flot1/Mtdh/Npm1/Prdx3/Zbtb7a	7
GO:0031644	regulation of nervous system process	8/339	185/23328	0.00581598	0.0766844	App/Calca/Celf4/Comt/Grk2/Gsk3b/Nptx2/Rnf10	8
GO:0047496	vesicle transport along microtubule	4/339	50/23328	0.00596415	0.0774563	Ap3d1/Ap3s1/Kif5b/Rasgrp1	4
GO:0048489	synaptic vesicle transport	4/339	50/23328	0.00596415	0.0774563	Ap3d1/Ap3s1/Dpysl2/Kif5b	4
GO:1902475	L-alpha-amino acid transmembrane transport	4/339	50/23328	0.00596415	0.0774563	Arl6ip1/Arl6ip5/Slc25a38/Slc3a2	4
GO:1901652	response to peptide	13/339	400/23328	0.00603135	0.0774563	Agtr1a/App/Atp2b1/Camk2a/Cfl1/Grk2/Gsk3b/Nr4a1/Prkca/Prkcd/Smarcc1/Snx6/Socs2	13
GO:0006817	phosphate ion transport	3/339	26/23328	0.00617287	0.0774563	Atf4/Cebpb/Slc25a3	3
GO:0010592	positive regulation of lamellipodium assembly	3/339	26/23328	0.00617287	0.0774563	Aqp1/Arpc2/Cfl1	3
GO:0016082	synaptic vesicle priming	3/339	26/23328	0.00617287	0.0774563	Cadps/Napb/Snap47	3
GO:0032928	regulation of superoxide anion generation	3/339	26/23328	0.00617287	0.0774563	Agtr1a/App/Prkcd	3
GO:0099010	modification of postsynaptic structure	3/339	26/23328	0.00617287	0.0774563	Cfl1/Cttn/Gsk3b	3
GO:0120033	negative regulation of plasma membrane bounded cell projection assembly	3/339	26/23328	0.00617287	0.0774563	Capzb/Cfl1/Prkcd	3
GO:0032271	regulation of protein polymerization	9/339	227/23328	0.00618428	0.0774563	Arpc2/Arpc5l/Capzb/Cfl1/Cttn/Dctn1/Prkcd/Tppp3/Tubb4a	9
GO:0034767	positive regulation of ion transmembrane transport	8/339	187/23328	0.00619421	0.0774563	Agtr1a/Akap9/Ank2/Arl6ip1/Cfl1/Kif5b/Nipsnap2/Tcaf1	8
GO:0030516	regulation of axon extension	6/339	113/23328	0.0062037	0.0774563	Apoe/Cttn/Dpysl2/Eif4g2/Gsk3b/Ifrd1	6
GO:0034101	erythrocyte homeostasis	7/339	149/23328	0.00623028	0.0774719	B2m/Hmox1/Prdx1/Ptbp3/Slc25a38/Smap1/Zbtb7a	7
GO:0001819	positive regulation of cytokine production	14/339	449/23328	0.00636184	0.078297	Agtr1a/App/Atf4/B2m/Cadm1/Cebpb/Ddx3x/Dhx36/Flot1/Gapdh/Grk2/Rasgrp1/Runx1/Tusc2	14
GO:0010770	positive regulation of cell morphogenesis involved in differentiation	8/339	188/23328	0.00639019	0.078297	Apoe/Arpc2/Dhx36/Eif4g2/Gsk3b/Plxnc1/Robo2/Tubb2b	8
GO:0043620	regulation of DNA-templated transcription in response to stress	4/339	51/23328	0.00639901	0.078297	Atf4/Bclaf1/Cebpb/Hmox1	4
GO:0098754	detoxification	4/339	51/23328	0.00639901	0.078297	Adh5/Mt1/Pim1/Prdx1	4
GO:0060078	regulation of postsynaptic membrane potential	6/339	114/23328	0.00647042	0.0788552	App/Celf4/Grk2/Gsk3b/Rgs7bp/Slc29a1	6
GO:0031497	chromatin assembly	7/339	151/23328	0.00668807	0.0808635	H2bc4/Naa60/Nap1l1/Npm1/Pphln1/Smarca5/Tpr	7
GO:0051588	regulation of neurotransmitter transport	7/339	151/23328	0.00668807	0.0808635	Arl6ip5/Camk2a/Cplx1/Flot1/Gsk3b/Napb/Prkca	7
GO:0006376	mRNA splice site selection	3/339	27/23328	0.00687068	0.0820979	Celf4/Luc7l3/Psip1	3
GO:0006882	cellular zinc ion homeostasis	3/339	27/23328	0.00687068	0.0820979	Ap3d1/Atp13a2/Mt1	3
GO:1905809	negative regulation of synapse organization	3/339	27/23328	0.00687068	0.0820979	Apoe/Cfl1/Gsk3b	3
GO:1903829	positive regulation of cellular protein localization	11/339	317/23328	0.00698437	0.0831316	Arpc2/Cfl1/Gsk3b/Kif3a/Kif5b/Npm1/Prkcd/Tcaf1/Tmem30a/Tpr/Zdhhc2	11
GO:1990778	protein localization to cell periphery	12/339	363/23328	0.00718332	0.0840134	Actb/Ank2/Camk2a/Camk2d/Cplx1/Flot1/Gsk3b/Kif5b/Lztfl1/Nptx2/Snap47/Zdhhc2	12
GO:0048638	regulation of developmental growth	13/339	409/23328	0.00721134	0.0840134	Apoe/App/Cfl1/Cttn/Dpysl2/Eif4g2/Gsk3b/Ifrd1/Pim1/Rai1/Six1/Socs2/Spr	13
GO:0016050	vesicle organization	10/339	275/23328	0.00724062	0.0840134	Ap3d1/Aqp1/Atp13a2/Cadps/Cplx1/Kif5b/Sdcbp/Snap47/Stx2/Zdhhc2	10
GO:0003333	amino acid transmembrane transport	5/339	83/23328	0.00725071	0.0840134	Arl6ip1/Arl6ip5/Prkcd/Slc25a38/Slc3a2	5
GO:0032272	negative regulation of protein polymerization	5/339	83/23328	0.00725071	0.0840134	Arpc2/Capzb/Cfl1/Prkcd/Tubb4a	5
GO:0051899	membrane depolarization	5/339	83/23328	0.00725071	0.0840134	B2m/Camk2d/Got1/Mllt11/Scn10a	5
GO:0072384	organelle transport along microtubule	5/339	83/23328	0.00725071	0.0840134	Ap3d1/Ap3s1/Kif5b/Rasgrp1/Ubb	5
GO:0032414	positive regulation of ion transmembrane transporter activity	6/339	117/23328	0.00732053	0.0842414	Akap9/Ank2/Cfl1/Kif5b/Nipsnap2/Tcaf1	6
GO:0034605	cellular response to heat	4/339	53/23328	0.00733072	0.0842414	Dhx36/Hmox1/Pmp22/Tpr	4
GO:0010256	endomembrane system organization	13/339	410/23328	0.00735301	0.0842414	Akap9/Ank2/Ap3d1/Aqp1/Arl6ip1/Dctn1/Flot1/Nsfl1c/Prkcd/Reep2/Rnf112/Stx2/Ywhaz	13
GO:0051235	maintenance of location	11/339	320/23328	0.00747108	0.0848117	Akap9/Ank2/Ap3d1/Apoe/Camk2d/Fth1/Ftl1/Gaa/Grk2/Nrip1/Ubash3b	11
GO:0060828	regulation of canonical Wnt signaling pathway	9/339	234/23328	0.00748596	0.0848117	Apoe/App/Cdk14/Ddx3x/Gsk3b/Rbms3/Rspo2/Siah2/Tle5	9
GO:2000116	regulation of cysteine-type endopeptidase activity	9/339	234/23328	0.00748596	0.0848117	App/Aqp1/Arl6ip1/Arl6ip5/Ddx3x/Grk2/Mtch1/Nr4a1/Siah2	9
GO:0042744	hydrogen peroxide catabolic process	3/339	28/23328	0.00761346	0.085071	Gpx3/Prdx1/Prdx3	3
GO:0051016	barbed-end actin filament capping	3/339	28/23328	0.00761346	0.085071	Arpc2/Capzb/Cfl1	3
GO:0055069	zinc ion homeostasis	3/339	28/23328	0.00761346	0.085071	Ap3d1/Atp13a2/Mt1	3
GO:0043154	negative regulation of cysteine-type endopeptidase activity involved in apoptotic process	5/339	84/23328	0.00762009	0.085071	Aqp1/Arl6ip1/Ddx3x/Nr4a1/Siah2	5
GO:0006457	protein folding	7/339	155/23328	0.00767807	0.0854066	B2m/Clgn/Dnaja2/Hsp90b1/Pdia3/Pfdn1/Ppig	7
GO:0033002	muscle cell proliferation	9/339	236/23328	0.00789375	0.0874876	Camk2d/Comt/Grk2/Gsk3b/Hmox1/Ndrg4/Pim1/Prkca/Six1	9
GO:0006937	regulation of muscle contraction	7/339	156/23328	0.00794163	0.0877005	Ank2/Atp2b1/Calca/Cttn/Grk2/Prkca/Scn10a	7
GO:0051090	regulation of DNA-binding transcription factor activity	13/339	415/23328	0.00809473	0.0890696	App/Bex2/Camk2a/Flot1/Hmox1/Ifrd1/Mtdh/Ndn/Npm1/Pim1/Prdx3/Tax1bp1/Zbtb7a	13
GO:0071496	cellular response to external stimulus	10/339	280/23328	0.00816736	0.0895467	Aqp1/Atf4/Comt/Got1/Gsk3b/Map1lc3b/Pdia3/Piezo2/Pim1/Tle5	10
GO:0010665	regulation of cardiac muscle cell apoptotic process	4/339	55/23328	0.00834766	0.0908154	Camk2a/Camk2d/Mff/Npm1	4
GO:0006405	RNA export from nucleus	5/339	86/23328	0.00839774	0.0908154	Fyttd1/Npm1/Sarnp/Ssb/Tpr	5
GO:0033119	negative regulation of RNA splicing	3/339	29/23328	0.00840183	0.0908154	Celf4/Npm1/Ptbp3	3
GO:0045292	mRNA cis splicing, via spliceosome	3/339	29/23328	0.00840183	0.0908154	Prpf40a/Psip1/Wbp4	3
GO:0042542	response to hydrogen peroxide	6/339	121/23328	0.00857581	0.0922118	Aqp1/Cfl1/Hmox1/Prdx3/Prkcd/Rnf112	6
GO:0034454	microtubule anchoring at centrosome	2/339	10/23328	0.00877218	0.0922118	Dctn1/Kif3a	2
GO:0071305	cellular response to vitamin D	2/339	10/23328	0.00877218	0.0922118	Pdia3/Pim1	2
GO:0075522	IRES-dependent viral translational initiation	2/339	10/23328	0.00877218	0.0922118	Eif3a/Ssb	2
GO:1900122	positive regulation of receptor binding	2/339	10/23328	0.00877218	0.0922118	App/B2m	2
GO:1990535	neuron projection maintenance	2/339	10/23328	0.00877218	0.0922118	App/Dctn1	2
GO:2001138	regulation of phospholipid transport	2/339	10/23328	0.00877218	0.0922118	Apoe/Prkcd	2
GO:2001140	positive regulation of phospholipid transport	2/339	10/23328	0.00877218	0.0922118	Apoe/Prkcd	2
GO:0006323	DNA packaging	8/339	199/23328	0.00886925	0.0927289	H2bc4/Naa60/Nap1l1/Npm1/Pphln1/Smarca5/Smarcc1/Tpr	8
GO:0098815	modulation of excitatory postsynaptic potential	4/339	56/23328	0.00888903	0.0927289	App/Celf4/Grk2/Gsk3b	4
GO:0045807	positive regulation of endocytosis	6/339	122/23328	0.00891231	0.0927289	Apoe/App/B2m/Flot1/Kif3a/Mff	6
GO:0051099	positive regulation of binding	8/339	200/23328	0.00912581	0.0946284	Apoe/App/B2m/Eif3e/Eno1/Flot1/Gsk3b/Map1lc3b	8
GO:0060079	excitatory postsynaptic potential	5/339	88/23328	0.0092287	0.0951301	App/Celf4/Grk2/Gsk3b/Slc29a1	5
GO:1902751	positive regulation of cell cycle G2/M phase transition	3/339	30/23328	0.00923639	0.0951301	App/Camk2d/Npm1	3
GO:0030178	negative regulation of Wnt signaling pathway	7/339	161/23328	0.00936056	0.0960854	2210016L21Rik/Apoe/App/Gsk3b/Rbms3/Siah2/Tle5	7
GO:0034764	positive regulation of transmembrane transport	9/339	243/23328	0.00945547	0.0967351	Agtr1a/Akap9/Ank2/Arl6ip1/Cfl1/Kif5b/Nipsnap2/Prkcd/Tcaf1	9
GO:0000302	response to reactive oxygen species	8/339	202/23328	0.00965551	0.0982141	Aqp1/Cfl1/Hmox1/Prdx1/Prdx3/Prkca/Prkcd/Rnf112	8
GO:0051702	interaction with symbiont	5/339	89/23328	0.00966471	0.0982141	Apoe/Aqp1/Cfl1/Gapdh/Tusc2	5
GO:0090257	regulation of muscle system process	9/339	244/23328	0.00969636	0.0982141	Ank2/Atp2b1/Calca/Camk2d/Cttn/Grk2/Gsk3b/Prkca/Scn10a	9
GO:0010662	regulation of striated muscle cell apoptotic process	4/339	58/23328	0.0100393	0.100812	Camk2a/Camk2d/Mff/Npm1	4
GO:0099172	presynapse organization	4/339	58/23328	0.0100393	0.100812	App/Cadm1/Chd4/Sdcbp	4
GO:0002026	regulation of the force of heart contraction	3/339	31/23328	0.0101177	0.100812	Gaa/Grk2/Prkca	3
GO:1902042	negative regulation of extrinsic apoptotic signaling pathway via death domain receptors	3/339	31/23328	0.0101177	0.100812	Ddx3x/Gsk3b/Hmox1	3
GO:2001014	regulation of skeletal muscle cell differentiation	3/339	31/23328	0.0101177	0.100812	Ddx17/Rbfox1/Six1	3
GO:0010466	negative regulation of peptidase activity	9/339	246/23328	0.010192	0.101065	App/Aqp1/Arl6ip1/Ddx3x/Gapdh/Grk2/Nr4a1/Siah2/Timp2	9
GO:0006874	cellular calcium ion homeostasis	14/339	476/23328	0.0103159	0.101065	Agtr1a/Ank2/Apoe/App/Atf4/Atp13a2/Atp2b1/Calca/Calcb/Camk2d/Got1/Prkca/Smdt1/Ubash3b	14
GO:0031341	regulation of cell killing	6/339	126/23328	0.0103531	0.101065	B2m/Cadm1/Cd55/Gapdh/H2-K1/Rasgrp1	6
GO:0043434	response to peptide hormone	11/339	336/23328	0.0105294	0.101065	Agtr1a/Atp2b1/Camk2a/Cfl1/Grk2/Gsk3b/Nr4a1/Prkca/Prkcd/Smarcc1/Socs2	11
GO:0003266	regulation of secondary heart field cardioblast proliferation	2/339	11/23328	0.0106193	0.101065	Gng5/Six1	2
GO:0014010	Schwann cell proliferation	2/339	11/23328	0.0106193	0.101065	Pmp22/Rnf10	2
GO:0043619	regulation of transcription from RNA polymerase II promoter in response to oxidative stress	2/339	11/23328	0.0106193	0.101065	Atf4/Hmox1	2
GO:0086016	AV node cell action potential	2/339	11/23328	0.0106193	0.101065	Ank2/Scn10a	2
GO:0086027	AV node cell to bundle of His cell signaling	2/339	11/23328	0.0106193	0.101065	Ank2/Scn10a	2
GO:1904779	regulation of protein localization to centrosome	2/339	11/23328	0.0106193	0.101065	Gsk3b/Nsfl1c	2
GO:1905288	vascular associated smooth muscle cell apoptotic process	2/339	11/23328	0.0106193	0.101065	Atf4/Gapdh	2
GO:1905459	regulation of vascular associated smooth muscle cell apoptotic process	2/339	11/23328	0.0106193	0.101065	Atf4/Gapdh	2
GO:1990440	positive regulation of transcription from RNA polymerase II promoter in response to endoplasmic reticulum stress	2/339	11/23328	0.0106193	0.101065	Atf4/Cebpb	2
GO:0048660	regulation of smooth muscle cell proliferation	7/339	165/23328	0.0106227	0.101065	Camk2d/Comt/Grk2/Gsk3b/Hmox1/Ndrg4/Prkca	7
GO:0010659	cardiac muscle cell apoptotic process	4/339	59/23328	0.010649	0.101065	Camk2a/Camk2d/Mff/Npm1	4
GO:1903522	regulation of blood circulation	9/339	248/23328	0.0107065	0.101065	Agtr1a/Ank2/App/Atp2b1/Calca/Gaa/Grk2/Prkca/Scn10a	9
GO:0006611	protein export from nucleus	6/339	127/23328	0.0107377	0.101065	Fyttd1/Gsk3b/Npm1/Sarnp/Ssb/Tpr	6
GO:0090090	negative regulation of canonical Wnt signaling pathway	6/339	127/23328	0.0107377	0.101065	Apoe/App/Gsk3b/Rbms3/Siah2/Tle5	6
GO:0050686	negative regulation of mRNA processing	3/339	32/23328	0.0110461	0.103436	Celf4/Npm1/Ptbp3	3
GO:0006096	glycolytic process	5/339	92/23328	0.0110573	0.103436	App/Eno1/Eno1b/Gapdh/Zbtb7a	5
GO:0045727	positive regulation of translation	6/339	128/23328	0.0111323	0.103505	Ddx3x/Dhx36/Eif3e/Eif4g2/Npm1/Rbms3	6
GO:0061387	regulation of extent of cell growth	6/339	128/23328	0.0111323	0.103505	Apoe/Cttn/Dpysl2/Eif4g2/Gsk3b/Ifrd1	6
GO:0045834	positive regulation of lipid metabolic process	7/339	167/23328	0.0112982	0.10473	Agtr1a/Apoe/App/Dgkz/Elovl5/Lpgat1/Prkcd	7
GO:0007411	axon guidance	9/339	251/23328	0.0115145	0.106412	App/Dpysl2/Flot1/Kif3a/Kif5b/Klf7/Plxnc1/Robo2/Tubb2b	9
GO:0006757	ATP generation from ADP	5/339	93/23328	0.0115503	0.106421	App/Eno1/Eno1b/Gapdh/Zbtb7a	5
GO:0043281	regulation of cysteine-type endopeptidase activity involved in apoptotic process	8/339	209/23328	0.0116907	0.107391	App/Aqp1/Arl6ip1/Arl6ip5/Ddx3x/Mtch1/Nr4a1/Siah2	8
GO:1903532	positive regulation of secretion by cell	12/339	388/23328	0.0117721	0.107691	Agtr1a/Atp13a2/Cadm1/Cadps/Dpysl2/Gapdh/Grk2/Kif5b/Oxct1/Prkca/Runx1/Sdcbp	12
GO:0097485	neuron projection guidance	9/339	252/23328	0.0117937	0.107691	App/Dpysl2/Flot1/Kif3a/Kif5b/Klf7/Plxnc1/Robo2/Tubb2b	9
GO:0008203	cholesterol metabolic process	6/339	130/23328	0.011952	0.10842	Aplp2/Apoe/App/Cyb5r3/Msmo1/Pmp22	6
GO:1902745	positive regulation of lamellipodium organization	3/339	33/23328	0.0120222	0.10842	Aqp1/Arpc2/Cfl1	3
GO:0046034	ATP metabolic process	9/339	253/23328	0.012078	0.10842	App/Atp6v1a/Atp6v1b2/Eno1/Eno1b/Gapdh/Ndufb9/Nipsnap2/Zbtb7a	9
GO:0017157	regulation of exocytosis	9/339	254/23328	0.0123673	0.10842	Atp13a2/Cadps/Camk2a/Cplx1/Gsk3b/Hmox1/Napb/Prkca/Sdcbp	9
GO:0048659	smooth muscle cell proliferation	7/339	170/23328	0.0123691	0.10842	Camk2d/Comt/Grk2/Gsk3b/Hmox1/Ndrg4/Prkca	7
GO:0031623	receptor internalization	6/339	131/23328	0.0123774	0.10842	App/Flot1/Grk2/Napb/Ppp3r1/Sdcbp	6
GO:0031343	positive regulation of cell killing	5/339	95/23328	0.0125808	0.10842	B2m/Cadm1/Gapdh/H2-K1/Rasgrp1	5
GO:0010658	striated muscle cell apoptotic process	4/339	62/23328	0.0126195	0.10842	Camk2a/Camk2d/Mff/Npm1	4
GO:0006880	intracellular sequestering of iron ion	2/339	12/23328	0.0126217	0.10842	Fth1/Ftl1	2
GO:0010872	regulation of cholesterol esterification	2/339	12/23328	0.0126217	0.10842	Agtr1a/Apoe	2
GO:0031453	positive regulation of heterochromatin assembly	2/339	12/23328	0.0126217	0.10842	Pphln1/Tpr	2
GO:0042182	ketone catabolic process	2/339	12/23328	0.0126217	0.10842	Hagh/Oxct1	2
GO:0048934	peripheral nervous system neuron differentiation	2/339	12/23328	0.0126217	0.10842	Onecut2/Pmp22	2
GO:0048935	peripheral nervous system neuron development	2/339	12/23328	0.0126217	0.10842	Onecut2/Pmp22	2
GO:0061744	motor behavior	2/339	12/23328	0.0126217	0.10842	Dctn1/Pmp22	2
GO:0072393	microtubule anchoring at microtubule organizing center	2/339	12/23328	0.0126217	0.10842	Dctn1/Kif3a	2
GO:0097113	AMPA glutamate receptor clustering	2/339	12/23328	0.0126217	0.10842	Apoe/Zdhhc2	2
GO:0097421	liver regeneration	2/339	12/23328	0.0126217	0.10842	Cebpb/Hmox1	2
GO:0098935	dendritic transport	2/339	12/23328	0.0126217	0.10842	Kif5b/Pura	2
GO:1900272	negative regulation of long-term synaptic potentiation	2/339	12/23328	0.0126217	0.10842	Apoe/App	2
GO:1902947	regulation of tau-protein kinase activity	2/339	12/23328	0.0126217	0.10842	Apoe/App	2
GO:0043112	receptor metabolic process	8/339	212/23328	0.0126534	0.10842	Agtr1a/Apoe/App/Flot1/Grk2/Napb/Ppp3r1/Sdcbp	8
GO:0099175	regulation of postsynapse organization	6/339	132/23328	0.0128134	0.109485	Apoe/App/Arf4/Cfl1/Dhx36/Zdhhc2	6
GO:0019884	antigen processing and presentation of exogenous antigen	3/339	34/23328	0.0130463	0.109939	Ap3d1/B2m/H2-K1	3
GO:0099563	modification of synaptic structure	3/339	34/23328	0.0130463	0.109939	Cfl1/Cttn/Gsk3b	3
GO:0099633	protein localization to postsynaptic specialization membrane	3/339	34/23328	0.0130463	0.109939	Camk2a/Gsk3b/Nptx2	3
GO:0099645	neurotransmitter receptor localization to postsynaptic specialization membrane	3/339	34/23328	0.0130463	0.109939	Camk2a/Gsk3b/Nptx2	3
GO:1904646	cellular response to amyloid-beta	3/339	34/23328	0.0130463	0.109939	App/Gsk3b/Snx6	3
GO:0048511	rhythmic process	10/339	301/23328	0.0130902	0.109944	Atf4/Cbx3/Grk2/Gsk3b/Nfil3/Nrip1/Rai1/Runx1/Siah2/Zfhx3	10
GO:0070555	response to interleukin-1	5/339	96/23328	0.0131187	0.109944	App/Cebpb/Cfl1/Prkca/Tle5	5
GO:0006650	glycerophospholipid metabolic process	9/339	257/23328	0.0132663	0.110759	Abhd12/App/Cdipt/Chka/Dgkz/Far1/Lpgat1/Pitpnc1/Socs2	9
GO:0060999	positive regulation of dendritic spine development	4/339	63/23328	0.0133246	0.110759	Apoe/Cfl1/Dhx36/Eif4g2	4
GO:0071260	cellular response to mechanical stimulus	4/339	63/23328	0.0133246	0.110759	Aqp1/Got1/Gsk3b/Piezo2	4
GO:0055074	calcium ion homeostasis	14/339	493/23328	0.0136583	0.111422	Agtr1a/Ank2/Apoe/App/Atf4/Atp13a2/Atp2b1/Calca/Calcb/Camk2d/Got1/Prkca/Smdt1/Ubash3b	14
GO:0001936	regulation of endothelial cell proliferation	6/339	134/23328	0.0137174	0.111422	Agtr1a/Apoe/Hmox1/Nr4a1/Prkca/Sparc	6
GO:0045665	negative regulation of neuron differentiation	9/339	259/23328	0.0138921	0.111422	Apoe/App/B2m/Gsk3b/H2-K1/Ifrd1/Pmp22/Rap1gap2/Ttc3	9
GO:0051648	vesicle localization	7/339	174/23328	0.0139083	0.111422	Ap3d1/Ap3s1/Dctn1/Dpysl2/Kif5b/Rasgrp1/Syn2	7
GO:0045861	negative regulation of proteolysis	11/339	350/23328	0.0139235	0.111422	App/Aqp1/Arl6ip1/Ddx3x/Gapdh/Grk2/Nr4a1/Sdcbp/Siah2/Smarcc1/Timp2	11
GO:0030111	regulation of Wnt signaling pathway	10/339	304/23328	0.013944	0.111422	2210016L21Rik/Apoe/App/Cdk14/Ddx3x/Gsk3b/Rbms3/Rspo2/Siah2/Tle5	10
GO:0043331	response to dsRNA	4/339	64/23328	0.0140543	0.111422	Dhx36/Flot1/Npm1/Slc3a2	4
GO:0003016	respiratory system process	3/339	35/23328	0.0141187	0.111422	Adh5/Gaa/Ndn	3
GO:0034110	regulation of homotypic cell-cell adhesion	3/339	35/23328	0.0141187	0.111422	Prkca/Prkcd/Ubash3b	3
GO:0034331	cell junction maintenance	3/339	35/23328	0.0141187	0.111422	Cadm1/Dgkz/Mpz	3
GO:0097106	postsynaptic density organization	3/339	35/23328	0.0141187	0.111422	Cadm1/Cfl1/Dgkz	3
GO:1990089	response to nerve growth factor	3/339	35/23328	0.0141187	0.111422	Calca/Cdc5l/Dync1li1	3
GO:1990090	cellular response to nerve growth factor stimulus	3/339	35/23328	0.0141187	0.111422	Calca/Cdc5l/Dync1li1	3
GO:0051091	positive regulation of DNA-binding transcription factor activity	9/339	260/23328	0.014213	0.111422	App/Bex2/Camk2a/Flot1/Ifrd1/Mtdh/Npm1/Prdx3/Zbtb7a	9
GO:0006334	nucleosome assembly	5/339	98/23328	0.0142406	0.111422	H2bc4/Naa60/Nap1l1/Npm1/Smarca5	5
GO:0099565	chemical synaptic transmission, postsynaptic	5/339	98/23328	0.0142406	0.111422	App/Celf4/Grk2/Gsk3b/Slc29a1	5
GO:0010977	negative regulation of neuron projection development	7/339	176/23328	0.0147272	0.111422	Apoe/B2m/Gsk3b/H2-K1/Ifrd1/Pmp22/Rap1gap2	7
GO:0010359	regulation of anion channel activity	2/339	13/23328	0.0147746	0.111422	Prkca/Tcaf1	2
GO:0010457	centriole-centriole cohesion	2/339	13/23328	0.0147746	0.111422	Dctn1/Kif3a	2
GO:0032486	Rap protein signal transduction	2/339	13/23328	0.0147746	0.111422	Rap2c/Timp2	2
GO:0033147	negative regulation of intracellular estrogen receptor signaling pathway	2/339	13/23328	0.0147746	0.111422	Lbh/Strn3	2
GO:0033280	response to vitamin D	2/339	13/23328	0.0147746	0.111422	Pdia3/Pim1	2
GO:0038166	angiotensin-activated signaling pathway	2/339	13/23328	0.0147746	0.111422	Agtr1a/Camk2a	2
GO:0045161	neuronal ion channel clustering	2/339	13/23328	0.0147746	0.111422	Cntnap2/Pmp22	2
GO:0045176	apical protein localization	2/339	13/23328	0.0147746	0.111422	Actb/Arf4	2
GO:0045799	positive regulation of chromatin assembly or disassembly	2/339	13/23328	0.0147746	0.111422	Pphln1/Tpr	2
GO:0046607	positive regulation of centrosome cycle	2/339	13/23328	0.0147746	0.111422	Npm1/Nsfl1c	2
GO:0071281	cellular response to iron ion	2/339	13/23328	0.0147746	0.111422	B2m/Hmox1	2
GO:0071295	cellular response to vitamin	2/339	13/23328	0.0147746	0.111422	Pdia3/Pim1	2
GO:0086067	AV node cell to bundle of His cell communication	2/339	13/23328	0.0147746	0.111422	Ank2/Scn10a	2
GO:0097577	sequestering of iron ion	2/339	13/23328	0.0147746	0.111422	Fth1/Ftl1	2
GO:0097688	glutamate receptor clustering	2/339	13/23328	0.0147746	0.111422	Apoe/Zdhhc2	2
GO:0099558	maintenance of synapse structure	2/339	13/23328	0.0147746	0.111422	Cadm1/Dgkz	2
GO:1901615	organic hydroxy compound metabolic process	14/339	498/23328	0.0147857	0.111422	Adh5/Agtr1a/Aplp2/Apoe/App/Chka/Comt/Cyb5r3/Got1/Hagh/Lipa/Msmo1/Pmp22/Spr	14
GO:0015807	L-amino acid transport	4/339	65/23328	0.0148089	0.111422	Arl6ip1/Arl6ip5/Slc25a38/Slc3a2	4
GO:0090398	cellular senescence	4/339	65/23328	0.0148089	0.111422	B2m/Eef1e1/Prkcd/Ypel3	4
GO:0021761	limbic system development	5/339	99/23328	0.0148249	0.111422	Cntnap2/Gsk3b/Kif3a/Uba6/Ubb	5
GO:0046031	ADP metabolic process	5/339	99/23328	0.0148249	0.111422	App/Eno1/Eno1b/Gapdh/Zbtb7a	5
GO:0097061	dendritic spine organization	5/339	99/23328	0.0148249	0.111422	Apoe/App/Cfl1/Cttn/Dhx36	5
GO:0006913	nucleocytoplasmic transport	10/339	308/23328	0.0151465	0.113073	Cfl1/Fyttd1/Gsk3b/Nemf/Npm1/Ppp3r1/Prkcd/Sarnp/Ssb/Tpr	10
GO:0051169	nuclear transport	10/339	308/23328	0.0151465	0.113073	Cfl1/Fyttd1/Gsk3b/Nemf/Npm1/Ppp3r1/Prkcd/Sarnp/Ssb/Tpr	10
GO:0034728	nucleosome organization	6/339	137/23328	0.0151555	0.113073	H2bc4/Naa60/Nap1l1/Npm1/Smarca5/Smarcc1	6
GO:0007094	mitotic spindle assembly checkpoint	3/339	36/23328	0.0152396	0.113149	Dync1li1/Ik/Tpr	3
GO:0071173	spindle assembly checkpoint	3/339	36/23328	0.0152396	0.113149	Dync1li1/Ik/Tpr	3
GO:0045786	negative regulation of cell cycle	13/339	451/23328	0.0153254	0.11351	Btg1/Cdc5l/Dgkz/Dync1li1/Ik/Npm1/Nr4a1/Pmp22/Pura/Rassf1/Rnf112/Timp2/Tpr	13
GO:0046889	positive regulation of lipid biosynthetic process	5/339	100/23328	0.0154251	0.113947	Apoe/App/Elovl5/Lpgat1/Prkcd	5
GO:1902105	regulation of leukocyte differentiation	10/339	309/23328	0.0154589	0.113947	Ap3d1/Cebpb/Gsk3b/Lrrc17/Ndfip1/Prkca/Rasgrp1/Runx1/Ubash3b/Zbtb7a	10
GO:0098656	anion transmembrane transport	8/339	221/23328	0.0158903	0.116845	Arl6ip1/Arl6ip5/Prkca/Prkcd/Slc25a3/Slc25a38/Slc3a2/Tcaf1	8
GO:0051346	negative regulation of hydrolase activity	12/339	405/23328	0.0159976	0.117111	App/Aqp1/Arfgef3/Arl6ip1/Camk2a/Csrnp3/Ddx3x/Gapdh/Grk2/Nr4a1/Siah2/Timp2	12
GO:0006906	vesicle fusion	5/339	101/23328	0.0160413	0.117111	Atp13a2/Cplx1/Kif5b/Snap47/Stx2	5
GO:2001237	negative regulation of extrinsic apoptotic signaling pathway	5/339	101/23328	0.0160413	0.117111	Cttn/Ddx3x/Gsk3b/Hmox1/Siah2	5
GO:1900180	regulation of protein localization to nucleus	6/339	139/23328	0.0161704	0.117772	App/Atp13a2/Gsk3b/Npm1/Prkcd/Tpr	6
GO:0033144	negative regulation of intracellular steroid hormone receptor signaling pathway	3/339	37/23328	0.0164094	0.118947	Lbh/Strn3/Zbtb7a	3
GO:1990748	cellular detoxification	3/339	37/23328	0.0164094	0.118947	Adh5/Pim1/Prdx1	3
GO:0048588	developmental cell growth	9/339	267/23328	0.0166152	0.120153	Apoe/App/Camk2d/Cttn/Dpysl2/Eif4g2/Gsk3b/Ifrd1/Ndn	9
GO:0050905	neuromuscular process	6/339	140/23328	0.016695	0.120446	Aplp2/App/Dctn1/Gaa/Pmp22/Rbfox1	6
GO:0003334	keratinocyte development	2/339	14/23328	0.0170732	0.121451	Fosl2/Palld	2
GO:0046185	aldehyde catabolic process	2/339	14/23328	0.0170732	0.121451	Adh5/Hagh	2
GO:0071803	positive regulation of podosome assembly	2/339	14/23328	0.0170732	0.121451	Arpc2/Palld	2
GO:0090266	regulation of mitotic cell cycle spindle assembly checkpoint	2/339	14/23328	0.0170732	0.121451	Dync1li1/Tpr	2
GO:0090331	negative regulation of platelet aggregation	2/339	14/23328	0.0170732	0.121451	Prkcd/Ubash3b	2
GO:1903504	regulation of mitotic spindle checkpoint	2/339	14/23328	0.0170732	0.121451	Dync1li1/Tpr	2
GO:0030837	negative regulation of actin filament polymerization	4/339	68/23328	0.0172242	0.121451	Arpc2/Capzb/Cfl1/Prkcd	4
GO:0048641	regulation of skeletal muscle tissue development	4/339	68/23328	0.0172242	0.121451	Ddx17/Flot1/Rbfox1/Six1	4
GO:0001909	leukocyte mediated cytotoxicity	6/339	141/23328	0.0172313	0.121451	B2m/Cadm1/H2-K1/Prdx1/Rasgrp1/Tusc2	6
GO:1902652	secondary alcohol metabolic process	6/339	141/23328	0.0172313	0.121451	Aplp2/Apoe/App/Cyb5r3/Msmo1/Pmp22	6
GO:2000300	regulation of synaptic vesicle exocytosis	5/339	103/23328	0.0173225	0.121813	Camk2a/Cplx1/Gsk3b/Napb/Prkca	5
GO:0045841	negative regulation of mitotic metaphase/anaphase transition	3/339	38/23328	0.0176282	0.122276	Dync1li1/Ik/Tpr	3
GO:0048265	response to pain	3/339	38/23328	0.0176282	0.122276	Calca/Comt/Runx1	3
GO:0070528	protein kinase C signaling	3/339	38/23328	0.0176282	0.122276	Arpc2/Capzb/Flot1	3
GO:0071174	mitotic spindle checkpoint	3/339	38/23328	0.0176282	0.122276	Dync1li1/Ik/Tpr	3
GO:0090322	regulation of superoxide metabolic process	3/339	38/23328	0.0176282	0.122276	Agtr1a/App/Prkcd	3
GO:2000463	positive regulation of excitatory postsynaptic potential	3/339	38/23328	0.0176282	0.122276	App/Grk2/Gsk3b	3
GO:0016052	carbohydrate catabolic process	6/339	142/23328	0.0177793	0.123045	App/Eno1/Eno1b/Gaa/Gapdh/Zbtb7a	6
GO:0009135	purine nucleoside diphosphate metabolic process	5/339	104/23328	0.0179878	0.123927	App/Eno1/Eno1b/Gapdh/Zbtb7a	5
GO:0009179	purine ribonucleoside diphosphate metabolic process	5/339	104/23328	0.0179878	0.123927	App/Eno1/Eno1b/Gapdh/Zbtb7a	5
GO:0006801	superoxide metabolic process	4/339	69/23328	0.0180807	0.123963	Agtr1a/App/Prdx1/Prkcd	4
GO:0048168	regulation of neuronal synaptic plasticity	4/339	69/23328	0.0180807	0.123963	App/Camk2a/Gsk3b/Zdhhc2	4
GO:0051056	regulation of small GTPase mediated signal transduction	9/339	271/23328	0.0181145	0.123963	Apoe/Arfgef3/Camk2d/Dgkz/Flot1/Rap1gap2/Rasgef1a/Rasgrp1/Timp2	9
GO:2001235	positive regulation of apoptotic signaling pathway	7/339	184/23328	0.0183481	0.125281	Bclaf1/Eef1e1/Gsk3b/Mllt11/Pdia3/Prkcd/Ubb	7
GO:0002444	myeloid leukocyte mediated immunity	5/339	105/23328	0.0186697	0.126728	Dhx36/Hmox1/Rasgrp1/Tusc2/Ywhaz	5
GO:0002475	antigen processing and presentation via MHC class Ib	3/339	39/23328	0.0188961	0.126728	Ap3d1/B2m/H2-K1	3
GO:0042554	superoxide anion generation	3/339	39/23328	0.0188961	0.126728	Agtr1a/App/Prkcd	3
GO:0050715	positive regulation of cytokine secretion	3/339	39/23328	0.0188961	0.126728	Agtr1a/Cadm1/Gapdh	3
GO:0090224	regulation of spindle organization	3/339	39/23328	0.0188961	0.126728	Dctn1/Senp6/Tpr	3
GO:1902100	negative regulation of metaphase/anaphase transition of cell cycle	3/339	39/23328	0.0188961	0.126728	Dync1li1/Ik/Tpr	3
GO:2000816	negative regulation of mitotic sister chromatid separation	3/339	39/23328	0.0188961	0.126728	Dync1li1/Ik/Tpr	3
GO:0032922	circadian regulation of gene expression	4/339	70/23328	0.0189632	0.126728	Atf4/Nrip1/Rai1/Zfhx3	4
GO:0050885	neuromuscular process controlling balance	4/339	70/23328	0.0189632	0.126728	Aplp2/App/Gaa/Rbfox1	4
GO:0006165	nucleoside diphosphate phosphorylation	5/339	106/23328	0.0193684	0.126728	App/Eno1/Eno1b/Gapdh/Zbtb7a	5
GO:0010958	regulation of amino acid import across plasma membrane	2/339	15/23328	0.0195128	0.126728	Arl6ip1/Arl6ip5	2
GO:0019081	viral translation	2/339	15/23328	0.0195128	0.126728	Eif3a/Ssb	2
GO:0031115	negative regulation of microtubule polymerization	2/339	15/23328	0.0195128	0.126728	Capzb/Tubb4a	2
GO:0034433	steroid esterification	2/339	15/23328	0.0195128	0.126728	Agtr1a/Apoe	2
GO:0034434	sterol esterification	2/339	15/23328	0.0195128	0.126728	Agtr1a/Apoe	2
GO:0034435	cholesterol esterification	2/339	15/23328	0.0195128	0.126728	Agtr1a/Apoe	2
GO:0042159	lipoprotein catabolic process	2/339	15/23328	0.0195128	0.126728	Abhd12/Apoe	2
GO:0071280	cellular response to copper ion	2/339	15/23328	0.0195128	0.126728	Aqp1/Mt1	2
GO:0098712	L-glutamate import across plasma membrane	2/339	15/23328	0.0195128	0.126728	Arl6ip1/Arl6ip5	2
GO:1903543	positive regulation of exosomal secretion	2/339	15/23328	0.0195128	0.126728	Atp13a2/Sdcbp	2
GO:1903587	regulation of blood vessel endothelial cell proliferation involved in sprouting angiogenesis	2/339	15/23328	0.0195128	0.126728	Agtr1a/Hmox1	2
GO:1903789	regulation of amino acid transmembrane transport	2/339	15/23328	0.0195128	0.126728	Arl6ip1/Arl6ip5	2
GO:1903961	positive regulation of anion transmembrane transport	2/339	15/23328	0.0195128	0.126728	Arl6ip1/Tcaf1	2
GO:0002262	myeloid cell homeostasis	7/339	187/23328	0.0198543	0.128672	B2m/Hmox1/Prdx1/Ptbp3/Slc25a38/Smap1/Zbtb7a	7
GO:0090174	organelle membrane fusion	5/339	107/23328	0.0200841	0.129354	Atp13a2/Cplx1/Kif5b/Snap47/Stx2	5
GO:0098693	regulation of synaptic vesicle cycle	6/339	146/23328	0.0200907	0.129354	Camk2a/Cplx1/Gsk3b/Mff/Napb/Prkca	6
GO:0001504	neurotransmitter uptake	3/339	40/23328	0.0202133	0.129354	Arl6ip5/Flot1/Slc29a1	3
GO:0031577	spindle checkpoint	3/339	40/23328	0.0202133	0.129354	Dync1li1/Ik/Tpr	3
GO:1904645	response to amyloid-beta	3/339	40/23328	0.0202133	0.129354	App/Gsk3b/Snx6	3
GO:1905819	negative regulation of chromosome separation	3/339	40/23328	0.0202133	0.129354	Dync1li1/Ik/Tpr	3
GO:0006066	alcohol metabolic process	10/339	323/23328	0.0203517	0.129846	Adh5/Aplp2/Apoe/App/Chka/Cyb5r3/Got1/Msmo1/Pmp22/Spr	10
GO:0045766	positive regulation of angiogenesis	7/339	188/23328	0.020375	0.129846	Agtr1a/Aqp1/Btg1/Hmox1/Mtdh/Prkca/Runx1	7
GO:0009185	ribonucleoside diphosphate metabolic process	5/339	108/23328	0.0208169	0.131764	App/Eno1/Eno1b/Gapdh/Zbtb7a	5
GO:0046939	nucleotide phosphorylation	5/339	108/23328	0.0208169	0.131764	App/Eno1/Eno1b/Gapdh/Zbtb7a	5
GO:0048661	positive regulation of smooth muscle cell proliferation	5/339	108/23328	0.0208169	0.131764	Camk2d/Grk2/Gsk3b/Hmox1/Prkca	5
GO:0010976	positive regulation of neuron projection development	11/339	372/23328	0.0208483	0.131764	Apoe/Cfl1/Dhx36/Eif4g2/Elavl4/Gsk3b/Ndrg4/Plxnc1/Robo2/Tmem30a/Tubb2b	11
GO:0061136	regulation of proteasomal protein catabolic process	7/339	189/23328	0.0209052	0.131795	Apoe/Gsk3b/Rad23a/Sdcbp/Smarcc1/Ubb/Zyg11b	7
GO:0052547	regulation of peptidase activity	12/339	421/23328	0.0209394	0.131795	App/Aqp1/Arl6ip1/Arl6ip5/Atp13a2/Ddx3x/Gapdh/Grk2/Mtch1/Nr4a1/Siah2/Timp2	12
GO:0042326	negative regulation of phosphorylation	13/339	471/23328	0.0210557	0.132177	Actb/Apoe/Dusp1/Eif3a/Ggnbp2/Grk2/Gsk3b/Npm1/Pik3ip1/Prdx3/Prkca/Prkcd/Ubash3b	13
GO:0097191	extrinsic apoptotic signaling pathway	8/339	233/23328	0.0210864	0.132177	Bex3/Cttn/Ddx3x/Gsk3b/Hmox1/Mllt11/Pdia3/Siah2	8
GO:1900006	positive regulation of dendrite development	5/339	109/23328	0.0215669	0.133272	Apoe/Cfl1/Dhx36/Eif4g2/Elavl4	5
GO:0051693	actin filament capping	3/339	41/23328	0.0215798	0.133272	Arpc2/Capzb/Cfl1	3
GO:0099084	postsynaptic specialization organization	3/339	41/23328	0.0215798	0.133272	Cadm1/Cfl1/Dgkz	3
GO:0006644	phospholipid metabolic process	11/339	374/23328	0.0215846	0.133272	Abhd12/App/Cdipt/Chka/Dgkz/Far1/Lpgat1/Pik3ip1/Pitpnc1/Prkcd/Socs2	11
GO:0044403	symbiotic process	11/339	374/23328	0.0215846	0.133272	Apoe/Aqp1/Bst2/Cfl1/Ddx3x/Eif3a/Gapdh/Grk2/Rad23a/Ssb/Tusc2	11
GO:0001935	endothelial cell proliferation	6/339	149/23328	0.0219527	0.133272	Agtr1a/Apoe/Hmox1/Nr4a1/Prkca/Sparc	6
GO:0006470	protein dephosphorylation	8/339	235/23328	0.022057	0.133272	Dusp1/Hsp90b1/Ppp2r5c/Ppp3r1/Prkcd/Rprd1a/Ubash3b/Ublcp1	8
GO:0031334	positive regulation of protein-containing complex assembly	8/339	235/23328	0.022057	0.133272	Arpc2/Arpc5l/Cttn/Dctn1/Ddx3x/Gsk3b/Palld/Tppp3	8
GO:0000463	maturation of LSU-rRNA from tricistronic rRNA transcript (SSU-rRNA, 5.8S rRNA, LSU-rRNA)	2/339	16/23328	0.0220889	0.133272	Npm1/Rpl35	2
GO:0006620	posttranslational protein targeting to endoplasmic reticulum membrane	2/339	16/23328	0.0220889	0.133272	Sec61g/Sec62	2
GO:0006878	cellular copper ion homeostasis	2/339	16/23328	0.0220889	0.133272	Aplp2/App	2
GO:0018119	peptidyl-cysteine S-nitrosylation	2/339	16/23328	0.0220889	0.133272	Adh5/Gapdh	2
GO:0051044	positive regulation of membrane protein ectodomain proteolysis	2/339	16/23328	0.0220889	0.133272	Apoe/App	2
GO:0051938	L-glutamate import	2/339	16/23328	0.0220889	0.133272	Arl6ip1/Arl6ip5	2
GO:0055089	fatty acid homeostasis	2/339	16/23328	0.0220889	0.133272	Apoe/Got1	2
GO:0090231	regulation of spindle checkpoint	2/339	16/23328	0.0220889	0.133272	Dync1li1/Tpr	2
GO:0098696	regulation of neurotransmitter receptor localization to postsynaptic specialization membrane	2/339	16/23328	0.0220889	0.133272	Camk2a/Gsk3b	2
GO:0098885	modification of postsynaptic actin cytoskeleton	2/339	16/23328	0.0220889	0.133272	Cfl1/Cttn	2
GO:1903541	regulation of exosomal secretion	2/339	16/23328	0.0220889	0.133272	Atp13a2/Sdcbp	2
GO:0017015	regulation of transforming growth factor beta receptor signaling pathway	5/339	110/23328	0.0223343	0.134487	Got1/Onecut2/Sdcbp/Snx6/Zbtb7a	5
GO:0034614	cellular response to reactive oxygen species	6/339	150/23328	0.0225984	0.135544	Aqp1/Cfl1/Prdx1/Prdx3/Prkcd/Rnf112	6
GO:0061025	membrane fusion	6/339	150/23328	0.0225984	0.135544	Atp13a2/Cplx1/Kif5b/Nsfl1c/Snap47/Stx2	6
GO:0034329	cell junction assembly	12/339	426/23328	0.0226946	0.135854	Actb/App/Cadm1/Cfl1/Cttn/Flot1/Gsk3b/Myo9a/Pmp22/Prkca/Sdcbp/Six1	12
GO:0099518	vesicle cytoskeletal trafficking	4/339	74/23328	0.0227573	0.135964	Ap3d1/Ap3s1/Kif5b/Rasgrp1	4
GO:0006509	membrane protein ectodomain proteolysis	3/339	42/23328	0.0229957	0.136016	Apoe/App/Timp2	3
GO:0033048	negative regulation of mitotic sister chromatid segregation	3/339	42/23328	0.0229957	0.136016	Dync1li1/Ik/Tpr	3
GO:0042417	dopamine metabolic process	3/339	42/23328	0.0229957	0.136016	Agtr1a/Comt/Spr	3
GO:1900077	negative regulation of cellular response to insulin stimulus	3/339	42/23328	0.0229957	0.136016	Grk2/Prkca/Prkcd	3
GO:2000772	regulation of cellular senescence	3/339	42/23328	0.0229957	0.136016	B2m/Eef1e1/Ypel3	3
GO:0010959	regulation of metal ion transport	12/339	427/23328	0.0230583	0.136016	Agtr1a/Akap9/Ank2/Atf4/Atp2b1/B2m/Camk2a/Camk2d/Fxyd7/Kif5b/Nipsnap2/Ubash3b	12
GO:0030316	osteoclast differentiation	5/339	111/23328	0.0231192	0.136016	Cebpb/Gsk3b/Lrrc17/Ubash3b/Zbtb7a	5
GO:1903305	regulation of regulated secretory pathway	7/339	193/23328	0.0231218	0.136016	Cadps/Camk2a/Cplx1/Gsk3b/Hmox1/Napb/Prkca	7
GO:0031346	positive regulation of cell projection organization	13/339	478/23328	0.0233992	0.137384	Apoe/Aqp1/Arpc2/Cfl1/Dhx36/Eif4g2/Elavl4/Gsk3b/Ndrg4/Plxnc1/Robo2/Tmem30a/Tubb2b	13
GO:0018105	peptidyl-serine phosphorylation	10/339	331/23328	0.0236106	0.138359	Akap9/App/Camk2a/Camk2d/Clk1/Ggnbp2/Grk2/Gsk3b/Prkca/Prkcd	10
GO:0060070	canonical Wnt signaling pathway	9/339	284/23328	0.0236682	0.138432	Apoe/App/Cdk14/Ddx3x/Gsk3b/Rbms3/Rspo2/Siah2/Tle5	9
GO:0048645	animal organ formation	4/339	75/23328	0.0237728	0.138514	Gng5/Pim1/Robo2/Six1	4
GO:1903725	regulation of phospholipid metabolic process	4/339	75/23328	0.0237728	0.138514	App/Dgkz/Pik3ip1/Prkcd	4
GO:1903844	regulation of cellular response to transforming growth factor beta stimulus	5/339	112/23328	0.0239217	0.139117	Got1/Onecut2/Sdcbp/Snx6/Zbtb7a	5
GO:0007005	mitochondrion organization	13/339	481/23328	0.0244608	0.139692	Atp13a2/Camk2a/Cttn/Gdap1/Gsk3b/Map1lc3b/Mff/Mllt11/Ndufb9/Nipsnap2/Prdx3/Rab5if/Ywhaz	13
GO:1903792	negative regulation of anion transport	3/339	43/23328	0.0244609	0.139692	Apoe/Arl6ip5/Prkca	3
GO:0046578	regulation of Ras protein signal transduction	8/339	240/23328	0.0246208	0.139692	Apoe/Arfgef3/Camk2d/Dgkz/Flot1/Rasgef1a/Rasgrp1/Timp2	8
GO:0051656	establishment of organelle localization	11/339	382/23328	0.0247221	0.139692	Ap3d1/Ap3s1/Dctn1/Dpysl2/Hmox1/Kif5b/Npm1/Nsfl1c/Rasgrp1/Ubb/Ywhaz	11
GO:0001967	suckling behavior	2/339	17/23328	0.0247971	0.139692	Aplp2/App	2
GO:0017014	protein nitrosylation	2/339	17/23328	0.0247971	0.139692	Adh5/Gapdh	2
GO:0033194	response to hydroperoxide	2/339	17/23328	0.0247971	0.139692	Prkcd/Rnf112	2
GO:0035235	ionotropic glutamate receptor signaling pathway	2/339	17/23328	0.0247971	0.139692	App/Camk2a	2
GO:0040015	negative regulation of multicellular organism growth	2/339	17/23328	0.0247971	0.139692	Rai1/Socs2	2
GO:0043249	erythrocyte maturation	2/339	17/23328	0.0247971	0.139692	Ptbp3/Zbtb7a	2
GO:0044794	positive regulation by host of viral process	2/339	17/23328	0.0247971	0.139692	Apoe/Cfl1	2
GO:0055070	copper ion homeostasis	2/339	17/23328	0.0247971	0.139692	Aplp2/App	2
GO:0060644	mammary gland epithelial cell differentiation	2/339	17/23328	0.0247971	0.139692	Cebpb/Lbh	2
GO:0090336	positive regulation of brown fat cell differentiation	2/339	17/23328	0.0247971	0.139692	Pim1/Six1	2
GO:0098760	response to interleukin-7	2/339	17/23328	0.0247971	0.139692	Eno1/Pdia3	2
GO:0098761	cellular response to interleukin-7	2/339	17/23328	0.0247971	0.139692	Eno1/Pdia3	2
GO:1901160	primary amino compound metabolic process	2/339	17/23328	0.0247971	0.139692	Chka/Spr	2
GO:1903076	regulation of protein localization to plasma membrane	5/339	114/23328	0.0255802	0.143839	Actb/Camk2a/Camk2d/Kif5b/Zdhhc2	5
GO:0061097	regulation of protein tyrosine kinase activity	4/339	77/23328	0.025885	0.144709	Aplp2/App/Ggnbp2/Rap2c	4
GO:2000573	positive regulation of DNA biosynthetic process	4/339	77/23328	0.025885	0.144709	Camk2d/Gsk3b/Nek7/Npm1	4
GO:0033046	negative regulation of sister chromatid segregation	3/339	44/23328	0.0259754	0.144709	Dync1li1/Ik/Tpr	3
GO:0097237	cellular response to toxic substance	3/339	44/23328	0.0259754	0.144709	Adh5/Pim1/Prdx1	3
GO:1903523	negative regulation of blood circulation	3/339	44/23328	0.0259754	0.144709	App/Grk2/Prkca	3
GO:0051650	establishment of vesicle localization	6/339	155/23328	0.0260188	0.144709	Ap3d1/Ap3s1/Dctn1/Dpysl2/Kif5b/Rasgrp1	6
GO:1990138	neuron projection extension	7/339	198/23328	0.0261142	0.144976	Apoe/Cttn/Dpysl2/Eif4g2/Gsk3b/Ifrd1/Ndn	7
GO:0050768	negative regulation of neurogenesis	10/339	337/23328	0.026291	0.145693	Apoe/App/B2m/Gsk3b/H2-K1/Ifrd1/Pmp22/Rap1gap2/Rnf10/Ttc3	10
GO:0008585	female gonad development	5/339	115/23328	0.0264363	0.146234	Cebpb/Grk2/Nrip1/Runx1/Ubb	5
GO:0008625	extrinsic apoptotic signaling pathway via death domain receptors	4/339	78/23328	0.0269821	0.148715	Bex3/Ddx3x/Gsk3b/Hmox1	4
GO:0046785	microtubule polymerization	4/339	78/23328	0.0269821	0.148715	Capzb/Dctn1/Tppp3/Tubb4a	4
GO:0050673	epithelial cell proliferation	12/339	438/23328	0.0273479	0.149626	Agtr1a/Apoe/B2m/Cebpb/Hmox1/Kif3a/Npm1/Nr4a1/Prkca/Pura/Six1/Sparc	12
GO:0000245	spliceosomal complex assembly	3/339	45/23328	0.0275391	0.149626	Celf4/Luc7l3/Psip1	3
GO:0031128	developmental induction	3/339	45/23328	0.0275391	0.149626	2210016L21Rik/Robo2/Six1	3
GO:0031507	heterochromatin assembly	3/339	45/23328	0.0275391	0.149626	Pphln1/Smarca5/Tpr	3
GO:0000083	regulation of transcription involved in G1/S transition of mitotic cell cycle	2/339	18/23328	0.0276328	0.149626	Cdk14/Cdk15	2
GO:0000188	inactivation of MAPK activity	2/339	18/23328	0.0276328	0.149626	Dusp1/Prkca	2
GO:0042026	protein refolding	2/339	18/23328	0.0276328	0.149626	B2m/Dnaja2	2
GO:0051580	regulation of neurotransmitter uptake	2/339	18/23328	0.0276328	0.149626	Arl6ip5/Flot1	2
GO:0071801	regulation of podosome assembly	2/339	18/23328	0.0276328	0.149626	Arpc2/Palld	2
GO:0072593	reactive oxygen species metabolic process	9/339	292/23328	0.0276366	0.149626	Agtr1a/App/Arf4/Gpx3/Prdx1/Prdx3/Prkcd/Spr/Tusc2	9
GO:0051258	protein polymerization	9/339	293/23328	0.0281637	0.152154	Arpc2/Arpc5l/Capzb/Cfl1/Cttn/Dctn1/Prkcd/Tppp3/Tubb4a	9
GO:0071901	negative regulation of protein serine/threonine kinase activity	5/339	117/23328	0.0282029	0.152154	Apoe/Dusp1/Gsk3b/Prkca/Prkcd	5
GO:0071383	cellular response to steroid hormone stimulus	6/339	159/23328	0.0289907	0.155086	Agtr1a/Aqp1/Ddx17/Lbh/Strn3/Zbtb7a	6
GO:0071900	regulation of protein serine/threonine kinase activity	12/339	442/23328	0.0290433	0.155086	Actb/Apoe/App/Ddx3x/Dusp1/Gsk3b/Magi3/Pim1/Pmp22/Prkca/Prkcd/Rasgrp1	12
GO:0046545	development of primary female sexual characteristics	5/339	118/23328	0.0291136	0.155086	Cebpb/Grk2/Nrip1/Runx1/Ubb	5
GO:0010799	regulation of peptidyl-threonine phosphorylation	3/339	46/23328	0.0291519	0.155086	App/Grk2/Gsk3b	3
GO:0030835	negative regulation of actin filament depolymerization	3/339	46/23328	0.0291519	0.155086	Arpc2/Capzb/Cfl1	3
GO:0031952	regulation of protein autophosphorylation	3/339	46/23328	0.0291519	0.155086	Ddx3x/Ppp2r5c/Rap2c	3
GO:0043618	regulation of transcription from RNA polymerase II promoter in response to stress	3/339	46/23328	0.0291519	0.155086	Atf4/Cebpb/Hmox1	3
GO:0051985	negative regulation of chromosome segregation	3/339	46/23328	0.0291519	0.155086	Dync1li1/Ik/Tpr	3
GO:0036465	synaptic vesicle recycling	4/339	80/23328	0.0292586	0.155114	Actb/Ap3d1/Mff/Napb	4
GO:2001259	positive regulation of cation channel activity	4/339	80/23328	0.0292586	0.155114	Ank2/Cfl1/Kif5b/Nipsnap2	4
GO:0030900	forebrain development	11/339	393/23328	0.0295613	0.156447	Aplp2/App/Aqp1/B2m/Cntnap2/Gsk3b/Kif3a/Pfdn1/Robo2/Uba6/Ubb	11
GO:0001503	ossification	11/339	394/23328	0.0300326	0.158447	Atf4/Atp2b1/Calca/Cebpb/Dhx36/Gsk3b/Lrrc17/Rpl38/Rspo2/Runx1/Suco	11
GO:2000278	regulation of DNA biosynthetic process	5/339	119/23328	0.0300427	0.158447	Camk2d/Dusp1/Gsk3b/Nek7/Npm1	5
GO:0019932	second-messenger-mediated signaling	12/339	445/23328	0.030364	0.158878	Agtr1a/Ank2/Apoe/App/Aqp1/Calca/Calcb/Gapdh/Grk2/Gsk3b/Mt1/Ppp3r1	12
GO:0010880	regulation of release of sequestered calcium ion into cytosol by sarcoplasmic reticulum	2/339	19/23328	0.030592	0.158878	Ank2/Camk2d	2
GO:0031445	regulation of heterochromatin assembly	2/339	19/23328	0.030592	0.158878	Pphln1/Tpr	2
GO:0034111	negative regulation of homotypic cell-cell adhesion	2/339	19/23328	0.030592	0.158878	Prkcd/Ubash3b	2
GO:0046827	positive regulation of protein export from nucleus	2/339	19/23328	0.030592	0.158878	Gsk3b/Tpr	2
GO:0071786	endoplasmic reticulum tubular network organization	2/339	19/23328	0.030592	0.158878	Arl6ip1/Reep2	2
GO:0072578	neurotransmitter-gated ion channel clustering	2/339	19/23328	0.030592	0.158878	Apoe/Zdhhc2	2
GO:0098962	regulation of postsynaptic neurotransmitter receptor activity	2/339	19/23328	0.030592	0.158878	App/Nptx2	2
GO:1903960	negative regulation of anion transmembrane transport	2/339	19/23328	0.030592	0.158878	Arl6ip5/Prkca	2
GO:0030520	intracellular estrogen receptor signaling pathway	3/339	47/23328	0.0308138	0.159759	Ddx17/Lbh/Strn3	3
GO:0006936	muscle contraction	9/339	298/23328	0.0309052	0.159861	Ank2/Atp2b1/Calca/Camk2d/Cttn/Gaa/Grk2/Prkca/Scn10a	9
GO:0007568	aging	8/339	251/23328	0.0309813	0.159861	Apoe/App/B2m/Eef1e1/Npm1/Pmp22/Prkcd/Ypel3	8
GO:0006090	pyruvate metabolic process	5/339	120/23328	0.0309903	0.159861	App/Eno1/Eno1b/Gapdh/Zbtb7a	5
GO:0006865	amino acid transport	6/339	162/23328	0.0313606	0.161499	Arl6ip1/Arl6ip5/Dpysl2/Prkcd/Slc25a38/Slc3a2	6
GO:0006364	rRNA processing	7/339	206/23328	0.0314343	0.161606	Ddx17/Nop10/Npm1/Rpl35/Rps28/Rps8/Trmt112	7
GO:0001912	positive regulation of leukocyte mediated cytotoxicity	4/339	82/23328	0.0316457	0.161877	B2m/Cadm1/H2-K1/Rasgrp1	4
GO:0015914	phospholipid transport	4/339	82/23328	0.0316457	0.161877	Apoe/Pitpnc1/Prkcd/Tmem30a	4
GO:0030193	regulation of blood coagulation	4/339	82/23328	0.0316457	0.161877	Apoe/Prkca/Prkcd/Ubash3b	4
GO:1902904	negative regulation of supramolecular fiber organization	6/339	163/23328	0.0321778	0.164324	Apoe/Arpc2/Capzb/Cfl1/Prkcd/Tubb4a	6
GO:0022602	ovulation cycle process	3/339	48/23328	0.0325244	0.164992	Grk2/Nrip1/Runx1	3
GO:0030195	negative regulation of blood coagulation	3/339	48/23328	0.0325244	0.164992	Apoe/Prkcd/Ubash3b	3
GO:0070527	platelet aggregation	3/339	48/23328	0.0325244	0.164992	Prkca/Prkcd/Ubash3b	3
GO:1903727	positive regulation of phospholipid metabolic process	3/339	48/23328	0.0325244	0.164992	App/Dgkz/Prkcd	3
GO:1904018	positive regulation of vasculature development	7/339	208/23328	0.0328698	0.165353	Agtr1a/Aqp1/Btg1/Hmox1/Mtdh/Prkca/Runx1	7
GO:0030168	platelet activation	4/339	83/23328	0.0328809	0.165353	Apoe/Prkca/Prkcd/Ubash3b	4
GO:1900046	regulation of hemostasis	4/339	83/23328	0.0328809	0.165353	Apoe/Prkca/Prkcd/Ubash3b	4
GO:0090068	positive regulation of cell cycle process	8/339	254/23328	0.0328948	0.165353	App/Camk2d/Ddx3x/Dync1li1/Npm1/Nsfl1c/Rnf112/Tpr	8
GO:1903362	regulation of cellular protein catabolic process	8/339	254/23328	0.0328948	0.165353	Apoe/Atp13a2/Gsk3b/Rad23a/Sdcbp/Smarcc1/Ubb/Zyg11b	8
GO:0007098	centrosome cycle	5/339	122/23328	0.0329412	0.165353	Dctn1/Dync1li1/Kif3a/Npm1/Nsfl1c	5
GO:0006091	generation of precursor metabolites and energy	11/339	400/23328	0.0329739	0.165353	Adh5/App/Eno1/Eno1b/Gaa/Gapdh/Gsk3b/Ndufb9/Nipsnap2/Oxct1/Zbtb7a	11
GO:0032252	secretory granule localization	2/339	20/23328	0.0336705	0.166391	Kif5b/Rasgrp1	2
GO:0043555	regulation of translation in response to stress	2/339	20/23328	0.0336705	0.166391	Ddx3x/Npm1	2
GO:0048490	anterograde synaptic vesicle transport	2/339	20/23328	0.0336705	0.166391	Ap3d1/Ap3s1	2
GO:0050965	detection of temperature stimulus involved in sensory perception of pain	2/339	20/23328	0.0336705	0.166391	Calca/Prdm12	2
GO:0098969	neurotransmitter receptor transport to postsynaptic membrane	2/339	20/23328	0.0336705	0.166391	Cplx1/Snap47	2
GO:0099514	synaptic vesicle cytoskeletal transport	2/339	20/23328	0.0336705	0.166391	Ap3d1/Ap3s1	2
GO:0099517	synaptic vesicle transport along microtubule	2/339	20/23328	0.0336705	0.166391	Ap3d1/Ap3s1	2
GO:1990182	exosomal secretion	2/339	20/23328	0.0336705	0.166391	Atp13a2/Sdcbp	2
GO:1990403	embryonic brain development	2/339	20/23328	0.0336705	0.166391	Rnf112/Rpl10	2
GO:2001236	regulation of extrinsic apoptotic signaling pathway	6/339	165/23328	0.0338535	0.166463	Cttn/Ddx3x/Gsk3b/Hmox1/Pdia3/Siah2	6
GO:0009132	nucleoside diphosphate metabolic process	5/339	123/23328	0.0339448	0.166463	App/Eno1/Eno1b/Gapdh/Zbtb7a	5
GO:0046474	glycerophospholipid biosynthetic process	5/339	123/23328	0.0339448	0.166463	App/Cdipt/Chka/Dgkz/Far1	5
GO:0030148	sphingolipid biosynthetic process	4/339	84/23328	0.0341439	0.166463	B4galt6/Elovl5/Kdsr/Prkcd	4
GO:0051817	modulation of process of other organism involved in symbiotic interaction	4/339	84/23328	0.0341439	0.166463	Apoe/Aqp1/Cfl1/Gapdh	4
GO:0006695	cholesterol biosynthetic process	3/339	49/23328	0.0342836	0.166463	Apoe/Cyb5r3/Msmo1	3
GO:0043550	regulation of lipid kinase activity	3/339	49/23328	0.0342836	0.166463	App/Dgkz/Pik3ip1	3
GO:0090342	regulation of cell aging	3/339	49/23328	0.0342836	0.166463	B2m/Eef1e1/Ypel3	3
GO:1900047	negative regulation of hemostasis	3/339	49/23328	0.0342836	0.166463	Apoe/Prkcd/Ubash3b	3
GO:1902041	regulation of extrinsic apoptotic signaling pathway via death domain receptors	3/339	49/23328	0.0342836	0.166463	Ddx3x/Gsk3b/Hmox1	3
GO:1902653	secondary alcohol biosynthetic process	3/339	49/23328	0.0342836	0.166463	Apoe/Cyb5r3/Msmo1	3
GO:0050866	negative regulation of cell activation	7/339	210/23328	0.0343485	0.166514	Apoe/Cebpb/Hmox1/Ndfip1/Prkcd/Runx1/Ubash3b	7
GO:0098739	import across plasma membrane	6/339	166/23328	0.0347121	0.16801	Agtr1a/Arl6ip1/Arl6ip5/Prkcd/Slc3a2/Slc9a9	6
GO:1905039	carboxylic acid transmembrane transport	5/339	124/23328	0.0349671	0.168977	Arl6ip1/Arl6ip5/Prkcd/Slc25a38/Slc3a2	5
GO:0006835	dicarboxylic acid transport	4/339	85/23328	0.0354349	0.170698	Arl6ip1/Arl6ip5/Dpysl2/Prkcd	4
GO:0048524	positive regulation of viral process	4/339	85/23328	0.0354349	0.170698	Apoe/Cfl1/Ddx3x/Rad23a	4
GO:0006338	chromatin remodeling	6/339	167/23328	0.0355847	0.17115	Npm1/Pphln1/Smarca5/Smarcc1/Tpr/Zbtb7a	6
GO:0071559	response to transforming growth factor beta	7/339	212/23328	0.0358708	0.171637	Got1/Onecut2/Runx1/Sdcbp/Snx6/Zbtb7a/Zfhx3	7
GO:1903825	organic acid transmembrane transport	5/339	125/23328	0.0360083	0.171637	Arl6ip1/Arl6ip5/Prkcd/Slc25a38/Slc3a2	5
GO:0002762	negative regulation of myeloid leukocyte differentiation	3/339	50/23328	0.0360912	0.171637	Lrrc17/Runx1/Ubash3b	3
GO:0050819	negative regulation of coagulation	3/339	50/23328	0.0360912	0.171637	Apoe/Prkcd/Ubash3b	3
GO:0070169	positive regulation of biomineral tissue development	3/339	50/23328	0.0360912	0.171637	Atf4/Atp2b1/Cebpb	3
GO:0110151	positive regulation of biomineralization	3/339	50/23328	0.0360912	0.171637	Atf4/Atp2b1/Cebpb	3
GO:0031646	positive regulation of nervous system process	4/339	86/23328	0.0367538	0.171637	App/Grk2/Gsk3b/Rnf10	4
GO:0050818	regulation of coagulation	4/339	86/23328	0.0367538	0.171637	Apoe/Prkca/Prkcd/Ubash3b	4
GO:0018209	peptidyl-serine modification	10/339	357/23328	0.0367949	0.171637	Akap9/App/Camk2a/Camk2d/Clk1/Ggnbp2/Grk2/Gsk3b/Prkca/Prkcd	10
GO:0001976	nervous system process involved in regulation of systemic arterial blood pressure	2/339	21/23328	0.036864	0.171637	Agtr1a/Calca	2
GO:0002043	blood vessel endothelial cell proliferation involved in sprouting angiogenesis	2/339	21/23328	0.036864	0.171637	Agtr1a/Hmox1	2
GO:0010039	response to iron ion	2/339	21/23328	0.036864	0.171637	B2m/Hmox1	2
GO:0010847	regulation of chromatin assembly	2/339	21/23328	0.036864	0.171637	Pphln1/Tpr	2
GO:0014808	release of sequestered calcium ion into cytosol by sarcoplasmic reticulum	2/339	21/23328	0.036864	0.171637	Ank2/Camk2d	2
GO:0046325	negative regulation of glucose import	2/339	21/23328	0.036864	0.171637	Grk2/Prkca	2
GO:0051481	negative regulation of cytosolic calcium ion concentration	2/339	21/23328	0.036864	0.171637	Atp2b1/Got1	2
GO:0051900	regulation of mitochondrial depolarization	2/339	21/23328	0.036864	0.171637	Got1/Mllt11	2
GO:0097734	extracellular exosome biogenesis	2/339	21/23328	0.036864	0.171637	Atp13a2/Sdcbp	2
GO:0098877	neurotransmitter receptor transport to plasma membrane	2/339	21/23328	0.036864	0.171637	Cplx1/Snap47	2
GO:1902004	positive regulation of amyloid-beta formation	2/339	21/23328	0.036864	0.171637	Apoe/App	2
GO:1903540	establishment of protein localization to postsynaptic membrane	2/339	21/23328	0.036864	0.171637	Cplx1/Snap47	2
GO:0070372	regulation of ERK1 and ERK2 cascade	9/339	308/23328	0.0369357	0.171709	Apoe/App/Camk2d/Dusp1/Eif3a/Ndrg4/Prkca/Rasgrp1/Ywhaz	9
GO:0001889	liver development	5/339	126/23328	0.0370684	0.172064	Cadm1/Cebpb/Hmox1/Onecut2/Runx1	5
GO:0071897	DNA biosynthetic process	6/339	169/23328	0.0373719	0.172988	Camk2d/Dusp1/Gsk3b/Nek7/Nop10/Npm1	6
GO:0032984	protein-containing complex disassembly	7/339	214/23328	0.0374371	0.172988	Arpc2/Capzb/Cfl1/Kif5b/Map1lc3b/Napb/Smarcc1	7
GO:0071824	protein-DNA complex subunit organization	7/339	214/23328	0.0374371	0.172988	H2bc4/Naa60/Nap1l1/Npm1/Senp6/Smarca5/Smarcc1	7
GO:0008202	steroid metabolic process	9/339	309/23328	0.0375801	0.173387	Agtr1a/Aplp2/Apoe/App/Comt/Cyb5r3/Lipa/Msmo1/Pmp22	9
GO:0002703	regulation of leukocyte mediated immunity	8/339	261/23328	0.037669	0.17351	B2m/Cadm1/Cd55/Dhx36/H2-K1/Hmox1/Ndfip1/Rasgrp1	8
GO:0006406	mRNA export from nucleus	3/339	51/23328	0.037947	0.17351	Fyttd1/Sarnp/Tpr	3
GO:0043303	mast cell degranulation	3/339	51/23328	0.037947	0.17351	Hmox1/Rasgrp1/Ywhaz	3
GO:0051489	regulation of filopodium assembly	3/339	51/23328	0.037947	0.17351	Arpc2/Capzb/Prkcd	3
GO:0071427	mRNA-containing ribonucleoprotein complex export from nucleus	3/339	51/23328	0.037947	0.17351	Fyttd1/Sarnp/Tpr	3
GO:0099054	presynapse assembly	3/339	51/23328	0.037947	0.17351	App/Cadm1/Sdcbp	3
GO:0060048	cardiac muscle contraction	5/339	127/23328	0.0381475	0.174166	Ank2/Camk2d/Gaa/Grk2/Scn10a	5
GO:0016072	rRNA metabolic process	7/339	215/23328	0.0382368	0.174281	Ddx17/Nop10/Npm1/Rpl35/Rps28/Rps8/Trmt112	7
GO:1904064	positive regulation of cation transmembrane transport	6/339	170/23328	0.0382866	0.174281	Agtr1a/Akap9/Ank2/Cfl1/Kif5b/Nipsnap2	6
GO:0046486	glycerolipid metabolic process	10/339	360/23328	0.0385898	0.1754	Abhd12/Apoe/App/Cdipt/Chka/Dgkz/Far1/Lpgat1/Pitpnc1/Socs2	10
GO:1904062	regulation of cation transmembrane transport	10/339	361/23328	0.0392013	0.177191	Agtr1a/Akap9/Ank2/App/Camk2d/Cfl1/Fxyd7/Kif5b/Nipsnap2/Ubash3b	10
GO:0030833	regulation of actin filament polymerization	6/339	171/23328	0.0392155	0.177191	Arpc2/Arpc5l/Capzb/Cfl1/Cttn/Prkcd	6
GO:0051494	negative regulation of cytoskeleton organization	6/339	171/23328	0.0392155	0.177191	Arpc2/Capzb/Cfl1/Npm1/Prkcd/Tubb4a	6
GO:0065004	protein-DNA complex assembly	6/339	171/23328	0.0392155	0.177191	H2bc4/Naa60/Nap1l1/Npm1/Senp6/Smarca5	6
GO:0034620	cellular response to unfolded protein	4/339	88/23328	0.0394755	0.177579	Atf4/Clgn/Pmp22/Serp2	4
GO:0035914	skeletal muscle cell differentiation	4/339	88/23328	0.0394755	0.177579	Ddx17/Nr4a1/Rbfox1/Six1	4
GO:1903312	negative regulation of mRNA metabolic process	4/339	88/23328	0.0394755	0.177579	Celf4/Elavl4/Npm1/Ptbp3	4
GO:0002279	mast cell activation involved in immune response	3/339	52/23328	0.0398506	0.177652	Hmox1/Rasgrp1/Ywhaz	3
GO:0002448	mast cell mediated immunity	3/339	52/23328	0.0398506	0.177652	Hmox1/Rasgrp1/Ywhaz	3
GO:0032481	positive regulation of type I interferon production	3/339	52/23328	0.0398506	0.177652	Ddx3x/Dhx36/Flot1	3
GO:0043268	positive regulation of potassium ion transport	3/339	52/23328	0.0398506	0.177652	Akap9/Ank2/Kif5b	3
GO:0007623	circadian rhythm	7/339	217/23328	0.0398698	0.177652	Atf4/Gsk3b/Nfil3/Nrip1/Rai1/Siah2/Zfhx3	7
GO:0008654	phospholipid biosynthetic process	6/339	172/23328	0.0401586	0.177652	App/Cdipt/Chka/Dgkz/Far1/Lpgat1	6
GO:0010499	proteasomal ubiquitin-independent protein catabolic process	2/339	22/23328	0.0401688	0.177652	Psma5/Psmb5	2
GO:0015813	L-glutamate transmembrane transport	2/339	22/23328	0.0401688	0.177652	Arl6ip1/Arl6ip5	2
GO:0051873	killing by host of symbiont cells	2/339	22/23328	0.0401688	0.177652	Gapdh/Tusc2	2
GO:0071800	podosome assembly	2/339	22/23328	0.0401688	0.177652	Arpc2/Palld	2
GO:1903514	release of sequestered calcium ion into cytosol by endoplasmic reticulum	2/339	22/23328	0.0401688	0.177652	Ank2/Camk2d	2
GO:0008544	epidermis development	9/339	313/23328	0.040234	0.177652	Fosl2/Kif3a/Klf7/Ldb2/Palld/Pphln1/Runx1/Tmem79/Zdhhc21	9
GO:0032273	positive regulation of protein polymerization	5/339	129/23328	0.040363	0.177652	Arpc2/Arpc5l/Cttn/Dctn1/Tppp3	5
GO:0061008	hepaticobiliary system development	5/339	129/23328	0.040363	0.177652	Cadm1/Cebpb/Hmox1/Onecut2/Runx1	5
GO:0061844	antimicrobial humoral immune response mediated by antimicrobial peptide	5/339	129/23328	0.040363	0.177652	App/B2m/Gapdh/H2bc4/Rpl30	5
GO:0070301	cellular response to hydrogen peroxide	4/339	89/23328	0.0408783	0.179662	Aqp1/Cfl1/Prkcd/Rnf112	4
GO:0043409	negative regulation of MAPK cascade	6/339	173/23328	0.041116	0.180447	Apoe/Dusp1/Eif3a/Gsk3b/Prkca/Prkcd	6
GO:0044770	cell cycle phase transition	11/339	415/23328	0.04121	0.180601	App/Camk2a/Camk2d/Cdk14/Cdk15/Ddx3x/Dgkz/Dync1li1/Ik/Npm1/Tpr	11
GO:0051961	negative regulation of nervous system development	10/339	365/23328	0.0417142	0.181891	Apoe/App/B2m/Gsk3b/H2-K1/Ifrd1/Pmp22/Rap1gap2/Rnf10/Ttc3	10
GO:0031113	regulation of microtubule polymerization	3/339	53/23328	0.0418018	0.181891	Capzb/Dctn1/Tubb4a	3
GO:0045839	negative regulation of mitotic nuclear division	3/339	53/23328	0.0418018	0.181891	Dync1li1/Ik/Tpr	3
GO:0048662	negative regulation of smooth muscle cell proliferation	3/339	53/23328	0.0418018	0.181891	Comt/Hmox1/Ndrg4	3
GO:0051955	regulation of amino acid transport	3/339	53/23328	0.0418018	0.181891	Arl6ip1/Arl6ip5/Dpysl2	3
GO:0007033	vacuole organization	6/339	174/23328	0.0420877	0.182616	Atp13a2/Clvs1/Eno1/Gaa/Map1lc3b/Nsfl1c	6
GO:0043271	negative regulation of ion transport	6/339	174/23328	0.0420877	0.182616	Apoe/Arl6ip5/Atf4/Camk2d/Prkca/Ywhaq	6
GO:1900076	regulation of cellular response to insulin stimulus	4/339	90/23328	0.0423092	0.18316	Atp2b1/Grk2/Prkca/Prkcd	4
GO:0007093	mitotic cell cycle checkpoint	5/339	131/23328	0.0426551	0.18316	Dgkz/Dync1li1/Ik/Pura/Tpr	5
GO:0032434	regulation of proteasomal ubiquitin-dependent protein catabolic process	5/339	131/23328	0.0426551	0.18316	Gsk3b/Rad23a/Sdcbp/Smarcc1/Zyg11b	5
GO:0048640	negative regulation of developmental growth	5/339	131/23328	0.0426551	0.18316	Cfl1/Gsk3b/Ifrd1/Rai1/Socs2	5
GO:0060047	heart contraction	7/339	221/23328	0.0432709	0.18316	Ank2/Calca/Camk2d/Gaa/Grk2/Prkca/Scn10a	7
GO:1903050	regulation of proteolysis involved in cellular protein catabolic process	7/339	221/23328	0.0432709	0.18316	Apoe/Gsk3b/Rad23a/Sdcbp/Smarcc1/Ubb/Zyg11b	7
GO:0010996	response to auditory stimulus	2/339	23/23328	0.0435809	0.18316	Abhd12/Cntnap2	2
GO:0031579	membrane raft organization	2/339	23/23328	0.0435809	0.18316	Flot1/Pmp22	2
GO:0032727	positive regulation of interferon-alpha production	2/339	23/23328	0.0435809	0.18316	Ddx3x/Dhx36	2
GO:0036003	positive regulation of transcription from RNA polymerase II promoter in response to stress	2/339	23/23328	0.0435809	0.18316	Atf4/Cebpb	2
GO:0050961	detection of temperature stimulus involved in sensory perception	2/339	23/23328	0.0435809	0.18316	Calca/Prdm12	2
GO:0071276	cellular response to cadmium ion	2/339	23/23328	0.0435809	0.18316	Hmox1/Mt1	2
GO:0071359	cellular response to dsRNA	2/339	23/23328	0.0435809	0.18316	Flot1/Npm1	2
GO:0090190	positive regulation of branching involved in ureteric bud morphogenesis	2/339	23/23328	0.0435809	0.18316	Agtr1a/Six1	2
GO:0140112	extracellular vesicle biogenesis	2/339	23/23328	0.0435809	0.18316	Atp13a2/Sdcbp	2
GO:1901626	regulation of postsynaptic membrane organization	2/339	23/23328	0.0435809	0.18316	Apoe/Zdhhc2	2
GO:2000831	regulation of steroid hormone secretion	2/339	23/23328	0.0435809	0.18316	Agtr1a/Runx1	2
GO:0001938	positive regulation of endothelial cell proliferation	4/339	91/23328	0.0437681	0.18316	Agtr1a/Hmox1/Nr4a1/Prkca	4
GO:0040014	regulation of multicellular organism growth	4/339	91/23328	0.0437681	0.18316	App/Rai1/Socs2/Spr	4
GO:0030071	regulation of mitotic metaphase/anaphase transition	3/339	54/23328	0.0438003	0.18316	Dync1li1/Ik/Tpr	3
GO:0042743	hydrogen peroxide metabolic process	3/339	54/23328	0.0438003	0.18316	Gpx3/Prdx1/Prdx3	3
GO:0051954	positive regulation of amine transport	3/339	54/23328	0.0438003	0.18316	Arl6ip1/Dpysl2/Grk2	3
GO:1904705	regulation of vascular associated smooth muscle cell proliferation	3/339	54/23328	0.0438003	0.18316	Camk2d/Grk2/Hmox1	3
GO:1990874	vascular associated smooth muscle cell proliferation	3/339	54/23328	0.0438003	0.18316	Camk2d/Grk2/Hmox1	3
GO:2000649	regulation of sodium ion transmembrane transporter activity	3/339	54/23328	0.0438003	0.18316	Camk2d/Fxyd7/Kif5b	3
GO:0031023	microtubule organizing center organization	5/339	132/23328	0.0438299	0.18316	Dctn1/Dync1li1/Kif3a/Npm1/Nsfl1c	5
GO:0034763	negative regulation of transmembrane transport	5/339	132/23328	0.0438299	0.18316	Arl6ip5/Camk2d/Grk2/Prkca/Ywhaq	5
GO:0009612	response to mechanical stimulus	6/339	176/23328	0.0440743	0.18393	Abhd12/Aqp1/Cntnap2/Got1/Gsk3b/Piezo2	6
GO:1902903	regulation of supramolecular fiber organization	10/339	370/23328	0.0450076	0.187144	Apoe/App/Arpc2/Arpc5l/Capzb/Cfl1/Cttn/Dctn1/Prkcd/Tubb4a	10
GO:0019935	cyclic-nucleotide-mediated signaling	7/339	223/23328	0.0450396	0.187144	Apoe/App/Aqp1/Calca/Calcb/Gapdh/Grk2	7
GO:0016202	regulation of striated muscle tissue development	6/339	177/23328	0.0450892	0.187144	Ddx17/Flot1/Gsk3b/Pim1/Rbfox1/Six1	6
GO:0060401	cytosolic calcium ion transport	6/339	177/23328	0.0450892	0.187144	Agtr1a/Ank2/Atp2b1/Camk2d/Smdt1/Ubash3b	6
GO:0045765	regulation of angiogenesis	9/339	320/23328	0.0451789	0.187263	Agtr1a/Aqp1/Btg1/Hmox1/Mtdh/Prkca/Runx1/Sars/Sparc	9
GO:0006826	iron ion transport	3/339	55/23328	0.0458456	0.188494	B2m/Fth1/Slc48a1	3
GO:0016126	sterol biosynthetic process	3/339	55/23328	0.0458456	0.188494	Apoe/Cyb5r3/Msmo1	3
GO:0030834	regulation of actin filament depolymerization	3/339	55/23328	0.0458456	0.188494	Arpc2/Capzb/Cfl1	3
GO:0033619	membrane protein proteolysis	3/339	55/23328	0.0458456	0.188494	Apoe/App/Timp2	3
GO:0045773	positive regulation of axon extension	3/339	55/23328	0.0458456	0.188494	Apoe/Eif4g2/Gsk3b	3
GO:0086001	cardiac muscle cell action potential	3/339	55/23328	0.0458456	0.188494	Ank2/Camk2d/Scn10a	3
GO:1903708	positive regulation of hemopoiesis	7/339	224/23328	0.0459411	0.188633	Ap3d1/Dhx36/Gsk3b/Prkca/Rasgrp1/Runx1/Smap1	7
GO:0050821	protein stabilization	6/339	178/23328	0.0461186	0.189108	Ank2/Flot1/Gapdh/Npm1/Pim1/Rassf1	6
GO:0046928	regulation of neurotransmitter secretion	5/339	134/23328	0.0462375	0.189342	Camk2a/Cplx1/Gsk3b/Napb/Prkca	5
GO:0050678	regulation of epithelial cell proliferation	10/339	372/23328	0.046373	0.189642	Agtr1a/Apoe/B2m/Hmox1/Kif3a/Npm1/Nr4a1/Prkca/Six1/Sparc	10
GO:0018108	peptidyl-tyrosine phosphorylation	9/339	322/23328	0.0466631	0.18981	Agtr1a/Aplp2/App/Clk1/Clk4/Ggnbp2/Prkca/Prkcd/Rap2c	9
GO:0051495	positive regulation of cytoskeleton organization	7/339	225/23328	0.0468542	0.18981	Arpc2/Arpc5l/Cfl1/Cttn/Dctn1/Npm1/Nsfl1c	7
GO:0018230	peptidyl-L-cysteine S-palmitoylation	2/339	24/23328	0.0470965	0.18981	Zdhhc2/Zdhhc21	2
GO:0018231	peptidyl-S-diacylglycerol-L-cysteine biosynthetic process from peptidyl-cysteine	2/339	24/23328	0.0470965	0.18981	Zdhhc2/Zdhhc21	2
GO:0031670	cellular response to nutrient	2/339	24/23328	0.0470965	0.18981	Pdia3/Pim1	2
GO:0031954	positive regulation of protein autophosphorylation	2/339	24/23328	0.0470965	0.18981	Ddx3x/Rap2c	2
GO:0035455	response to interferon-alpha	2/339	24/23328	0.0470965	0.18981	Bst2/Tpr	2
GO:0042474	middle ear morphogenesis	2/339	24/23328	0.0470965	0.18981	Rpl38/Six1	2
GO:0051882	mitochondrial depolarization	2/339	24/23328	0.0470965	0.18981	Got1/Mllt11	2
GO:0070841	inclusion body assembly	2/339	24/23328	0.0470965	0.18981	Apoe/Pmp22	2
GO:0090335	regulation of brown fat cell differentiation	2/339	24/23328	0.0470965	0.18981	Pim1/Six1	2
GO:0001933	negative regulation of protein phosphorylation	11/339	425/23328	0.0474339	0.190417	Actb/Apoe/Dusp1/Eif3a/Ggnbp2/Grk2/Gsk3b/Npm1/Prkca/Prkcd/Ubash3b	11
GO:0006914	autophagy	11/339	425/23328	0.0474339	0.190417	Acbd5/Atp13a2/Cttn/Eif4g2/Gsk3b/Hmox1/Lgals8/Map1lc3b/Mtdh/Nsfl1c/Pmp22	11
GO:0061919	process utilizing autophagic mechanism	11/339	425/23328	0.0474339	0.190417	Acbd5/Atp13a2/Cttn/Eif4g2/Gsk3b/Hmox1/Lgals8/Map1lc3b/Mtdh/Nsfl1c/Pmp22	11
GO:0010038	response to metal ion	8/339	274/23328	0.0477256	0.190935	Anxa11/App/Aqp1/Atp13a2/B2m/Gsk3b/Hmox1/Mt1	8
GO:0016311	dephosphorylation	10/339	374/23328	0.0477661	0.190935	Arfgef3/Csrnp3/Dusp1/Hsp90b1/Ppp2r5c/Ppp3r1/Prkcd/Rprd1a/Ubash3b/Ublcp1	10
GO:0007618	mating	3/339	56/23328	0.0479375	0.190935	Aplp2/App/Pmp22	3
GO:0050873	brown fat cell differentiation	3/339	56/23328	0.0479375	0.190935	Cebpb/Pim1/Six1	3
GO:0070828	heterochromatin organization	3/339	56/23328	0.0479375	0.190935	Pphln1/Smarca5/Tpr	3
GO:1902099	regulation of metaphase/anaphase transition of cell cycle	3/339	56/23328	0.0479375	0.190935	Dync1li1/Ik/Tpr	3
GO:0000075	cell cycle checkpoint	6/339	180/23328	0.0482209	0.191565	Cdc5l/Dgkz/Dync1li1/Ik/Pura/Tpr	6
GO:1901861	regulation of muscle tissue development	6/339	180/23328	0.0482209	0.191565	Ddx17/Flot1/Gsk3b/Pim1/Rbfox1/Six1	6
GO:0051928	positive regulation of calcium ion transport	5/339	136/23328	0.0487224	0.193172	Agtr1a/Ank2/Atp2b1/Camk2a/Nipsnap2	5
GO:0022407	regulation of cell-cell adhesion	11/339	427/23328	0.0487516	0.193172	Ap3d1/Cebpb/Flot1/Lgals8/Ndfip1/Prkca/Prkcd/Rasgrp1/Runx1/Ubash3b/Zdhhc2	11
GO:0018212	peptidyl-tyrosine modification	9/339	325/23328	0.0489498	0.193456	Agtr1a/Aplp2/App/Clk1/Clk4/Ggnbp2/Prkca/Prkcd/Rap2c	9
GO:0070371	ERK1 and ERK2 cascade	9/339	325/23328	0.0489498	0.193456	Apoe/App/Camk2d/Dusp1/Eif3a/Ndrg4/Prkca/Rasgrp1/Ywhaz	9
GO:0044772	mitotic cell cycle phase transition	10/339	376/23328	0.0491872	0.194143	App/Camk2a/Camk2d/Cdk14/Cdk15/Ddx3x/Dgkz/Dync1li1/Ik/Tpr	10
GO:0048634	regulation of muscle organ development	6/339	181/23328	0.049294	0.194314	Ddx17/Flot1/Gsk3b/Pim1/Rbfox1/Six1	6
GO:0021954	central nervous system neuron development	4/339	95/23328	0.0498831	0.195372	B4galt6/Prkca/Robo2/Ubb	4

## Sheet: NP1_String_node_degrees
#node	node_degree
Actb	23
Gapdh	21
Ubc	15
Ubb	12
Ywhaz	12
Gsk3b	11
Rps8	11
App	7
B2m	7
Dync1li1	7
Pdia3	7
Rps28	7
mt-Co1	7
Psma5	6
Psmc1	6
Psmd1	6
Rpl35	6
Tubb5	6
mt-Atp6	6
Atf4	5
Camk2a	5
Eif5b	5
Eno1	5
Ppig	5
Rpl10-ps3	5
Tubb4a	5
Apoe	4
Camk2d	4
Dynll2	4
H2-K1	4
Tubb2a	4
mt-Atp8	4
mt-Nd5	4
mt-Nd6	4
Calca	3
Ublcp1	3
Arl6ip1	2
Cdk14	2
Cyb5a	2
Dynlt3	2
Fosl2	2
Nap1l1	2
Rbm25	2
Sars	2
Snrpn	2
Arl6ip5	1
Cadm1	1
Cyb5r3	1
Ebf1	1
Eno1b	1
Fars2	1
Hist1h2bc	1
Lrrc17	1
Magi3	1
Mpz	1
Pmp22	1
Runx1	1
Scn10a	1
Sdcbp	1
Ank2	0
Arl8a	0
Atp2b1	0
Btbd2	0
Calcb	0
Dgkz	0
Ebf3	0
Klf7	0
Mcfd2	0
Mllt11	0
Mmp25	0
Mt1	0
Npdc1	0
Pcnp	0
Pfdn1	0
Rab5if	0
Rbms3	0
Rnf11	0
Robo2	0
Senp6	0
Sepw1	0
Slc25a3	0
Slc3a2	0
Smdt1	0
Snap47	0
Srxn1	0
Tmem234	0
Tmem79	0
Trnp1	0
Tshz2	0
Vmn1r13	0
