# Supplementary material for: Transcriptional Alterations of Mouse Trigeminal Ganglion Neurons Following Orofacial Inflammation Revealed by Single-Cell Analysis
Source: Front Cell Neurosci. 2022 Jun 2;16:885569. doi: 10.3389/fncel.2022.885569 (PMC9200971; doi:10.3389/fncel.2022.885569)
Supplement: Supplementary file 1 [file Data_Sheet_1.ZIP › Supplementary Tables/Supplementary Table S9.xlsx]

## Sheet: NP2_DEGs
Gene	p_val	avg_log2FC	pct.1	pct.2
mt-Co1	2e-06	1.41481	1	1
Gm10925	0.000140943	1.23142	1	1
Bc1	0.000503901	1.22944	1	1
mt-Nd5	0.0018431	1.0605	1	1
mt-Nd2	0.00475754	1.0444	1	1
mt-Cytb	0.0154217	0.81661	1	1
Lrrc17	0.000470206	0.751465	0.929	0.947
mt-Atp8	0.00475754	0.730625	1	1
Ifi27l2a	0.0489939	0.665665	0.929	0.842
Ank2	0.00920213	0.628622	1	1
Snhg11	0.0275407	0.590507	1	1
Auts2	0.00595669	0.554404	1	1
Hs6st2	0.00665304	0.515361	1	1
C78859	0.0268183	0.500246	1	0.632
Fam110b	0.0102216	0.459916	1	0.895
Ssb	0.000163194	0.439932	1	1
Luc7l3	0.000576901	0.439063	1	1
Znhit1	0.00532672	0.427085	0.929	1
Rpl35	0.0250784	0.426314	1	1
Rpl38	0.0250784	0.423497	1	1
Madd	0.00665304	0.423481	1	1
mt-Rnr1	0.022809	0.422307	1	1
Bin1	0.0250784	0.413907	1	1
Camk2a	0.0362164	0.407661	1	1
Fam171a2	0.00336477	0.403177	1	1
Ndufa3	0.00826915	0.394082	0.929	1
Gm6977	0.00920213	0.388304	1	1
Lgals8	0.00920213	0.388003	1	1
Anp32b	0.0139422	0.379112	0.929	1
Map2k7	0.0113543	0.376962	1	0.947
Selenow	0.00595669	0.372789	0.929	1
Tubb4a	0.0018431	0.366437	1	1
Polr3k	0.00449078	0.362979	0.929	0.947
Tomm5	0.039584	0.359392	0.929	1
Pnisr	0.039584	0.353207	1	1
Rbms1	0.00920213	0.349227	1	1
Rps26-ps1	0.0154217	0.345028	0.929	1
Elavl2	0.000659652	0.343734	1	1
Palmd	0.0154217	0.343513	1	1
Birc6	0.0275407	0.342036	1	0.947
Rpl27	0.0188001	0.340846	1	1
Magt1	0.00235353	0.339505	0.929	1
Top1	0.00532672	0.339136	1	1
Gapdh	0.00920213	0.338743	1	1
Xrn2	0.00235353	0.334636	1	0.947
Gm28439	0.0233284	0.334396	0.643	0.316
Cd82	0.0471209	0.333339	1	1
Psmd4	0.00336477	0.33279	0.929	1
Kmt2e	0.0139422	0.330925	0.929	1
Tmem60	0.0302088	0.330914	0.929	1
Pfdn1	0.022809	0.328348	1	1
Abca5	0.0302088	0.32604	1	1
Pfdn6	0.0432138	0.32474	0.929	1
Ebf1	0.022809	0.324637	1	1
Trim56	0.00511481	0.323526	0.857	0.737
Bmpr1a	0.0250662	0.32237	1	0.895
Dbn1	0.0207202	0.321996	1	0.947
Mpc2	0.0275407	0.321847	0.929	1
Slc17a6	0.0362164	0.321438	1	1
Coro1a	0.039584	0.319812	1	1
Prkca	0.0330961	0.319807	1	1
Ewsr1	0.0102279	0.316698	0.929	1
Rplp2	0.00826915	0.316496	1	1
Mindy2	0.0362164	0.31511	1	1
Cox7a2	0.0170375	0.314115	0.929	1
Mpp5	0.0268183	0.312815	0.857	0.737
Rps21	0.0362164	0.312504	1	1
Psmd1	0.00920213	0.311991	1	1
Rgs7bp	0.0113543	0.307152	1	1
Socs2	0.0302088	0.30627	1	1
Lrrcc1	0.0227635	0.304201	1	0.842
Ppig	0.0113543	0.299781	1	1
Actb	0.00742173	0.299599	1	1
Pdcd6ip	0.039584	0.297139	1	1
Nicn1	0.00665304	0.296403	1	1
Sympk	0.0193818	0.292427	0.929	0.737
Copb2	0.00629184	0.291018	0.929	0.947
Micos13	0.0125895	0.290235	1	1
Srrm1	0.00742173	0.28932	1	1
Gm4204	0.00821538	0.285806	0.857	0.895
Psmc1	0.0125895	0.285159	1	1
Bnip2	0.0125895	0.2828	0.929	1
Ppp1r12a	0.0471209	0.282648	1	1
Ndufa4	0.0207202	0.280922	1	1
Cab39l	0.00475754	0.280733	0.929	1
Psma7	0.0139422	0.279226	1	1
Macroh2a1	0.0154217	0.278636	1	1
Anxa11	0.0330961	0.278042	1	1
Zcrb1	0.0362164	0.276758	0.929	1
Jkamp	0.0275407	0.276524	1	1
Secisbp2l	0.0207095	0.275915	1	0.895
Ptpn12	0.00336477	0.275309	1	1
Hadh	0.0432138	0.275298	1	1
Rsrc2	0.0102279	0.275215	0.929	1
Rps8	0.0139422	0.275199	0.929	1
Elob	0.0330961	0.273754	1	1
Hsd17b12	0.0250784	0.272836	1	1
Rpl17	0.0432138	0.267696	0.929	1
Sema4b	0.00920213	0.26492	0.929	1
Leng8	0.0362164	0.26394	0.929	1
Uqcrh	0.039584	0.263789	0.929	1
Atp5k	0.0362164	0.262947	0.929	1
Rbfox2	0.0302088	0.258782	1	1
Tpm3	0.022809	0.258278	0.929	1
Tcaf1	0.0113543	0.257446	1	1
Tnpo3	0.0170375	0.255291	1	1
Tle5	0.00665304	0.25476	1	1
Glrx2	0.0154217	0.254129	1	1
Psip1	0.0113543	0.252775	1	1
Rala	0.0207202	0.252622	1	1
Ackr1	0.0426035	0.25254	0.857	0.789
Pet100	0.0187605	0.250503	0.929	0.895
Mrpl12	0.00208403	0.250201	1	0.947
Impad1	0.0362164	0.249841	1	1
Ntan1	0.0451138	0.248503	0.929	0.947
Cldnd1	0.0432138	0.247188	0.929	1
Rbx1-ps	0.000117229	0.245728	0.929	0.632
Capn1	0.0432138	0.245214	1	1
Cdc5l	0.022809	0.245158	0.929	1
Ptma	0.0302088	0.243006	1	1
Aifm1	0.0270885	0.241811	0.857	0.789
Parp4	0.00594	0.241525	0.929	0.895
D10Wsu102e	0.0107123	0.241015	0.929	0.842
Ttc1	0.0207202	0.240512	0.929	1
Cyp2j12	0.0186023	0.239998	0.857	0.842
Acp2	0.0302088	0.239695	1	1
Mapk8	0.0207202	0.237329	1	1
Armcx5	0.0131739	0.237229	0.929	0.842
Naa15	0.0250784	0.235425	1	1
Zcchc17	0.0451138	0.235002	0.929	0.947
Tspan5	0.0188001	0.234636	0.929	1
Tfb2m	0.0352471	0.233497	0.786	0.632
Arl6ip1	0.0188001	0.2318	1	1
Jmjd1c	0.044918	0.231099	0.857	0.632
1700019D03Rik	0.0304357	0.2309	0.786	0.737
Frg1	0.0346111	0.229797	0.929	0.947
Ccdc66	0.0443354	0.229162	0.714	0.526
Capzb	0.0432138	0.228191	1	1
Bzw1	0.022809	0.227115	1	1
Nemf	0.0113543	0.226702	1	1
Vps52	0.00475754	0.224516	1	0.947
Gmps	0.00475754	0.224397	1	1
Prdx2	0.022809	0.224333	1	1
Yy1	0.0432138	0.223986	1	1
Cetn3	0.0471209	0.223486	0.929	1
Cisd1	0.0471209	0.223058	0.929	1
Tsg101	0.039584	0.222258	1	1
Slirp	0.0432138	0.221309	0.929	1
Cnppd1	0.022809	0.220904	1	1
Psmd12	0.0139422	0.219938	0.929	1
Rpl9	0.0330961	0.218796	0.929	1
Vps36	0.0432138	0.216811	1	1
Arf5	0.0432138	0.216534	1	1
Hmg20b	0.0359053	0.216418	0.857	0.842
Vps45	0.00698052	0.215823	0.929	0.842
Nol11	0.0313495	0.215658	0.786	0.684
Pla2g6	0.00824762	0.213343	0.929	0.895
Hivep2	0.0159444	0.211859	0.857	0.632
Gabarap	0.0471209	0.211806	1	1
Mrps27	0.0268183	0.211381	0.929	0.684
Snrpa	0.00919628	0.209748	1	0.895
Lias	0.0471209	0.209306	0.929	1
Hdac3	0.0274113	0.20843	1	0.789
Gm5620	0.00209872	0.208276	0.714	0.368
Ube2b	0.0362164	0.208212	1	1
Osbpl9	0.0362164	0.208097	1	1
Psmd7	0.0170375	0.206395	0.929	1
Tgs1	0.0076554	0.205511	0.929	0.737
Rad23a	0.0471209	0.205303	1	1
Ppp4r3b	0.0224123	0.205008	0.857	0.789
Txnl1	0.0471209	0.2039	1	1
Mrps31	0.0139422	0.202175	1	0.947
Gm6316	0.0034236	0.201816	0.714	0.421
Rpl10	0.0432138	0.201631	0.929	1
Mybbp1a	0.0150571	0.200133	0.786	0.579
Eml4	0.00943674	-0.200271	0.286	0.789
Gm49207	0.0377081	-0.200438	0.786	0.947
Irgm2	0.00331544	-0.200588	0.286	0.789
Arxes2	0.0432138	-0.201082	0.929	1
Dbndd1	0.0071995	-0.201156	0.357	0.789
Rufy3	0.0302088	-0.201351	1	1
Hyou1	0.0153359	-0.202956	0.714	1
Tm9sf2	0.0125895	-0.20302	1	1
Timm29	0.0362164	-0.203236	1	1
Hjurp	0.0299333	-0.203685	0.714	0.947
Mapk9	0.0207202	-0.203774	0.929	1
Sgsm2	0.0460902	-0.203919	0.714	0.842
Arl6	0.0125895	-0.204256	0.929	1
Gusb	0.0248359	-0.204379	0.643	1
Tex2	0.039584	-0.204431	1	1
Tmem38a	0.043144	-0.204518	0.857	0.947
Rnaseh2c	0.0278892	-0.204554	0.429	0.737
Pcbp4	0.0207202	-0.204657	1	1
Immt	0.022809	-0.204671	1	1
Abhd5	0.0359053	-0.204827	0.714	0.947
Kif26b	0.0196372	-0.205419	0.786	0.947
Tef	0.0361541	-0.206095	0.857	0.947
Cln5	0.0467523	-0.206222	0.714	0.947
Slc7a1	0.0471209	-0.206371	1	1
Syt5	0.0250784	-0.206841	1	1
Tmeff2	0.037616	-0.207078	0.5	0.895
Tmcc1	0.0182482	-0.207149	0.643	0.895
Plpp5	0.00888167	-0.207745	0.357	0.895
Prcc	0.00987639	-0.207814	0.643	0.895
Slc29a4	0.00872489	-0.207942	0.5	0.842
Fkrp	0.024957	-0.207946	0.714	1
Rcan3	0.022809	-0.208218	0.929	1
Gm13425	0.0170375	-0.208306	0.929	1
Lhfpl4	0.039584	-0.208392	1	1
Pip4k2c	0.00917877	-0.208691	0.786	1
Clptm1l	0.0432138	-0.208881	0.929	1
Kbtbd2	0.0188001	-0.209557	0.929	1
Rab1a	0.0362164	-0.209916	1	1
Eif3h	0.0471209	-0.21021	0.929	1
Ogfod1	0.0293031	-0.210791	0.5	0.842
Phlda1	0.00914587	-0.21148	0.214	0.684
Tmem184c	0.0362164	-0.211656	1	1
Rab5if	0.0154217	-0.212164	1	1
Plp1	0.0411955	-0.212392	0.786	0.947
Maea	0.0330961	-0.21249	1	1
Cd151	0.0302088	-0.212647	1	1
mt-Nd6	0.00920213	-0.21279	1	1
Cyc1	0.0471209	-0.213168	0.929	1
Eif2b1	0.0151223	-0.213255	0.571	1
Ptrhd1	0.0330374	-0.214355	0.786	1
Gm10224	0.00127424	-0.214612	0.071	0.632
Ncoa5	0.00851426	-0.214726	0.5	0.895
Rraga	0.0207202	-0.215165	1	1
Frmd8	0.00473682	-0.215714	0.214	0.737
Crip2	0.0102279	-0.215941	1	1
Zfp511	0.00592442	-0.216205	0.429	0.895
Lrrc47	0.00262876	-0.21644	0.5	0.947
Ccdc92b	0.0285674	-0.216843	0.571	0.842
Ifrd1	0.00919628	-0.21728	0.857	1
Actg1	0.039584	-0.21752	1	1
Vps4a	0.0471209	-0.218311	0.929	1
Prdm4	0.00712799	-0.218469	0.429	0.842
Cbwd1	0.00887778	-0.219782	0.643	0.895
Ccny	0.0187605	-0.219892	0.786	1
Mkrn1	0.0207202	-0.220473	1	1
Bap1	0.0470471	-0.22094	0.857	0.947
Ipo9	0.0187011	-0.221193	0.714	1
Kars	0.0275278	-0.221953	0.857	1
Rpl36al	0.000814674	-0.222549	0.214	0.789
Sec22b	0.0217318	-0.222902	0.929	0.947
Pdia3	0.0330961	-0.223377	1	1
Tmem250-ps	0.0275278	-0.223674	0.857	1
Las1l	0.0359053	-0.223724	0.643	1
Vcpip1	0.0137831	-0.223768	0.714	0.947
Cdc16	0.00763582	-0.223784	0.5	0.895
Armc1	0.0431963	-0.223934	0.857	1
Tdrd7	0.027282	-0.224079	0.786	0.895
Phb	0.0113543	-0.224623	1	1
Rps18-ps3	0.0431963	-0.225069	0.857	1
1110038F14Rik	0.00740736	-0.225172	0.5	0.947
Pqlc3	0.0207202	-0.225314	1	1
Syngr3	0.0207202	-0.226455	1	1
Crk	0.0302088	-0.227308	1	1
Mt2	0.00627985	-0.227571	0.143	0.632
9130401M01Rik	0.0235102	-0.228306	0.643	0.947
Dagla	0.00429476	-0.229072	0.429	0.789
Lrrc59	0.0250784	-0.229238	1	1
Lgr5	0.0377081	-0.229249	0.786	0.947
F2rl2	0.0432138	-0.229286	1	1
Arhgef17	0.0187605	-0.230396	0.857	0.947
Tlk1	0.0139422	-0.231086	0.929	1
Itfg1	0.0330961	-0.232009	1	1
Nrn1l	0.0112859	-0.232757	0.714	1
Adh5	0.0275407	-0.233133	0.929	1
Atp6v1b2	0.00475754	-0.233477	1	1
C1galt1c1	0.0113543	-0.233598	0.929	1
Vps35	0.022809	-0.234465	1	1
Bad	0.0150571	-0.234589	0.429	0.842
Taf1	0.0460902	-0.234845	0.643	0.895
Fkbp5	0.0288349	-0.235196	0.929	0.947
Dctn1	0.0275407	-0.235287	1	1
Arfgap3	0.0361541	-0.235969	0.786	1
Rpe	0.00663483	-0.236536	0.5	0.947
Wasf1	0.0125599	-0.237097	0.786	1
Cs	0.0302088	-0.238064	1	1
Fbxw11	0.00336477	-0.238148	1	1
Errfi1	0.0144058	-0.239547	0.5	0.895
Trnp1	0.0154217	-0.240198	1	1
Cdv3	0.0471209	-0.241018	0.929	1
Kansl2	0.0187605	-0.24122	0.786	1
Fbxl19	0.0203496	-0.242362	0.714	0.895
Brd7	0.0125895	-0.242667	0.929	1
Sos2	0.0293031	-0.243238	0.5	0.842
Fundc1	0.0471209	-0.243337	0.929	1
Gga1	0.0136642	-0.244167	0.571	1
Sh3gl2	0.00663484	-0.244389	0.786	1
Zfyve27	0.0361541	-0.244551	0.786	1
Clta	0.0170375	-0.245062	1	1
Fam117b	0.0125895	-0.246155	0.929	1
Crebrf	0.0188001	-0.246562	0.929	1
Exosc9	0.0302088	-0.246802	0.929	1
Gpm6b	0.00115404	-0.246894	0.214	0.737
Rpl36	0.00475754	-0.247489	0.929	1
Tubb2a	0.00532672	-0.247818	1	1
Ttr	0.0212426	-0.250389	0.143	0.526
Lrrc8a	0.0471025	-0.250588	0.857	1
Chmp1b	0.0113475	-0.250809	0.857	1
Arsa	0.0125895	-0.250813	0.929	1
Crcp	0.0301537	-0.251489	0.786	1
Rpl35a-ps2	0.00171165	-0.252953	0.357	0.895
Adam9	0.0170375	-0.253586	0.929	1
Fam178b	0.00280655	-0.253769	0.286	0.842
Srxn1	0.0432138	-0.254011	0.929	1
Mgat4b	0.0362164	-0.254786	1	1
Gpi1	0.00595669	-0.255081	1	1
Ubr5	0.039584	-0.255346	0.929	1
Gdap2	0.048521	-0.255826	0.786	0.842
Cpe	0.00424398	-0.255968	1	1
Abhd12	0.039584	-0.256638	1	1
Pgp	0.0170375	-0.257016	0.929	1
Tspyl1	0.0170375	-0.25705	1	1
Lonrf2	0.030195	-0.257369	0.857	1
Get1	0.00920213	-0.2575	0.929	1
Ubl4a	0.0188001	-0.258519	0.929	1
Pabpc1	0.00920213	-0.258557	0.929	1
Vamp2	0.022809	-0.258594	1	1
Creld1	0.039584	-0.259142	1	1
Atrnl1	0.0330961	-0.259463	1	1
Ulk2	0.0125599	-0.260437	0.857	0.947
Camk2g	0.0471209	-0.260916	1	1
Fam92a	0.0170006	-0.261678	0.857	0.947
Gm8624	0.011327	-0.261984	0.857	0.947
Ezr	0.0134987	-0.26242	0.5	1
Palm	0.0102279	-0.262573	1	1
Kpnb1	0.0102279	-0.263623	0.929	1
Aplp2	0.0432138	-0.26425	1	1
Cybc1	0.00532289	-0.265046	0.857	1
Vat1l	0.0207202	-0.265293	1	1
Asnsd1	0.0187902	-0.265434	0.857	1
Tspan2	0.0330961	-0.265635	0.929	1
Pik3c3	0.0154217	-0.266672	0.929	1
Comt	0.022809	-0.267051	1	1
Pfkp	0.0330961	-0.267082	1	1
Atp6v0c	0.0018431	-0.267323	1	1
Tac1	0.00264585	-0.268333	0.786	1
Diablo	0.0188001	-0.270102	1	1
Mapre3	0.0102279	-0.270248	1	1
Ncdn	0.0275407	-0.270718	1	1
Zfas1	0.0471209	-0.270883	0.929	1
mt-Ts1	0.00948199	-0.271097	0.5	0.895
Gm20721	0.000400075	-0.271486	0.429	1
Reps2	0.0207095	-0.272024	0.857	1
Hacd1	0.0117163	-0.272878	0.5	0.895
Map1lc3b	0.00532672	-0.27297	1	1
Arl2bp	0.00595669	-0.273363	1	1
Pgm1	0.00265461	-0.273453	1	1
Mrgpra2b	0.0238029	-0.273732	0.786	0.947
Plekho1	0.00640065	-0.273891	0.571	0.947
Tmed4	0.0250662	-0.274658	0.857	1
Ntpcr	0.0154131	-0.275345	0.857	1
Tpt1	0.0432138	-0.277315	1	1
Npc2	0.039584	-0.280858	1	1
Ociad1	0.00826915	-0.280927	1	1
Lrpprc	0.0362164	-0.281383	0.929	1
Ralgds	0.0125821	-0.281747	0.857	1
Tubb5	0.00162801	-0.282696	1	1
Rtl8b	0.0471209	-0.28271	0.929	1
Bscl2	0.0275407	-0.282722	1	1
Pik3r2	0.000738047	-0.283499	0.643	1
Gskip	0.0362008	-0.283518	0.857	1
Golph3	0.0330961	-0.284212	0.929	1
Fto	0.0125821	-0.286077	0.857	1
Smim13	0.0169453	-0.286615	0.714	1
Lrp10	0.00665304	-0.287675	0.929	1
Utrn	0.00532672	-0.288107	1	1
Rab18	0.0139422	-0.288606	0.929	1
Smap1	0.0471209	-0.288711	0.929	1
Usp8	0.0471025	-0.288721	0.857	1
Ids	0.0275407	-0.289068	1	1
Rap1gap2	0.0302088	-0.289855	1	1
Srp54a	0.00423121	-0.290186	0.786	1
Ddx17	0.00299052	-0.291032	1	1
Npdc1	0.000576901	-0.291292	1	1
Atp6v0a1	0.0330961	-0.292171	1	1
Tmem259	0.00152797	-0.293555	0.929	0.947
Tusc3	0.00336477	-0.294271	1	1
Rtp4	0.0246312	-0.294754	0	0.316
Prelid1	0.00265461	-0.295517	1	1
Slc48a1	0.0302088	-0.295952	1	1
Cln6	0.0178042	-0.29684	0.786	0.947
Insm1	0.00475754	-0.297374	0.929	1
Rnf14	0.00742173	-0.298228	1	1
Elovl5	0.0139422	-0.298302	0.929	1
Synpr	0.0302088	-0.298496	1	1
Ctbp1	0.0275407	-0.298843	0.929	1
Taf10	0.0431963	-0.299006	0.857	1
Lrp11	0.0275407	-0.299991	0.929	1
Snap47	0.0330961	-0.300271	0.929	1
Rhov	0.0137831	-0.303483	0.714	0.947
Pea15a	0.0207202	-0.303645	1	1
Fastk	0.00808175	-0.304827	0.571	1
Tmbim6	0.039584	-0.306417	0.929	1
Kcns3	0.0248359	-0.306704	0.643	1
Txnrd1	0.0330961	-0.306874	0.929	1
Usp45	0.0274113	-0.307161	0.714	1
Capns1	5.7e-05	-0.307436	1	1
Fh1	0.00826376	-0.308439	0.857	1
Msrb2	0.00111366	-0.309335	0.929	1
Cacnb3	0.00665304	-0.310403	1	1
Gorasp2	0.00532672	-0.310593	0.929	1
Mtch1	0.0139422	-0.312237	1	1
Anp32e	0.0125821	-0.312455	0.857	1
Mff	0.0188001	-0.312805	0.929	1
Mturn	0.00424398	-0.314021	0.929	1
Evl	0.00356469	-0.317042	0.929	0.947
Elmo1	0.014377	-0.317385	0.643	0.947
Dmtn	0.0302088	-0.317671	1	1
Psmc2	0.0207202	-0.320149	0.929	1
Syngr1	0.0275407	-0.32125	1	1
Ppm1b	0.00424398	-0.321682	0.929	1
Trim32	0.0037783	-0.32312	0.857	1
Ttyh3	0.00378122	-0.323319	0.929	1
Fam120b	0.00378122	-0.323682	0.929	1
Sh3bp5l	0.00595252	-0.324003	0.857	1
Zwint	0.0170375	-0.324516	1	1
Otud5	0.00154717	-0.324641	0.643	0.895
Arl6ip5	0.00920213	-0.325061	1	1
Nptn	0.0362164	-0.325291	1	1
Gfra1	0.0432138	-0.325496	1	1
Pdgfa	0.030195	-0.325935	0.857	1
Eif4h	0.0125895	-0.3263	1	1
Slc49a4	0.000659652	-0.326802	1	1
Hnrnpf	0.00336477	-0.327874	1	1
Hspa8	0.000978822	-0.327961	1	1
Tnks2	0.0107123	-0.328287	0.786	0.947
Prkcsh	0.00474355	-0.329093	0.786	1
Nipsnap2	0.00595669	-0.329215	0.929	1
Nipal3	0.00126549	-0.329472	1	1
Insm2	0.0206777	-0.330052	0.786	1
Gga2	0.030195	-0.330682	0.857	1
Chmp4b	0.022809	-0.331001	0.929	1
Cdc34	0.00920213	-0.331759	0.929	1
Siah2	0.0159014	-0.331935	0.643	0.947
Grsf1	0.030195	-0.332227	0.857	1
Wsb2	0.000659652	-0.332263	1	1
Ghitm	0.0302088	-0.333869	0.929	1
Ap1ar	0.022809	-0.334418	1	1
Dgkz	0.00665304	-0.336611	1	1
Megf9	0.00660759	-0.337028	0.714	1
Tspan7	0.00235353	-0.337266	1	1
Tmem179	0.00532289	-0.337475	0.857	1
Aars	0.0125821	-0.338344	0.857	1
Hexim1	0.0170283	-0.338742	0.857	1
Tmem151b	0.00741677	-0.339073	0.857	1
Gm8960	0.00475405	-0.339209	0.857	1
Serpina3g	0.0362164	-0.340515	0.929	1
Rab27a	0.00423121	-0.341245	0.786	1
Klc1	0.000503901	-0.344776	1	1
Hspa9	0.000753331	-0.345059	0.929	1
Ppdpf	0.030195	-0.346314	0.857	1
Snph	0.000439103	-0.346398	0.857	1
Mt1	0.00797037	-0.346643	0.643	0.895
Ube2z	0.0170375	-0.347238	0.929	1
Paics	0.00532672	-0.347903	0.929	1
Ndrg4	0.0018431	-0.348898	1	1
1500004A13Rik	0.00826915	-0.349487	0.929	1
Prdm12	0.00742173	-0.354277	1	1
Dynll2	0.000104732	-0.35447	1	1
B230219D22Rik	0.00475754	-0.354854	0.929	1
Gm43652	0.0002711	-0.354868	0.5	1
Ube2j1	0.00665304	-0.355312	0.929	1
Dolpp1	0.00111366	-0.355583	0.929	1
Mal2	0.0102279	-0.357438	1	1
Slc25a11	0.000188721	-0.359127	1	1
Rpl22	0.0154217	-0.359326	0.929	1
Tspan3	0.00532672	-0.359589	1	1
Atxn7l3	0.00126549	-0.362137	1	1
St6galnac6	0.000493054	-0.362316	0.643	1
Coro2a	0.00424398	-0.364338	1	1
Pnkd	0.00378122	-0.365916	0.929	1
Reep5	0.00378122	-0.366516	1	1
Trir	0.00424398	-0.370127	0.929	1
Trappc2	0.00265461	-0.370179	0.929	1
Eno1b	0.00826915	-0.370615	1	1
Flrt3	0.0192437	-0.374842	0.286	0.684
Sh3bgrl2	0.0361541	-0.375487	0.786	1
Dgki	0.00314736	-0.376945	0.786	0.947
Serpina3n	0.0154217	-0.379459	1	1
Rac1	0.0207202	-0.380407	0.929	1
Vps29	0.000978822	-0.38163	0.929	1
Ergic3	0.00742173	-0.382866	0.929	1
Hpcal1	0.0432138	-0.383171	1	1
Ndfip1	0.000383005	-0.385196	1	1
Atp5c1	0.00162801	-0.385624	0.929	1
Dcn	0.00642999	-0.388893	0.357	0.842
Rundc3a	0.00162801	-0.392137	1	1
Ftl1-ps1	0.00378122	-0.393393	0.929	1
Eif4g2	0.000289658	-0.393428	1	1
Emc10	0.000140943	-0.395095	1	1
Tmem59	0.00378122	-0.395929	0.929	1
Ldhb	0.0266693	-0.397066	0.5	0.842
Epdr1	0.00742173	-0.397926	1	1
Vps41	0.0139422	-0.400331	0.929	1
Ctsb	0.00742173	-0.400783	1	1
Rab6b	0.00532672	-0.401594	1	1
Carhsp1	0.0113543	-0.404115	1	1
Vmn1r13	0.00235353	-0.40508	0.929	1
Klhdc2	0.000576901	-0.405881	0.929	1
Pim3	0.00265461	-0.405965	0.929	1
Susd6	0.00143624	-0.408275	1	0.947
Ddt	0.00917877	-0.408922	0.786	1
Eef2	0.000439589	-0.410856	1	1
Rtl8a	0.00336477	-0.41137	0.929	1
Cplx1	0.0125895	-0.414776	0.929	1
Mir703	0.00214947	-0.415586	0.643	0.947
Rap1gds1	0.00111366	-0.416905	1	1
Lhfpl2	0.0362164	-0.41801	1	0.947
Plekhb2	0.00208403	-0.419447	1	1
Fbxo2	0.0392543	-0.43059	0.714	0.947
Uhmk1	0.00265461	-0.432905	1	1
Fars2	0.00103413	-0.435477	0.786	0.947
Slc66a2	0.00162801	-0.438039	1	1
Chn1	0.039584	-0.441415	0.929	1
Serpini1	0.00336477	-0.449324	1	1
Cnst	0.0018431	-0.450828	0.929	1
Smdt1	0.000859241	-0.457848	0.929	1
Rpl10-ps3	0.00336477	-0.462631	0.929	1
Scamp3	0.00162801	-0.467157	0.929	1
Ndel1	0.00742173	-0.467885	0.929	1
Kcnip4	0.0362164	-0.46868	1	1
Faap20	0.00126549	-0.470514	0.929	1
Sdcbp	0.00424398	-0.476582	1	1
Gm26384	0.00111366	-0.488355	0.929	1
Btbd2	0.000383005	-0.495772	0.929	1
Fdft1	0.000383005	-0.50217	0.929	1
Chp1	3.56e-05	-0.518708	0.929	1
Stac	0.0207202	-0.520736	0.929	1
B2m	0.000409929	-0.526709	0.929	0.947
Serinc3	0.000753331	-0.527941	1	1
Ifit3	0.00949118	-0.563466	0.643	0.947
Arl8a	3.04e-05	-0.595949	1	1
Atf4	0.000383005	-0.614107	0.929	1
Ifit1	0.00528916	-0.735553	0.429	0.895
Apoe	3.12e-05	-0.800055	0.643	0.947

## Sheet: NP2_GO terms
ID	Description	GeneRatio	BgRatio	pvalue	qvalue	geneID	Count
GO:0072659	protein localization to plasma membrane	24/490	295/23328	1.8828e-08	6.63537e-05	Actb/Ank2/Arl6/Cacnb3/Camk2a/Camk2g/Cnst/Ezr/Gga1/Gga2/Golph3/Gorasp2/Kcnip4/Mpp5/Palm/Pik3r2/Rac1/Stac/Tmem59/Tspan5/Vamp2/Vps35/Vps4a/Zfyve27	24
GO:1990778	protein localization to cell periphery	26/490	363/23328	6.43689e-08	0.000113425	Actb/Ank2/Arl6/Cacnb3/Camk2a/Camk2g/Cnst/Cplx1/Ezr/Gga1/Gga2/Golph3/Gorasp2/Kcnip4/Mpp5/Palm/Pik3r2/Rac1/Snap47/Stac/Tmem59/Tspan5/Vamp2/Vps35/Vps4a/Zfyve27	26
GO:0090150	establishment of protein localization to membrane	20/490	233/23328	1.21307e-07	0.000142504	Arl6/Arl6ip1/Cacnb3/Chmp4b/Cnst/Cplx1/Dmtn/Get1/Gga1/Gga2/Golph3/Gorasp2/Rtp4/Snap47/Srp54a/Tcaf1/Timm29/Ubl4a/Vamp2/Vps35	20
GO:0019068	virion assembly	7/490	25/23328	5.98623e-07	0.000527419	Apoe/Chmp1b/Chmp4b/Pdcd6ip/Rab1a/Tsg101/Vps4a	7
GO:0007033	vacuole organization	16/490	174/23328	8.89298e-07	0.000626815	Acp2/Atp6v0c/Chmp4b/Cln5/Cln6/Coro1a/Gabarap/Hspa8/Irgm2/Map1lc3b/Pik3c3/Pip4k2c/Rab1a/Sec22b/Vps35/Vps4a	16
GO:0048193	Golgi vesicle transport	20/490	268/23328	1.13377e-06	0.000665941	Ap1ar/Arf5/Arfgap3/Cnst/Copb2/Ergic3/Gga1/Gga2/Golph3/Hyou1/Rab1a/Rab6b/Sec22b/Sgsm2/Tmed4/Trappc2/Vamp2/Vps29/Vps41/Vps52	20
GO:0016050	vesicle organization	20/490	275/23328	1.69046e-06	0.000851074	Arfgap3/Chmp4b/Chp1/Coro1a/Cplx1/Golph3/Pdcd6ip/Pik3c3/Rab1a/Rab27a/Sdcbp/Sec22b/Snap47/Snph/Tmcc1/Tsg101/Usp8/Vamp2/Vps41/Vps4a	20
GO:0010256	endomembrane system organization	25/490	410/23328	2.26451e-06	0.000997577	Ank2/Arl6ip1/Bin1/Chmp4b/Dctn1/Get1/Golph3/Gorasp2/Mpp5/Ndel1/Pik3c3/Rab18/Rab1a/Rab27a/Sh3gl2/Syngr1/Tmcc1/Tmed4/Tmeff2/Tmem38a/Ubl4a/Usp8/Vcpip1/Vps4a/Zfyve27	25
GO:0039702	viral budding via host ESCRT complex	5/490	12/23328	2.80896e-06	0.00109993	Chmp1b/Chmp4b/Pdcd6ip/Tsg101/Vps4a	5
GO:0016482	cytosolic transport	14/490	155/23328	5.25838e-06	0.00185317	Ap1ar/Cln5/Coro1a/Dctn1/Ezr/Gga1/Mapk8/Pik3c3/Rab6b/Sgsm2/Slc66a2/Vps29/Vps35/Vps52	14
GO:1990089	response to nerve growth factor	7/490	35/23328	6.98225e-06	0.00205058	Cdc5l/Coro1a/Crk/Sh3gl2/Tac1/Usp8/Wasf1	7
GO:1990090	cellular response to nerve growth factor stimulus	7/490	35/23328	6.98225e-06	0.00205058	Cdc5l/Coro1a/Crk/Sh3gl2/Tac1/Usp8/Wasf1	7
GO:1902414	protein localization to cell junction	12/490	125/23328	1.3274e-05	0.00359849	Actb/Actg1/Camk2a/Cplx1/Dbn1/Klc1/Mapk8/Mapk9/Nptn/Snap47/Vamp2/Vps35	12
GO:0051222	positive regulation of protein transport	21/490	348/23328	1.70173e-05	0.0041705	Adam9/Bad/Cacnb3/Chp1/Cnst/Crebrf/Ezr/Gapdh/Golph3/Gpi1/Hdac3/Mpc2/Pik3r2/Pla2g6/Rac1/Rufy3/Tcaf1/Tsg101/Ubr5/Vamp2/Vps35	21
GO:0043161	proteasome-mediated ubiquitin-dependent protein catabolic process	23/490	405/23328	1.80648e-05	0.0041705	Cdc16/Cdc34/Fbxl19/Fbxo2/Fbxw11/Jkamp/Maea/Mapk8/Mapk9/Nemf/Otud5/Psma7/Psmd1/Psmd12/Psmd4/Psmd7/Rad23a/Rnf14/Sdcbp/Siah2/Taf1/Ube2b/Ube2j1	23
GO:0006605	protein targeting	18/490	271/23328	1.91448e-05	0.0041705	Aifm1/Arl6ip1/Arxes2/Cacnb3/Chmp4b/Dmtn/Get1/Hspa8/Mff/Rab27a/Rtp4/Srp54a/Syngr1/Tcaf1/Timm29/Tomm5/Vps41/Vps4a	18
GO:0046755	viral budding	5/490	17/23328	2.01176e-05	0.0041705	Chmp1b/Chmp4b/Pdcd6ip/Tsg101/Vps4a	5
GO:0010498	proteasomal protein catabolic process	25/490	470/23328	2.37208e-05	0.00464429	Apoe/Cdc16/Cdc34/Fbxl19/Fbxo2/Fbxw11/Jkamp/Maea/Mapk8/Mapk9/Nemf/Otud5/Psma7/Psmd1/Psmd12/Psmd4/Psmd7/Rad23a/Rnf14/Sdcbp/Siah2/Taf1/Tmem259/Ube2b/Ube2j1	25
GO:0016197	endosomal transport	16/490	228/23328	2.83526e-05	0.00508317	Chmp1b/Chmp4b/Cln5/Dctn1/Gga1/Ndrg4/Rab6b/Reps2/Sgsm2/Slc66a2/Tmcc1/Vps29/Vps35/Vps36/Vps4a/Vps52	16
GO:0051701	interaction with host	12/490	135/23328	2.88472e-05	0.00508317	Bad/Chmp4b/Ctsb/Gapdh/Irgm2/Phb/Rraga/Trim32/Trim56/Tsg101/Ulk2/Vps4a	12
GO:1904951	positive regulation of establishment of protein localization	21/490	364/23328	3.3018e-05	0.00554106	Adam9/Bad/Cacnb3/Chp1/Cnst/Crebrf/Ezr/Gapdh/Golph3/Gpi1/Hdac3/Mpc2/Pik3r2/Pla2g6/Rac1/Rufy3/Tcaf1/Tsg101/Ubr5/Vamp2/Vps35	21
GO:0007005	mitochondrion organization	25/490	481/23328	3.47042e-05	0.00555932	Aifm1/Bad/Camk2a/Cox7a2/Dcn/Fundc1/Gabarap/Golph3/Immt/Map1lc3b/Mapk9/Mff/Micos13/Ndufa3/Nipsnap2/Pet100/Phb/Pla2g6/Prelid1/Rab5if/Slirp/Timm29/Tomm5/Vps35/Wasf1	25
GO:0007034	vacuolar transport	12/490	140/23328	4.13698e-05	0.00614704	Bin1/Chmp1b/Chmp4b/Hspa8/Ndfip1/Tsg101/Vps29/Vps35/Vps36/Vps41/Vps4a/Vps52	12
GO:1902903	regulation of supramolecular fiber organization	21/490	370/23328	4.18616e-05	0.00614704	Actg1/Ap1ar/Apoe/Bin1/Capn1/Capzb/Coro1a/Dbn1/Dctn1/Dmtn/Eml4/Evl/Hspa8/Mapk8/Mapre3/Pik3r2/Rac1/Tac1/Tmeff2/Tubb4a/Wasf1	21
GO:1990182	exosomal secretion	5/490	20/23328	4.78449e-05	0.00662531	Pdcd6ip/Rab27a/Sdcbp/Tsg101/Vps4a	5
GO:0044403	symbiotic process	21/490	374/23328	4.88785e-05	0.00662531	Apoe/Bad/Chmp1b/Chmp4b/Ctsb/Gapdh/Hspa8/Irgm2/Pabpc1/Pdcd6ip/Phb/Rab1a/Rad23a/Rraga/Ssb/Tmem250-ps/Trim32/Trim56/Tsg101/Ulk2/Vps4a	21
GO:0009896	positive regulation of catabolic process	24/490	463/23328	5.17395e-05	0.00672676	Abhd5/Adam9/Apoe/Crebrf/Dcn/Ezr/Fto/Gga1/Grsf1/Irgm2/Mapk8/Mapk9/Ndfip1/Pabpc1/Pip4k2c/Rad23a/Rnf14/Sec22b/Taf1/Tmem259/Tmem59/Trim32/Ulk2/Vps35	24
GO:0051258	protein polymerization	18/490	293/23328	5.34444e-05	0.00672676	Ap1ar/Bin1/Capn1/Capzb/Chmp4b/Coro1a/Dbn1/Dctn1/Dmtn/Evl/Mapk8/Mapre3/Msrb2/Ndel1/Pik3r2/Rac1/Tubb4a/Wasf1	18
GO:0061951	establishment of protein localization to plasma membrane	8/490	64/23328	5.64668e-05	0.0068621	Arl6/Cnst/Gga1/Gga2/Golph3/Gorasp2/Vamp2/Vps35	8
GO:0042147	retrograde transport, endosome to Golgi	9/490	83/23328	6.13357e-05	0.00701615	Cln5/Dctn1/Gga1/Rab6b/Sgsm2/Slc66a2/Vps29/Vps35/Vps52	9
GO:0097734	extracellular exosome biogenesis	5/490	21/23328	6.17161e-05	0.00701615	Pdcd6ip/Rab27a/Sdcbp/Tsg101/Vps4a	5
GO:0032535	regulation of cellular component size	22/490	413/23328	7.09597e-05	0.00781491	Ap1ar/Apoe/Bin1/Capn1/Capzb/Coro1a/Dbn1/Dmtn/Eif4g2/Evl/Ezr/Ifrd1/Lrrc8a/Ndel1/Pik3r2/Rac1/Rap1gap2/Rufy3/Sema4b/Ulk2/Wasf1/Zfyve27	22
GO:0045732	positive regulation of protein catabolic process	15/490	222/23328	7.70196e-05	0.00817372	Adam9/Apoe/Crebrf/Ezr/Gga1/Mapk8/Mapk9/Ndfip1/Rad23a/Rnf14/Sec22b/Taf1/Tmem259/Trim32/Vps35	15
GO:0070997	neuron death	22/490	416/23328	7.88563e-05	0.00817372	Aars/Aifm1/Apoe/Atf4/Bad/Cdc34/Chmp4b/Chp1/Coro1a/Diablo/Gapdh/Gpi1/Hdac3/Hyou1/Map2k7/Mapk8/Mt1/Prdx2/Psmc1/Tac1/Tmem259/Vps35	22
GO:1990138	neuron projection extension	14/490	198/23328	8.17534e-05	0.00823189	Apoe/Auts2/Dbn1/Eif4g2/Flrt3/Ifrd1/Ndel1/Nrn1l/Rufy3/Sema4b/Sh3gl2/Ulk2/Wasf1/Zfyve27	14
GO:0090174	organelle membrane fusion	10/490	107/23328	8.6906e-05	0.00850764	Chp1/Coro1a/Cplx1/Sec22b/Snap47/Snph/Vamp2/Vcpip1/Vps41/Vps4a	10
GO:0140112	extracellular vesicle biogenesis	5/490	23/23328	9.85748e-05	0.0091692	Pdcd6ip/Rab27a/Sdcbp/Tsg101/Vps4a	5
GO:0032271	regulation of protein polymerization	15/490	227/23328	9.88674e-05	0.0091692	Ap1ar/Bin1/Capn1/Capzb/Coro1a/Dbn1/Dctn1/Dmtn/Evl/Mapk8/Mapre3/Pik3r2/Rac1/Tubb4a/Wasf1	15
GO:0016032	viral process	18/490	309/23328	0.000105299	0.00923625	Apoe/Bad/Chmp1b/Chmp4b/Ctsb/Hspa8/Pabpc1/Pdcd6ip/Phb/Rab1a/Rad23a/Rraga/Ssb/Tmem250-ps/Trim32/Trim56/Tsg101/Vps4a	18
GO:0006914	autophagy	22/490	425/23328	0.000107453	0.00923625	Arsa/Atp6v0a1/Chmp4b/Dcn/Eif4g2/Fundc1/Gabarap/Hspa8/Irgm2/Lgals8/Map1lc3b/Pik3c3/Pik3r2/Pip4k2c/Rab1a/Rraga/Sec22b/Tmbim6/Tmem59/Ulk2/Vps41/Vps4a	22
GO:0061919	process utilizing autophagic mechanism	22/490	425/23328	0.000107453	0.00923625	Arsa/Atp6v0a1/Chmp4b/Dcn/Eif4g2/Fundc1/Gabarap/Hspa8/Irgm2/Lgals8/Map1lc3b/Pik3c3/Pik3r2/Pip4k2c/Rab1a/Rraga/Sec22b/Tmbim6/Tmem59/Ulk2/Vps41/Vps4a	22
GO:0002181	cytoplasmic translation	9/490	91/23328	0.000126154	0.0105856	Aars/Eef2/Eif4h/Rpl17/Rpl22/Rpl36/Rpl38/Rpl9/Rps21	9
GO:0031647	regulation of protein stability	17/490	287/23328	0.000133157	0.0109133	Ank2/Chp1/Fbxw11/Gapdh/Hdac3/Hspa8/Ipo9/Irgm2/Naa15/Otud5/Phb/Rad23a/Taf1/Ube2b/Ubr5/Usp8/Vps35	17
GO:0045862	positive regulation of proteolysis	19/490	344/23328	0.000136987	0.0109721	Adam9/Aifm1/Apoe/Arl6ip5/Bad/Cln6/Diablo/Fbxw11/Hspa8/Kars/Mapk8/Mapk9/Mtch1/Prelid1/Rad23a/Rnf14/Taf1/Tmem259/Trim32	19
GO:0044003	modulation by symbiont of host process	5/490	25/23328	0.000150344	0.0117567	Bad/Gapdh/Irgm2/Rraga/Ulk2	5
GO:1901214	regulation of neuron death	20/490	377/23328	0.000158136	0.0117567	Aars/Aifm1/Apoe/Atf4/Bad/Cdc34/Chmp4b/Chp1/Coro1a/Gpi1/Hdac3/Hyou1/Map2k7/Mapk8/Mt1/Prdx2/Psmc1/Tac1/Tmem259/Vps35	20
GO:0007264	small GTPase mediated signal transduction	22/490	437/23328	0.000159754	0.0117567	Apoe/Arhgef17/Arl6/Auts2/Bnip2/Chn1/Crk/Dgki/Dgkz/Elmo1/F2rl2/Kpnb1/Madd/Rac1/Rala/Ralgds/Rap1gap2/Rhov/Sdcbp/Sos2/Usp8/Wasf1	22
GO:0007029	endoplasmic reticulum organization	8/490	74/23328	0.000160128	0.0117567	Arl6ip1/Get1/Rab18/Tmcc1/Tmem38a/Ubl4a/Vcpip1/Zfyve27	8
GO:0043254	regulation of protein-containing complex assembly	22/490	438/23328	0.000164991	0.0118666	Ap1ar/Apoe/Bin1/Capn1/Capzb/Coro1a/Dbn1/Dctn1/Dmtn/Evl/Hjurp/Insm1/Irgm2/Mapk8/Mapk9/Mapre3/Pik3r2/Psmc2/Rac1/Tubb4a/Vps35/Wasf1	22
GO:0006979	response to oxidative stress	21/490	409/23328	0.000171284	0.0120729	Adam9/Aifm1/Apoe/Arl6ip5/Atf4/Camk2g/Capn1/Crk/Diablo/Glrx2/Gskip/Lias/Macroh2a1/Mapk8/Mapk9/Msrb2/Prdx2/Prkca/Psip1/Srxn1/Txnrd1	21
GO:0098876	vesicle-mediated transport to the plasma membrane	9/490	96/23328	0.000190294	0.0131497	Cnst/Cplx1/Gga1/Gga2/Golph3/Snap47/Vamp2/Vps29/Vps35	9
GO:0150105	protein localization to cell-cell junction	4/490	15/23328	0.000218352	0.0145192	Actb/Actg1/Mapk8/Mapk9	4
GO:1903543	positive regulation of exosomal secretion	4/490	15/23328	0.000218352	0.0145192	Pdcd6ip/Sdcbp/Tsg101/Vps4a	4
GO:0032386	regulation of intracellular transport	18/490	329/23328	0.000228973	0.0149435	Cacnb3/Chp1/Crebrf/Dbn1/Dmtn/Ezr/Hdac3/Mapk8/Ndel1/Ndrg4/Pik3r2/Ppp1r12a/Rufy3/Tcaf1/Ube2j1/Ubr5/Uhmk1/Vamp2	18
GO:0006887	exocytosis	20/490	389/23328	0.000238777	0.0153	Camk2a/Coro1a/Cplx1/Dgki/Dmtn/Pdcd6ip/Pla2g6/Prkca/Rab27a/Rala/Sdcbp/Snap47/Syngr1/Syngr3/Syt5/Tsg101/Vamp2/Vps41/Vps45/Vps4a	20
GO:0019058	viral life cycle	14/490	221/23328	0.000258749	0.0160749	Apoe/Chmp1b/Chmp4b/Ctsb/Hspa8/Pabpc1/Pdcd6ip/Phb/Rab1a/Rad23a/Trim32/Trim56/Tsg101/Vps4a	14
GO:1905475	regulation of protein localization to membrane	13/490	195/23328	0.000259994	0.0160749	Actb/Cacnb3/Camk2a/Camk2g/Cnst/Dbn1/Dmtn/Ezr/Pik3r2/Stac/Tcaf1/Tmem59/Vps4a	13
GO:0006906	vesicle fusion	9/490	101/23328	0.000279513	0.0167139	Chp1/Coro1a/Cplx1/Sec22b/Snap47/Snph/Vamp2/Vps41/Vps4a	9
GO:0044068	modulation by symbiont of host cellular process	4/490	16/23328	0.00028632	0.0167139	Bad/Gapdh/Irgm2/Ulk2	4
GO:1903541	regulation of exosomal secretion	4/490	16/23328	0.00028632	0.0167139	Pdcd6ip/Sdcbp/Tsg101/Vps4a	4
GO:0042176	regulation of protein catabolic process	20/490	395/23328	0.000291207	0.0167139	Adam9/Apoe/Crebrf/Ezr/Gga1/Mapk8/Mapk9/Ndfip1/Phb/Psmd1/Rad23a/Rnf14/Sdcbp/Sec22b/Taf1/Tmem259/Trim32/Ube2j1/Usp8/Vps35	20
GO:0072594	establishment of protein localization to organelle	21/490	426/23328	0.000296634	0.0167139	Aifm1/Arxes2/Chmp4b/Chp1/Get1/Hdac3/Hspa8/Ipo9/Kpnb1/Macroh2a1/Mff/Pik3r2/Srp54a/Timm29/Tnpo3/Tomm5/Tsg101/Ubr5/Vps36/Vps41/Vps4a	21
GO:0006890	retrograde vesicle-mediated transport, Golgi to endoplasmic reticulum	6/490	44/23328	0.000298784	0.0167139	Arf5/Copb2/Ergic3/Golph3/Rab6b/Sec22b	6
GO:0061952	midbody abscission	4/490	17/23328	0.000368228	0.0202768	Chmp1b/Chmp4b/Pdcd6ip/Vps4a	4
GO:0001505	regulation of neurotransmitter levels	15/490	257/23328	0.000380418	0.020607	Arl6ip5/Camk2a/Comt/Cplx1/Dagla/Dgki/Gpm6b/Pnkd/Prkca/Slc17a6/Slc29a4/Snap47/Syngr3/Syt5/Vamp2	15
GO:0051817	modulation of process of other organism involved in symbiotic interaction	8/490	84/23328	0.000385919	0.020607	Apoe/Bad/Gapdh/Hspa8/Irgm2/Phb/Rraga/Ulk2	8
GO:0034446	substrate adhesion-dependent cell spreading	9/490	106/23328	0.000400869	0.020801	Ap1ar/Atrnl1/Crk/Dbn1/Dmtn/Megf9/Rab1a/Rac1/Tmeff2	9
GO:0042594	response to starvation	12/490	178/23328	0.000401357	0.020801	Atf4/Comt/Eif2b1/Gabarap/Lrp11/Map1lc3b/Mapk8/Mybbp1a/Pik3c3/Rraga/Ulk2/Vps41	12
GO:0048524	positive regulation of viral process	8/490	85/23328	0.000418322	0.021366	Apoe/Chmp4b/Hspa8/Pabpc1/Rad23a/Tmem250-ps/Tsg101/Vps4a	8
GO:1902186	regulation of viral release from host cell	5/490	31/23328	0.000433432	0.0218215	Chmp4b/Trim32/Trim56/Tsg101/Vps4a	5
GO:0034248	regulation of cellular amide metabolic process	20/490	410/23328	0.000468515	0.0232556	Aars/Apoe/Bc1/Bin1/Eef2/Eif2b1/Eif4g2/Fto/Gapdh/Lrpprc/Mrps27/Nemf/Ogfod1/Pla2g6/Prkca/Rpl10/Rpl22/Rpl38/Secisbp2l/Uhmk1	20
GO:0007265	Ras protein signal transduction	18/490	350/23328	0.000480241	0.0235065	Apoe/Arhgef17/Arl6/Auts2/Crk/Dgki/Dgkz/Elmo1/F2rl2/Kpnb1/Madd/Rac1/Rala/Rhov/Sdcbp/Sos2/Usp8/Wasf1	18
GO:0048588	developmental cell growth	15/490	267/23328	0.000566734	0.0271223	Apoe/Auts2/Dbn1/Eif4g2/Flrt3/Ifrd1/Ndel1/Nrn1l/Rufy3/Sema4b/Sh3gl2/Ulk2/Wasf1/Yy1/Zfyve27	15
GO:0019076	viral release from host cell	5/490	33/23328	0.000584897	0.0271223	Chmp4b/Trim32/Trim56/Tsg101/Vps4a	5
GO:0035890	exit from host	5/490	33/23328	0.000584897	0.0271223	Chmp4b/Trim32/Trim56/Tsg101/Vps4a	5
GO:0035891	exit from host cell	5/490	33/23328	0.000584897	0.0271223	Chmp4b/Trim32/Trim56/Tsg101/Vps4a	5
GO:0030041	actin filament polymerization	12/490	187/23328	0.000624237	0.0285707	Ap1ar/Bin1/Capn1/Capzb/Coro1a/Dbn1/Dmtn/Evl/Msrb2/Pik3r2/Rac1/Wasf1	12
GO:0048488	synaptic vesicle endocytosis	7/490	70/23328	0.000661615	0.0288712	Actb/Actg1/Bin1/Mff/Sh3gl2/Syt5/Vamp2	7
GO:0140238	presynaptic endocytosis	7/490	70/23328	0.000661615	0.0288712	Actb/Actg1/Bin1/Mff/Sh3gl2/Syt5/Vamp2	7
GO:1903076	regulation of protein localization to plasma membrane	9/490	114/23328	0.000683001	0.0288712	Actb/Camk2a/Camk2g/Cnst/Ezr/Pik3r2/Stac/Tmem59/Vps4a	9
GO:1902904	negative regulation of supramolecular fiber organization	11/490	163/23328	0.000686455	0.0288712	Apoe/Capn1/Capzb/Coro1a/Dbn1/Dmtn/Eml4/Evl/Hspa8/Tmeff2/Tubb4a	11
GO:0048284	organelle fusion	10/490	138/23328	0.000687474	0.0288712	Chp1/Coro1a/Cplx1/Sec22b/Snap47/Snph/Vamp2/Vcpip1/Vps41/Vps4a	10
GO:0048675	axon extension	10/490	138/23328	0.000687474	0.0288712	Apoe/Auts2/Dbn1/Eif4g2/Ifrd1/Ndel1/Rufy3/Sema4b/Ulk2/Zfyve27	10
GO:0000045	autophagosome assembly	8/490	92/23328	0.000712308	0.0288712	Chmp4b/Gabarap/Irgm2/Map1lc3b/Pik3c3/Pip4k2c/Rab1a/Sec22b	8
GO:0098969	neurotransmitter receptor transport to postsynaptic membrane	4/490	20/23328	0.000713091	0.0288712	Cplx1/Snap47/Vamp2/Vps35	4
GO:0009100	glycoprotein metabolic process	17/490	332/23328	0.000716706	0.0288712	C1galt1c1/Chp1/Dcn/Dolpp1/Fbxo2/Fkrp/Golph3/Hs6st2/Magt1/Mgat4b/Phlda1/Prkcsh/Rab1a/St6galnac6/Tmem59/Tusc3/Ube2j1	17
GO:0007040	lysosome organization	7/490	71/23328	0.000720919	0.0288712	Acp2/Atp6v0c/Cln5/Cln6/Coro1a/Hspa8/Vps35	7
GO:0080171	lytic vacuole organization	7/490	71/23328	0.000720919	0.0288712	Acp2/Atp6v0c/Cln5/Cln6/Coro1a/Hspa8/Vps35	7
GO:0043903	regulation of symbiotic process	13/490	218/23328	0.000750307	0.0297106	Apoe/Bad/Chmp4b/Gapdh/Hspa8/Pabpc1/Phb/Rad23a/Tmem250-ps/Trim32/Trim56/Tsg101/Vps4a	13
GO:0060560	developmental growth involved in morphogenesis	15/490	275/23328	0.000767271	0.0300447	Apoe/Auts2/Dbn1/Eif4g2/Flrt3/Ifrd1/Kif26b/Ndel1/Nrn1l/Rufy3/Sema4b/Sh3gl2/Ulk2/Wasf1/Zfyve27	15
GO:0031331	positive regulation of cellular catabolic process	19/490	396/23328	0.000784436	0.0303793	Abhd5/Adam9/Apoe/Dcn/Ezr/Fto/Grsf1/Irgm2/Mapk8/Mapk9/Pabpc1/Pip4k2c/Rad23a/Rnf14/Taf1/Tmem259/Tmem59/Ulk2/Vps35	19
GO:0031113	regulation of microtubule polymerization	6/490	53/23328	0.000828853	0.0311553	Capzb/Dctn1/Mapk8/Mapre3/Rac1/Tubb4a	6
GO:0034976	response to endoplasmic reticulum stress	14/490	249/23328	0.000849182	0.0311553	Aifm1/Atf4/Crebrf/Fbxo2/Gorasp2/Hyou1/Jkamp/Pdia3/Pik3r2/Pla2g6/Serinc3/Tmbim6/Tmem259/Ube2j1	14
GO:0097120	receptor localization to synapse	7/490	73/23328	0.000852114	0.0311553	Camk2a/Cplx1/Dbn1/Nptn/Snap47/Vamp2/Vps35	7
GO:1903793	positive regulation of anion transport	7/490	73/23328	0.000852114	0.0311553	Apoe/Arl6ip1/Atf4/Mapk9/Pla2g6/Prelid1/Tcaf1	7
GO:0007035	vacuolar acidification	4/490	21/23328	0.000866355	0.0311553	Atp6v0a1/Atp6v0c/Cln5/Cln6	4
GO:0098877	neurotransmitter receptor transport to plasma membrane	4/490	21/23328	0.000866355	0.0311553	Cplx1/Snap47/Vamp2/Vps35	4
GO:1903540	establishment of protein localization to postsynaptic membrane	4/490	21/23328	0.000866355	0.0311553	Cplx1/Snap47/Vamp2/Vps35	4
GO:0007042	lysosomal lumen acidification	3/490	10/23328	0.000990143	0.0351884	Atp6v0c/Cln5/Cln6	3
GO:1905037	autophagosome organization	8/490	97/23328	0.00100989	0.0351884	Chmp4b/Gabarap/Irgm2/Map1lc3b/Pik3c3/Pip4k2c/Rab1a/Sec22b	8
GO:0045773	positive regulation of axon extension	6/490	55/23328	0.00101038	0.0351884	Apoe/Dbn1/Eif4g2/Ndel1/Rufy3/Zfyve27	6
GO:0030833	regulation of actin filament polymerization	11/490	171/23328	0.00101845	0.0351884	Ap1ar/Bin1/Capn1/Capzb/Coro1a/Dbn1/Dmtn/Evl/Pik3r2/Rac1/Wasf1	11
GO:0010666	positive regulation of cardiac muscle cell apoptotic process	4/490	22/23328	0.00104144	0.0356334	Camk2a/Capn1/Mapk8/Mff	4
GO:0006892	post-Golgi vesicle-mediated transport	8/490	98/23328	0.00107987	0.0365932	Ap1ar/Cnst/Gga1/Gga2/Golph3/Vamp2/Vps29/Vps52	8
GO:0010661	positive regulation of muscle cell apoptotic process	5/490	38/23328	0.00113495	0.0380935	Atf4/Camk2a/Capn1/Mapk8/Mff	5
GO:0010663	positive regulation of striated muscle cell apoptotic process	4/490	23/23328	0.00123993	0.0400489	Camk2a/Capn1/Mapk8/Mff	4
GO:0071276	cellular response to cadmium ion	4/490	23/23328	0.00123993	0.0400489	Mapk8/Mapk9/Mt1/Mt2	4
GO:1902410	mitotic cytokinetic process	4/490	23/23328	0.00123993	0.0400489	Chmp1b/Chmp4b/Pdcd6ip/Vps4a	4
GO:0046785	microtubule polymerization	7/490	78/23328	0.00126322	0.0400489	Capzb/Dctn1/Mapk8/Mapre3/Ndel1/Rac1/Tubb4a	7
GO:0043393	regulation of protein binding	13/490	231/23328	0.00127395	0.0400489	Actb/Aplp2/Apoe/B2m/Crk/Eif2b1/Map1lc3b/Mapk8/Mapre3/Sympk/Taf1/Tle5/Tmbim6	13
GO:0099504	synaptic vesicle cycle	13/490	231/23328	0.00127395	0.0400489	Actb/Actg1/Bin1/Camk2a/Cplx1/Dgki/Mff/Prkca/Sh3gl2/Slc17a6/Snap47/Syt5/Vamp2	13
GO:0032506	cytokinetic process	5/490	39/23328	0.00127967	0.0400489	Anxa11/Chmp1b/Chmp4b/Pdcd6ip/Vps4a	5
GO:0099003	vesicle-mediated transport in synapse	14/490	260/23328	0.00128413	0.0400489	Actb/Actg1/Bin1/Camk2a/Cplx1/Dgki/Mff/Prkca/Sh3gl2/Slc17a6/Snap47/Syt5/Vamp2/Vps35	14
GO:0061025	membrane fusion	10/490	150/23328	0.00130266	0.0402705	Chp1/Coro1a/Cplx1/Sec22b/Snap47/Snph/Vamp2/Vcpip1/Vps41/Vps4a	10
GO:0031589	cell-substrate adhesion	17/490	351/23328	0.00131507	0.0403007	Actg1/Adam9/Ap1ar/Atrnl1/Coro1a/Crk/Dbn1/Dmtn/Epdr1/Gpm6b/Hacd1/Hsd17b12/Megf9/Rab1a/Rac1/Tmeff2/Utrn	17
GO:1903902	positive regulation of viral life cycle	6/490	58/23328	0.0013381	0.0403712	Chmp4b/Hspa8/Pabpc1/Rad23a/Tsg101/Vps4a	6
GO:2000574	regulation of microtubule motor activity	3/490	11/23328	0.00134028	0.0403712	Dynll2/Fbxw11/Ndel1	3
GO:0016570	histone modification	20/490	448/23328	0.00138598	0.040761	Atxn7l3/Auts2/Bap1/Brd7/Ctbp1/Fh1/Hdac3/Jmjd1c/Kansl2/Kmt2e/Macroh2a1/Phb/Pim3/Prdm12/Prkca/Taf1/Taf10/Ube2b/Ubr5/Znhit1	20
GO:0016236	macroautophagy	12/490	205/23328	0.00138655	0.040761	Atp6v0a1/Chmp4b/Dcn/Gabarap/Irgm2/Lgals8/Map1lc3b/Pik3c3/Pip4k2c/Rab1a/Sec22b/Vps41	12
GO:1901216	positive regulation of neuron death	9/490	126/23328	0.00139224	0.040761	Aifm1/Apoe/Atf4/Bad/Cdc34/Hdac3/Map2k7/Mapk8/Tac1	9
GO:0035418	protein localization to synapse	8/490	102/23328	0.00139948	0.040761	Camk2a/Cplx1/Dbn1/Klc1/Nptn/Snap47/Vamp2/Vps35	8
GO:0001504	neurotransmitter uptake	5/490	40/23328	0.00143757	0.0409904	Arl6ip5/Gpm6b/Slc17a6/Slc29a4/Syngr3	5
GO:0043001	Golgi to plasma membrane protein transport	5/490	40/23328	0.00143757	0.0409904	Cnst/Gga1/Gga2/Golph3/Vamp2	5
GO:0043486	histone exchange	4/490	24/23328	0.00146344	0.0409904	Anp32e/Hjurp/Ptma/Znhit1	4
GO:0008088	axo-dendritic transport	7/490	80/23328	0.00146552	0.0409904	Arl8a/Fbxw11/Hspa8/Klc1/Madd/Ndel1/Wasf1	7
GO:0036465	synaptic vesicle recycling	7/490	80/23328	0.00146552	0.0409904	Actb/Actg1/Bin1/Mff/Sh3gl2/Syt5/Vamp2	7
GO:0006417	regulation of translation	17/490	355/23328	0.00148423	0.041026	Aars/Bc1/Eef2/Eif2b1/Eif4g2/Fto/Gapdh/Lrpprc/Mrps27/Nemf/Ogfod1/Prkca/Rpl10/Rpl22/Rpl38/Secisbp2l/Uhmk1	17
GO:0090263	positive regulation of canonical Wnt signaling pathway	8/490	103/23328	0.00149007	0.041026	Gskip/Lgr5/Ppm1b/Tnks2/Ube2b/Ubr5/Usp8/Vps35	8
GO:1903532	positive regulation of secretion by cell	18/490	388/23328	0.00155305	0.042122	Adam9/Bad/Ezr/Gapdh/Golph3/Gpi1/Mapk9/Mpc2/Pdcd6ip/Pla2g6/Prkca/Rab27a/Rac1/Sdcbp/Tac1/Tsg101/Vps35/Vps4a	18
GO:0061387	regulation of extent of cell growth	9/490	128/23328	0.00155378	0.042122	Apoe/Dbn1/Eif4g2/Ifrd1/Ndel1/Rufy3/Sema4b/Ulk2/Zfyve27	9
GO:0042254	ribosome biogenesis	15/490	296/23328	0.00159873	0.0430096	Ddx17/Exosc9/Frg1/Ipo9/Las1l/mt-Rnr1/Mybbp1a/Nol11/Rpl10/Rpl27/Rpl35/Rpl38/Rps21/Rps8/Tfb2m	15
GO:0051650	establishment of vesicle localization	10/490	155/23328	0.00166542	0.0444642	Ap1ar/Arfgap3/Chp1/Dctn1/Fbxw11/Madd/Mapk8/Ndel1/Rab1a/Rab27a	10
GO:0051402	neuron apoptotic process	15/490	298/23328	0.00170719	0.0450667	Aars/Aifm1/Apoe/Atf4/Cdc34/Coro1a/Diablo/Gapdh/Gpi1/Hdac3/Hyou1/Map2k7/Mapk8/Mt1/Prdx2	15
GO:0071108	protein K48-linked deubiquitination	4/490	25/23328	0.00171356	0.0450667	Bap1/Mindy2/Usp8/Vcpip1	4
GO:0001933	negative regulation of protein phosphorylation	19/490	425/23328	0.00177854	0.0464292	Actb/Apoe/Chp1/Dbndd1/Dmtn/Errfi1/Ezr/Gskip/Hdac3/Hexim1/Insm1/Macroh2a1/Phb/Pik3r2/Prkca/Sh3bp5l/Sh3gl2/Tsg101/Ube2b	19
GO:0016601	Rac protein signal transduction	5/490	42/23328	0.00179575	0.0465337	Auts2/Crk/Elmo1/Rac1/Wasf1	5
GO:0008361	regulation of cell size	12/490	213/23328	0.00191413	0.0490823	Apoe/Dbn1/Eif4g2/Ifrd1/Lrrc8a/Ndel1/Rac1/Rap1gap2/Rufy3/Sema4b/Ulk2/Zfyve27	12
GO:0031023	microtubule organizing center organization	9/490	132/23328	0.00192195	0.0490823	Bnip2/Chmp1b/Chmp4b/Dctn1/Fbxw11/Mapk8/Ndel1/Pdcd6ip/Ppp1r12a	9
GO:0016569	covalent chromatin modification	20/490	462/23328	0.00198786	0.0501407	Atxn7l3/Auts2/Bap1/Brd7/Ctbp1/Fh1/Hdac3/Jmjd1c/Kansl2/Kmt2e/Macroh2a1/Phb/Pim3/Prdm12/Prkca/Taf1/Taf10/Ube2b/Ubr5/Znhit1	20
GO:0070584	mitochondrion morphogenesis	4/490	26/23328	0.00199185	0.0501407	Immt/Mff/Slirp/Wasf1	4
GO:0044070	regulation of anion transport	9/490	133/23328	0.00202408	0.0502446	Apoe/Arl6ip1/Arl6ip5/Atf4/Mapk9/Pla2g6/Prelid1/Prkca/Tcaf1	9
GO:0110053	regulation of actin filament organization	14/490	273/23328	0.00202449	0.0502446	Actg1/Ap1ar/Bin1/Capn1/Capzb/Coro1a/Dbn1/Dmtn/Evl/Pik3r2/Rac1/Tac1/Tmeff2/Wasf1	14
GO:0008154	actin polymerization or depolymerization	12/490	215/23328	0.00206899	0.05099	Ap1ar/Bin1/Capn1/Capzb/Coro1a/Dbn1/Dmtn/Evl/Msrb2/Pik3r2/Rac1/Wasf1	12
GO:0006836	neurotransmitter transport	13/490	245/23328	0.00214731	0.0525527	Arl6ip5/Camk2a/Cplx1/Dgki/Gpm6b/Pnkd/Prkca/Slc17a6/Slc29a4/Snap47/Syngr3/Syt5/Vamp2	13
GO:0008064	regulation of actin polymerization or depolymerization	11/490	188/23328	0.00217084	0.052762	Ap1ar/Bin1/Capn1/Capzb/Coro1a/Dbn1/Dmtn/Evl/Pik3r2/Rac1/Wasf1	11
GO:0000959	mitochondrial RNA metabolic process	5/490	44/23328	0.00221525	0.0533709	Grsf1/Lrpprc/Mrpl12/Slirp/Tfb2m	5
GO:0097581	lamellipodium organization	7/490	86/23328	0.0022267	0.0533709	Auts2/Capzb/Dmtn/Golph3/Plekho1/Rac1/Wasf1	7
GO:0030177	positive regulation of Wnt signaling pathway	9/490	135/23328	0.00224132	0.0533709	Atp6v0c/Gskip/Lgr5/Ppm1b/Tnks2/Ube2b/Ubr5/Usp8/Vps35	9
GO:0031056	regulation of histone modification	10/490	163/23328	0.00241245	0.0570442	Auts2/Brd7/Ctbp1/Fh1/Kmt2e/Macroh2a1/Prdm12/Ube2b/Ubr5/Znhit1	10
GO:0007015	actin filament organization	19/490	437/23328	0.00242796	0.0570442	Actg1/Ap1ar/Bin1/Capn1/Capzb/Coro1a/Dbn1/Dmtn/Elmo1/Evl/Ezr/Msrb2/Pik3r2/Rac1/Rufy3/Tac1/Tmeff2/Tpm3/Wasf1	19
GO:0030832	regulation of actin filament length	11/490	191/23328	0.00245559	0.0573115	Ap1ar/Bin1/Capn1/Capzb/Coro1a/Dbn1/Dmtn/Evl/Pik3r2/Rac1/Wasf1	11
GO:0001558	regulation of cell growth	19/490	438/23328	0.00249007	0.0577338	Apoe/Bap1/Crk/Dbn1/Eif4g2/Exosc9/Ifrd1/Ndel1/Phb/Prdm4/Rufy3/Sdcbp/Sema4b/Socs2/Trim32/Tsg101/Ulk2/Yy1/Zfyve27	19
GO:0051224	negative regulation of protein transport	10/490	164/23328	0.0025222	0.0580966	Apoe/Chp1/Dmtn/Hadh/Hdac3/Madd/Ndfip1/Pim3/Tmbim6/Ube2j1	10
GO:0051047	positive regulation of secretion	19/490	440/23328	0.00261831	0.0599187	Adam9/Bad/Ezr/Gapdh/Golph3/Gpi1/Map1lc3b/Mapk9/Mpc2/Pdcd6ip/Pla2g6/Prkca/Rab27a/Rac1/Sdcbp/Tac1/Tsg101/Vps35/Vps4a	19
GO:1901215	negative regulation of neuron death	13/490	251/23328	0.0026489	0.0602276	Aars/Apoe/Atf4/Chmp4b/Coro1a/Gpi1/Hyou1/Mt1/Prdx2/Psmc1/Tac1/Tmem259/Vps35	13
GO:0030516	regulation of axon extension	8/490	113/23328	0.00267593	0.0604522	Apoe/Dbn1/Eif4g2/Ifrd1/Ndel1/Rufy3/Sema4b/Zfyve27	8
GO:0022613	ribonucleoprotein complex biogenesis	18/490	409/23328	0.00274474	0.0616117	Ddx17/Eif4h/Exosc9/Frg1/Ipo9/Las1l/Luc7l3/mt-Rnr1/Mybbp1a/Nol11/Psip1/Rpl10/Rpl27/Rpl35/Rpl38/Rps21/Rps8/Tfb2m	18
GO:0007163	establishment or maintenance of cell polarity	12/490	223/23328	0.00279443	0.0623302	Actb/Crk/Dctn1/Ezr/Fbxw11/Golph3/Kif26b/Mpp5/Ndel1/Pdcd6ip/Rac1/Rufy3	12
GO:0046847	filopodium assembly	6/490	67/23328	0.00281682	0.0624343	Capzb/Dbn1/Dmtn/Ezr/Palm/Rala	6
GO:0046034	ATP metabolic process	13/490	253/23328	0.00283598	0.0624662	Atp5c1/Atp5k/Atp6v1b2/Bad/Cox7a2/Cyc1/Eno1b/Gapdh/Gpi1/Hspa8/Nipsnap2/Pfkp/Uqcrh	13
GO:1904375	regulation of protein localization to cell periphery	9/490	140/23328	0.00286615	0.0627385	Actb/Camk2a/Camk2g/Cnst/Ezr/Pik3r2/Stac/Tmem59/Vps4a	9
GO:0017157	regulation of exocytosis	13/490	254/23328	0.00293349	0.0638163	Camk2a/Cplx1/Dgki/Pdcd6ip/Pla2g6/Prkca/Rab27a/Rala/Sdcbp/Syt5/Tsg101/Vamp2/Vps4a	13
GO:0016579	protein deubiquitination	8/490	115/23328	0.00298327	0.0645009	Atxn7l3/Bap1/Mindy2/Otud5/Taf10/Usp45/Usp8/Vcpip1	8
GO:0031110	regulation of microtubule polymerization or depolymerization	7/490	91/23328	0.00306793	0.065927	Capzb/Dctn1/Eml4/Mapk8/Mapre3/Rac1/Tubb4a	7
GO:1904950	negative regulation of establishment of protein localization	10/490	169/23328	0.00313253	0.0669073	Apoe/Chp1/Dmtn/Hadh/Hdac3/Madd/Ndfip1/Pim3/Tmbim6/Ube2j1	10
GO:0051656	establishment of organelle localization	17/490	382/23328	0.00317647	0.0674371	Ap1ar/Arfgap3/Chmp1b/Chmp4b/Chp1/Dctn1/Ezr/Fbxw11/Kpnb1/Madd/Mapk8/Ndel1/Rab1a/Rab27a/Ube2b/Vps4a/Wasf1	17
GO:0031057	negative regulation of histone modification	5/490	48/23328	0.00326159	0.0688296	Ctbp1/Fh1/Macroh2a1/Ube2b/Ubr5	5
GO:0006612	protein targeting to membrane	8/490	117/23328	0.0033174	0.0695907	Arl6ip1/Cacnb3/Chmp4b/Dmtn/Get1/Rtp4/Srp54a/Tcaf1	8
GO:0015693	magnesium ion transport	3/490	15/23328	0.003472	0.0711398	Magt1/Nipal3/Tusc3	3
GO:0031987	locomotion involved in locomotory behavior	3/490	15/23328	0.003472	0.0711398	Cln6/Dbn1/Vps35	3
GO:1901387	positive regulation of voltage-gated calcium channel activity	3/490	15/23328	0.003472	0.0711398	Cacnb3/Nipsnap2/Stac	3
GO:1902188	positive regulation of viral release from host cell	3/490	15/23328	0.003472	0.0711398	Chmp4b/Tsg101/Vps4a	3
GO:0006839	mitochondrial transport	11/490	200/23328	0.00349556	0.0712087	Aifm1/Atp5c1/Bad/Camk2a/Cyc1/Mff/Mpc2/Smdt1/Timm29/Tomm5/Vps35	11
GO:1903364	positive regulation of cellular protein catabolic process	9/490	145/23328	0.00362118	0.0726888	Apoe/Ezr/Mapk8/Mapk9/Rad23a/Rnf14/Taf1/Tmem259/Vps35	9
GO:0010639	negative regulation of organelle organization	18/490	420/23328	0.00362609	0.0726888	Capn1/Capzb/Chmp4b/Coro1a/Ctbp1/Dbn1/Dmtn/Eml4/Evl/Fh1/Macroh2a1/Prelid1/Sec22b/Tmeff2/Tnks2/Tubb4a/Ube2b/Ubr5	18
GO:0050792	regulation of viral process	11/490	201/23328	0.0036301	0.0726888	Apoe/Chmp4b/Hspa8/Pabpc1/Phb/Rad23a/Tmem250-ps/Trim32/Trim56/Tsg101/Vps4a	11
GO:0045055	regulated exocytosis	13/490	261/23328	0.00369537	0.0735778	Camk2a/Coro1a/Cplx1/Dgki/Dmtn/Prkca/Rab27a/Snap47/Syngr1/Syngr3/Syt5/Vamp2/Vps41	13
GO:0033157	regulation of intracellular protein transport	12/490	232/23328	0.00384446	0.0759007	Cacnb3/Chp1/Dmtn/Hdac3/Ndel1/Pik3r2/Rufy3/Tcaf1/Ube2j1/Ubr5/Uhmk1/Vamp2	12
GO:0051648	vesicle localization	10/490	174/23328	0.00385511	0.0759007	Ap1ar/Arfgap3/Chp1/Dctn1/Fbxw11/Madd/Mapk8/Ndel1/Rab1a/Rab27a	10
GO:0007032	endosome organization	5/490	50/23328	0.00390019	0.0763616	Pik3c3/Rab27a/Tmcc1/Usp8/Vps4a	5
GO:0060828	regulation of canonical Wnt signaling pathway	12/490	234/23328	0.00411619	0.0801454	Apoe/Ccny/Gskip/Lgr5/Ppm1b/Siah2/Tle5/Tnks2/Ube2b/Ubr5/Usp8/Vps35	12
GO:0035751	regulation of lysosomal lumen pH	3/490	16/23328	0.00420715	0.0802352	Atp6v0c/Cln5/Cln6	3
GO:0090141	positive regulation of mitochondrial fission	3/490	16/23328	0.00420715	0.0802352	Dcn/Mff/Vps35	3
GO:0090148	membrane fission	3/490	16/23328	0.00420715	0.0802352	Chmp4b/Sh3gl2/Tmcc1	3
GO:0051489	regulation of filopodium assembly	5/490	51/23328	0.00425091	0.0802352	Capzb/Dbn1/Dmtn/Palm/Rala	5
GO:0007098	centrosome cycle	8/490	122/23328	0.00428017	0.0802352	Bnip2/Chmp1b/Chmp4b/Dctn1/Mapk8/Ndel1/Pdcd6ip/Ppp1r12a	8
GO:0031109	microtubule polymerization or depolymerization	8/490	122/23328	0.00428017	0.0802352	Capzb/Dctn1/Eml4/Mapk8/Mapre3/Ndel1/Rac1/Tubb4a	8
GO:1903828	negative regulation of cellular protein localization	8/490	122/23328	0.00428017	0.0802352	Chp1/Dmtn/Gpm6b/Hdac3/Macroh2a1/Tmem59/Ube2j1/Vps35	8
GO:0032956	regulation of actin cytoskeleton organization	16/490	361/23328	0.00430603	0.080293	Actg1/Ap1ar/Bin1/Capn1/Capzb/Coro1a/Crk/Dbn1/Dmtn/Evl/Gpm6b/Pik3r2/Rac1/Tac1/Tmeff2/Wasf1	16
GO:0010660	regulation of muscle cell apoptotic process	7/490	97/23328	0.00437579	0.0811642	Atf4/Camk2a/Capn1/Gapdh/Hspa8/Mapk8/Mff	7
GO:0006469	negative regulation of protein kinase activity	11/490	207/23328	0.00452678	0.0835252	Actb/Apoe/Chp1/Dbndd1/Errfi1/Gskip/Hexim1/Macroh2a1/Prkca/Sh3bp5l/Tsg101	11
GO:0000209	protein polyubiquitination	12/490	237/23328	0.00455249	0.0835622	Cdc16/Cdc34/Fbxw11/Mkrn1/Rnf14/Taf1/Tnks2/Trim32/Trim56/Ube2b/Ube2j1/Ubr5	12
GO:0016055	Wnt signaling pathway	18/490	430/23328	0.00461958	0.0843543	Apoe/Arl6/Atp6v0c/Brd7/Ccny/Cpe/Fbxw11/Gskip/Lgr5/Ppm1b/Rac1/Siah2/Tle5/Tnks2/Ube2b/Ubr5/Usp8/Vps35	18
GO:0070085	glycosylation	11/490	208/23328	0.00469198	0.0852347	C1galt1c1/Chp1/Cln5/Dolpp1/Fkrp/Magt1/Mgat4b/St6galnac6/Tmem59/Tusc3/Ube2j1	11
GO:0050708	regulation of protein secretion	16/490	365/23328	0.00478014	0.0863909	Adam9/Apoe/Bad/Ezr/Gapdh/Golph3/Gpi1/Hadh/Madd/Mpc2/Pik3c3/Pim3/Pla2g6/Rac1/Tmbim6/Vps35	16
GO:0198738	cell-cell signaling by wnt	18/490	432/23328	0.00484294	0.0870794	Apoe/Arl6/Atp6v0c/Brd7/Ccny/Cpe/Fbxw11/Gskip/Lgr5/Ppm1b/Rac1/Siah2/Tle5/Tnks2/Ube2b/Ubr5/Usp8/Vps35	18
GO:0043523	regulation of neuron apoptotic process	13/490	270/23328	0.00490281	0.0877084	Aars/Aifm1/Apoe/Atf4/Cdc34/Coro1a/Gpi1/Hdac3/Hyou1/Map2k7/Mapk8/Mt1/Prdx2	13
GO:0018279	protein N-linked glycosylation via asparagine	3/490	17/23328	0.00502978	0.0887524	Magt1/Tusc3/Ube2j1	3
GO:0032402	melanosome transport	3/490	17/23328	0.00502978	0.0887524	Dctn1/Rab1a/Rab27a	3
GO:1902275	regulation of chromatin organization	11/490	210/23328	0.00503672	0.0887524	Auts2/Brd7/Ctbp1/Fh1/Kmt2e/Macroh2a1/Prdm12/Tlk1/Ube2b/Ubr5/Znhit1	11
GO:0046777	protein autophosphorylation	12/490	241/23328	0.00519097	0.0910154	Camk2a/Camk2g/Chp1/Errfi1/Hspa8/Hspa9/Pdgfa/Pim3/Prkca/Taf1/Uhmk1/Ulk2	12
GO:0006094	gluconeogenesis	6/490	76/23328	0.00527176	0.0919742	Atf4/Gapdh/Gpi1/Maea/Pgp/Ppp4r3b	6
GO:0009101	glycoprotein biosynthetic process	13/490	273/23328	0.00536927	0.0928994	C1galt1c1/Chp1/Dolpp1/Fkrp/Golph3/Hs6st2/Magt1/Mgat4b/Phlda1/St6galnac6/Tmem59/Tusc3/Ube2j1	13
GO:0042326	negative regulation of phosphorylation	19/490	471/23328	0.00542814	0.0928994	Actb/Apoe/Chp1/Dbndd1/Dmtn/Errfi1/Ezr/Gskip/Hdac3/Hexim1/Insm1/Macroh2a1/Phb/Pik3r2/Prkca/Sh3bp5l/Sh3gl2/Tsg101/Ube2b	19
GO:0046834	lipid phosphorylation	5/490	54/23328	0.00543747	0.0928994	Dgki/Dgkz/Pik3c3/Pik3r2/Socs2	5
GO:1900024	regulation of substrate adhesion-dependent cell spreading	5/490	54/23328	0.00543747	0.0928994	Ap1ar/Crk/Dbn1/Dmtn/Rac1	5
GO:0007041	lysosomal transport	7/490	101/23328	0.00545659	0.0928994	Bin1/Hspa8/Tsg101/Vps35/Vps41/Vps4a/Vps52	7
GO:0010657	muscle cell apoptotic process	7/490	102/23328	0.00575553	0.09419	Atf4/Camk2a/Capn1/Gapdh/Hspa8/Mapk8/Mff	7
GO:0032984	protein-containing complex disassembly	11/490	214/23328	0.00578622	0.09419	Capzb/Dmtn/Eml4/Evl/Hspa8/Irgm2/Klc1/Map1lc3b/Ogfod1/Sh3gl2/Vps4a	11
GO:0009267	cellular response to starvation	9/490	156/23328	0.00582882	0.09419	Atf4/Comt/Gabarap/Map1lc3b/Mapk8/Mybbp1a/Pik3c3/Rraga/Vps41	9
GO:0010665	regulation of cardiac muscle cell apoptotic process	5/490	55/23328	0.00588018	0.09419	Camk2a/Capn1/Hspa8/Mapk8/Mff	5
GO:0006913	nucleocytoplasmic transport	14/490	308/23328	0.00590307	0.09419	Chp1/Hdac3/Hspa8/Hspa9/Ipo9/Kpnb1/Nemf/Pik3r2/Ppp1r12a/Rab18/Ssb/Tnpo3/Ubr5/Uhmk1	14
GO:0051169	nuclear transport	14/490	308/23328	0.00590307	0.09419	Chp1/Hdac3/Hspa8/Hspa9/Ipo9/Kpnb1/Nemf/Pik3r2/Ppp1r12a/Rab18/Ssb/Tnpo3/Ubr5/Uhmk1	14
GO:0007398	ectoderm development	3/490	18/23328	0.00594261	0.09419	Bmpr1a/Tpt1/Vps52	3
GO:0018196	peptidyl-asparagine modification	3/490	18/23328	0.00594261	0.09419	Magt1/Tusc3/Ube2j1	3
GO:0032401	establishment of melanosome localization	3/490	18/23328	0.00594261	0.09419	Dctn1/Rab1a/Rab27a	3
GO:0042026	protein refolding	3/490	18/23328	0.00594261	0.09419	B2m/Hspa8/Hspa9	3
GO:0051904	pigment granule transport	3/490	18/23328	0.00594261	0.09419	Dctn1/Rab1a/Rab27a	3
GO:0032273	positive regulation of protein polymerization	8/490	129/23328	0.00597297	0.09419	Ap1ar/Bin1/Coro1a/Dctn1/Evl/Mapk8/Rac1/Wasf1	8
GO:0050000	chromosome localization	6/490	78/23328	0.00598126	0.09419	Chmp1b/Chmp4b/Kpnb1/Ndel1/Ube2b/Vps4a	6
GO:0051303	establishment of chromosome localization	6/490	78/23328	0.00598126	0.09419	Chmp1b/Chmp4b/Kpnb1/Ndel1/Ube2b/Vps4a	6
GO:0016072	rRNA metabolic process	11/490	215/23328	0.00598666	0.09419	Ddx17/Exosc9/Frg1/Las1l/Nol11/Rpl27/Rpl35/Rps21/Rps8/Tfb2m/Trir	11
GO:0010591	regulation of lamellipodium assembly	4/490	35/23328	0.00601348	0.09419	Auts2/Capzb/Dmtn/Rac1	4
GO:0040001	establishment of mitotic spindle localization	4/490	35/23328	0.00601348	0.09419	Dctn1/Fbxw11/Kpnb1/Ndel1	4
GO:0046686	response to cadmium ion	4/490	35/23328	0.00601348	0.09419	Mapk8/Mapk9/Mt1/Mt2	4
GO:0019319	hexose biosynthetic process	6/490	79/23328	0.00636097	0.0985533	Atf4/Gapdh/Gpi1/Maea/Pgp/Ppp4r3b	6
GO:0032970	regulation of actin filament-based process	17/490	410/23328	0.00637607	0.0985533	Actg1/Ank2/Ap1ar/Bin1/Capn1/Capzb/Coro1a/Crk/Dbn1/Dmtn/Evl/Gpm6b/Pik3r2/Rac1/Tac1/Tmeff2/Wasf1	17
GO:0052126	movement in host environment	7/490	104/23328	0.00638995	0.0985533	Chmp4b/Ctsb/Phb/Trim32/Trim56/Tsg101/Vps4a	7
GO:0031668	cellular response to extracellular stimulus	11/490	217/23328	0.0064039	0.0985533	Atf4/Comt/Gabarap/Map1lc3b/Mapk8/Mybbp1a/Pdia3/Pik3c3/Rraga/Tle5/Vps41	11
GO:0050808	synapse organization	19/490	479/23328	0.00645993	0.0989832	Actb/Apoe/Cacnb3/Chmp4b/Dbn1/Dctn1/Dgkz/Flrt3/Get1/Hspa8/Lhfpl4/Nptn/Palm/Prkca/Sdcbp/Tubb5/Utrn/Vps35/Wasf1	19
GO:1903900	regulation of viral life cycle	9/490	159/23328	0.00658139	0.0997491	Chmp4b/Hspa8/Pabpc1/Phb/Rad23a/Trim32/Trim56/Tsg101/Vps4a	9
GO:0010770	positive regulation of cell morphogenesis involved in differentiation	10/490	188/23328	0.00659501	0.0997491	Apoe/Crk/Dbn1/Dmtn/Eif4g2/Mapk9/Ndel1/Rac1/Rufy3/Zfyve27	10
GO:0031669	cellular response to nutrient levels	10/490	188/23328	0.00659501	0.0997491	Atf4/Comt/Gabarap/Map1lc3b/Mapk8/Mybbp1a/Pdia3/Pik3c3/Rraga/Vps41	10
GO:0009991	response to extracellular stimulus	16/490	378/23328	0.00662313	0.0997491	Apoe/Arsa/Atf4/Comt/Eif2b1/Gabarap/Lrp11/Map1lc3b/Mapk8/Mybbp1a/Pdia3/Pik3c3/Rraga/Tle5/Ulk2/Vps41	16
GO:0045921	positive regulation of exocytosis	7/490	105/23328	0.00672601	0.100868	Pdcd6ip/Pla2g6/Prkca/Rab27a/Sdcbp/Tsg101/Vps4a	7
GO:0031667	response to nutrient levels	15/490	346/23328	0.0068219	0.101442	Apoe/Arsa/Atf4/Comt/Eif2b1/Gabarap/Lrp11/Map1lc3b/Mapk8/Mybbp1a/Pdia3/Pik3c3/Rraga/Ulk2/Vps41	15
GO:0052548	regulation of endopeptidase activity	15/490	346/23328	0.0068219	0.101442	Aifm1/Arl6ip1/Arl6ip5/Bad/Bin1/Diablo/Gapdh/Gpi1/Mapk9/Mtch1/Prelid1/Serpina3g/Serpina3n/Serpini1/Siah2	15
GO:0043162	ubiquitin-dependent protein catabolic process via the multivesicular body sorting pathway	3/490	19/23328	0.0069481	0.102027	Tsg101/Vps36/Vps4a	3
GO:0051905	establishment of pigment granule localization	3/490	19/23328	0.0069481	0.102027	Dctn1/Rab1a/Rab27a	3
GO:0071786	endoplasmic reticulum tubular network organization	3/490	19/23328	0.0069481	0.102027	Arl6ip1/Rab18/Zfyve27	3
GO:0043525	positive regulation of neuron apoptotic process	6/490	81/23328	0.00717247	0.104885	Aifm1/Atf4/Cdc34/Hdac3/Map2k7/Mapk8	6
GO:0016572	histone phosphorylation	4/490	37/23328	0.00733999	0.105866	Macroh2a1/Pim3/Prkca/Ube2b	4
GO:0045047	protein targeting to ER	4/490	37/23328	0.00733999	0.105866	Arxes2/Chmp4b/Get1/Srp54a	4
GO:0006487	protein N-linked glycosylation	5/490	58/23328	0.00735972	0.105866	Dolpp1/Magt1/Mgat4b/Tusc3/Ube2j1	5
GO:0010662	regulation of striated muscle cell apoptotic process	5/490	58/23328	0.00735972	0.105866	Camk2a/Capn1/Hspa8/Mapk8/Mff	5
GO:0022411	cellular component disassembly	16/490	383/23328	0.00746903	0.107002	Aifm1/Capzb/Dctn1/Dmtn/Eml4/Evl/Fundc1/Gabarap/Hspa8/Irgm2/Klc1/Map1lc3b/Ndel1/Ogfod1/Sh3gl2/Vps4a	16
GO:0030100	regulation of endocytosis	11/490	222/23328	0.00754709	0.107682	Apoe/B2m/Bin1/Cd151/Mff/Prkca/Sdcbp/Sh3gl2/Smap1/Snph/Tsg101	11
GO:1903169	regulation of calcium ion transmembrane transport	9/490	163/23328	0.00769827	0.107729	Ank2/Bin1/Cacnb3/Coro1a/Nipsnap2/Pla2g6/Plp1/Stac/Tmem38a	9
GO:0010769	regulation of cell morphogenesis involved in differentiation	15/490	351/23328	0.00773543	0.107729	Ap1ar/Apoe/Chn1/Crk/Dbn1/Dmtn/Eif4g2/Ifrd1/Mapk9/Ndel1/Rac1/Rufy3/Sema4b/Ulk2/Zfyve27	15
GO:0006401	RNA catabolic process	12/490	254/23328	0.0077718	0.107729	Carhsp1/Exosc9/Fto/Grsf1/Lrpprc/Pabpc1/Pcbp4/Rnaseh2c/Slirp/Ssb/Trir/Xrn2	12
GO:0070646	protein modification by small protein removal	8/490	135/23328	0.00779239	0.107729	Atxn7l3/Bap1/Mindy2/Otud5/Taf10/Usp45/Usp8/Vcpip1	8
GO:0032091	negative regulation of protein binding	7/490	108/23328	0.00781307	0.107729	Actb/B2m/Eif2b1/Mapk8/Sympk/Tle5/Tmbim6	7
GO:0009615	response to virus	13/490	286/23328	0.0078171	0.107729	Crcp/Ddx17/Ifi27l2a/Ifit1/Ifit3/Irgm2/Lgals8/Phb/Polr3k/Ppm1b/Rtp4/Serinc3/Trim56	13
GO:0006486	protein glycosylation	10/490	193/23328	0.00787472	0.107729	C1galt1c1/Chp1/Dolpp1/Fkrp/Magt1/Mgat4b/St6galnac6/Tmem59/Tusc3/Ube2j1	10
GO:0043413	macromolecule glycosylation	10/490	193/23328	0.00787472	0.107729	C1galt1c1/Chp1/Dolpp1/Fkrp/Magt1/Mgat4b/St6galnac6/Tmem59/Tusc3/Ube2j1	10
GO:0010659	cardiac muscle cell apoptotic process	5/490	59/23328	0.00790565	0.107729	Camk2a/Capn1/Hspa8/Mapk8/Mff	5
GO:1903539	protein localization to postsynaptic membrane	5/490	59/23328	0.00790565	0.107729	Camk2a/Cplx1/Snap47/Vamp2/Vps35	5
GO:0010970	transport along microtubule	9/490	164/23328	0.00799882	0.107729	Arl8a/Dctn1/Fbxw11/Hspa8/Klc1/Madd/Ndel1/Rab1a/Wasf1	9
GO:0008380	RNA splicing	16/490	386/23328	0.00801684	0.107729	Cdc5l/Ddx17/Fastk/Frg1/Grsf1/Hnrnpf/Hspa8/Luc7l3/Pabpc1/Pcbp4/Psip1/Rbfox2/Snrpa/Srrm1/Tmbim6/Zcrb1	16
GO:0030168	platelet activation	6/490	83/23328	0.00805628	0.107729	Apoe/C1galt1c1/Dmtn/Evl/Pdgfa/Prkca	6
GO:0010543	regulation of platelet activation	4/490	38/23328	0.00806999	0.107729	Apoe/Dmtn/Pdgfa/Prkca	4
GO:0033238	regulation of cellular amine metabolic process	4/490	38/23328	0.00806999	0.107729	Comt/Fh1/Pnkd/Vps35	4
GO:0051452	intracellular pH reduction	4/490	38/23328	0.00806999	0.107729	Atp6v0a1/Atp6v0c/Cln5/Cln6	4
GO:0071985	multivesicular body sorting pathway	4/490	38/23328	0.00806999	0.107729	Chmp1b/Chmp4b/Rab27a/Vps36	4
GO:0052547	regulation of peptidase activity	17/490	421/23328	0.00819452	0.108677	Aifm1/Arl6ip1/Arl6ip5/Bad/Bin1/Birc6/Diablo/Gapdh/Gpi1/Kars/Mapk9/Mtch1/Prelid1/Serpina3g/Serpina3n/Serpini1/Siah2	17
GO:0051668	localization within membrane	7/490	109/23328	0.00820269	0.108677	Apoe/Arl6/Camk2a/Lhfpl4/Rab1a/Rac1/Rala	7
GO:0035821	modulation of process of other organism	8/490	137/23328	0.00848284	0.111968	Apoe/Bad/Gapdh/Hspa8/Irgm2/Phb/Rraga/Ulk2	8
GO:0034470	ncRNA processing	15/490	355/23328	0.00853442	0.112228	Aars/Ddx17/Exosc9/Fars2/Frg1/Grsf1/Las1l/Nol11/Polr3k/Rpl27/Rpl35/Rps21/Rps8/Ssb/Tfb2m	15
GO:0032231	regulation of actin filament bundle assembly	7/490	110/23328	0.00860643	0.1126	Actg1/Dbn1/Evl/Pik3r2/Rac1/Tac1/Tmeff2	7
GO:0007596	blood coagulation	9/490	166/23328	0.00862662	0.1126	Apoe/C1galt1c1/Dmtn/Evl/F2rl2/Pdgfa/Prdx2/Prkca/Rab27a	9
GO:0051098	regulation of binding	16/490	390/23328	0.00879679	0.114195	Actb/Aplp2/Apoe/B2m/Cln5/Crk/Eif2b1/Hjurp/Map1lc3b/Mapk8/Mapre3/Sympk/Taf1/Taf10/Tle5/Tmbim6	16
GO:0033673	negative regulation of kinase activity	11/490	227/23328	0.00884336	0.114195	Actb/Apoe/Chp1/Dbndd1/Errfi1/Gskip/Hexim1/Macroh2a1/Prkca/Sh3bp5l/Tsg101	11
GO:1900026	positive regulation of substrate adhesion-dependent cell spreading	4/490	39/23328	0.00884603	0.114195	Crk/Dbn1/Dmtn/Rac1	4
GO:0046364	monosaccharide biosynthetic process	6/490	85/23328	0.00901578	0.115653	Atf4/Gapdh/Gpi1/Maea/Pgp/Ppp4r3b	6
GO:0008637	apoptotic mitochondrial changes	7/490	111/23328	0.00902458	0.115653	Aifm1/Bad/Camk2a/Mapk9/Pla2g6/Prelid1/Vps35	7
GO:0006893	Golgi to plasma membrane transport	5/490	61/23328	0.00908067	0.11595	Cnst/Gga1/Gga2/Golph3/Vamp2	5
GO:0032400	melanosome localization	3/490	21/23328	0.0092454	0.116805	Dctn1/Rab1a/Rab27a	3
GO:0042053	regulation of dopamine metabolic process	3/490	21/23328	0.0092454	0.116805	Comt/Pnkd/Vps35	3
GO:0007599	hemostasis	9/490	168/23328	0.00929113	0.116805	Apoe/C1galt1c1/Dmtn/Evl/F2rl2/Pdgfa/Prdx2/Prkca/Rab27a	9
GO:0030307	positive regulation of cell growth	10/490	198/23328	0.0093378	0.116805	Apoe/Crk/Dbn1/Eif4g2/Exosc9/Ndel1/Rufy3/Sdcbp/Trim32/Zfyve27	10
GO:0051271	negative regulation of cellular component movement	14/490	326/23328	0.00949189	0.116805	Ap1ar/Apoe/Bin1/Bmpr1a/Crk/Dbn1/Dcn/Ddt/Evl/Ndrg4/Pik3r2/Sema4b/Tcaf1/Tmeff2	14
GO:0006970	response to osmotic stress	6/490	86/23328	0.00952496	0.116805	Bad/Lrrc8a/Map2k7/Mapk8/Prkca/Rac1	6
GO:1905897	regulation of response to endoplasmic reticulum stress	6/490	86/23328	0.00952496	0.116805	Crebrf/Hyou1/Serinc3/Tmbim6/Tmem259/Ube2j1	6
GO:0050817	coagulation	9/490	169/23328	0.00963755	0.116805	Apoe/C1galt1c1/Dmtn/Evl/F2rl2/Pdgfa/Prdx2/Prkca/Rab27a	9
GO:0051017	actin filament bundle assembly	9/490	169/23328	0.00963755	0.116805	Actg1/Dbn1/Dmtn/Evl/Ezr/Pik3r2/Rac1/Tac1/Tmeff2	9
GO:0051170	import into nucleus	9/490	169/23328	0.00963755	0.116805	Chp1/Hdac3/Hspa8/Ipo9/Kpnb1/Pik3r2/Rab18/Tnpo3/Ubr5	9
GO:0050714	positive regulation of protein secretion	10/490	199/23328	0.00965382	0.116805	Adam9/Bad/Ezr/Gapdh/Golph3/Gpi1/Mpc2/Pla2g6/Rac1/Vps35	10
GO:0043628	ncRNA 3'-end processing	4/490	40/23328	0.00966919	0.116805	Exosc9/Polr3k/Rps21/Ssb	4
GO:0051205	protein insertion into membrane	4/490	40/23328	0.00966919	0.116805	Get1/Rtp4/Timm29/Ubl4a	4
GO:1901021	positive regulation of calcium ion transmembrane transporter activity	4/490	40/23328	0.00966919	0.116805	Ank2/Cacnb3/Nipsnap2/Stac	4
GO:1903959	regulation of anion transmembrane transport	4/490	40/23328	0.00966919	0.116805	Arl6ip1/Arl6ip5/Prkca/Tcaf1	4
GO:0006900	vesicle budding from membrane	5/490	62/23328	0.00971105	0.116805	Arfgap3/Chmp4b/Golph3/Rab1a/Vps4a	5
GO:0010658	striated muscle cell apoptotic process	5/490	62/23328	0.00971105	0.116805	Camk2a/Capn1/Hspa8/Mapk8/Mff	5
GO:0097193	intrinsic apoptotic signaling pathway	13/490	295/23328	0.00997489	0.11957	Aifm1/Arl6ip5/Atf4/Bad/Diablo/Gskip/Hyou1/Mybbp1a/Prkca/Serinc3/Tmbim6/Tpt1/Trim32	13
GO:0070507	regulation of microtubule cytoskeleton organization	10/490	201/23328	0.0103103	0.123061	Capzb/Chmp1b/Chmp4b/Dctn1/Eml4/Mapk8/Mapre3/Pdcd6ip/Rac1/Tubb4a	10
GO:0051494	negative regulation of cytoskeleton organization	9/490	171/23328	0.0103595	0.123061	Capn1/Capzb/Coro1a/Dbn1/Dmtn/Eml4/Evl/Tmeff2/Tubb4a	9
GO:0060999	positive regulation of dendritic spine development	5/490	63/23328	0.0103709	0.123061	Apoe/Dbn1/Eif4g2/Palm/Rac1	5
GO:0048872	homeostasis of number of cells	14/490	330/23328	0.0104844	0.123415	B2m/Bap1/Coro1a/Dmtn/Fh1/Gpi1/Hspa9/Kmt2e/Maea/Prdx2/Rac1/Rbfox2/Smap1/Sos2	14
GO:0072599	establishment of protein localization to endoplasmic reticulum	4/490	41/23328	0.0105405	0.123415	Arxes2/Chmp4b/Get1/Srp54a	4
GO:0051875	pigment granule localization	3/490	22/23328	0.0105408	0.123415	Dctn1/Rab1a/Rab27a	3
GO:1901223	negative regulation of NIK/NF-kappaB signaling	3/490	22/23328	0.0105408	0.123415	Capn1/Fbxw11/Ppm1b	3
GO:0061572	actin filament bundle organization	9/490	172/23328	0.0107354	0.125278	Actg1/Dbn1/Dmtn/Evl/Ezr/Pik3r2/Rac1/Tac1/Tmeff2	9
GO:0030010	establishment of cell polarity	8/490	143/23328	0.0108299	0.125747	Crk/Dctn1/Fbxw11/Golph3/Kif26b/Mpp5/Ndel1/Rufy3	8
GO:0006888	endoplasmic reticulum to Golgi vesicle-mediated transport	7/490	115/23328	0.010847	0.125747	Copb2/Ergic3/Hyou1/Rab1a/Sec22b/Tmed4/Trappc2	7
GO:0006091	generation of precursor metabolites and energy	16/490	400/23328	0.011013	0.126618	Adh5/Atp5c1/Cisd1/Cox7a2/Cs/Cyc1/Eno1b/Fh1/Gapdh/Gpi1/Mybbp1a/Nipsnap2/Pfkp/Prelid1/Rpe/Uqcrh	16
GO:0062237	protein localization to postsynapse	5/490	64/23328	0.0110607	0.126618	Camk2a/Cplx1/Snap47/Vamp2/Vps35	5
GO:0070059	intrinsic apoptotic signaling pathway in response to endoplasmic reticulum stress	5/490	64/23328	0.0110607	0.126618	Aifm1/Atf4/Hyou1/Serinc3/Tmbim6	5
GO:0009306	protein secretion	18/490	470/23328	0.0110658	0.126618	Adam9/Apoe/Bad/Cplx1/Dmtn/Ezr/Gapdh/Golph3/Gpi1/Hadh/Madd/Mpc2/Pik3c3/Pim3/Pla2g6/Rac1/Tmbim6/Vps35	18
GO:0043624	cellular protein complex disassembly	8/490	144/23328	0.0112634	0.128347	Capzb/Dmtn/Eml4/Evl/Hspa8/Ogfod1/Sh3gl2/Vps4a	8
GO:0035592	establishment of protein localization to extracellular region	18/490	471/23328	0.0112898	0.128347	Adam9/Apoe/Bad/Cplx1/Dmtn/Ezr/Gapdh/Golph3/Gpi1/Hadh/Madd/Mpc2/Pik3c3/Pim3/Pla2g6/Rac1/Tmbim6/Vps35	18
GO:0043270	positive regulation of ion transport	14/490	334/23328	0.0115565	0.130956	Ank2/Apoe/Arl6ip1/Atf4/Cacnb3/Camk2a/Chp1/Mapk9/Nipsnap2/Pla2g6/Plp1/Prelid1/Stac/Tcaf1	14
GO:0045454	cell redox homeostasis	5/490	65/23328	0.0117812	0.13265	Glrx2/Pdia3/Prdx2/Txnl1/Txnrd1	5
GO:1905268	negative regulation of chromatin organization	5/490	65/23328	0.0117812	0.13265	Ctbp1/Fh1/Macroh2a1/Ube2b/Ubr5	5
GO:0042069	regulation of catecholamine metabolic process	3/490	23/23328	0.0119359	0.133964	Comt/Pnkd/Vps35	3
GO:0006364	rRNA processing	10/490	206/23328	0.0121	0.134946	Ddx17/Exosc9/Frg1/Las1l/Nol11/Rpl27/Rpl35/Rps21/Rps8/Tfb2m	10
GO:1902115	regulation of organelle assembly	10/490	206/23328	0.0121	0.134946	Chmp1b/Chmp4b/Ezr/Mapk8/Mapk9/Pdcd6ip/Pip4k2c/Sdcbp/Sec22b/Tsg101	10
GO:0035774	positive regulation of insulin secretion involved in cellular response to glucose stimulus	4/490	43/23328	0.0124316	0.136747	Bad/Mpc2/Pla2g6/Rac1	4
GO:0045851	pH reduction	4/490	43/23328	0.0124316	0.136747	Atp6v0a1/Atp6v0c/Cln5/Cln6	4
GO:0071825	protein-lipid complex subunit organization	4/490	43/23328	0.0124316	0.136747	Abca5/Apoe/Bin1/Sh3gl2	4
GO:0031345	negative regulation of cell projection organization	10/490	207/23328	0.0124844	0.136747	Apoe/B2m/Capzb/Evl/Ifrd1/Prkcsh/Rap1gap2/Rufy3/Sema4b/Ulk2	10
GO:0070972	protein localization to endoplasmic reticulum	5/490	66/23328	0.012533	0.136747	Ank2/Arxes2/Chmp4b/Get1/Srp54a	5
GO:0002791	regulation of peptide secretion	16/490	406/23328	0.0125408	0.136747	Adam9/Apoe/Bad/Ezr/Gapdh/Golph3/Gpi1/Hadh/Madd/Mpc2/Pik3c3/Pim3/Pla2g6/Rac1/Tmbim6/Vps35	16
GO:0051056	regulation of small GTPase mediated signal transduction	12/490	271/23328	0.0125536	0.136747	Apoe/Arhgef17/Auts2/Bnip2/Chn1/Crk/Dgki/Dgkz/F2rl2/Madd/Rap1gap2/Sos2	12
GO:0030111	regulation of Wnt signaling pathway	13/490	304/23328	0.0125719	0.136747	Apoe/Atp6v0c/Ccny/Gskip/Lgr5/Ppm1b/Siah2/Tle5/Tnks2/Ube2b/Ubr5/Usp8/Vps35	13
GO:0050770	regulation of axonogenesis	10/490	208/23328	0.0128779	0.139645	Apoe/Chn1/Dbn1/Eif4g2/Ifrd1/Ndel1/Rufy3/Sema4b/Ulk2/Zfyve27	10
GO:0071692	protein localization to extracellular region	18/490	478/23328	0.0129606	0.14011	Adam9/Apoe/Bad/Cplx1/Dmtn/Ezr/Gapdh/Golph3/Gpi1/Hadh/Madd/Mpc2/Pik3c3/Pim3/Pla2g6/Rac1/Tmbim6/Vps35	18
GO:0050821	protein stabilization	9/490	178/23328	0.0132095	0.141953	Ank2/Chp1/Gapdh/Ipo9/Irgm2/Naa15/Phb/Taf1/Ube2b	9
GO:0034660	ncRNA metabolic process	17/490	444/23328	0.0133388	0.141953	Aars/Ddx17/Exosc9/Fars2/Frg1/Grsf1/Kars/Las1l/Nol11/Polr3k/Rpl27/Rpl35/Rps21/Rps8/Ssb/Tfb2m/Trir	17
GO:0048638	regulation of developmental growth	16/490	409/23328	0.0133646	0.141953	Apoe/Bmpr1a/Dbn1/Eif4g2/Ezr/Fto/Hdac3/Ifrd1/Ndel1/Rufy3/Sema4b/Socs2/Tnks2/Ulk2/Yy1/Zfyve27	16
GO:0015985	energy coupled proton transport, down electrochemical gradient	3/490	24/23328	0.0134319	0.141953	Atp5c1/Atp5k/Cyc1	3
GO:0015986	ATP synthesis coupled proton transport	3/490	24/23328	0.0134319	0.141953	Atp5c1/Atp5k/Cyc1	3
GO:0016578	histone deubiquitination	3/490	24/23328	0.0134319	0.141953	Atxn7l3/Bap1/Taf10	3
GO:0045324	late endosome to vacuole transport	3/490	24/23328	0.0134319	0.141953	Chmp1b/Chmp4b/Vps36	3
GO:0007080	mitotic metaphase plate congression	4/490	44/23328	0.0134533	0.141953	Chmp1b/Chmp4b/Kpnb1/Vps4a	4
GO:0034101	erythrocyte homeostasis	8/490	149/23328	0.0136257	0.143343	B2m/Dmtn/Gpi1/Hspa9/Kmt2e/Maea/Rbfox2/Smap1	8
GO:0030032	lamellipodium assembly	5/490	68/23328	0.0141325	0.148232	Auts2/Capzb/Dmtn/Golph3/Rac1	5
GO:0009408	response to heat	6/490	94/23328	0.0143584	0.150154	Eif2b1/Lrp11/Map2k7/Mapk8/Psip1/Stac	6
GO:0051293	establishment of spindle localization	4/490	45/23328	0.0145268	0.150589	Dctn1/Fbxw11/Kpnb1/Ndel1	4
GO:1902743	regulation of lamellipodium organization	4/490	45/23328	0.0145268	0.150589	Auts2/Capzb/Dmtn/Rac1	4
GO:2001233	regulation of apoptotic signaling pathway	16/490	413/23328	0.0145281	0.150589	Bad/Birc6/Hyou1/Madd/Mapk8/Mapk9/Pdia3/Pea15a/Pla2g6/Prdx2/Prelid1/Serinc3/Siah2/Tmbim6/Tpt1/Trim32	16
GO:0009895	negative regulation of catabolic process	13/490	311/23328	0.0149302	0.153874	Bscl2/Chmp4b/Eif4g2/Lrpprc/Pabpc1/Phb/Rraga/Sdcbp/Sec22b/Slirp/Taf1/Ube2j1/Vps35	13
GO:0000281	mitotic cytokinesis	5/490	69/23328	0.0149813	0.153874	Chmp1b/Chmp4b/Pdcd6ip/Usp8/Vps4a	5
GO:1902683	regulation of receptor localization to synapse	3/490	25/23328	0.0150299	0.153874	Camk2a/Dbn1/Nptn	3
GO:0051492	regulation of stress fiber assembly	6/490	95/23328	0.0150634	0.153874	Actg1/Evl/Pik3r2/Rac1/Tac1/Tmeff2	6
GO:1902600	proton transmembrane transport	6/490	95/23328	0.0150634	0.153874	Atp5c1/Atp5k/Atp6v0a1/Atp6v1b2/Chp1/Cyc1	6
GO:0051261	protein depolymerization	7/490	123/23328	0.01527	0.155534	Capzb/Dmtn/Eml4/Evl/Hspa8/Sh3gl2/Vps4a	7
GO:0010810	regulation of cell-substrate adhesion	10/490	214/23328	0.0154382	0.156794	Actg1/Ap1ar/Crk/Dbn1/Dmtn/Gpm6b/Hacd1/Hsd17b12/Rac1/Utrn	10
GO:0000082	G1/S transition of mitotic cell cycle	9/490	183/23328	0.0155754	0.157613	Anp32b/Brd7/Camk2a/Camk2g/Dgkz/Hacd1/Kmt2e/Rpl17/Taf10	9
GO:0043044	ATP-dependent chromatin remodeling	4/490	46/23328	0.015653	0.157613	Anp32e/Hjurp/Ptma/Znhit1	4
GO:0090317	negative regulation of intracellular protein transport	4/490	46/23328	0.015653	0.157613	Chp1/Dmtn/Hdac3/Ube2j1	4
GO:0030838	positive regulation of actin filament polymerization	6/490	96/23328	0.0157921	0.157856	Ap1ar/Bin1/Coro1a/Evl/Rac1/Wasf1	6
GO:0032409	regulation of transporter activity	12/490	280/23328	0.015862	0.157856	Actb/Ank2/Cacnb3/Chp1/Ndfip1/Nipsnap2/Pla2g6/Prkca/Stac/Syngr3/Tcaf1/Vamp2	12
GO:0071496	cellular response to external stimulus	12/490	280/23328	0.015862	0.157856	Atf4/Comt/Gabarap/Map1lc3b/Mapk8/Mybbp1a/Pdia3/Pik3c3/Rac1/Rraga/Tle5/Vps41	12
GO:0043954	cellular component maintenance	5/490	70/23328	0.0158636	0.157856	Apoe/Dgkz/Hspa8/Ube2b/Vps35	5
GO:0032411	positive regulation of transporter activity	7/490	124/23328	0.0159011	0.157856	Ank2/Cacnb3/Chp1/Nipsnap2/Stac/Syngr3/Tcaf1	7
GO:0032388	positive regulation of intracellular transport	9/490	184/23328	0.0160836	0.159219	Cacnb3/Crebrf/Ezr/Hdac3/Pik3r2/Rufy3/Tcaf1/Ubr5/Vamp2	9
GO:0008360	regulation of cell shape	8/490	154/23328	0.0163307	0.161212	Coro1a/Crk/Dmtn/Ezr/Palm/Palmd/Plekho1/Rac1	8
GO:1903825	organic acid transmembrane transport	7/490	125/23328	0.0165506	0.162712	Arl6ip1/Arl6ip5/Lrrc8a/Mpc2/Slc25a11/Slc29a4/Slc7a1	7
GO:0007263	nitric oxide mediated signal transduction	3/490	26/23328	0.0167305	0.162712	Apoe/Mt1/Mt2	3
GO:0046339	diacylglycerol metabolic process	3/490	26/23328	0.0167305	0.162712	Dagla/Dgki/Dgkz	3
GO:0046365	monosaccharide catabolic process	3/490	26/23328	0.0167305	0.162712	Bad/Pfkp/Rpe	3
GO:0065005	protein-lipid complex assembly	3/490	26/23328	0.0167305	0.162712	Apoe/Bin1/Sh3gl2	3
GO:0035458	cellular response to interferon-beta	4/490	47/23328	0.0168326	0.162712	Cdc34/Ifit1/Ifit3/Irgm2	4
GO:0072666	establishment of protein localization to vacuole	4/490	47/23328	0.0168326	0.162712	Hspa8/Vps36/Vps41/Vps4a	4
GO:0017038	protein import	10/490	217/23328	0.0168519	0.162712	Aifm1/Apoe/Chp1/Hdac3/Hspa8/Ipo9/Kpnb1/Pik3r2/Tnpo3/Ubr5	10
GO:0006457	protein folding	8/490	155/23328	0.0169151	0.162875	B2m/Fkbp5/Hspa8/Hspa9/Pdia3/Pfdn1/Pfdn6/Ppig	8
GO:0031330	negative regulation of cellular catabolic process	11/490	250/23328	0.0171461	0.163577	Chmp4b/Eif4g2/Lrpprc/Pabpc1/Rraga/Sdcbp/Sec22b/Slirp/Taf1/Ube2j1/Vps35	11
GO:0140029	exocytic process	6/490	98/23328	0.0173219	0.163577	Camk2a/Cplx1/Dmtn/Snap47/Vamp2/Vps45	6
GO:0060070	canonical Wnt signaling pathway	12/490	284/23328	0.017528	0.163577	Apoe/Ccny/Gskip/Lgr5/Ppm1b/Siah2/Tle5/Tnks2/Ube2b/Ubr5/Usp8/Vps35	12
GO:0002262	myeloid cell homeostasis	9/490	187/23328	0.0176814	0.163577	B2m/Bap1/Dmtn/Gpi1/Hspa9/Kmt2e/Maea/Rbfox2/Smap1	9
GO:0006995	cellular response to nitrogen starvation	2/490	10/23328	0.0177208	0.163577	Gabarap/Map1lc3b	2
GO:0031125	rRNA 3'-end processing	2/490	10/23328	0.0177208	0.163577	Exosc9/Rps21	2
GO:0043562	cellular response to nitrogen levels	2/490	10/23328	0.0177208	0.163577	Gabarap/Map1lc3b	2
GO:0048671	negative regulation of collateral sprouting	2/490	10/23328	0.0177208	0.163577	Ifrd1/Ulk2	2
GO:0061620	glycolytic process through glucose-6-phosphate	2/490	10/23328	0.0177208	0.163577	Gpi1/Pfkp	2
GO:0061635	regulation of protein complex stability	2/490	10/23328	0.0177208	0.163577	Hspa8/Irgm2	2
GO:0071257	cellular response to electrical stimulus	2/490	10/23328	0.0177208	0.163577	Actb/Palm	2
GO:0099004	calmodulin dependent kinase signaling pathway	2/490	10/23328	0.0177208	0.163577	Camk2a/Irgm2	2
GO:1900038	negative regulation of cellular response to hypoxia	2/490	10/23328	0.0177208	0.163577	Hyou1/Tmbim6	2
GO:2001138	regulation of phospholipid transport	2/490	10/23328	0.0177208	0.163577	Apoe/Prelid1	2
GO:2001140	positive regulation of phospholipid transport	2/490	10/23328	0.0177208	0.163577	Apoe/Prelid1	2
GO:0051453	regulation of intracellular pH	5/490	72/23328	0.0177306	0.163577	Atp6v0a1/Atp6v0c/Chp1/Cln5/Cln6	5
GO:1990928	response to amino acid starvation	4/490	48/23328	0.0180663	0.166239	Atf4/Eif2b1/Mapk8/Rraga	4
GO:0045730	respiratory burst	3/490	27/23328	0.0185344	0.170102	Cybc1/Prdx2/Rac1	3
GO:0010811	positive regulation of cell-substrate adhesion	7/490	128/23328	0.0186113	0.170364	Crk/Dbn1/Dmtn/Hacd1/Hsd17b12/Rac1/Utrn	7
GO:0042274	ribosomal small subunit biogenesis	5/490	73/23328	0.0187163	0.170822	mt-Rnr1/Nol11/Rpl38/Rps21/Rps8	5
GO:0043484	regulation of RNA splicing	8/490	158/23328	0.0187583	0.170822	Ddx17/Fastk/Grsf1/Hnrnpf/Hspa8/Pcbp4/Rbfox2/Tmbim6	8
GO:0061136	regulation of proteasomal protein catabolic process	9/490	189/23328	0.0188089	0.170841	Apoe/Mapk8/Mapk9/Rad23a/Rnf14/Sdcbp/Taf1/Tmem259/Ube2j1	9
GO:0010771	negative regulation of cell morphogenesis involved in differentiation	6/490	100/23328	0.0189506	0.171686	Ap1ar/Dmtn/Ifrd1/Rufy3/Sema4b/Ulk2	6
GO:1903362	regulation of cellular protein catabolic process	11/490	254/23328	0.0190429	0.17208	Apoe/Ezr/Mapk8/Mapk9/Rad23a/Rnf14/Sdcbp/Taf1/Tmem259/Ube2j1/Vps35	11
GO:0010959	regulation of metal ion transport	16/490	427/23328	0.0192307	0.173332	Ank2/Atf4/B2m/Bin1/Cacnb3/Camk2a/Chp1/Coro1a/Kcnip4/Nipsnap2/Pla2g6/Plp1/Stac/Tmbim6/Tmem38a/Vamp2	16
GO:0120032	regulation of plasma membrane bounded cell projection assembly	9/490	190/23328	0.0193918	0.174	Auts2/Capzb/Dbn1/Dmtn/Evl/Ndel1/Palm/Rac1/Rala	9
GO:0009266	response to temperature stimulus	8/490	159/23328	0.0194035	0.174	Eif2b1/Lrp11/Map2k7/Mapk8/Prdm12/Psip1/Stac/Tac1	8
GO:0006414	translational elongation	5/490	74/23328	0.0197373	0.176544	Aars/Eef2/Nemf/Rplp2/Secisbp2l	5
GO:0000910	cytokinesis	8/490	160/23328	0.0200643	0.179014	Anxa11/Birc6/Chmp1b/Chmp4b/Pdcd6ip/Pik3c3/Usp8/Vps4a	8
GO:0007059	chromosome segregation	13/490	324/23328	0.0201894	0.179676	Arl8a/Cdc16/Chmp1b/Chmp4b/Hjurp/Kpnb1/Macroh2a1/Ndel1/Tlk1/Top1/Ube2b/Vps4a/Zwint	13
GO:0051560	mitochondrial calcium ion homeostasis	3/490	28/23328	0.0204418	0.180057	Immt/Rap1gds1/Smdt1	3
GO:0061099	negative regulation of protein tyrosine kinase activity	3/490	28/23328	0.0204418	0.180057	Errfi1/Sh3bp5l/Tsg101	3
GO:0006650	glycerophospholipid metabolic process	11/490	257/23328	0.0205644	0.180057	Abhd12/Abhd5/Dgkz/Pdgfa/Pgp/Pik3c3/Pik3r2/Pip4k2c/Pla2g6/Serinc3/Socs2	11
GO:0060491	regulation of cell projection assembly	9/490	192/23328	0.0205966	0.180057	Auts2/Capzb/Dbn1/Dmtn/Evl/Ndel1/Palm/Rac1/Rala	9
GO:2001252	positive regulation of chromosome organization	9/490	192/23328	0.0205966	0.180057	Auts2/Brd7/Cdc16/Ctbp1/Kmt2e/Macroh2a1/Map2k7/Prdm12/Tnks2	9
GO:0045646	regulation of erythrocyte differentiation	4/490	50/23328	0.0206987	0.180057	B2m/Hspa9/Rbfox2/Smap1	4
GO:0047496	vesicle transport along microtubule	4/490	50/23328	0.0206987	0.180057	Fbxw11/Madd/Ndel1/Rab1a	4
GO:0051653	spindle localization	4/490	50/23328	0.0206987	0.180057	Dctn1/Fbxw11/Kpnb1/Ndel1	4
GO:1903573	negative regulation of response to endoplasmic reticulum stress	4/490	50/23328	0.0206987	0.180057	Crebrf/Hyou1/Tmbim6/Ube2j1	4
GO:0046486	glycerolipid metabolic process	14/490	360/23328	0.0207482	0.180057	Abhd12/Abhd5/Apoe/Dagla/Dgki/Dgkz/Pdgfa/Pgp/Pik3c3/Pik3r2/Pip4k2c/Pla2g6/Serinc3/Socs2	14
GO:0051057	positive regulation of small GTPase mediated signal transduction	5/490	75/23328	0.0207942	0.180057	Auts2/Bnip2/Dgki/F2rl2/Sos2	5
GO:0032886	regulation of microtubule-based process	11/490	258/23328	0.0210909	0.181398	Capzb/Chmp1b/Chmp4b/Dctn1/Eml4/Mapk8/Mapre3/Pdcd6ip/Rac1/Tac1/Tubb4a	11
GO:0040013	negative regulation of locomotion	13/490	326/23328	0.0211082	0.181398	Ap1ar/Apoe/Bmpr1a/Crk/Dbn1/Dcn/Ddt/Evl/Ndrg4/Pik3r2/Sema4b/Tcaf1/Tmeff2	13
GO:0002679	respiratory burst involved in defense response	2/490	11/23328	0.0213609	0.181398	Cybc1/Prdx2	2
GO:0006122	mitochondrial electron transport, ubiquinol to cytochrome c	2/490	11/23328	0.0213609	0.181398	Cyc1/Uqcrh	2
GO:0051610	serotonin uptake	2/490	11/23328	0.0213609	0.181398	Gpm6b/Slc29a4	2
GO:0071732	cellular response to nitric oxide	2/490	11/23328	0.0213609	0.181398	Crk/Mapk8	2
GO:1905288	vascular associated smooth muscle cell apoptotic process	2/490	11/23328	0.0213609	0.181398	Atf4/Gapdh	2
GO:1905459	regulation of vascular associated smooth muscle cell apoptotic process	2/490	11/23328	0.0213609	0.181398	Atf4/Gapdh	2
GO:0050772	positive regulation of axonogenesis	6/490	103/23328	0.0215848	0.182859	Apoe/Dbn1/Eif4g2/Ndel1/Rufy3/Zfyve27	6
GO:0030705	cytoskeleton-dependent intracellular transport	9/490	194/23328	0.0218546	0.184094	Arl8a/Dctn1/Fbxw11/Hspa8/Klc1/Madd/Ndel1/Rab1a/Wasf1	9
GO:0000079	regulation of cyclin-dependent protein serine/threonine kinase activity	5/490	76/23328	0.0218873	0.184094	Actb/Ccny/Cnppd1/Hexim1/Mapre3	5
GO:0031060	regulation of histone methylation	5/490	76/23328	0.0218873	0.184094	Auts2/Fh1/Kmt2e/Macroh2a1/Prdm12	5
GO:0031648	protein destabilization	4/490	51/23328	0.0220985	0.184102	Fbxw11/Irgm2/Rad23a/Vps35	4
GO:0045010	actin nucleation	4/490	51/23328	0.0220985	0.184102	Ap1ar/Coro1a/Evl/Wasf1	4
GO:0098754	detoxification	4/490	51/23328	0.0220985	0.184102	Adh5/Mt1/Mt2/Prdx2	4
GO:0051348	negative regulation of transferase activity	11/490	260/23328	0.0221737	0.184102	Actb/Apoe/Chp1/Dbndd1/Errfi1/Gskip/Hexim1/Macroh2a1/Prkca/Sh3bp5l/Tsg101	11
GO:0045785	positive regulation of cell adhesion	16/490	435/23328	0.0223963	0.184102	Adam9/Bad/Capn1/Coro1a/Crk/Dbn1/Dmtn/Hacd1/Hsd17b12/Kif26b/Lgals8/Pik3r2/Prkca/Rac1/Slc7a1/Utrn	16
GO:0007176	regulation of epidermal growth factor-activated receptor activity	3/490	29/23328	0.022453	0.184102	Aplp2/Errfi1/Tsg101	3
GO:0031116	positive regulation of microtubule polymerization	3/490	29/23328	0.022453	0.184102	Dctn1/Mapk8/Rac1	3
GO:0045822	negative regulation of heart contraction	3/490	29/23328	0.022453	0.184102	Bin1/Prkca/Tac1	3
GO:0090140	regulation of mitochondrial fission	3/490	29/23328	0.022453	0.184102	Dcn/Mff/Vps35	3
GO:1902235	regulation of endoplasmic reticulum stress-induced intrinsic apoptotic signaling pathway	3/490	29/23328	0.022453	0.184102	Hyou1/Serinc3/Tmbim6	3
GO:0099111	microtubule-based transport	9/490	195/23328	0.0225038	0.184102	Arl8a/Dctn1/Fbxw11/Hspa8/Klc1/Madd/Ndel1/Rab1a/Wasf1	9
GO:0006413	translational initiation	6/490	104/23328	0.0225151	0.184102	Bc1/Eif2b1/Eif3h/Eif4g2/Eif4h/Uhmk1	6
GO:0010822	positive regulation of mitochondrion organization	5/490	77/23328	0.0230171	0.187771	Bad/Dcn/Mff/Pla2g6/Vps35	5
GO:0006606	protein import into nucleus	8/490	165/23328	0.0236098	0.192161	Chp1/Hdac3/Hspa8/Ipo9/Kpnb1/Pik3r2/Tnpo3/Ubr5	8
GO:0002793	positive regulation of peptide secretion	10/490	230/23328	0.0241021	0.195717	Adam9/Bad/Ezr/Gapdh/Golph3/Gpi1/Mpc2/Pla2g6/Rac1/Vps35	10
GO:0009303	rRNA transcription	3/490	30/23328	0.024568	0.199041	Macroh2a1/Nol11/Top1	3
GO:2001234	negative regulation of apoptotic signaling pathway	10/490	231/23328	0.0247403	0.199977	Birc6/Hyou1/Madd/Pea15a/Prdx2/Prelid1/Siah2/Tmbim6/Tpt1/Trim32	10
GO:0033044	regulation of chromosome organization	14/490	369/23328	0.02496	0.20112	Auts2/Brd7/Cdc16/Ctbp1/Fh1/Kmt2e/Macroh2a1/Map2k7/Prdm12/Tlk1/Tnks2/Ube2b/Ubr5/Znhit1	14
GO:0006360	transcription by RNA polymerase I	4/490	53/23328	0.0250679	0.20112	Atf4/Macroh2a1/Nol11/Taf1	4
GO:0051100	negative regulation of binding	8/490	167/23328	0.025144	0.20112	Actb/B2m/Eif2b1/Mapk8/Sympk/Taf1/Tle5/Tmbim6	8
GO:0033240	positive regulation of cellular amine metabolic process	2/490	12/23328	0.0252812	0.20112	Comt/Vps35	2
GO:0034375	high-density lipoprotein particle remodeling	2/490	12/23328	0.0252812	0.20112	Abca5/Apoe	2
GO:0035457	cellular response to interferon-alpha	2/490	12/23328	0.0252812	0.20112	Ifit1/Ifit3	2
GO:0060159	regulation of dopamine receptor signaling pathway	2/490	12/23328	0.0252812	0.20112	Palm/Vps35	2
GO:1902117	positive regulation of organelle assembly	5/490	79/23328	0.0253882	0.201314	Mapk8/Mapk9/Pdcd6ip/Pip4k2c/Sdcbp	5
GO:0110020	regulation of actomyosin structure organization	6/490	107/23328	0.0254668	0.201314	Actg1/Evl/Pik3r2/Rac1/Tac1/Tmeff2	6
GO:0071900	regulation of protein serine/threonine kinase activity	16/490	442/23328	0.025477	0.201314	Actb/Adam9/Apoe/Ccny/Cnppd1/Hexim1/Irgm2/Kars/Macroh2a1/Madd/Map2k7/Mapre3/Pdgfa/Prdx2/Prkca/Tsg101	16
GO:1902905	positive regulation of supramolecular fiber organization	9/490	200/23328	0.0259583	0.204659	Ap1ar/Bin1/Coro1a/Dctn1/Evl/Mapk8/Rac1/Tac1/Wasf1	9
GO:0043434	response to peptide hormone	13/490	336/23328	0.0261775	0.205926	Camk2a/Capn1/Crk/Cyc1/Eif2b1/Ncoa5/Ndel1/Pik3r2/Prkca/Serpina3g/Serpina3n/Socs2/Vamp2	13
GO:0030641	regulation of cellular pH	5/490	80/23328	0.0266302	0.207022	Atp6v0a1/Atp6v0c/Chp1/Cln5/Cln6	5
GO:1904029	regulation of cyclin-dependent protein kinase activity	5/490	80/23328	0.0266302	0.207022	Actb/Ccny/Cnppd1/Hexim1/Mapre3	5
GO:0044843	cell cycle G1/S phase transition	9/490	201/23328	0.0266918	0.207022	Anp32b/Brd7/Camk2a/Camk2g/Dgkz/Hacd1/Kmt2e/Rpl17/Taf10	9
GO:0009411	response to UV	7/490	138/23328	0.0267698	0.207022	Map2k7/Mapk8/Mapk9/Taf1/Trim32/Ube2b/Yy1	7
GO:0030218	erythrocyte differentiation	7/490	138/23328	0.0267698	0.207022	B2m/Dmtn/Hspa9/Kmt2e/Maea/Rbfox2/Smap1	7
GO:0000132	establishment of mitotic spindle orientation	3/490	31/23328	0.0267868	0.207022	Dctn1/Fbxw11/Ndel1	3
GO:0044788	modulation by host of viral process	3/490	31/23328	0.0267868	0.207022	Apoe/Hspa8/Phb	3
GO:0051125	regulation of actin nucleation	3/490	31/23328	0.0267868	0.207022	Ap1ar/Coro1a/Wasf1	3
GO:0007409	axonogenesis	17/490	482/23328	0.0270248	0.208405	Actb/Apoe/Auts2/Chn1/Dbn1/Eif4g2/Evl/Flrt3/Ifrd1/Ndel1/Nptn/Prkca/Rac1/Rufy3/Sema4b/Ulk2/Zfyve27	17
GO:0031334	positive regulation of protein-containing complex assembly	10/490	235/23328	0.0274147	0.210683	Ap1ar/Bin1/Coro1a/Dctn1/Evl/Mapk8/Mapk9/Psmc2/Rac1/Wasf1	10
GO:0006006	glucose metabolic process	9/490	202/23328	0.0274398	0.210683	Atf4/Bad/Gapdh/Gpi1/Maea/Pfkp/Pgm1/Pgp/Ppp4r3b	9
GO:1901800	positive regulation of proteasomal protein catabolic process	6/490	109/23328	0.0275714	0.211234	Mapk8/Mapk9/Rad23a/Rnf14/Taf1/Tmem259	6
GO:0010952	positive regulation of peptidase activity	8/490	171/23328	0.0284187	0.21325	Aifm1/Arl6ip5/Bad/Diablo/Kars/Mapk9/Mtch1/Prelid1	8
GO:0050905	neuromuscular process	7/490	140/23328	0.028653	0.21325	Aars/Aplp2/Dbn1/Dctn1/Get1/Pnkd/Rbfox2	7
GO:0007007	inner mitochondrial membrane organization	3/490	32/23328	0.0291089	0.21325	Immt/Micos13/Timm29	3
GO:0051569	regulation of histone H3-K4 methylation	3/490	32/23328	0.0291089	0.21325	Auts2/Kmt2e/Macroh2a1	3
GO:1902473	regulation of protein localization to synapse	3/490	32/23328	0.0291089	0.21325	Camk2a/Dbn1/Nptn	3
GO:0010876	lipid localization	15/490	413/23328	0.0291377	0.21325	Abca5/Abhd5/Apoe/Bscl2/Fto/Lrp10/Mapk9/Npc2/Osbpl9/Pla2g6/Prelid1/Slc66a2/Tac1/Tex2/Vps4a	15
GO:0030193	regulation of blood coagulation	5/490	82/23328	0.0292288	0.21325	Apoe/Dmtn/Pdgfa/Prdx2/Prkca	5
GO:0032370	positive regulation of lipid transport	5/490	82/23328	0.0292288	0.21325	Apoe/Mapk9/Pla2g6/Prelid1/Tac1	5
GO:1901019	regulation of calcium ion transmembrane transporter activity	5/490	82/23328	0.0292288	0.21325	Ank2/Cacnb3/Nipsnap2/Pla2g6/Stac	5
GO:0006007	glucose catabolic process	2/490	13/23328	0.0294684	0.21325	Bad/Pfkp	2
GO:0006465	signal peptide processing	2/490	13/23328	0.0294684	0.21325	Arxes2/Cln5	2
GO:0006521	regulation of cellular amino acid metabolic process	2/490	13/23328	0.0294684	0.21325	Comt/Fh1	2
GO:0010359	regulation of anion channel activity	2/490	13/23328	0.0294684	0.21325	Prkca/Tcaf1	2
GO:0030953	astral microtubule organization	2/490	13/23328	0.0294684	0.21325	Ezr/Kpnb1	2
GO:0031953	negative regulation of protein autophosphorylation	2/490	13/23328	0.0294684	0.21325	Chp1/Errfi1	2
GO:0032488	Cdc42 protein signal transduction	2/490	13/23328	0.0294684	0.21325	Apoe/Rhov	2
GO:0034350	regulation of glial cell apoptotic process	2/490	13/23328	0.0294684	0.21325	Mapk8/Prkca	2
GO:0042761	very long-chain fatty acid biosynthetic process	2/490	13/23328	0.0294684	0.21325	Elovl5/Hacd1	2
GO:0043691	reverse cholesterol transport	2/490	13/23328	0.0294684	0.21325	Abca5/Apoe	2
GO:0048102	autophagic cell death	2/490	13/23328	0.0294684	0.21325	Acp2/Atp6v0c	2
GO:0061577	calcium ion transmembrane transport via high voltage-gated calcium channel	2/490	13/23328	0.0294684	0.21325	Bin1/Cacnb3	2
GO:0071294	cellular response to zinc ion	2/490	13/23328	0.0294684	0.21325	Mt1/Mt2	2
GO:0099558	maintenance of synapse structure	2/490	13/23328	0.0294684	0.21325	Dgkz/Hspa8	2
GO:1900025	negative regulation of substrate adhesion-dependent cell spreading	2/490	13/23328	0.0294684	0.21325	Ap1ar/Dmtn	2
GO:1902170	cellular response to reactive nitrogen species	2/490	13/23328	0.0294684	0.21325	Crk/Mapk8	2
GO:1903332	regulation of protein folding	2/490	13/23328	0.0294684	0.21325	Hspa8/Pdia3	2
GO:1903441	protein localization to ciliary membrane	2/490	13/23328	0.0294684	0.21325	Arl6/Gga1	2
GO:0016079	synaptic vesicle exocytosis	7/490	141/23328	0.0296275	0.213962	Camk2a/Cplx1/Dgki/Prkca/Snap47/Syt5/Vamp2	7
GO:0016241	regulation of macroautophagy	6/490	111/23328	0.0297879	0.214681	Atp6v0a1/Chmp4b/Dcn/Irgm2/Pip4k2c/Sec22b	6
GO:0045786	negative regulation of cell cycle	16/490	451/23328	0.029892	0.214987	Bin1/Brd7/Cdc5l/Dgkz/Hexim1/Insm1/Kmt2e/Macroh2a1/Mybbp1a/Pea15a/Prcc/Tsg101/Uhmk1/Vps4a/Znhit1/Zwint	16
GO:0050732	negative regulation of peptidyl-tyrosine phosphorylation	4/490	56/23328	0.0299525	0.214987	Dmtn/Errfi1/Sh3bp5l/Tsg101	4
GO:0051607	defense response to virus	10/490	239/23328	0.0302892	0.214991	Crcp/Ddx17/Ifit1/Ifit3/Phb/Polr3k/Ppm1b/Rtp4/Serinc3/Trim56	10
GO:0034765	regulation of ion transmembrane transport	17/490	489/23328	0.0304092	0.214991	Ank2/Arl6ip1/Arl6ip5/Bin1/Cacnb3/Chp1/Coro1a/Kcnip4/Kcns3/Nipsnap2/Pla2g6/Plp1/Prkca/Stac/Tcaf1/Tmem38a/Vamp2	17
GO:0031396	regulation of protein ubiquitination	9/490	206/23328	0.0305796	0.214991	Chp1/Fbxo2/Hdac3/Mapk8/Mapk9/Ndfip1/Siah2/Taf1/Ubr5	9
GO:0032272	negative regulation of protein polymerization	5/490	83/23328	0.030586	0.214991	Capn1/Capzb/Dmtn/Evl/Tubb4a	5
GO:0061178	regulation of insulin secretion involved in cellular response to glucose stimulus	5/490	83/23328	0.030586	0.214991	Bad/Mpc2/Pim3/Pla2g6/Rac1	5
GO:0072384	organelle transport along microtubule	5/490	83/23328	0.030586	0.214991	Fbxw11/Madd/Ndel1/Rab1a/Wasf1	5
GO:1900046	regulation of hemostasis	5/490	83/23328	0.030586	0.214991	Apoe/Dmtn/Pdgfa/Prdx2/Prkca	5
GO:1904427	positive regulation of calcium ion transmembrane transport	5/490	83/23328	0.030586	0.214991	Ank2/Cacnb3/Nipsnap2/Plp1/Stac	5
GO:1990542	mitochondrial transmembrane transport	5/490	83/23328	0.030586	0.214991	Aifm1/Atp5c1/Cyc1/Mpc2/Smdt1	5
GO:0010821	regulation of mitochondrion organization	7/490	142/23328	0.030624	0.214991	Bad/Dcn/Golph3/Mff/Pla2g6/Prelid1/Vps35	7
GO:0016052	carbohydrate catabolic process	7/490	142/23328	0.030624	0.214991	Bad/Eno1b/Gapdh/Gpi1/Gusb/Pfkp/Rpe	7
GO:0030038	contractile actin filament bundle assembly	6/490	112/23328	0.0309387	0.215903	Actg1/Evl/Pik3r2/Rac1/Tac1/Tmeff2	6
GO:0043149	stress fiber assembly	6/490	112/23328	0.0309387	0.215903	Actg1/Evl/Pik3r2/Rac1/Tac1/Tmeff2	6
GO:0051225	spindle assembly	6/490	112/23328	0.0309387	0.215903	Chmp1b/Chmp4b/Hdac3/Kpnb1/Mapre3/Tubb5	6
GO:1903320	regulation of protein modification by small protein conjugation or removal	10/490	240/23328	0.0310399	0.215903	Chp1/Fbxo2/Hdac3/Hmg20b/Mapk8/Mapk9/Ndfip1/Siah2/Taf1/Ubr5	10
GO:0043271	negative regulation of ion transport	8/490	174/23328	0.0310602	0.215903	Apoe/Arl6ip5/Atf4/Bin1/Cacnb3/Gpm6b/Prkca/Tmbim6	8
GO:0031112	positive regulation of microtubule polymerization or depolymerization	3/490	33/23328	0.0315342	0.218603	Dctn1/Mapk8/Rac1	3
GO:0051924	regulation of calcium ion transport	11/490	275/23328	0.0316292	0.218603	Ank2/Bin1/Cacnb3/Camk2a/Coro1a/Nipsnap2/Pla2g6/Plp1/Stac/Tmbim6/Tmem38a	11
GO:0006584	catecholamine metabolic process	4/490	57/23328	0.0316967	0.218603	Comt/Insm1/Pnkd/Vps35	4
GO:0009712	catechol-containing compound metabolic process	4/490	57/23328	0.0316967	0.218603	Comt/Insm1/Pnkd/Vps35	4
GO:0022406	membrane docking	5/490	84/23328	0.0319822	0.220141	Camk2a/Chp1/Ndrg4/Vamp2/Vps45	5
GO:0090316	positive regulation of intracellular protein transport	7/490	144/23328	0.0326841	0.223125	Cacnb3/Hdac3/Pik3r2/Rufy3/Tcaf1/Ubr5/Vamp2	7
GO:0010977	negative regulation of neuron projection development	8/490	176/23328	0.0329119	0.223125	Apoe/B2m/Ifrd1/Prkcsh/Rap1gap2/Rufy3/Sema4b/Ulk2	8
GO:0045927	positive regulation of growth	12/490	312/23328	0.0330823	0.223125	Apoe/Bmpr1a/Crk/Dbn1/Eif4g2/Exosc9/Ezr/Ndel1/Rufy3/Sdcbp/Trim32/Zfyve27	12
GO:0043281	regulation of cysteine-type endopeptidase activity involved in apoptotic process	9/490	209/23328	0.033093	0.223125	Aifm1/Arl6ip1/Arl6ip5/Bad/Diablo/Gpi1/Mapk9/Mtch1/Siah2	9
GO:0043401	steroid hormone mediated signaling pathway	6/490	114/23328	0.0333265	0.223125	Crebrf/Ddx17/Phb/Rbfox2/Rnf14/Ubr5	6
GO:0035456	response to interferon-beta	4/490	58/23328	0.0334995	0.223125	Cdc34/Ifit1/Ifit3/Irgm2	4
GO:0010506	regulation of autophagy	11/490	278/23328	0.0338194	0.223125	Atp6v0a1/Chmp4b/Dcn/Eif4g2/Irgm2/Pik3r2/Pip4k2c/Rraga/Sec22b/Tmem59/Ulk2	11
GO:0002638	negative regulation of immunoglobulin production	2/490	14/23328	0.0339096	0.223125	Ndfip1/Tmbim6	2
GO:0007175	negative regulation of epidermal growth factor-activated receptor activity	2/490	14/23328	0.0339096	0.223125	Errfi1/Tsg101	2
GO:0010882	regulation of cardiac muscle contraction by calcium ion signaling	2/490	14/23328	0.0339096	0.223125	Ank2/Tmem38a	2
GO:0016081	synaptic vesicle docking	2/490	14/23328	0.0339096	0.223125	Camk2a/Vamp2	2
GO:0030497	fatty acid elongation	2/490	14/23328	0.0339096	0.223125	Elovl5/Hacd1	2
GO:0033127	regulation of histone phosphorylation	2/490	14/23328	0.0339096	0.223125	Macroh2a1/Ube2b	2
GO:0046185	aldehyde catabolic process	2/490	14/23328	0.0339096	0.223125	Adh5/Pnkd	2
GO:0061615	glycolytic process through fructose-6-phosphate	2/490	14/23328	0.0339096	0.223125	Gpi1/Pfkp	2
GO:0071803	positive regulation of podosome assembly	2/490	14/23328	0.0339096	0.223125	Mapk8/Mapk9	2
GO:0090239	regulation of histone H4 acetylation	2/490	14/23328	0.0339096	0.223125	Auts2/Ctbp1	2
GO:1901841	regulation of high voltage-gated calcium channel activity	2/490	14/23328	0.0339096	0.223125	Cacnb3/Nipsnap2	2
GO:1902902	negative regulation of autophagosome assembly	2/490	14/23328	0.0339096	0.223125	Chmp4b/Sec22b	2
GO:1902950	regulation of dendritic spine maintenance	2/490	14/23328	0.0339096	0.223125	Apoe/Vps35	2
GO:0042060	wound healing	13/490	349/23328	0.0340389	0.223125	Actg1/Apoe/C1galt1c1/Cd151/Crk/Dmtn/Evl/F2rl2/Pdgfa/Prdx2/Prkca/Rab27a/Tmeff2	13
GO:0006356	regulation of transcription by RNA polymerase I	3/490	34/23328	0.0340619	0.223125	Atf4/Macroh2a1/Nol11	3
GO:0032509	endosome transport via multivesicular body sorting pathway	3/490	34/23328	0.0340619	0.223125	Chmp1b/Chmp4b/Vps36	3
GO:0045070	positive regulation of viral genome replication	3/490	34/23328	0.0340619	0.223125	Hspa8/Pabpc1/Rad23a	3
GO:0048194	Golgi vesicle budding	3/490	34/23328	0.0340619	0.223125	Arfgap3/Golph3/Rab1a	3
GO:0062149	detection of stimulus involved in sensory perception of pain	3/490	34/23328	0.0340619	0.223125	Cacnb3/Prdm12/Tac1	3
GO:0018958	phenol-containing compound metabolic process	6/490	115/23328	0.0345638	0.225993	Comt/Ctsb/Ddt/Insm1/Pnkd/Vps35	6
GO:0045861	negative regulation of proteolysis	13/490	350/23328	0.0347069	0.226508	Arl6ip1/Bin1/Birc6/Gapdh/Gpi1/Sdcbp/Serpina3g/Serpina3n/Serpini1/Siah2/Taf1/Tmem59/Ube2j1	13
GO:0061041	regulation of wound healing	7/490	146/23328	0.0348347	0.226879	Actg1/Apoe/Crk/Dmtn/Pdgfa/Prdx2/Prkca	7
GO:0050818	regulation of coagulation	5/490	86/23328	0.0348925	0.226879	Apoe/Dmtn/Pdgfa/Prdx2/Prkca	5
GO:0001836	release of cytochrome c from mitochondria	4/490	59/23328	0.0353609	0.229079	Bad/Mapk9/Pla2g6/Prelid1	4
GO:0002011	morphogenesis of an epithelial sheet	4/490	59/23328	0.0353609	0.229079	Cd151/Flrt3/Mpp5/Tmeff2	4
GO:0007051	spindle organization	8/490	179/23328	0.0358282	0.231272	Chmp1b/Chmp4b/Dctn1/Ezr/Hdac3/Kpnb1/Mapre3/Tubb5	8
GO:2000045	regulation of G1/S transition of mitotic cell cycle	6/490	116/23328	0.0358305	0.231272	Anp32b/Brd7/Dgkz/Hacd1/Kmt2e/Rpl17	6
GO:0006397	mRNA processing	16/490	462/23328	0.0360287	0.231974	Cdc5l/Ddx17/Frg1/Grsf1/Hnrnpf/Hspa8/Luc7l3/Pabpc1/Pcbp4/Psip1/Rbfox2/Snrpa/Srrm1/Sympk/Xrn2/Zcrb1	16
GO:0034655	nucleobase-containing compound catabolic process	13/490	352/23328	0.036071	0.231974	Aifm1/Carhsp1/Exosc9/Fto/Grsf1/Lrpprc/Pabpc1/Pcbp4/Rnaseh2c/Slirp/Ssb/Trir/Xrn2	13
GO:0000460	maturation of 5.8S rRNA	3/490	35/23328	0.0366914	0.232988	Exosc9/Las1l/Rps21	3
GO:0006471	protein ADP-ribosylation	3/490	35/23328	0.0366914	0.232988	Arl6/Parp4/Tnks2	3
GO:0006623	protein targeting to vacuole	3/490	35/23328	0.0366914	0.232988	Hspa8/Vps41/Vps4a	3
GO:0060236	regulation of mitotic spindle organization	3/490	35/23328	0.0366914	0.232988	Chmp1b/Chmp4b/Dctn1	3
GO:0086091	regulation of heart rate by cardiac conduction	3/490	35/23328	0.0366914	0.232988	Ank2/Bin1/Rbfox2	3
GO:0090313	regulation of protein targeting to membrane	3/490	35/23328	0.0366914	0.232988	Cacnb3/Dmtn/Tcaf1	3
GO:0097106	postsynaptic density organization	3/490	35/23328	0.0366914	0.232988	Dbn1/Dgkz/Hspa8	3
GO:0006986	response to unfolded protein	6/490	117/23328	0.0371266	0.233783	Atf4/Crebrf/Hspa8/Hspa9/Jkamp/Tmbim6	6
GO:0032414	positive regulation of ion transmembrane transporter activity	6/490	117/23328	0.0371266	0.233783	Ank2/Cacnb3/Chp1/Nipsnap2/Stac/Tcaf1	6
GO:0046605	regulation of centrosome cycle	4/490	60/23328	0.037281	0.233783	Chmp1b/Chmp4b/Mapk8/Pdcd6ip	4
GO:0051310	metaphase plate congression	4/490	60/23328	0.037281	0.233783	Chmp1b/Chmp4b/Kpnb1/Vps4a	4
GO:0051893	regulation of focal adhesion assembly	4/490	60/23328	0.037281	0.233783	Actg1/Dmtn/Gpm6b/Rac1	4
GO:0090109	regulation of cell-substrate junction assembly	4/490	60/23328	0.037281	0.233783	Actg1/Dmtn/Gpm6b/Rac1	4
GO:0098900	regulation of action potential	4/490	60/23328	0.037281	0.233783	Ank2/Bin1/Cacnb3/Tac1	4
GO:0050878	regulation of body fluid levels	13/490	354/23328	0.0374731	0.234495	Apoe/C1galt1c1/Dmtn/Evl/F2rl2/Madd/Map1lc3b/Pdgfa/Prdx2/Prkca/Rab27a/Socs2/Tac1	13
GO:0032436	positive regulation of proteasomal ubiquitin-dependent protein catabolic process	5/490	88/23328	0.0379614	0.234495	Mapk8/Mapk9/Rad23a/Rnf14/Taf1	5
GO:0034620	cellular response to unfolded protein	5/490	88/23328	0.0379614	0.234495	Atf4/Crebrf/Hspa8/Hspa9/Tmbim6	5
GO:0018107	peptidyl-threonine phosphorylation	6/490	118/23328	0.0384524	0.234495	Camk2a/Dmtn/Irgm2/Mapk8/Prkca/Taf1	6
GO:0010917	negative regulation of mitochondrial membrane potential	2/490	15/23328	0.0385923	0.234495	Arl6ip5/Prelid1	2
GO:0010958	regulation of amino acid import across plasma membrane	2/490	15/23328	0.0385923	0.234495	Arl6ip1/Arl6ip5	2
GO:0031115	negative regulation of microtubule polymerization	2/490	15/23328	0.0385923	0.234495	Capzb/Tubb4a	2
GO:0032511	late endosome to vacuole transport via multivesicular body sorting pathway	2/490	15/23328	0.0385923	0.234495	Chmp4b/Vps36	2
GO:0042159	lipoprotein catabolic process	2/490	15/23328	0.0385923	0.234495	Abhd12/Apoe	2
GO:0047484	regulation of response to osmotic stress	2/490	15/23328	0.0385923	0.234495	Bad/Prkca	2
GO:0051712	positive regulation of killing of cells of other organism	2/490	15/23328	0.0385923	0.234495	Bad/Gapdh	2
GO:0060049	regulation of protein glycosylation	2/490	15/23328	0.0385923	0.234495	Chp1/Tmem59	2
GO:0071280	cellular response to copper ion	2/490	15/23328	0.0385923	0.234495	Mt1/Mt2	2
GO:0090503	RNA phosphodiester bond hydrolysis, exonucleolytic	2/490	15/23328	0.0385923	0.234495	Exosc9/Trir	2
GO:0098712	L-glutamate import across plasma membrane	2/490	15/23328	0.0385923	0.234495	Arl6ip1/Arl6ip5	2
GO:1901836	regulation of transcription of nucleolar large rRNA by RNA polymerase I	2/490	15/23328	0.0385923	0.234495	Macroh2a1/Nol11	2
GO:1903789	regulation of amino acid transmembrane transport	2/490	15/23328	0.0385923	0.234495	Arl6ip1/Arl6ip5	2
GO:1903961	positive regulation of anion transmembrane transport	2/490	15/23328	0.0385923	0.234495	Arl6ip1/Tcaf1	2
GO:0010951	negative regulation of endopeptidase activity	8/490	182/23328	0.0389141	0.236044	Arl6ip1/Bin1/Gapdh/Gpi1/Serpina3g/Serpina3n/Serpini1/Siah2	8
GO:0070838	divalent metal ion transport	16/490	467/23328	0.0391023	0.236778	Ank2/Bin1/Cacnb3/Camk2a/Camk2g/Coro1a/Magt1/Nipal3/Nipsnap2/Pla2g6/Plp1/Smdt1/Stac/Tmbim6/Tmem38a/Tusc3	16
GO:0006446	regulation of translational initiation	4/490	61/23328	0.03926	0.237325	Bc1/Eif2b1/Eif4g2/Uhmk1	4
GO:2000785	regulation of autophagosome assembly	3/490	36/23328	0.039422	0.237896	Chmp4b/Pip4k2c/Sec22b	3
GO:0070374	positive regulation of ERK1 and ERK2 cascade	9/490	216/23328	0.0395053	0.237991	Apoe/Atp6v0c/Ddt/Kars/Map2k7/Ndrg4/Pdgfa/Phb/Prkca	9
GO:0045787	positive regulation of cell cycle	13/490	358/23328	0.0403928	0.242923	Anp32b/Ccny/Cdc16/Insm1/Kmt2e/Macroh2a1/Mapre3/Mybbp1a/Prkca/Rad23a/Rpl17/Trim32/Ube2b	13
GO:0000070	mitotic sister chromatid segregation	7/490	151/23328	0.0406157	0.243433	Cdc16/Chmp1b/Chmp4b/Kpnb1/Macroh2a1/Vps4a/Zwint	7
GO:0051588	regulation of neurotransmitter transport	7/490	151/23328	0.0406157	0.243433	Arl6ip5/Camk2a/Cplx1/Dgki/Gpm6b/Pnkd/Prkca	7
GO:0072511	divalent inorganic cation transport	16/490	470/23328	0.0410349	0.245434	Ank2/Bin1/Cacnb3/Camk2a/Camk2g/Coro1a/Magt1/Nipal3/Nipsnap2/Pla2g6/Plp1/Smdt1/Stac/Tmbim6/Tmem38a/Tusc3	16
GO:0006090	pyruvate metabolic process	6/490	120/23328	0.0411934	0.245434	Eno1b/Gapdh/Gpi1/Ldhb/Mpc2/Pfkp	6
GO:0032387	negative regulation of intracellular transport	4/490	62/23328	0.0412978	0.245434	Chp1/Dmtn/Hdac3/Ube2j1	4
GO:0072665	protein localization to vacuole	4/490	62/23328	0.0412978	0.245434	Hspa8/Vps36/Vps41/Vps4a	4
GO:0098930	axonal transport	4/490	62/23328	0.0412978	0.245434	Arl8a/Fbxw11/Madd/Ndel1	4
GO:0009150	purine ribonucleotide metabolic process	12/490	324/23328	0.042114	0.247688	Atp5c1/Atp5k/Bad/Cs/Cyc1/Eno1b/Gapdh/Gmps/Gpi1/Mpc2/Paics/Pfkp	12
GO:0051294	establishment of spindle orientation	3/490	37/23328	0.0422528	0.247688	Dctn1/Fbxw11/Ndel1	3
GO:0051647	nucleus localization	3/490	37/23328	0.0422528	0.247688	Bin1/Dctn1/Fbxw11	3
GO:0050803	regulation of synapse structure or activity	11/490	289/23328	0.0427664	0.247688	Apoe/Chmp4b/Dbn1/Dctn1/Flrt3/Hspa8/Lhfpl4/Prkca/Slc17a6/Tubb5/Vps35	11
GO:0040014	regulation of multicellular organism growth	5/490	91/23328	0.0428653	0.247688	Ezr/Fto/Hdac3/Socs2/Tnks2	5
GO:1903034	regulation of response to wounding	8/490	186/23328	0.0432981	0.247688	Actg1/Apoe/Crk/Dmtn/Ndel1/Pdgfa/Prdx2/Prkca	8
GO:0070936	protein K48-linked ubiquitination	4/490	63/23328	0.0433945	0.247688	Cdc34/Trim32/Ube2b/Ubr5	4
GO:0150116	regulation of cell-substrate junction organization	4/490	63/23328	0.0433945	0.247688	Actg1/Dmtn/Gpm6b/Rac1	4
GO:0006620	posttranslational protein targeting to endoplasmic reticulum membrane	2/490	16/23328	0.0435045	0.247688	Chmp4b/Get1	2
GO:0006658	phosphatidylserine metabolic process	2/490	16/23328	0.0435045	0.247688	Abhd12/Serinc3	2
GO:0018119	peptidyl-cysteine S-nitrosylation	2/490	16/23328	0.0435045	0.247688	Adh5/Gapdh	2
GO:0032688	negative regulation of interferon-beta production	2/490	16/23328	0.0435045	0.247688	Ppm1b/Yy1	2
GO:0044827	modulation by host of viral genome replication	2/490	16/23328	0.0435045	0.247688	Hspa8/Phb	2
GO:0051044	positive regulation of membrane protein ectodomain proteolysis	2/490	16/23328	0.0435045	0.247688	Adam9/Apoe	2
GO:0051709	regulation of killing of cells of other organism	2/490	16/23328	0.0435045	0.247688	Bad/Gapdh	2
GO:0051938	L-glutamate import	2/490	16/23328	0.0435045	0.247688	Arl6ip1/Arl6ip5	2
GO:0071731	response to nitric oxide	2/490	16/23328	0.0435045	0.247688	Crk/Mapk8	2
GO:0072673	lamellipodium morphogenesis	2/490	16/23328	0.0435045	0.247688	Plekho1/Wasf1	2
GO:0090083	regulation of inclusion body assembly	2/490	16/23328	0.0435045	0.247688	Apoe/Cdc34	2
GO:0097050	type B pancreatic cell apoptotic process	2/490	16/23328	0.0435045	0.247688	Hdac3/Mapk8	2
GO:0098974	postsynaptic actin cytoskeleton organization	2/490	16/23328	0.0435045	0.247688	Actb/Dbn1	2
GO:0099188	postsynaptic cytoskeleton organization	2/490	16/23328	0.0435045	0.247688	Actb/Dbn1	2
GO:1900037	regulation of cellular response to hypoxia	2/490	16/23328	0.0435045	0.247688	Hyou1/Tmbim6	2
GO:1902187	negative regulation of viral release from host cell	2/490	16/23328	0.0435045	0.247688	Trim32/Trim56	2
GO:1902430	negative regulation of amyloid-beta formation	2/490	16/23328	0.0435045	0.247688	Apoe/Bin1	2
GO:1903729	regulation of plasma membrane organization	2/490	16/23328	0.0435045	0.247688	Sh3gl2/Tmeff2	2
GO:0045807	positive regulation of endocytosis	6/490	122/23328	0.0440548	0.250417	Apoe/B2m/Bin1/Cd151/Mff/Tsg101	6
GO:0034767	positive regulation of ion transmembrane transport	8/490	187/23328	0.044443	0.251782	Ank2/Arl6ip1/Cacnb3/Chp1/Nipsnap2/Plp1/Stac/Tcaf1	8
GO:2000146	negative regulation of cell motility	11/490	291/23328	0.0445529	0.251782	Ap1ar/Apoe/Bmpr1a/Crk/Dcn/Ddt/Evl/Ndrg4/Pik3r2/Tcaf1/Tmeff2	11
GO:1903050	regulation of proteolysis involved in cellular protein catabolic process	9/490	221/23328	0.0445706	0.251782	Apoe/Mapk8/Mapk9/Rad23a/Rnf14/Sdcbp/Taf1/Tmem259/Ube2j1	9
GO:0035773	insulin secretion involved in cellular response to glucose stimulus	5/490	92/23328	0.0445807	0.251782	Bad/Mpc2/Pim3/Pla2g6/Rac1	5
GO:0006903	vesicle targeting	3/490	38/23328	0.0451827	0.254366	Ap1ar/Arfgap3/Chp1	3
GO:0018208	peptidyl-proline modification	3/490	38/23328	0.0451827	0.254366	Fkbp5/Ogfod1/Ppig	3
GO:0099637	neurotransmitter receptor transport	4/490	64/23328	0.0455501	0.256026	Cplx1/Snap47/Vamp2/Vps35	4
GO:0007269	neurotransmitter secretion	8/490	189/23328	0.0467921	0.26088	Camk2a/Cplx1/Dgki/Pnkd/Prkca/Snap47/Syt5/Vamp2	8
GO:0099643	signal release from synapse	8/490	189/23328	0.0467921	0.26088	Camk2a/Cplx1/Dgki/Pnkd/Prkca/Snap47/Syt5/Vamp2	8
GO:0071248	cellular response to metal ion	7/490	156/23328	0.0469882	0.26088	B2m/Dmtn/Mapk8/Mapk9/Mt1/Mt2/Syt5	7
GO:0006997	nucleus organization	6/490	124/23328	0.0470376	0.26088	Bin1/Chmp1b/Chmp4b/Dctn1/Ndel1/Vps4a	6
GO:1903052	positive regulation of proteolysis involved in cellular protein catabolic process	6/490	124/23328	0.0470376	0.26088	Mapk8/Mapk9/Rad23a/Rnf14/Taf1/Tmem259	6
GO:1905039	carboxylic acid transmembrane transport	6/490	124/23328	0.0470376	0.26088	Arl6ip1/Arl6ip5/Lrrc8a/Mpc2/Slc25a11/Slc7a1	6
GO:0051604	protein maturation	11/490	294/23328	0.0473277	0.26088	Arxes2/Bad/Capn1/Cln5/Cpe/Fkrp/Naa15/Pik3c3/Tmem59/Tspan5/Vps35	11
GO:0046503	glycerolipid catabolic process	4/490	65/23328	0.0477645	0.26088	Abhd12/Abhd5/Dagla/Pla2g6	4
GO:1901361	organic cyclic compound catabolic process	15/490	442/23328	0.0478722	0.26088	Aifm1/Apoe/Carhsp1/Comt/Exosc9/Fto/Grsf1/Lrpprc/Pabpc1/Pcbp4/Rnaseh2c/Slirp/Ssb/Trir/Xrn2	15
GO:0061640	cytoskeleton-dependent cytokinesis	5/490	94/23328	0.0481332	0.26088	Chmp1b/Chmp4b/Pdcd6ip/Usp8/Vps4a	5
GO:0006998	nuclear envelope organization	3/490	39/23328	0.0482108	0.26088	Chmp4b/Dctn1/Ndel1	3
GO:0036230	granulocyte activation	3/490	39/23328	0.0482108	0.26088	Kars/Kmt2e/Vamp2	3
GO:0090224	regulation of spindle organization	3/490	39/23328	0.0482108	0.26088	Chmp1b/Chmp4b/Dctn1	3
GO:1900087	positive regulation of G1/S transition of mitotic cell cycle	3/490	39/23328	0.0482108	0.26088	Anp32b/Kmt2e/Rpl17	3
GO:1901385	regulation of voltage-gated calcium channel activity	3/490	39/23328	0.0482108	0.26088	Cacnb3/Nipsnap2/Stac	3
GO:0051346	negative regulation of hydrolase activity	14/490	405/23328	0.0482768	0.26088	Arl6ip1/Bin1/Birc6/Camk2a/Chp1/Cnst/Dbn1/Gapdh/Gpi1/Serpina3g/Serpina3n/Serpini1/Siah2/Tmbim6	14
GO:0045333	cellular respiration	7/490	157/23328	0.048335	0.26088	Cisd1/Cs/Cyc1/Fh1/Mybbp1a/Prelid1/Uqcrh	7
GO:0043280	positive regulation of cysteine-type endopeptidase activity involved in apoptotic process	6/490	125/23328	0.0485747	0.26088	Aifm1/Arl6ip5/Bad/Diablo/Mapk9/Mtch1	6
GO:0017014	protein nitrosylation	2/490	17/23328	0.0486344	0.26088	Adh5/Gapdh	2
GO:0019048	modulation by virus of host process	2/490	17/23328	0.0486344	0.26088	Bad/Rraga	2
GO:0034349	glial cell apoptotic process	2/490	17/23328	0.0486344	0.26088	Mapk8/Prkca	2
GO:0035235	ionotropic glutamate receptor signaling pathway	2/490	17/23328	0.0486344	0.26088	Camk2a/Plp1	2
GO:0042776	mitochondrial ATP synthesis coupled proton transport	2/490	17/23328	0.0486344	0.26088	Atp5c1/Cyc1	2
GO:0044794	positive regulation by host of viral process	2/490	17/23328	0.0486344	0.26088	Apoe/Hspa8	2
GO:0051571	positive regulation of histone H3-K4 methylation	2/490	17/23328	0.0486344	0.26088	Auts2/Kmt2e	2
GO:0051589	negative regulation of neurotransmitter transport	2/490	17/23328	0.0486344	0.26088	Gpm6b/Pnkd	2
GO:0060973	cell migration involved in heart development	2/490	17/23328	0.0486344	0.26088	Flrt3/Ndrg4	2
GO:0090493	catecholamine uptake	2/490	17/23328	0.0486344	0.26088	Actb/Slc29a4	2
GO:1904355	positive regulation of telomere capping	2/490	17/23328	0.0486344	0.26088	Map2k7/Tnks2	2
GO:2000369	regulation of clathrin-dependent endocytosis	2/490	17/23328	0.0486344	0.26088	Sh3gl2/Smap1	2
GO:0001818	negative regulation of cytokine production	10/490	260/23328	0.0489143	0.26163	Errfi1/Ezr/Hdac3/Ndfip1/Nptn/Otud5/Ppm1b/Rac1/Ubr5/Yy1	10
GO:0051495	positive regulation of cytoskeleton organization	9/490	225/23328	0.0489227	0.26163	Ap1ar/Bin1/Coro1a/Dctn1/Evl/Mapk8/Rac1/Tac1/Wasf1	9
GO:0055067	monovalent inorganic cation homeostasis	7/490	158/23328	0.0497061	0.265416	Atp6v0a1/Atp6v0c/Chp1/Cln5/Cln6/Comt/Tac1	7
GO:0005996	monosaccharide metabolic process	10/490	261/23328	0.0499575	0.265977	Atf4/Bad/Gapdh/Gpi1/Maea/Pfkp/Pgm1/Pgp/Ppp4r3b/Rpe	10
GO:0048278	vesicle docking	4/490	66/23328	0.0500375	0.265977	Camk2a/Ndrg4/Vamp2/Vps45	4
GO:0090559	regulation of membrane permeability	4/490	66/23328	0.0500375	0.265977	Bad/Camk2a/Hspa8/Pdcd6ip	4
GO:0046822	regulation of nucleocytoplasmic transport	6/490	126/23328	0.0501425	0.266134	Chp1/Hdac3/Pik3r2/Ppp1r12a/Ubr5/Uhmk1	6
GO:0009259	ribonucleotide metabolic process	12/490	334/23328	0.0508526	0.269497	Atp5c1/Atp5k/Bad/Cs/Cyc1/Eno1b/Gapdh/Gmps/Gpi1/Mpc2/Paics/Pfkp	12
GO:0006418	tRNA aminoacylation for protein translation	3/490	40/23328	0.0513358	0.270835	Aars/Fars2/Kars	3
GO:0030521	androgen receptor signaling pathway	3/490	40/23328	0.0513358	0.270835	Ddx17/Phb/Rnf14	3
GO:0038179	neurotrophin signaling pathway	3/490	40/23328	0.0513358	0.270835	Coro1a/Wasf1/Zfyve27	3
GO:0018210	peptidyl-threonine modification	6/490	127/23328	0.0517411	0.272033	Camk2a/Dmtn/Irgm2/Mapk8/Prkca/Taf1	6
GO:0060996	dendritic spine development	6/490	127/23328	0.0517411	0.272033	Apoe/Camk2a/Dbn1/Eif4g2/Palm/Rac1	6
GO:0060998	regulation of dendritic spine development	5/490	96/23328	0.0518483	0.272033	Apoe/Dbn1/Eif4g2/Palm/Rac1	5
GO:0009914	hormone transport	13/490	372/23328	0.0518716	0.272033	Bad/Cpe/Cplx1/Hadh/Madd/Mpc2/Pim3/Pla2g6/Rab1a/Rac1/Tac1/Ttr/Vamp2	13
GO:0010950	positive regulation of endopeptidase activity	7/490	160/23328	0.0525217	0.275033	Aifm1/Arl6ip5/Bad/Diablo/Mapk9/Mtch1/Prelid1	7
GO:0019439	aromatic compound catabolic process	14/490	411/23328	0.0532843	0.275659	Aifm1/Carhsp1/Comt/Exosc9/Fto/Grsf1/Lrpprc/Pabpc1/Pcbp4/Rnaseh2c/Slirp/Ssb/Trir/Xrn2	14
GO:0043244	regulation of protein-containing complex disassembly	6/490	128/23328	0.0533704	0.275659	Capzb/Dmtn/Eml4/Evl/Irgm2/Ogfod1	6
GO:0016485	protein processing	9/490	229/23328	0.053547	0.275659	Arxes2/Bad/Capn1/Cln5/Cpe/Fkrp/Pik3c3/Tmem59/Vps35	9
GO:0006644	phospholipid metabolic process	13/490	374/23328	0.0536767	0.275659	Abhd12/Abhd5/Dgkz/Fdft1/Pdgfa/Pgp/Pik3c3/Pik3r2/Pip4k2c/Pla2g6/Rac1/Serinc3/Socs2	13
GO:0006885	regulation of pH	5/490	97/23328	0.053767	0.275659	Atp6v0a1/Atp6v0c/Chp1/Cln5/Cln6	5
GO:0099072	regulation of postsynaptic membrane neurotransmitter receptor levels	5/490	97/23328	0.053767	0.275659	Camk2a/Cplx1/Snap47/Vamp2/Vps35	5
GO:0009755	hormone-mediated signaling pathway	7/490	161/23328	0.0539662	0.275659	Crebrf/Ddx17/Lgr5/Phb/Rbfox2/Rnf14/Ubr5	7
GO:0006390	mitochondrial transcription	2/490	18/23328	0.0539709	0.275659	Mrpl12/Tfb2m	2
GO:0006896	Golgi to vacuole transport	2/490	18/23328	0.0539709	0.275659	Vps29/Vps52	2
GO:0042407	cristae formation	2/490	18/23328	0.0539709	0.275659	Immt/Micos13	2
GO:0042790	nucleolar large rRNA transcription by RNA polymerase I	2/490	18/23328	0.0539709	0.275659	Macroh2a1/Nol11	2
GO:0051580	regulation of neurotransmitter uptake	2/490	18/23328	0.0539709	0.275659	Arl6ip5/Gpm6b	2
GO:0071801	regulation of podosome assembly	2/490	18/23328	0.0539709	0.275659	Mapk8/Mapk9	2
GO:0099171	presynaptic modulation of chemical synaptic transmission	2/490	18/23328	0.0539709	0.275659	Prkca/Rpl22	2
GO:1901673	regulation of mitotic spindle assembly	2/490	18/23328	0.0539709	0.275659	Chmp1b/Chmp4b	2
GO:1902992	negative regulation of amyloid precursor protein catabolic process	2/490	18/23328	0.0539709	0.275659	Apoe/Bin1	2
GO:1990000	amyloid fibril formation	2/490	18/23328	0.0539709	0.275659	Apoe/B2m	2
GO:0046461	neutral lipid catabolic process	3/490	41/23328	0.0545564	0.276082	Abhd12/Abhd5/Dagla	3
GO:0046464	acylglycerol catabolic process	3/490	41/23328	0.0545564	0.276082	Abhd12/Abhd5/Dagla	3
GO:0051693	actin filament capping	3/490	41/23328	0.0545564	0.276082	Capzb/Dmtn/Evl	3
GO:0099084	postsynaptic specialization organization	3/490	41/23328	0.0545564	0.276082	Dbn1/Dgkz/Hspa8	3
GO:1900744	regulation of p38MAPK cascade	3/490	41/23328	0.0545564	0.276082	Emc10/Ezr/Kars	3
GO:0030837	negative regulation of actin filament polymerization	4/490	68/23328	0.0547588	0.276082	Capn1/Capzb/Dmtn/Evl	4
GO:0031122	cytoplasmic microtubule organization	4/490	68/23328	0.0547588	0.276082	Chp1/Dctn1/Ezr/Kpnb1	4
GO:0032507	maintenance of protein location in cell	4/490	68/23328	0.0547588	0.276082	Arl2bp/Dbn1/Golph3/Hdac3	4
GO:0050771	negative regulation of axonogenesis	4/490	68/23328	0.0547588	0.276082	Ifrd1/Rufy3/Sema4b/Ulk2	4
GO:0044772	mitotic cell cycle phase transition	13/490	376/23328	0.0555243	0.279542	Anp32b/Brd7/Camk2a/Camk2g/Ccny/Cdc16/Chmp4b/Dgkz/Hacd1/Kmt2e/Rpl17/Taf10/Vps4a	13
GO:0019318	hexose metabolic process	9/490	231/23328	0.0559626	0.281347	Atf4/Bad/Gapdh/Gpi1/Maea/Pfkp/Pgm1/Pgp/Ppp4r3b	9
GO:0090305	nucleic acid phosphodiester bond hydrolysis	6/490	130/23328	0.0567217	0.284757	Aifm1/Exosc9/Polr3k/Rps21/Trir/Xrn2	6
GO:0044770	cell cycle phase transition	14/490	415/23328	0.0568146	0.284817	Anp32b/Brd7/Camk2a/Camk2g/Ccny/Cdc16/Chmp4b/Dgkz/Hacd1/Kmt2e/Macroh2a1/Rpl17/Taf10/Vps4a	14
GO:0034394	protein localization to cell surface	4/490	69/23328	0.0572066	0.285564	Ank2/Gga1/Gga2/Gpm6b	4
GO:0042058	regulation of epidermal growth factor receptor signaling pathway	4/490	69/23328	0.0572066	0.285564	Aplp2/Errfi1/Ptpn12/Tsg101	4
GO:0048168	regulation of neuronal synaptic plasticity	4/490	69/23328	0.0572066	0.285564	Camk2a/Ncdn/Rac1/Syngr1	4
GO:0009611	response to wounding	16/490	492/23328	0.0573422	0.285836	Actg1/Apoe/C1galt1c1/Cd151/Crk/Dmtn/Evl/F2rl2/Flrt3/Map2k7/Ndel1/Pdgfa/Prdx2/Prkca/Rab27a/Tmeff2	16
GO:0046031	ADP metabolic process	5/490	99/23328	0.0577265	0.286448	Bad/Eno1b/Gapdh/Gpi1/Pfkp	5
GO:0031062	positive regulation of histone methylation	3/490	42/23328	0.0578715	0.286448	Auts2/Kmt2e/Prdm12	3
GO:0042417	dopamine metabolic process	3/490	42/23328	0.0578715	0.286448	Comt/Pnkd/Vps35	3
GO:0048873	homeostasis of number of cells within a tissue	3/490	42/23328	0.0578715	0.286448	Coro1a/Fh1/Rac1	3
GO:0072583	clathrin-dependent endocytosis	3/490	42/23328	0.0578715	0.286448	Clta/Sh3gl2/Smap1	3
GO:0006665	sphingolipid metabolic process	6/490	131/23328	0.0584438	0.287656	Cln6/Elovl5/Hacd1/Pla2g6/Serinc3/St6galnac6	6
GO:0032434	regulation of proteasomal ubiquitin-dependent protein catabolic process	6/490	131/23328	0.0584438	0.287656	Mapk8/Mapk9/Rad23a/Rnf14/Sdcbp/Taf1	6
GO:0006089	lactate metabolic process	2/490	19/23328	0.059503	0.287656	Ldhb/Pnkd	2
GO:0006613	cotranslational protein targeting to membrane	2/490	19/23328	0.059503	0.287656	Arl6ip1/Srp54a	2
GO:0006622	protein targeting to lysosome	2/490	19/23328	0.059503	0.287656	Hspa8/Vps4a	2
GO:0010544	negative regulation of platelet activation	2/490	19/23328	0.059503	0.287656	Apoe/Pdgfa	2
GO:0010880	regulation of release of sequestered calcium ion into cytosol by sarcoplasmic reticulum	2/490	19/23328	0.059503	0.287656	Ank2/Tmem38a	2
GO:0032700	negative regulation of interleukin-17 production	2/490	19/23328	0.059503	0.287656	Otud5/Ubr5	2
GO:0035020	regulation of Rac protein signal transduction	2/490	19/23328	0.059503	0.287656	Auts2/Crk	2
GO:0043116	negative regulation of vascular permeability	2/490	19/23328	0.059503	0.287656	Apoe/Sh3gl2	2
GO:0045721	negative regulation of gluconeogenesis	2/490	19/23328	0.059503	0.287656	Maea/Pgp	2
GO:0045837	negative regulation of membrane potential	2/490	19/23328	0.059503	0.287656	Arl6ip5/Prelid1	2
GO:0060033	anatomical structure regression	2/490	19/23328	0.059503	0.287656	Bmpr1a/Slc17a6	2
GO:0072578	neurotransmitter-gated ion channel clustering	2/490	19/23328	0.059503	0.287656	Apoe/Lhfpl4	2
GO:1902236	negative regulation of endoplasmic reticulum stress-induced intrinsic apoptotic signaling pathway	2/490	19/23328	0.059503	0.287656	Hyou1/Tmbim6	2
GO:1903960	negative regulation of anion transmembrane transport	2/490	19/23328	0.059503	0.287656	Arl6ip5/Prkca	2
GO:1904424	regulation of GTP binding	2/490	19/23328	0.059503	0.287656	Cln5/Eif2b1	2
GO:0032922	circadian regulation of gene expression	4/490	70/23328	0.0597122	0.287898	Atf4/Hdac3/Mybbp1a/Top1	4
GO:2000116	regulation of cysteine-type endopeptidase activity	9/490	234/23328	0.0597166	0.287898	Aifm1/Arl6ip1/Arl6ip5/Bad/Diablo/Gpi1/Mapk9/Mtch1/Siah2	9
GO:1905952	regulation of lipid localization	7/490	165/23328	0.0599915	0.288562	Abhd5/Apoe/Fto/Mapk9/Pla2g6/Prelid1/Tac1	7
GO:0022898	regulation of transmembrane transporter activity	10/490	270/23328	0.060018	0.288562	Actb/Ank2/Cacnb3/Chp1/Nipsnap2/Pla2g6/Prkca/Stac/Tcaf1/Vamp2	10
GO:0010632	regulation of epithelial cell migration	9/490	235/23328	0.0610029	0.289105	Adam9/Apoe/Dcn/Emc10/Evl/Gpi1/Pik3r2/Prkca/Tac1	9
GO:0001906	cell killing	8/490	200/23328	0.061154	0.289105	B2m/Bad/Coro1a/Crk/Gapdh/Hspa8/Rab27a/Tac1	8
GO:0099173	postsynapse organization	8/490	200/23328	0.061154	0.289105	Actb/Apoe/Chmp4b/Dbn1/Dgkz/Hspa8/Lhfpl4/Vps35	8
GO:0000375	RNA splicing, via transesterification reactions	10/490	271/23328	0.0612115	0.289105	Cdc5l/Ddx17/Hspa8/Luc7l3/Pcbp4/Psip1/Rbfox2/Snrpa/Srrm1/Zcrb1	10
GO:0000377	RNA splicing, via transesterification reactions with bulged adenosine as nucleophile	10/490	271/23328	0.0612115	0.289105	Cdc5l/Ddx17/Hspa8/Luc7l3/Pcbp4/Psip1/Rbfox2/Snrpa/Srrm1/Zcrb1	10
GO:0000398	mRNA splicing, via spliceosome	10/490	271/23328	0.0612115	0.289105	Cdc5l/Ddx17/Hspa8/Luc7l3/Pcbp4/Psip1/Rbfox2/Snrpa/Srrm1/Zcrb1	10
GO:0032008	positive regulation of TOR signaling	3/490	43/23328	0.0612795	0.289105	Golph3/Hdac3/Rraga	3
GO:0032620	interleukin-17 production	3/490	43/23328	0.0612795	0.289105	Otud5/Phb/Ubr5	3
GO:0033059	cellular pigmentation	3/490	43/23328	0.0612795	0.289105	Dctn1/Rab1a/Rab27a	3
GO:0043039	tRNA aminoacylation	3/490	43/23328	0.0612795	0.289105	Aars/Fars2/Kars	3
GO:0046854	phosphatidylinositol phosphorylation	3/490	43/23328	0.0612795	0.289105	Pik3c3/Pik3r2/Socs2	3
GO:0097484	dendrite extension	3/490	43/23328	0.0612795	0.289105	Auts2/Sh3gl2/Wasf1	3
GO:0098927	vesicle-mediated transport between endosomal compartments	3/490	43/23328	0.0612795	0.289105	Coro1a/Ezr/Pik3c3	3
GO:1903792	negative regulation of anion transport	3/490	43/23328	0.0612795	0.289105	Apoe/Arl6ip5/Prkca	3
GO:0019693	ribose phosphate metabolic process	12/490	345/23328	0.0618081	0.289467	Atp5c1/Atp5k/Bad/Cs/Cyc1/Eno1b/Gapdh/Gmps/Gpi1/Mpc2/Paics/Pfkp	12
GO:0070372	regulation of ERK1 and ERK2 cascade	11/490	308/23328	0.0618277	0.289467	Apoe/Atp6v0c/Ddt/Errfi1/Ezr/Kars/Map2k7/Ndrg4/Pdgfa/Phb/Prkca	11
GO:0006352	DNA-templated transcription, initiation	5/490	101/23328	0.0618488	0.289467	Crcp/Psmc2/Taf1/Taf10/Tfb2m	5
GO:0031058	positive regulation of histone modification	5/490	101/23328	0.0618488	0.289467	Auts2/Brd7/Ctbp1/Kmt2e/Prdm12	5
GO:0032092	positive regulation of protein binding	5/490	101/23328	0.0618488	0.289467	Apoe/B2m/Map1lc3b/Mapre3/Taf1	5
GO:2000060	positive regulation of ubiquitin-dependent protein catabolic process	5/490	101/23328	0.0618488	0.289467	Mapk8/Mapk9/Rad23a/Rnf14/Taf1	5
GO:0045834	positive regulation of lipid metabolic process	7/490	167/23328	0.063153	0.295178	Abhd5/Apoe/Dgkz/Elovl5/Mapk9/Pla2g6/Rac1	7
GO:1902806	regulation of cell cycle G1/S phase transition	6/490	134/23328	0.0637959	0.297347	Anp32b/Brd7/Dgkz/Hacd1/Kmt2e/Rpl17	6
GO:0007006	mitochondrial membrane organization	5/490	102/23328	0.0639709	0.297347	Bad/Camk2a/Immt/Micos13/Timm29	5
GO:0000302	response to reactive oxygen species	8/490	202/23328	0.0640317	0.297347	Adam9/Capn1/Crk/Glrx2/Mapk8/Mapk9/Prdx2/Prkca	8
GO:0007018	microtubule-based movement	13/490	385/23328	0.0643714	0.297347	Arl8a/Dctn1/Fbxw11/Hspa8/Klc1/Kpnb1/Madd/Ndel1/Rab1a/Slirp/Tac1/Ube2b/Wasf1	13
GO:0006399	tRNA metabolic process	7/490	168/23328	0.0647711	0.297347	Aars/Exosc9/Fars2/Grsf1/Kars/Polr3k/Ssb	7
GO:0008631	intrinsic apoptotic signaling pathway in response to oxidative stress	3/490	44/23328	0.0647789	0.297347	Arl6ip5/Diablo/Gskip	3
GO:0034198	cellular response to amino acid starvation	3/490	44/23328	0.0647789	0.297347	Atf4/Mapk8/Rraga	3
GO:0043038	amino acid activation	3/490	44/23328	0.0647789	0.297347	Aars/Fars2/Kars	3
GO:0043114	regulation of vascular permeability	3/490	44/23328	0.0647789	0.297347	Apoe/Capn1/Sh3gl2	3
GO:1901998	toxin transport	3/490	44/23328	0.0647789	0.297347	Atp6v0a1/Copb2/Gga1	3
GO:1903523	negative regulation of blood circulation	3/490	44/23328	0.0647789	0.297347	Bin1/Prkca/Tac1	3
GO:0010633	negative regulation of epithelial cell migration	4/490	72/23328	0.0648956	0.297347	Apoe/Dcn/Evl/Pik3r2	4
GO:0006654	phosphatidic acid biosynthetic process	2/490	20/23328	0.0652202	0.297347	Abhd5/Dgkz	2
GO:0009127	purine nucleoside monophosphate biosynthetic process	2/490	20/23328	0.0652202	0.297347	Gmps/Paics	2
GO:0009168	purine ribonucleoside monophosphate biosynthetic process	2/490	20/23328	0.0652202	0.297347	Gmps/Paics	2
GO:0016075	rRNA catabolic process	2/490	20/23328	0.0652202	0.297347	Exosc9/Trir	2
GO:0031664	regulation of lipopolysaccharide-mediated signaling pathway	2/490	20/23328	0.0652202	0.297347	Prdx2/Prkca	2
GO:0048199	vesicle targeting, to, from or within Golgi	2/490	20/23328	0.0652202	0.297347	Ap1ar/Arfgap3	2
GO:0050965	detection of temperature stimulus involved in sensory perception of pain	2/490	20/23328	0.0652202	0.297347	Prdm12/Tac1	2
GO:0009743	response to carbohydrate	8/490	203/23328	0.0655016	0.298245	Bad/Eif2b1/Mpc2/Pim3/Pla2g6/Prkca/Rac1/Vamp2	8
GO:0030004	cellular monovalent inorganic cation homeostasis	5/490	103/23328	0.0661335	0.300346	Atp6v0a1/Atp6v0c/Chp1/Cln5/Cln6	5
GO:0031123	RNA 3'-end processing	5/490	103/23328	0.0661335	0.300346	Exosc9/Polr3k/Rps21/Ssb/Sympk	5
GO:0034599	cellular response to oxidative stress	10/490	276/23328	0.0674091	0.304993	Arl6ip5/Atf4/Capn1/Crk/Diablo/Gskip/Mapk8/Mapk9/Prdx2/Srxn1	10
GO:0051928	positive regulation of calcium ion transport	6/490	136/23328	0.067519	0.304993	Ank2/Cacnb3/Camk2a/Nipsnap2/Plp1/Stac	6
GO:0090501	RNA phosphodiester bond hydrolysis	4/490	73/23328	0.0675727	0.304993	Exosc9/Polr3k/Rps21/Trir	4
GO:0006898	receptor-mediated endocytosis	9/490	240/23328	0.0676994	0.304993	Apoe/B2m/Clta/Ezr/Prkca/Sdcbp/Sh3gl2/Smap1/Wasf1	9
GO:0046578	regulation of Ras protein signal transduction	9/490	240/23328	0.0676994	0.304993	Apoe/Arhgef17/Auts2/Crk/Dgki/Dgkz/F2rl2/Madd/Sos2	9
GO:0009135	purine nucleoside diphosphate metabolic process	5/490	104/23328	0.0683364	0.304993	Bad/Eno1b/Gapdh/Gpi1/Pfkp	5
GO:0009179	purine ribonucleoside diphosphate metabolic process	5/490	104/23328	0.0683364	0.304993	Bad/Eno1b/Gapdh/Gpi1/Pfkp	5
GO:0001961	positive regulation of cytokine-mediated signaling pathway	3/490	45/23328	0.0683684	0.304993	Crebrf/Irgm2/Trim32	3
GO:0010824	regulation of centrosome duplication	3/490	45/23328	0.0683684	0.304993	Chmp1b/Chmp4b/Pdcd6ip	3
GO:0042149	cellular response to glucose starvation	3/490	45/23328	0.0683684	0.304993	Atf4/Mybbp1a/Pik3c3	3
GO:0044088	regulation of vacuole organization	3/490	45/23328	0.0683684	0.304993	Chmp4b/Pip4k2c/Sec22b	3
GO:0089718	amino acid import across plasma membrane	3/490	45/23328	0.0683684	0.304993	Arl6ip1/Arl6ip5/Slc7a1	3
GO:0090199	regulation of release of cytochrome c from mitochondria	3/490	45/23328	0.0683684	0.304993	Bad/Pla2g6/Prelid1	3
GO:0097178	ruffle assembly	3/490	45/23328	0.0683684	0.304993	Evl/Ndel1/Rac1	3
GO:0050807	regulation of synapse organization	10/490	277/23328	0.0686949	0.306062	Apoe/Chmp4b/Dbn1/Dctn1/Flrt3/Hspa8/Lhfpl4/Prkca/Tubb5/Vps35	10
GO:0007050	cell cycle arrest	6/490	137/23328	0.069427	0.308544	Bin1/Insm1/Kmt2e/Mybbp1a/Tsg101/Uhmk1	6
GO:0034728	nucleosome organization	6/490	137/23328	0.069427	0.308544	Anp32e/Hjurp/Macroh2a1/Ptma/Tspyl1/Znhit1	6
GO:0006626	protein targeting to mitochondrion	4/490	74/23328	0.0703062	0.308639	Aifm1/Mff/Timm29/Tomm5	4
GO:0042273	ribosomal large subunit biogenesis	4/490	74/23328	0.0703062	0.308639	Las1l/Rpl10/Rpl35/Rpl38	4
GO:0099518	vesicle cytoskeletal trafficking	4/490	74/23328	0.0703062	0.308639	Fbxw11/Madd/Ndel1/Rab1a	4
GO:1901184	regulation of ERBB signaling pathway	4/490	74/23328	0.0703062	0.308639	Aplp2/Errfi1/Ptpn12/Tsg101	4
GO:2001021	negative regulation of response to DNA damage stimulus	4/490	74/23328	0.0703062	0.308639	Pcbp4/Tpt1/Trim32/Ubr5	4
GO:1905954	positive regulation of lipid localization	5/490	105/23328	0.0705796	0.308639	Apoe/Mapk9/Pla2g6/Prelid1/Tac1	5
GO:0044270	cellular nitrogen compound catabolic process	13/490	391/23328	0.0707628	0.308639	Aifm1/Carhsp1/Exosc9/Fto/Grsf1/Lrpprc/Pabpc1/Pcbp4/Rnaseh2c/Slirp/Ssb/Trir/Xrn2	13
GO:0000028	ribosomal small subunit assembly	2/490	21/23328	0.0711122	0.308639	mt-Rnr1/Rpl38	2
GO:0014808	release of sequestered calcium ion into cytosol by sarcoplasmic reticulum	2/490	21/23328	0.0711122	0.308639	Ank2/Tmem38a	2
GO:0032305	positive regulation of icosanoid secretion	2/490	21/23328	0.0711122	0.308639	Mapk9/Pla2g6	2
GO:0034315	regulation of Arp2/3 complex-mediated actin nucleation	2/490	21/23328	0.0711122	0.308639	Ap1ar/Wasf1	2
GO:0043117	positive regulation of vascular permeability	2/490	21/23328	0.0711122	0.308639	Apoe/Capn1	2
GO:0043984	histone H4-K16 acetylation	2/490	21/23328	0.0711122	0.308639	Auts2/Kansl2	2
GO:0046325	negative regulation of glucose import	2/490	21/23328	0.0711122	0.308639	Pea15a/Prkca	2
GO:0051023	regulation of immunoglobulin secretion	2/490	21/23328	0.0711122	0.308639	Gpi1/Tmbim6	2
GO:0062033	positive regulation of mitotic sister chromatid segregation	2/490	21/23328	0.0711122	0.308639	Cdc16/Macroh2a1	2
GO:0090036	regulation of protein kinase C signaling	2/490	21/23328	0.0711122	0.308639	Capzb/Pla2g6	2
GO:2000209	regulation of anoikis	2/490	21/23328	0.0711122	0.308639	Mybbp1a/Tle5	2
GO:2000726	negative regulation of cardiac muscle cell differentiation	2/490	21/23328	0.0711122	0.308639	Hdac3/Yy1	2
GO:0006639	acylglycerol metabolic process	6/490	138/23328	0.071366	0.309359	Abhd12/Abhd5/Apoe/Dagla/Dgki/Dgkz	6
GO:0006163	purine nucleotide metabolic process	12/490	354/23328	0.0718565	0.310398	Atp5c1/Atp5k/Bad/Cs/Cyc1/Eno1b/Gapdh/Gmps/Gpi1/Mpc2/Paics/Pfkp	12
GO:0006904	vesicle docking involved in exocytosis	3/490	46/23328	0.0720462	0.310398	Camk2a/Vamp2/Vps45	3
GO:0030835	negative regulation of actin filament depolymerization	3/490	46/23328	0.0720462	0.310398	Capzb/Dmtn/Evl	3
GO:0031952	regulation of protein autophosphorylation	3/490	46/23328	0.0720462	0.310398	Chp1/Errfi1/Pdgfa	3
GO:0033344	cholesterol efflux	3/490	46/23328	0.0720462	0.310398	Abca5/Apoe/Npc2	3
GO:1903829	positive regulation of cellular protein localization	11/490	317/23328	0.0725401	0.312145	Cacnb3/Cnst/Ezr/Hdac3/Pik3r2/Rufy3/Stac/Tcaf1/Tsg101/Ubr5/Vamp2	11
GO:0014812	muscle cell migration	5/490	106/23328	0.072863	0.313006	Bmpr1a/Crk/Ndrg4/Pdgfa/Plekho1	5
GO:0010507	negative regulation of autophagy	4/490	75/23328	0.0730956	0.313006	Chmp4b/Eif4g2/Rraga/Sec22b	4
GO:0042306	regulation of protein import into nucleus	4/490	75/23328	0.0730956	0.313006	Chp1/Hdac3/Pik3r2/Ubr5	4
GO:1903725	regulation of phospholipid metabolic process	4/490	75/23328	0.0730956	0.313006	Dgkz/Pdgfa/Pik3r2/Rac1	4
GO:0043409	negative regulation of MAPK cascade	7/490	173/23328	0.0732359	0.313227	Apoe/Errfi1/Ezr/Hdac3/Phb/Pik3r2/Prkca	7
GO:0090257	regulation of muscle system process	9/490	244/23328	0.0733764	0.313447	Ank2/Bin1/Bscl2/Camk2g/Dbn1/Errfi1/Prkca/Tmem38a/Yy1	9
GO:0030518	intracellular steroid hormone receptor signaling pathway	5/490	107/23328	0.0751863	0.318558	Ddx17/Phb/Rbfox2/Rnf14/Ubr5	5
GO:0050709	negative regulation of protein secretion	5/490	107/23328	0.0751863	0.318558	Apoe/Hadh/Madd/Pim3/Tmbim6	5
GO:0006638	neutral lipid metabolic process	6/490	140/23328	0.0753366	0.318558	Abhd12/Abhd5/Apoe/Dagla/Dgki/Dgkz	6
GO:0070588	calcium ion transmembrane transport	10/490	282/23328	0.0753571	0.318558	Ank2/Bin1/Cacnb3/Coro1a/Nipsnap2/Pla2g6/Plp1/Smdt1/Stac/Tmem38a	10
GO:0001941	postsynaptic membrane organization	3/490	47/23328	0.0758107	0.318558	Apoe/Dbn1/Lhfpl4	3
GO:0006919	activation of cysteine-type endopeptidase activity involved in apoptotic process	4/490	76/23328	0.0759405	0.318558	Aifm1/Bad/Diablo/Mtch1	4
GO:0010466	negative regulation of peptidase activity	9/490	246/23328	0.076322	0.318558	Arl6ip1/Bin1/Birc6/Gapdh/Gpi1/Serpina3g/Serpina3n/Serpini1/Siah2	9
GO:0051235	maintenance of location	11/490	320/23328	0.0763582	0.318558	Abhd5/Ank2/Apoe/Arl2bp/Bscl2/Coro1a/Dbn1/Fto/Golph3/Hdac3/Tmem38a	11
GO:0072521	purine-containing compound metabolic process	13/490	396/23328	0.0763954	0.318558	Atp5c1/Atp5k/Bad/Cs/Cyc1/Eno1b/Gapdh/Gmps/Gpi1/Mpc2/Paics/Pfkp/Ttr	13
GO:0000413	protein peptidyl-prolyl isomerization	2/490	22/23328	0.0771694	0.318558	Fkbp5/Ppig	2
GO:0001573	ganglioside metabolic process	2/490	22/23328	0.0771694	0.318558	Cln6/St6galnac6	2
GO:0003323	type B pancreatic cell development	2/490	22/23328	0.0771694	0.318558	Bad/Insm1	2
GO:0006353	DNA-templated transcription, termination	2/490	22/23328	0.0771694	0.318558	Polr3k/Xrn2	2
GO:0014912	negative regulation of smooth muscle cell migration	2/490	22/23328	0.0771694	0.318558	Bmpr1a/Ndrg4	2
GO:0015813	L-glutamate transmembrane transport	2/490	22/23328	0.0771694	0.318558	Arl6ip1/Arl6ip5	2
GO:0019320	hexose catabolic process	2/490	22/23328	0.0771694	0.318558	Bad/Pfkp	2
GO:0019674	NAD metabolic process	2/490	22/23328	0.0771694	0.318558	Ldhb/Pfkp	2
GO:0030252	growth hormone secretion	2/490	22/23328	0.0771694	0.318558	Madd/Rab1a	2
GO:0032366	intracellular sterol transport	2/490	22/23328	0.0771694	0.318558	Npc2/Vps4a	2
GO:0032367	intracellular cholesterol transport	2/490	22/23328	0.0771694	0.318558	Npc2/Vps4a	2
GO:0045943	positive regulation of transcription by RNA polymerase I	2/490	22/23328	0.0771694	0.318558	Atf4/Nol11	2
GO:0048532	anatomical structure arrangement	2/490	22/23328	0.0771694	0.318558	Bmpr1a/Rac1	2
GO:0050860	negative regulation of T cell receptor signaling pathway	2/490	22/23328	0.0771694	0.318558	Dgkz/Ezr	2
GO:0051602	response to electrical stimulus	2/490	22/23328	0.0771694	0.318558	Actb/Palm	2
GO:0071800	podosome assembly	2/490	22/23328	0.0771694	0.318558	Mapk8/Mapk9	2
GO:1903514	release of sequestered calcium ion into cytosol by endoplasmic reticulum	2/490	22/23328	0.0771694	0.318558	Ank2/Tmem38a	2
GO:1990776	response to angiotensin	2/490	22/23328	0.0771694	0.318558	Camk2a/Capn1	2
GO:0009152	purine ribonucleotide biosynthetic process	6/490	141/23328	0.0773681	0.318558	Atp5c1/Atp5k/Cyc1/Gmps/Mpc2/Paics	6
GO:0035966	response to topologically incorrect protein	6/490	141/23328	0.0773681	0.318558	Atf4/Crebrf/Hspa8/Hspa9/Jkamp/Tmbim6	6
GO:0006119	oxidative phosphorylation	5/490	108/23328	0.0775495	0.318558	Atp5c1/Cox7a2/Cyc1/Nipsnap2/Uqcrh	5
GO:0009185	ribonucleoside diphosphate metabolic process	5/490	108/23328	0.0775495	0.318558	Bad/Eno1b/Gapdh/Gpi1/Pfkp	5
GO:0043266	regulation of potassium ion transport	5/490	108/23328	0.0775495	0.318558	Ank2/Atf4/Bin1/Kcnip4/Vamp2	5
GO:0046700	heterocycle catabolic process	13/490	397/23328	0.0775556	0.318558	Aifm1/Carhsp1/Exosc9/Fto/Grsf1/Lrpprc/Pabpc1/Pcbp4/Rnaseh2c/Slirp/Ssb/Trir/Xrn2	13
GO:0016575	histone deacetylation	4/490	77/23328	0.0788404	0.323082	Ctbp1/Hdac3/Phb/Znhit1	4
GO:0061097	regulation of protein tyrosine kinase activity	4/490	77/23328	0.0788404	0.323082	Aplp2/Errfi1/Sh3bp5l/Tsg101	4
GO:0006874	cellular calcium ion homeostasis	15/490	476/23328	0.0790307	0.323433	Ank2/Apoe/Atf4/Cacnb3/Coro1a/F2rl2/Immt/Nptn/Pla2g6/Prkca/Rap1gds1/Smdt1/Tac1/Tmbim6/Tmem38a	15
GO:1902850	microtubule cytoskeleton organization involved in mitosis	6/490	142/23328	0.0794303	0.323433	Chmp1b/Chmp4b/Dctn1/Fbxw11/Kpnb1/Ndel1	6
GO:2001056	positive regulation of cysteine-type endopeptidase activity	6/490	142/23328	0.0794303	0.323433	Aifm1/Arl6ip5/Bad/Diablo/Mapk9/Mtch1	6
GO:0030072	peptide hormone secretion	10/490	285/23328	0.0795416	0.323433	Bad/Cpe/Cplx1/Hadh/Madd/Mpc2/Pim3/Pla2g6/Rab1a/Rac1	10
GO:0000266	mitochondrial fission	3/490	48/23328	0.0796604	0.323433	Dcn/Mff/Vps35	3
GO:0031111	negative regulation of microtubule polymerization or depolymerization	3/490	48/23328	0.0796604	0.323433	Capzb/Eml4/Tubb4a	3
GO:0038066	p38MAPK cascade	3/490	48/23328	0.0796604	0.323433	Emc10/Ezr/Kars	3
GO:1903115	regulation of actin filament-based movement	3/490	48/23328	0.0796604	0.323433	Ank2/Bin1/Dbn1	3
GO:1900006	positive regulation of dendrite development	5/490	109/23328	0.0799523	0.323872	Apoe/Dbn1/Eif4g2/Palm/Rac1	5
GO:1905477	positive regulation of protein localization to membrane	5/490	109/23328	0.0799523	0.323872	Cacnb3/Cnst/Ezr/Stac/Tcaf1	5
GO:1904062	regulation of cation transmembrane transport	12/490	361/23328	0.0803622	0.325159	Ank2/Bin1/Cacnb3/Chp1/Coro1a/Kcnip4/Nipsnap2/Pla2g6/Plp1/Stac/Tmem38a/Vamp2	12
GO:0015850	organic hydroxy compound transport	9/490	249/23328	0.0808746	0.326857	Abca5/Actb/Apoe/Gpm6b/Npc2/Slc29a4/Syt5/Tac1/Vps4a	9
GO:1901652	response to peptide	13/490	400/23328	0.0811041	0.327409	Camk2a/Capn1/Crk/Cyc1/Eif2b1/Ncoa5/Ndel1/Pik3r2/Prkca/Serpina3g/Serpina3n/Socs2/Vamp2	13
GO:0051651	maintenance of location in cell	8/490	213/23328	0.081346	0.32801	Ank2/Apoe/Arl2bp/Coro1a/Dbn1/Golph3/Hdac3/Tmem38a	8
GO:0008625	extrinsic apoptotic signaling pathway via death domain receptors	4/490	78/23328	0.0817948	0.328429	Bad/Gabarap/Madd/Pea15a	4
GO:1903036	positive regulation of response to wounding	4/490	78/23328	0.0817948	0.328429	Actg1/Dmtn/Ndel1/Prdx2	4
GO:0035967	cellular response to topologically incorrect protein	5/490	110/23328	0.0823945	0.328429	Atf4/Crebrf/Hspa8/Hspa9/Tmbim6	5
GO:0120034	positive regulation of plasma membrane bounded cell projection assembly	5/490	110/23328	0.0823945	0.328429	Auts2/Ndel1/Palm/Rac1/Rala	5
GO:0030258	lipid modification	9/490	250/23328	0.0824279	0.328429	Adh5/Apoe/Dgki/Dgkz/Hadh/Pik3c3/Pik3r2/Plpp5/Socs2	9
GO:0019216	regulation of lipid metabolic process	12/490	363/23328	0.0829045	0.328429	Abhd5/Apoe/Bscl2/Dgkz/Elovl5/Macroh2a1/Mapk9/Pdgfa/Pik3r2/Pla2g6/Ppp4r3b/Rac1	12
GO:0070371	ERK1 and ERK2 cascade	11/490	325/23328	0.082999	0.328429	Apoe/Atp6v0c/Ddt/Errfi1/Ezr/Kars/Map2k7/Ndrg4/Pdgfa/Phb/Prkca	11
GO:0071824	protein-DNA complex subunit organization	8/490	214/23328	0.0830451	0.328429	Anp32e/Hjurp/Macroh2a1/Psmc2/Ptma/Taf1/Tspyl1/Znhit1	8
GO:0010743	regulation of macrophage derived foam cell differentiation	2/490	23/23328	0.0833821	0.328429	Abca5/Mapk9	2
GO:0045056	transcytosis	2/490	23/23328	0.0833821	0.328429	Mal2/Vps35	2
GO:0046473	phosphatidic acid metabolic process	2/490	23/23328	0.0833821	0.328429	Abhd5/Dgkz	2
GO:0050961	detection of temperature stimulus involved in sensory perception	2/490	23/23328	0.0833821	0.328429	Prdm12/Tac1	2
GO:0051043	regulation of membrane protein ectodomain proteolysis	2/490	23/23328	0.0833821	0.328429	Adam9/Apoe	2
GO:0051156	glucose 6-phosphate metabolic process	2/490	23/23328	0.0833821	0.328429	Gpi1/Rpe	2
GO:0097062	dendritic spine maintenance	2/490	23/23328	0.0833821	0.328429	Apoe/Vps35	2
GO:1901626	regulation of postsynaptic membrane organization	2/490	23/23328	0.0833821	0.328429	Apoe/Dbn1	2
GO:0030490	maturation of SSU-rRNA	3/490	49/23328	0.0835933	0.328429	Nol11/Rps21/Rps8	3
GO:0032941	secretion by tissue	3/490	49/23328	0.0835933	0.328429	Madd/Map1lc3b/Tac1	3
GO:0043090	amino acid import	3/490	49/23328	0.0835933	0.328429	Arl6ip1/Arl6ip5/Slc7a1	3
GO:0043550	regulation of lipid kinase activity	3/490	49/23328	0.0835933	0.328429	Dgkz/Pik3r2/Rac1	3
GO:0098781	ncRNA transcription	3/490	49/23328	0.0835933	0.328429	Macroh2a1/Nol11/Top1	3
GO:1902808	positive regulation of cell cycle G1/S phase transition	3/490	49/23328	0.0835933	0.328429	Anp32b/Kmt2e/Rpl17	3
GO:1903018	regulation of glycoprotein metabolic process	3/490	49/23328	0.0835933	0.328429	Chp1/Rab1a/Tmem59	3
GO:0098657	import into cell	9/490	251/23328	0.0839991	0.329408	Actb/Arl6ip1/Arl6ip5/Gpm6b/Slc17a6/Slc29a4/Slc7a1/Syngr3/Tsg101	9
GO:0006869	lipid transport	12/490	364/23328	0.0841943	0.329408	Abca5/Apoe/Lrp10/Mapk9/Npc2/Osbpl9/Pla2g6/Prelid1/Slc66a2/Tac1/Tex2/Vps4a	12
GO:0046879	hormone secretion	12/490	364/23328	0.0841943	0.329408	Bad/Cpe/Cplx1/Hadh/Madd/Mpc2/Pim3/Pla2g6/Rab1a/Rac1/Tac1/Vamp2	12
GO:0071826	ribonucleoprotein complex subunit organization	7/490	179/23328	0.0842166	0.329408	Eif4h/Klc1/Luc7l3/mt-Rnr1/Psip1/Rpl10/Rpl38	7
GO:0140056	organelle localization by membrane tethering	4/490	79/23328	0.0848031	0.330886	Camk2a/Ndrg4/Vamp2/Vps45	4
GO:0035601	protein deacylation	5/490	111/23328	0.0848759	0.330886	Abhd12/Ctbp1/Hdac3/Phb/Znhit1	5
GO:0098732	macromolecule deacylation	5/490	111/23328	0.0848759	0.330886	Abhd12/Ctbp1/Hdac3/Phb/Znhit1	5
GO:0007009	plasma membrane organization	5/490	112/23328	0.0873964	0.33849	Ank2/Bin1/Mpp5/Sh3gl2/Tmeff2	5
GO:0008333	endosome to lysosome transport	3/490	50/23328	0.0876079	0.33849	Bin1/Tsg101/Vps41	3
GO:0016574	histone ubiquitination	3/490	50/23328	0.0876079	0.33849	Atxn7l3/Ube2b/Ubr5	3
GO:0070169	positive regulation of biomineral tissue development	3/490	50/23328	0.0876079	0.33849	Atf4/Bmpr1a/Gpm6b	3
GO:0110151	positive regulation of biomineralization	3/490	50/23328	0.0876079	0.33849	Atf4/Bmpr1a/Gpm6b	3
GO:1902475	L-alpha-amino acid transmembrane transport	3/490	50/23328	0.0876079	0.33849	Arl6ip1/Arl6ip5/Slc7a1	3
GO:0048041	focal adhesion assembly	4/490	80/23328	0.0878649	0.33849	Actg1/Dmtn/Gpm6b/Rac1	4
GO:1901880	negative regulation of protein depolymerization	4/490	80/23328	0.0878649	0.33849	Capzb/Dmtn/Eml4/Evl	4
GO:2001259	positive regulation of cation channel activity	4/490	80/23328	0.0878649	0.33849	Ank2/Cacnb3/Nipsnap2/Stac	4
GO:0016573	histone acetylation	6/490	146/23328	0.0879848	0.33849	Auts2/Brd7/Ctbp1/Kansl2/Taf1/Taf10	6
GO:0051168	nuclear export	6/490	146/23328	0.0879848	0.33849	Chp1/Hdac3/Hspa9/Nemf/Ssb/Uhmk1	6
GO:0098693	regulation of synaptic vesicle cycle	6/490	146/23328	0.0879848	0.33849	Camk2a/Cplx1/Dgki/Mff/Prkca/Vamp2	6
GO:0000819	sister chromatid segregation	7/490	181/23328	0.0880754	0.33849	Cdc16/Chmp1b/Chmp4b/Kpnb1/Macroh2a1/Vps4a/Zwint	7
GO:0007623	circadian rhythm	8/490	217/23328	0.0882673	0.33849	Atf4/Fbxw11/Hdac3/Mapk8/Mapk9/Mybbp1a/Siah2/Top1	8
GO:0048639	positive regulation of developmental growth	8/490	217/23328	0.0882673	0.33849	Apoe/Bmpr1a/Dbn1/Eif4g2/Ezr/Ndel1/Rufy3/Zfyve27	8
GO:0019932	second-messenger-mediated signaling	14/490	445/23328	0.0883998	0.33863	Ank2/Apoe/Cdc34/Chp1/Dmtn/Gapdh/Irgm2/Lgr5/Mt1/Mt2/Rcan3/Rundc3a/Tmem38a/Ube2b	14
GO:0000466	maturation of 5.8S rRNA from tricistronic rRNA transcript (SSU-rRNA, 5.8S rRNA, LSU-rRNA)	2/490	24/23328	0.0897412	0.338978	Exosc9/Rps21	2
GO:0008090	retrograde axonal transport	2/490	24/23328	0.0897412	0.338978	Fbxw11/Ndel1	2
GO:0009156	ribonucleoside monophosphate biosynthetic process	2/490	24/23328	0.0897412	0.338978	Gmps/Paics	2
GO:0015740	C4-dicarboxylate transport	2/490	24/23328	0.0897412	0.338978	Lrrc8a/Slc25a11	2
GO:0031629	synaptic vesicle fusion to presynaptic active zone membrane	2/490	24/23328	0.0897412	0.338978	Cplx1/Snap47	2
GO:0034389	lipid droplet organization	2/490	24/23328	0.0897412	0.338978	Bscl2/Rab18	2
GO:0035455	response to interferon-alpha	2/490	24/23328	0.0897412	0.338978	Ifit1/Ifit3	2
GO:0036010	protein localization to endosome	2/490	24/23328	0.0897412	0.338978	Ezr/Vps35	2
GO:0046823	negative regulation of nucleocytoplasmic transport	2/490	24/23328	0.0897412	0.338978	Chp1/Hdac3	2
GO:0048670	regulation of collateral sprouting	2/490	24/23328	0.0897412	0.338978	Ifrd1/Ulk2	2
GO:0051457	maintenance of protein location in nucleus	2/490	24/23328	0.0897412	0.338978	Arl2bp/Hdac3	2
GO:0070841	inclusion body assembly	2/490	24/23328	0.0897412	0.338978	Apoe/Cdc34	2
GO:0090330	regulation of platelet aggregation	2/490	24/23328	0.0897412	0.338978	Dmtn/Prkca	2
GO:0043524	negative regulation of neuron apoptotic process	7/490	182/23328	0.0900419	0.339617	Aars/Apoe/Coro1a/Gpi1/Hyou1/Mt1/Prdx2	7
GO:0031333	negative regulation of protein-containing complex assembly	6/490	147/23328	0.0901993	0.339617	Capn1/Capzb/Dmtn/Evl/Tubb4a/Vps35	6
GO:2001251	negative regulation of chromosome organization	6/490	147/23328	0.0901993	0.339617	Ctbp1/Fh1/Macroh2a1/Tnks2/Ube2b/Ubr5	6
GO:0051881	regulation of mitochondrial membrane potential	4/490	81/23328	0.0909794	0.341782	Arl6ip5/Bad/Dcn/Prelid1	4
GO:1904589	regulation of protein import	4/490	81/23328	0.0909794	0.341782	Chp1/Hdac3/Pik3r2/Ubr5	4
GO:0003012	muscle system process	13/490	408/23328	0.0910653	0.341782	Ank2/Bin1/Bscl2/Camk2g/Dbn1/Errfi1/Pla2g6/Prkca/Rap1gds1/Stac/Tmem38a/Tpm3/Yy1	13
GO:0030901	midbrain development	3/490	51/23328	0.0917022	0.342713	Aplp2/Rac1/Taf1	3
GO:0032456	endocytic recycling	3/490	51/23328	0.0917022	0.342713	Ndrg4/Vps29/Vps52	3
GO:0046189	phenol-containing compound biosynthetic process	3/490	51/23328	0.0917022	0.342713	Ddt/Insm1/Vps35	3
GO:0060760	positive regulation of response to cytokine stimulus	3/490	51/23328	0.0917022	0.342713	Crebrf/Irgm2/Trim32	3
GO:0060078	regulation of postsynaptic membrane potential	5/490	114/23328	0.0925532	0.345527	Bscl2/Cacnb3/Dbn1/Dgki/Rgs7bp	5
GO:0062197	cellular response to chemical stress	11/490	332/23328	0.0928804	0.346381	Arl6ip5/Atf4/Bad/Capn1/Crk/Diablo/Gskip/Mapk8/Mapk9/Prdx2/Srxn1	11
GO:2001235	positive regulation of apoptotic signaling pathway	7/490	184/23328	0.0940485	0.35036	Bad/Mapk8/Mapk9/Pdia3/Pea15a/Pla2g6/Serinc3	7
GO:0019915	lipid storage	4/490	82/23328	0.0941461	0.35036	Abhd5/Apoe/Bscl2/Fto	4
GO:0010631	epithelial cell migration	10/490	295/23328	0.094508	0.3511	Adam9/Apoe/Dcn/Emc10/Evl/Gpi1/Lgals8/Pik3r2/Prkca/Tac1	10
GO:0048259	regulation of receptor-mediated endocytosis	5/490	115/23328	0.0951891	0.3511	B2m/Prkca/Sdcbp/Sh3gl2/Smap1	5
GO:0098656	anion transmembrane transport	8/490	221/23328	0.0955207	0.3511	Arl6ip1/Arl6ip5/Lrrc8a/Mpc2/Prkca/Slc25a11/Slc7a1/Tcaf1	8
GO:0042307	positive regulation of protein import into nucleus	3/490	52/23328	0.0958745	0.3511	Hdac3/Pik3r2/Ubr5	3
GO:0009749	response to glucose	7/490	185/23328	0.0960886	0.3511	Bad/Eif2b1/Mpc2/Pim3/Pla2g6/Rac1/Vamp2	7
GO:0006301	postreplication repair	2/490	25/23328	0.0962378	0.3511	Faap20/Ube2b	2
GO:0032480	negative regulation of type I interferon production	2/490	25/23328	0.0962378	0.3511	Ppm1b/Yy1	2
GO:0034368	protein-lipid complex remodeling	2/490	25/23328	0.0962378	0.3511	Abca5/Apoe	2
GO:0034369	plasma lipoprotein particle remodeling	2/490	25/23328	0.0962378	0.3511	Abca5/Apoe	2
GO:0035813	regulation of renal sodium excretion	2/490	25/23328	0.0962378	0.3511	Comt/Tac1	2
GO:0046688	response to copper ion	2/490	25/23328	0.0962378	0.3511	Mt1/Mt2	2
GO:0051123	RNA polymerase II preinitiation complex assembly	2/490	25/23328	0.0962378	0.3511	Psmc2/Taf1	2
GO:0051883	killing of cells in other organism involved in symbiotic interaction	2/490	25/23328	0.0962378	0.3511	Bad/Gapdh	2
GO:0090169	regulation of spindle assembly	2/490	25/23328	0.0962378	0.3511	Chmp1b/Chmp4b	2
GO:0099500	vesicle fusion to plasma membrane	2/490	25/23328	0.0962378	0.3511	Cplx1/Snap47	2
GO:1902230	negative regulation of intrinsic apoptotic signaling pathway in response to DNA damage	2/490	25/23328	0.0962378	0.3511	Tpt1/Trim32	2
GO:1903020	positive regulation of glycoprotein metabolic process	2/490	25/23328	0.0962378	0.3511	Chp1/Rab1a	2
GO:1905208	negative regulation of cardiocyte differentiation	2/490	25/23328	0.0962378	0.3511	Hdac3/Yy1	2
GO:2000193	positive regulation of fatty acid transport	2/490	25/23328	0.0962378	0.3511	Mapk9/Pla2g6	2
GO:0009260	ribonucleotide biosynthetic process	6/490	150/23328	0.0970228	0.35338	Atp5c1/Atp5k/Cyc1/Gmps/Mpc2/Paics	6
GO:0031503	protein-containing complex localization	9/490	259/23328	0.0972124	0.35338	Camk2a/Cplx1/Dbn1/Ezr/Nptn/Snap47/Ssb/Vamp2/Vps35	9
GO:0032412	regulation of ion transmembrane transporter activity	9/490	259/23328	0.0972124	0.35338	Ank2/Cacnb3/Chp1/Nipsnap2/Pla2g6/Prkca/Stac/Tcaf1/Vamp2	9
GO:0003333	amino acid transmembrane transport	4/490	83/23328	0.0973643	0.35338	Arl6ip1/Arl6ip5/Lrrc8a/Slc7a1	4
GO:0044106	cellular amine metabolic process	4/490	83/23328	0.0973643	0.35338	Comt/Fh1/Pnkd/Vps35	4
GO:0090132	epithelium migration	10/490	297/23328	0.0976891	0.354096	Adam9/Apoe/Dcn/Emc10/Evl/Gpi1/Lgals8/Pik3r2/Prkca/Tac1	10
GO:0002792	negative regulation of peptide secretion	5/490	116/23328	0.0978629	0.354096	Apoe/Hadh/Madd/Pim3/Tmbim6	5
GO:0034968	histone lysine methylation	5/490	116/23328	0.0978629	0.354096	Auts2/Fh1/Kmt2e/Macroh2a1/Prdm12	5
GO:0055074	calcium ion homeostasis	15/490	493/23328	0.0986683	0.356644	Ank2/Apoe/Atf4/Cacnb3/Coro1a/F2rl2/Immt/Nptn/Pla2g6/Prkca/Rap1gds1/Smdt1/Tac1/Tmbim6/Tmem38a	15
GO:0050890	cognition	11/490	336/23328	0.0988332	0.356874	Apoe/B2m/Comt/Dgki/Magt1/Ndrg4/Ntan1/Pla2g6/Prkca/Tac1/Tusc3	11
GO:0006936	muscle contraction	10/490	298/23328	0.099303	0.358203	Ank2/Bin1/Bscl2/Dbn1/Pla2g6/Prkca/Rap1gds1/Stac/Tmem38a/Tpm3	10
GO:0006111	regulation of gluconeogenesis	3/490	53/23328	0.100123	0.36035	Maea/Pgp/Ppp4r3b	3
GO:0010596	negative regulation of endothelial cell migration	3/490	53/23328	0.100123	0.36035	Apoe/Dcn/Pik3r2	3
GO:1905269	positive regulation of chromatin organization	5/490	117/23328	0.100574	0.36035	Auts2/Brd7/Ctbp1/Kmt2e/Prdm12	5
GO:0006942	regulation of striated muscle contraction	4/490	84/23328	0.100633	0.36035	Ank2/Bin1/Bscl2/Tmem38a	4
GO:0030148	sphingolipid biosynthetic process	4/490	84/23328	0.100633	0.36035	Elovl5/Hacd1/Pla2g6/St6galnac6	4
GO:1903363	negative regulation of cellular protein catabolic process	4/490	84/23328	0.100633	0.36035	Sdcbp/Taf1/Ube2j1/Vps35	4
GO:0001894	tissue homeostasis	9/490	261/23328	0.100694	0.36035	Chmp4b/Coro1a/Fh1/Ncdn/Prkca/Rac1/Sh3gl2/Trim32/Usp45	9
GO:0090130	tissue migration	10/490	299/23328	0.100933	0.36035	Adam9/Apoe/Dcn/Emc10/Evl/Gpi1/Lgals8/Pik3r2/Prkca/Tac1	10
GO:0045637	regulation of myeloid cell differentiation	8/490	224/23328	0.101177	0.36035	B2m/Hspa9/Lrrc17/Mturn/Ndfip1/Prkca/Rbfox2/Smap1	8
GO:0006475	internal protein amino acid acetylation	6/490	152/23328	0.101721	0.36035	Auts2/Brd7/Ctbp1/Kansl2/Taf1/Taf10	6
GO:0018393	internal peptidyl-lysine acetylation	6/490	152/23328	0.101721	0.36035	Auts2/Brd7/Ctbp1/Kansl2/Taf1/Taf10	6
GO:0009746	response to hexose	7/490	188/23328	0.102355	0.36035	Bad/Eif2b1/Mpc2/Pim3/Pla2g6/Rac1/Vamp2	7
GO:0006817	phosphate ion transport	2/490	26/23328	0.102863	0.36035	Atf4/Slc25a11	2
GO:0007020	microtubule nucleation	2/490	26/23328	0.102863	0.36035	Dctn1/Ndel1	2
GO:0009713	catechol-containing compound biosynthetic process	2/490	26/23328	0.102863	0.36035	Insm1/Vps35	2
GO:0010592	positive regulation of lamellipodium assembly	2/490	26/23328	0.102863	0.36035	Auts2/Rac1	2
GO:0010829	negative regulation of glucose transmembrane transport	2/490	26/23328	0.102863	0.36035	Pea15a/Prkca	2
GO:0031061	negative regulation of histone methylation	2/490	26/23328	0.102863	0.36035	Fh1/Macroh2a1	2
GO:0032303	regulation of icosanoid secretion	2/490	26/23328	0.102863	0.36035	Mapk9/Pla2g6	2
GO:0042423	catecholamine biosynthetic process	2/490	26/23328	0.102863	0.36035	Insm1/Vps35	2
GO:0044342	type B pancreatic cell proliferation	2/490	26/23328	0.102863	0.36035	Bad/Errfi1	2
GO:0045723	positive regulation of fatty acid biosynthetic process	2/490	26/23328	0.102863	0.36035	Elovl5/Mapk9	2
GO:0060765	regulation of androgen receptor signaling pathway	2/490	26/23328	0.102863	0.36035	Phb/Rnf14	2
GO:0090200	positive regulation of release of cytochrome c from mitochondria	2/490	26/23328	0.102863	0.36035	Bad/Pla2g6	2
GO:0098901	regulation of cardiac muscle cell action potential	2/490	26/23328	0.102863	0.36035	Ank2/Bin1	2
GO:0120033	negative regulation of plasma membrane bounded cell projection assembly	2/490	26/23328	0.102863	0.36035	Capzb/Evl	2
GO:1904030	negative regulation of cyclin-dependent protein kinase activity	2/490	26/23328	0.102863	0.36035	Actb/Hexim1	2
GO:1904353	regulation of telomere capping	2/490	26/23328	0.102863	0.36035	Map2k7/Tnks2	2
GO:2000765	regulation of cytoplasmic translation	2/490	26/23328	0.102863	0.36035	Aars/Eef2	2
GO:0008033	tRNA processing	5/490	118/23328	0.103323	0.361601	Aars/Fars2/Grsf1/Polr3k/Ssb	5
GO:0006835	dicarboxylic acid transport	4/490	85/23328	0.103953	0.362451	Arl6ip1/Arl6ip5/Lrrc8a/Slc25a11	4
GO:0014910	regulation of smooth muscle cell migration	4/490	85/23328	0.103953	0.362451	Bmpr1a/Crk/Ndrg4/Pdgfa	4
GO:0030301	cholesterol transport	4/490	85/23328	0.103953	0.362451	Abca5/Apoe/Npc2/Vps4a	4
GO:0050730	regulation of peptidyl-tyrosine phosphorylation	9/490	263/23328	0.104246	0.362451	Aplp2/Arl2bp/Dmtn/Errfi1/Gfra1/Pdgfa/Prkca/Sh3bp5l/Tsg101	9
GO:0051289	protein homotetramerization	3/490	54/23328	0.104446	0.362451	B2m/Evl/Pfkp	3
GO:0061077	chaperone-mediated protein folding	3/490	54/23328	0.104446	0.362451	Fkbp5/Hspa8/Hspa9	3
GO:0071806	protein transmembrane transport	3/490	54/23328	0.104446	0.362451	Aifm1/Hspa8/Srp54a	3
GO:0001764	neuron migration	7/490	189/23328	0.104492	0.362451	Auts2/Camk2a/Crk/Mapk8/Ndel1/Rac1/Tubb2a	7
GO:0034284	response to monosaccharide	7/490	189/23328	0.104492	0.362451	Bad/Eif2b1/Mpc2/Pim3/Pla2g6/Rac1/Vamp2	7
GO:1901615	organic hydroxy compound metabolic process	15/490	498/23328	0.104973	0.363762	Adh5/Aplp2/Apoe/Cln6/Comt/Ctsb/Ddt/Fdft1/Insm1/Ldhb/Npc2/Pgp/Pnkd/Ttr/Vps35	15
GO:0001952	regulation of cell-matrix adhesion	5/490	119/23328	0.106109	0.367338	Actg1/Dmtn/Gpm6b/Rac1/Utrn	5
GO:0071241	cellular response to inorganic substance	8/490	227/23328	0.107018	0.369654	B2m/Crk/Dmtn/Mapk8/Mapk9/Mt1/Mt2/Syt5	8
GO:0015918	sterol transport	4/490	86/23328	0.107322	0.369654	Abca5/Apoe/Npc2/Vps4a	4
GO:1901379	regulation of potassium ion transmembrane transport	4/490	86/23328	0.107322	0.369654	Ank2/Bin1/Kcnip4/Vamp2	4
GO:0006816	calcium ion transport	13/490	420/23328	0.107373	0.369654	Ank2/Bin1/Cacnb3/Camk2a/Camk2g/Coro1a/Nipsnap2/Pla2g6/Plp1/Smdt1/Stac/Tmbim6/Tmem38a	13
GO:0006754	ATP biosynthetic process	3/490	55/23328	0.108841	0.369654	Atp5c1/Atp5k/Cyc1	3
GO:0030834	regulation of actin filament depolymerization	3/490	55/23328	0.108841	0.369654	Capzb/Dmtn/Evl	3
GO:0031529	ruffle organization	3/490	55/23328	0.108841	0.369654	Evl/Ndel1/Rac1	3
GO:0032608	interferon-beta production	3/490	55/23328	0.108841	0.369654	Ppm1b/Trim56/Yy1	3
GO:0032892	positive regulation of organic acid transport	3/490	55/23328	0.108841	0.369654	Arl6ip1/Mapk9/Pla2g6	3
GO:0051496	positive regulation of stress fiber assembly	3/490	55/23328	0.108841	0.369654	Evl/Rac1/Tac1	3
GO:0071322	cellular response to carbohydrate stimulus	6/490	155/23328	0.108987	0.369654	Bad/Mpc2/Pim3/Pla2g6/Prkca/Rac1	6
GO:0000469	cleavage involved in rRNA processing	2/490	27/23328	0.10961	0.369654	Exosc9/Rps21	2
GO:0002068	glandular epithelial cell development	2/490	27/23328	0.10961	0.369654	Bad/Insm1	2
GO:0006376	mRNA splice site selection	2/490	27/23328	0.10961	0.369654	Luc7l3/Psip1	2
GO:0006882	cellular zinc ion homeostasis	2/490	27/23328	0.10961	0.369654	Mt1/Mt2	2
GO:0006891	intra-Golgi vesicle-mediated transport	2/490	27/23328	0.10961	0.369654	Copb2/Rab6b	2
GO:0010742	macrophage derived foam cell differentiation	2/490	27/23328	0.10961	0.369654	Abca5/Mapk9	2
GO:0015874	norepinephrine transport	2/490	27/23328	0.10961	0.369654	Actb/Slc29a4	2
GO:0016048	detection of temperature stimulus	2/490	27/23328	0.10961	0.369654	Prdm12/Tac1	2
GO:0030194	positive regulation of blood coagulation	2/490	27/23328	0.10961	0.369654	Dmtn/Prdx2	2
GO:0034367	protein-containing complex remodeling	2/490	27/23328	0.10961	0.369654	Abca5/Apoe	2
GO:0035812	renal sodium excretion	2/490	27/23328	0.10961	0.369654	Comt/Tac1	2
GO:0042059	negative regulation of epidermal growth factor receptor signaling pathway	2/490	27/23328	0.10961	0.369654	Errfi1/Tsg101	2
GO:0042908	xenobiotic transport	2/490	27/23328	0.10961	0.369654	Lrrc8a/Slc29a4	2
GO:0048305	immunoglobulin secretion	2/490	27/23328	0.10961	0.369654	Gpi1/Tmbim6	2
GO:0070129	regulation of mitochondrial translation	2/490	27/23328	0.10961	0.369654	Lrpprc/Mrps27	2
GO:1900048	positive regulation of hemostasis	2/490	27/23328	0.10961	0.369654	Dmtn/Prdx2	2
GO:0006473	protein acetylation	7/490	192/23328	0.111046	0.37414	Auts2/Brd7/Ctbp1/Kansl2/Naa15/Taf1/Taf10	7
GO:0006937	regulation of muscle contraction	6/490	156/23328	0.111467	0.375198	Ank2/Bin1/Bscl2/Dbn1/Prkca/Tmem38a	6
GO:0042542	response to hydrogen peroxide	5/490	121/23328	0.11179	0.375927	Adam9/Capn1/Crk/Glrx2/Mapk8	5
GO:1903305	regulation of regulated secretory pathway	7/490	193/23328	0.113279	0.378138	Camk2a/Cplx1/Dgki/Prkca/Rab27a/Syt5/Vamp2	7
GO:0051568	histone H3-K4 methylation	3/490	56/23328	0.113306	0.378138	Auts2/Kmt2e/Macroh2a1	3
GO:0070534	protein K63-linked ubiquitination	3/490	56/23328	0.113306	0.378138	Trim56/Ube2b/Ubr5	3
GO:0098586	cellular response to virus	3/490	56/23328	0.113306	0.378138	Irgm2/Lgals8/Phb	3
GO:0098815	modulation of excitatory postsynaptic potential	3/490	56/23328	0.113306	0.378138	Bscl2/Cacnb3/Dbn1	3
GO:1903350	response to dopamine	3/490	56/23328	0.113306	0.378138	Atf4/Palm/Vps35	3
GO:1903351	cellular response to dopamine	3/490	56/23328	0.113306	0.378138	Atf4/Palm/Vps35	3
GO:1903533	regulation of protein targeting	3/490	56/23328	0.113306	0.378138	Cacnb3/Dmtn/Tcaf1	3
GO:0046390	ribose phosphate biosynthetic process	6/490	157/23328	0.113975	0.379699	Atp5c1/Atp5k/Cyc1/Gmps/Mpc2/Paics	6
GO:0060079	excitatory postsynaptic potential	4/490	88/23328	0.114205	0.379699	Bscl2/Cacnb3/Dbn1/Dgki	4
GO:1901992	positive regulation of mitotic cell cycle phase transition	4/490	88/23328	0.114205	0.379699	Anp32b/Cdc16/Kmt2e/Rpl17	4
GO:1903321	negative regulation of protein modification by small protein conjugation or removal	4/490	88/23328	0.114205	0.379699	Chp1/Hmg20b/Taf1/Ubr5	4
GO:0034329	cell junction assembly	13/490	426/23328	0.116139	0.379846	Actb/Actg1/Dmtn/Flrt3/Gpm6b/Lhfpl4/Mpp5/Nptn/Pdcd6ip/Prkca/Rac1/Sdcbp/Vps35	13
GO:0002089	lens morphogenesis in camera-type eye	2/490	28/23328	0.116469	0.379846	Atf4/Tdrd7	2
GO:0006837	serotonin transport	2/490	28/23328	0.116469	0.379846	Gpm6b/Slc29a4	2
GO:0016577	histone demethylation	2/490	28/23328	0.116469	0.379846	Jmjd1c/Ube2b	2
GO:0031365	N-terminal protein amino acid modification	2/490	28/23328	0.116469	0.379846	Naa15/Ppm1b	2
GO:0032469	endoplasmic reticulum calcium ion homeostasis	2/490	28/23328	0.116469	0.379846	Rap1gds1/Tmbim6	2
GO:0032801	receptor catabolic process	2/490	28/23328	0.116469	0.379846	Apoe/Capn1	2
GO:0033522	histone H2A ubiquitination	2/490	28/23328	0.116469	0.379846	Ube2b/Ubr5	2
GO:0034390	smooth muscle cell apoptotic process	2/490	28/23328	0.116469	0.379846	Atf4/Gapdh	2
GO:0034391	regulation of smooth muscle cell apoptotic process	2/490	28/23328	0.116469	0.379846	Atf4/Gapdh	2
GO:0042744	hydrogen peroxide catabolic process	2/490	28/23328	0.116469	0.379846	Prdx2/Txnrd1	2
GO:0045737	positive regulation of cyclin-dependent protein serine/threonine kinase activity	2/490	28/23328	0.116469	0.379846	Ccny/Mapre3	2
GO:0051016	barbed-end actin filament capping	2/490	28/23328	0.116469	0.379846	Capzb/Evl	2
GO:0055069	zinc ion homeostasis	2/490	28/23328	0.116469	0.379846	Mt1/Mt2	2
GO:0070076	histone lysine demethylation	2/490	28/23328	0.116469	0.379846	Jmjd1c/Ube2b	2
GO:0070979	protein K11-linked ubiquitination	2/490	28/23328	0.116469	0.379846	Cdc16/Ube2b	2
GO:0090077	foam cell differentiation	2/490	28/23328	0.116469	0.379846	Abca5/Mapk9	2
GO:1900745	positive regulation of p38MAPK cascade	2/490	28/23328	0.116469	0.379846	Emc10/Kars	2
GO:1901532	regulation of hematopoietic progenitor cell differentiation	2/490	28/23328	0.116469	0.379846	Hspa9/Sos2	2
GO:1903649	regulation of cytoplasmic transport	2/490	28/23328	0.116469	0.379846	Ezr/Mapk8	2
GO:0034250	positive regulation of cellular amide metabolic process	6/490	158/23328	0.116512	0.379846	Apoe/Eef2/Eif4g2/Mrps27/Pla2g6/Uhmk1	6
GO:0010721	negative regulation of cell development	12/490	387/23328	0.117314	0.381002	Ap1ar/Apoe/B2m/Bmpr1a/Dmtn/Ifrd1/Prkcsh/Rap1gap2/Rufy3/Sema4b/Ulk2/Yy1	12
GO:0009132	nucleoside diphosphate metabolic process	5/490	123/23328	0.117615	0.381002	Bad/Eno1b/Gapdh/Gpi1/Pfkp	5
GO:0046474	glycerophospholipid biosynthetic process	5/490	123/23328	0.117615	0.381002	Abhd5/Dgkz/Pdgfa/Pik3c3/Pla2g6	5
GO:0001667	ameboidal-type cell migration	13/490	427/23328	0.11764	0.381002	Adam9/Apoe/Dcn/Dmtn/Emc10/Evl/Gpi1/Lgals8/Pik3r2/Prkca/Rac1/Sema4b/Tac1	13
GO:0009117	nucleotide metabolic process	13/490	427/23328	0.11764	0.381002	Atp5c1/Atp5k/Bad/Cs/Cyc1/Eno1b/Gapdh/Gmps/Gpi1/Kars/Mpc2/Paics/Pfkp	13
GO:0051702	interaction with symbiont	4/490	89/23328	0.117718	0.381002	Apoe/Gapdh/Hspa8/Phb	4
GO:0050879	multicellular organismal movement	3/490	57/23328	0.11784	0.381002	Bscl2/Stac/Vps35	3
GO:0050881	musculoskeletal movement	3/490	57/23328	0.11784	0.381002	Bscl2/Stac/Vps35	3
GO:0051931	regulation of sensory perception	3/490	57/23328	0.11784	0.381002	Cacnb3/Comt/Tac1	3
GO:0071383	cellular response to steroid hormone stimulus	6/490	159/23328	0.119077	0.384298	Crebrf/Ddx17/Phb/Rbfox2/Rnf14/Ubr5	6
GO:2000058	regulation of ubiquitin-dependent protein catabolic process	6/490	159/23328	0.119077	0.384298	Mapk8/Mapk9/Rad23a/Rnf14/Sdcbp/Taf1	6
GO:0097191	extrinsic apoptotic signaling pathway	8/490	233/23328	0.119243	0.384479	Bad/Birc6/Gabarap/Madd/Pdia3/Pea15a/Prdx2/Siah2	8
GO:0031098	stress-activated protein kinase signaling cascade	9/490	272/23328	0.121096	0.389091	Arl6ip5/Emc10/Errfi1/Ezr/Hdac3/Kars/Map2k7/Mapk8/Mapk9	9
GO:0007044	cell-substrate junction assembly	4/490	90/23328	0.121277	0.389091	Actg1/Dmtn/Gpm6b/Rac1	4
GO:0032024	positive regulation of insulin secretion	4/490	90/23328	0.121277	0.389091	Bad/Mpc2/Pla2g6/Rac1	4
GO:0043242	negative regulation of protein-containing complex disassembly	4/490	90/23328	0.121277	0.389091	Capzb/Dmtn/Eml4/Evl	4
GO:0006164	purine nucleotide biosynthetic process	6/490	160/23328	0.12167	0.389091	Atp5c1/Atp5k/Cyc1/Gmps/Mpc2/Paics	6
GO:0035065	regulation of histone acetylation	3/490	58/23328	0.12244	0.389091	Auts2/Brd7/Ctbp1	3
GO:0042267	natural killer cell mediated cytotoxicity	3/490	58/23328	0.12244	0.389091	Coro1a/Crk/Rab27a	3
GO:0061614	pri-miRNA transcription by RNA polymerase II	3/490	58/23328	0.12244	0.389091	Bmpr1a/Ddx17/Yy1	3
GO:1904591	positive regulation of protein import	3/490	58/23328	0.12244	0.389091	Hdac3/Pik3r2/Ubr5	3
GO:0016051	carbohydrate biosynthetic process	7/490	197/23328	0.122442	0.389091	Atf4/Gapdh/Gpi1/Maea/Pgp/Ppp4r3b/St6galnac6	7
GO:0009124	nucleoside monophosphate biosynthetic process	2/490	29/23328	0.123433	0.389091	Gmps/Paics	2
GO:0009167	purine ribonucleoside monophosphate metabolic process	2/490	29/23328	0.123433	0.389091	Gmps/Paics	2
GO:0031063	regulation of histone deacetylation	2/490	29/23328	0.123433	0.389091	Ctbp1/Znhit1	2
GO:0033119	negative regulation of RNA splicing	2/490	29/23328	0.123433	0.389091	Pcbp4/Tmbim6	2
GO:0035094	response to nicotine	2/490	29/23328	0.123433	0.389091	B2m/Bad	2
GO:0042133	neurotransmitter metabolic process	2/490	29/23328	0.123433	0.389091	Comt/Dagla	2
GO:0050858	negative regulation of antigen receptor-mediated signaling pathway	2/490	29/23328	0.123433	0.389091	Dgkz/Ezr	2
GO:0070198	protein localization to chromosome, telomeric region	2/490	29/23328	0.123433	0.389091	Macroh2a1/Tnks2	2
GO:0070296	sarcoplasmic reticulum calcium ion transport	2/490	29/23328	0.123433	0.389091	Ank2/Tmem38a	2
GO:0070897	transcription preinitiation complex assembly	2/490	29/23328	0.123433	0.389091	Psmc2/Taf1	2
GO:0090314	positive regulation of protein targeting to membrane	2/490	29/23328	0.123433	0.389091	Cacnb3/Tcaf1	2
GO:1900027	regulation of ruffle assembly	2/490	29/23328	0.123433	0.389091	Evl/Ndel1	2
GO:1901185	negative regulation of ERBB signaling pathway	2/490	29/23328	0.123433	0.389091	Errfi1/Tsg101	2
GO:1904292	regulation of ERAD pathway	2/490	29/23328	0.123433	0.389091	Tmem259/Ube2j1	2
GO:2000272	negative regulation of signaling receptor activity	2/490	29/23328	0.123433	0.389091	Errfi1/Tsg101	2
GO:0045666	positive regulation of neuron differentiation	14/490	472/23328	0.124782	0.392956	Apoe/Bnip2/Dbn1/Eif4g2/Hmg20b/Ndel1/Ndrg4/Palm/Rac1/Rufy3/Serpini1/Socs2/Trim32/Zfyve27	14
GO:0032890	regulation of organic acid transport	4/490	91/23328	0.124882	0.392956	Arl6ip1/Arl6ip5/Mapk9/Pla2g6	4
GO:0010038	response to metal ion	9/490	274/23328	0.12503	0.393071	Adam9/Anxa11/B2m/Dmtn/Mapk8/Mapk9/Mt1/Mt2/Syt5	9
GO:0031341	regulation of cell killing	5/490	126/23328	0.126615	0.397699	B2m/Bad/Crk/Gapdh/Hspa8	5
GO:0007528	neuromuscular junction development	3/490	59/23328	0.127105	0.398173	Cacnb3/Dctn1/Utrn	3
GO:0030042	actin filament depolymerization	3/490	59/23328	0.127105	0.398173	Capzb/Dmtn/Evl	3
GO:0071156	regulation of cell cycle arrest	3/490	59/23328	0.127105	0.398173	Bin1/Insm1/Mybbp1a	3
GO:0043543	protein acylation	8/490	237/23328	0.127788	0.399959	Auts2/Brd7/Ctbp1/Kansl2/Naa15/Ppm1b/Taf1/Taf10	8
GO:0006096	glycolytic process	4/490	92/23328	0.128532	0.401573	Eno1b/Gapdh/Gpi1/Pfkp	4
GO:0014909	smooth muscle cell migration	4/490	92/23328	0.128532	0.401573	Bmpr1a/Crk/Ndrg4/Pdgfa	4
GO:0051099	positive regulation of binding	7/490	200/23328	0.129556	0.402354	Apoe/B2m/Cln5/Eif2b1/Map1lc3b/Mapre3/Taf1	7
GO:0001678	cellular glucose homeostasis	6/490	163/23328	0.129615	0.402354	Bad/Mpc2/Pik3r2/Pim3/Pla2g6/Rac1	6
GO:0018394	peptidyl-lysine acetylation	6/490	163/23328	0.129615	0.402354	Auts2/Brd7/Ctbp1/Kansl2/Taf1/Taf10	6
GO:0006611	protein export from nucleus	5/490	127/23328	0.129684	0.402354	Chp1/Hdac3/Hspa9/Ssb/Uhmk1	5
GO:0042157	lipoprotein metabolic process	5/490	127/23328	0.129684	0.402354	Abhd12/Apoe/Irgm2/Pik3c3/Ppm1b	5
GO:0000027	ribosomal large subunit assembly	2/490	30/23328	0.130495	0.402354	Rpl10/Rpl38	2
GO:0000470	maturation of LSU-rRNA	2/490	30/23328	0.130495	0.402354	Las1l/Rpl35	2
GO:0003309	type B pancreatic cell differentiation	2/490	30/23328	0.130495	0.402354	Bad/Insm1	2
GO:0009126	purine nucleoside monophosphate metabolic process	2/490	30/23328	0.130495	0.402354	Gmps/Paics	2
GO:0043457	regulation of cellular respiration	2/490	30/23328	0.130495	0.402354	Cisd1/Prelid1	2
GO:0043951	negative regulation of cAMP-mediated signaling	2/490	30/23328	0.130495	0.402354	Cdc34/Ube2b	2
GO:0050820	positive regulation of coagulation	2/490	30/23328	0.130495	0.402354	Dmtn/Prdx2	2
GO:0050951	sensory perception of temperature stimulus	2/490	30/23328	0.130495	0.402354	Prdm12/Tac1	2
GO:0051085	chaperone cofactor-dependent protein refolding	2/490	30/23328	0.130495	0.402354	Hspa8/Hspa9	2
GO:1990126	retrograde transport, endosome to plasma membrane	2/490	30/23328	0.130495	0.402354	Vps29/Vps35	2
GO:0006753	nucleoside phosphate metabolic process	13/490	436/23328	0.131648	0.404787	Atp5c1/Atp5k/Bad/Cs/Cyc1/Eno1b/Gapdh/Gmps/Gpi1/Kars/Mpc2/Paics/Pfkp	13
GO:0061512	protein localization to cilium	3/490	60/23328	0.131833	0.404787	Arl6/Ccdc66/Gga1	3
GO:0090303	positive regulation of wound healing	3/490	60/23328	0.131833	0.404787	Actg1/Dmtn/Prdx2	3
GO:1901616	organic hydroxy compound catabolic process	3/490	60/23328	0.131833	0.404787	Adh5/Apoe/Comt	3
GO:0006757	ATP generation from ADP	4/490	93/23328	0.132226	0.404787	Eno1b/Gapdh/Gpi1/Pfkp	4
GO:0009308	amine metabolic process	4/490	93/23328	0.132226	0.404787	Comt/Fh1/Pnkd/Vps35	4
GO:0072655	establishment of protein localization to mitochondrion	4/490	93/23328	0.132226	0.404787	Aifm1/Mff/Timm29/Tomm5	4
GO:0150115	cell-substrate junction organization	4/490	93/23328	0.132226	0.404787	Actg1/Dmtn/Gpm6b/Rac1	4
GO:0034249	negative regulation of cellular amide metabolic process	6/490	164/23328	0.132318	0.404787	Apoe/Bc1/Bin1/Fto/Gapdh/Prkca	6
GO:0007030	Golgi organization	5/490	128/23328	0.132786	0.405868	Golph3/Gorasp2/Rab1a/Tmed4/Vcpip1	5
GO:0030336	negative regulation of cell migration	9/490	278/23328	0.133101	0.406479	Apoe/Bmpr1a/Dcn/Ddt/Evl/Ndrg4/Pik3r2/Tcaf1/Tmeff2	9
GO:0018209	peptidyl-serine modification	11/490	357/23328	0.133697	0.407946	Camk2a/Dcn/Dmtn/Irgm2/Mapk8/Mapk9/Prkca/Taf1/Tlk1/Top1/Uhmk1	11
GO:0072522	purine-containing compound biosynthetic process	6/490	165/23328	0.135047	0.411351	Atp5c1/Atp5k/Cyc1/Gmps/Mpc2/Paics	6
GO:2001236	regulation of extrinsic apoptotic signaling pathway	6/490	165/23328	0.135047	0.411351	Birc6/Madd/Pdia3/Pea15a/Prdx2/Siah2	6
GO:1901879	regulation of protein depolymerization	4/490	94/23328	0.135964	0.4132	Capzb/Dmtn/Eml4/Evl	4
GO:0002228	natural killer cell mediated immunity	3/490	61/23328	0.136621	0.4132	Coro1a/Crk/Rab27a	3
GO:0051851	modulation by host of symbiont process	3/490	61/23328	0.136621	0.4132	Apoe/Hspa8/Phb	3
GO:0006482	protein demethylation	2/490	31/23328	0.137647	0.4132	Jmjd1c/Ube2b	2
GO:0007097	nuclear migration	2/490	31/23328	0.137647	0.4132	Dctn1/Fbxw11	2
GO:0008214	protein dealkylation	2/490	31/23328	0.137647	0.4132	Jmjd1c/Ube2b	2
GO:0032365	intracellular lipid transport	2/490	31/23328	0.137647	0.4132	Npc2/Vps4a	2
GO:0043276	anoikis	2/490	31/23328	0.137647	0.4132	Mybbp1a/Tle5	2
GO:0044062	regulation of excretion	2/490	31/23328	0.137647	0.4132	Comt/Tac1	2
GO:0044319	wound healing, spreading of cells	2/490	31/23328	0.137647	0.4132	Cd151/Tmeff2	2
GO:0045932	negative regulation of muscle contraction	2/490	31/23328	0.137647	0.4132	Bin1/Dbn1	2
GO:0048011	neurotrophin TRK receptor signaling pathway	2/490	31/23328	0.137647	0.4132	Wasf1/Zfyve27	2
GO:0050901	leukocyte tethering or rolling	2/490	31/23328	0.137647	0.4132	Capn1/Golph3	2
GO:0090505	epiboly involved in wound healing	2/490	31/23328	0.137647	0.4132	Cd151/Tmeff2	2
GO:0098810	neurotransmitter reuptake	2/490	31/23328	0.137647	0.4132	Gpm6b/Slc29a4	2
GO:1903421	regulation of synaptic vesicle recycling	2/490	31/23328	0.137647	0.4132	Mff/Vamp2	2
GO:1904031	positive regulation of cyclin-dependent protein kinase activity	2/490	31/23328	0.137647	0.4132	Ccny/Mapre3	2
GO:0010594	regulation of endothelial cell migration	6/490	166/23328	0.137803	0.413315	Apoe/Dcn/Emc10/Gpi1/Pik3r2/Prkca	6
GO:0008203	cholesterol metabolic process	5/490	130/23328	0.139089	0.415759	Aplp2/Apoe/Cln6/Fdft1/Npc2	5
GO:0032368	regulation of lipid transport	5/490	130/23328	0.139089	0.415759	Apoe/Mapk9/Pla2g6/Prelid1/Tac1	5
GO:0042177	negative regulation of protein catabolic process	5/490	130/23328	0.139089	0.415759	Phb/Sdcbp/Taf1/Ube2j1/Vps35	5
GO:0042752	regulation of circadian rhythm	5/490	130/23328	0.139089	0.415759	Fbxw11/Hdac3/Mapk8/Mapk9/Siah2	5
GO:0009165	nucleotide biosynthetic process	7/490	204/23328	0.139355	0.416201	Atp5c1/Atp5k/Cyc1/Gmps/Kars/Mpc2/Paics	7
GO:0021954	central nervous system neuron development	4/490	95/23328	0.139744	0.416303	Crk/Ndel1/Prkca/Rac1	4
GO:0031343	positive regulation of cell killing	4/490	95/23328	0.139744	0.416303	B2m/Bad/Gapdh/Hspa8	4
GO:2001243	negative regulation of intrinsic apoptotic signaling pathway	4/490	95/23328	0.139744	0.416303	Hyou1/Tmbim6/Tpt1/Trim32	4
GO:0006338	chromatin remodeling	6/490	167/23328	0.140585	0.418101	Anp32e/Hjurp/Hmg20b/Ptma/Top1/Znhit1	6
GO:2001242	regulation of intrinsic apoptotic signaling pathway	6/490	167/23328	0.140585	0.418101	Bad/Hyou1/Serinc3/Tmbim6/Tpt1/Trim32	6
GO:0034764	positive regulation of transmembrane transport	8/490	243/23328	0.141185	0.418608	Ank2/Arl6ip1/Cacnb3/Chp1/Nipsnap2/Plp1/Stac/Tcaf1	8
GO:0030865	cortical cytoskeleton organization	3/490	62/23328	0.141468	0.418608	Ezr/Pdcd6ip/Rac1	3
GO:0031640	killing of cells of other organism	3/490	62/23328	0.141468	0.418608	Bad/Gapdh/Tac1	3
GO:0051926	negative regulation of calcium ion transport	3/490	62/23328	0.141468	0.418608	Bin1/Cacnb3/Tmbim6	3
GO:0061337	cardiac conduction	3/490	62/23328	0.141468	0.418608	Ank2/Bin1/Rbfox2	3
GO:1903078	positive regulation of protein localization to plasma membrane	3/490	62/23328	0.141468	0.418608	Cnst/Ezr/Stac	3
GO:0018022	peptidyl-lysine methylation	5/490	131/23328	0.142289	0.420334	Auts2/Fh1/Kmt2e/Macroh2a1/Prdm12	5
GO:0048640	negative regulation of developmental growth	5/490	131/23328	0.142289	0.420334	Ifrd1/Sema4b/Socs2/Ulk2/Yy1	5
GO:0070555	response to interleukin-1	4/490	96/23328	0.143565	0.423031	Map2k7/Prkca/Tle5/Yy1	4
GO:2000243	positive regulation of reproductive process	4/490	96/23328	0.143565	0.423031	Lhfpl2/Rac1/Tac1/Ube2b	4
GO:0006099	tricarboxylic acid cycle	2/490	32/23328	0.144883	0.423031	Cs/Fh1	2
GO:0010043	response to zinc ion	2/490	32/23328	0.144883	0.423031	Mt1/Mt2	2
GO:0010614	negative regulation of cardiac muscle hypertrophy	2/490	32/23328	0.144883	0.423031	Errfi1/Yy1	2
GO:0016242	negative regulation of macroautophagy	2/490	32/23328	0.144883	0.423031	Chmp4b/Sec22b	2
GO:0032692	negative regulation of interleukin-1 production	2/490	32/23328	0.144883	0.423031	Errfi1/Hdac3	2
GO:0035066	positive regulation of histone acetylation	2/490	32/23328	0.144883	0.423031	Auts2/Brd7	2
GO:0046475	glycerophospholipid catabolic process	2/490	32/23328	0.144883	0.423031	Abhd12/Pla2g6	2
GO:0048668	collateral sprouting	2/490	32/23328	0.144883	0.423031	Ifrd1/Ulk2	2
GO:0051491	positive regulation of filopodium assembly	2/490	32/23328	0.144883	0.423031	Palm/Rala	2
GO:0062125	regulation of mitochondrial gene expression	2/490	32/23328	0.144883	0.423031	Lrpprc/Mrps27	2
GO:0090504	epiboly	2/490	32/23328	0.144883	0.423031	Cd151/Tmeff2	2
GO:1905476	negative regulation of protein localization to membrane	2/490	32/23328	0.144883	0.423031	Dmtn/Tmem59	2
GO:0034763	negative regulation of transmembrane transport	5/490	132/23328	0.145521	0.424192	Arl6ip5/Bin1/Cacnb3/Pea15a/Prkca	5
GO:0099175	regulation of postsynapse organization	5/490	132/23328	0.145521	0.424192	Apoe/Chmp4b/Dbn1/Hspa8/Vps35	5
GO:0006721	terpenoid metabolic process	3/490	63/23328	0.146371	0.426317	Adh5/Fdft1/Ttr	3
GO:0018205	peptidyl-lysine modification	11/490	364/23328	0.146633	0.426725	Auts2/Brd7/Ctbp1/Fh1/Hmg20b/Kansl2/Kmt2e/Macroh2a1/Prdm12/Taf1/Taf10	11
GO:0030522	intracellular receptor signaling pathway	7/490	207/23328	0.146935	0.426899	Ddx17/Fam120b/Irgm2/Phb/Rbfox2/Rnf14/Ubr5	7
GO:0031032	actomyosin structure organization	7/490	207/23328	0.146935	0.426899	Actg1/Evl/Pdcd6ip/Pik3r2/Rac1/Tac1/Tmeff2	7
GO:0002027	regulation of heart rate	4/490	97/23328	0.147428	0.427275	Ank2/Bin1/Rbfox2/Tac1	4
GO:0045069	regulation of viral genome replication	4/490	97/23328	0.147428	0.427275	Hspa8/Pabpc1/Phb/Rad23a	4
GO:0120162	positive regulation of cold-induced thermogenesis	4/490	97/23328	0.147428	0.427275	Bscl2/Fh1/Hadh/Hdac3	4
GO:1904064	positive regulation of cation transmembrane transport	6/490	170/23328	0.149085	0.431723	Ank2/Cacnb3/Chp1/Nipsnap2/Plp1/Stac	6
GO:0036473	cell death in response to oxidative stress	4/490	98/23328	0.15133	0.43466	Arl6ip5/Atf4/Diablo/Gskip	4
GO:0070585	protein localization to mitochondrion	4/490	98/23328	0.15133	0.43466	Aifm1/Mff/Timm29/Tomm5	4
GO:0099565	chemical synaptic transmission, postsynaptic	4/490	98/23328	0.15133	0.43466	Bscl2/Cacnb3/Dbn1/Dgki	4
GO:1903008	organelle disassembly	4/490	98/23328	0.15133	0.43466	Fundc1/Gabarap/Klc1/Map1lc3b	4
GO:0070988	demethylation	3/490	64/23328	0.15133	0.43466	Fto/Jmjd1c/Ube2b	3
GO:0090278	negative regulation of peptide hormone secretion	3/490	64/23328	0.15133	0.43466	Hadh/Madd/Pim3	3
GO:0015672	monovalent inorganic cation transport	14/490	489/23328	0.151525	0.43466	Ank2/Atf4/Atp5c1/Atp5k/Atp6v0a1/Atp6v1b2/Bin1/Chp1/Cyc1/Kcnip4/Kcns3/Slc17a6/Tmem38a/Vamp2	14
GO:0045931	positive regulation of mitotic cell cycle	6/490	171/23328	0.151969	0.43466	Anp32b/Cdc16/Kmt2e/Macroh2a1/Prkca/Rpl17	6
GO:0046928	regulation of neurotransmitter secretion	5/490	134/23328	0.152079	0.43466	Camk2a/Cplx1/Dgki/Pnkd/Prkca	5
GO:0055076	transition metal ion homeostasis	5/490	134/23328	0.152079	0.43466	Aplp2/B2m/Mt1/Mt2/Ndfip1	5
GO:1901293	nucleoside phosphate biosynthetic process	7/490	209/23328	0.152094	0.43466	Atp5c1/Atp5k/Cyc1/Gmps/Kars/Mpc2/Paics	7
GO:0006084	acetyl-CoA metabolic process	2/490	33/23328	0.152196	0.43466	Cs/Mpc2	2
GO:0009161	ribonucleoside monophosphate metabolic process	2/490	33/23328	0.152196	0.43466	Gmps/Paics	2
GO:0045616	regulation of keratinocyte differentiation	2/490	33/23328	0.152196	0.43466	Errfi1/Macroh2a1	2
GO:0051642	centrosome localization	2/490	33/23328	0.152196	0.43466	Ezr/Ndel1	2
GO:0051984	positive regulation of chromosome segregation	2/490	33/23328	0.152196	0.43466	Cdc16/Macroh2a1	2
GO:1902745	positive regulation of lamellipodium organization	2/490	33/23328	0.152196	0.43466	Auts2/Rac1	2
GO:0022618	ribonucleoprotein complex assembly	6/490	172/23328	0.154878	0.441653	Eif4h/Luc7l3/mt-Rnr1/Psip1/Rpl10/Rpl38	6
GO:0042391	regulation of membrane potential	13/490	450/23328	0.155199	0.441653	Ank2/Arl6ip5/B2m/Bad/Bin1/Bscl2/Cacnb3/Dbn1/Dcn/Dgki/Prelid1/Rgs7bp/Tac1	13
GO:0036503	ERAD pathway	4/490	99/23328	0.155271	0.441653	Fbxo2/Jkamp/Tmem259/Ube2j1	4
GO:0042158	lipoprotein biosynthetic process	4/490	99/23328	0.155271	0.441653	Apoe/Irgm2/Pik3c3/Ppm1b	4
GO:0045185	maintenance of protein location	4/490	99/23328	0.155271	0.441653	Arl2bp/Dbn1/Golph3/Hdac3	4
GO:0009206	purine ribonucleoside triphosphate biosynthetic process	3/490	65/23328	0.156341	0.443622	Atp5c1/Atp5k/Cyc1	3
GO:0015807	L-amino acid transport	3/490	65/23328	0.156341	0.443622	Arl6ip1/Arl6ip5/Slc7a1	3
GO:0032233	positive regulation of actin filament bundle assembly	3/490	65/23328	0.156341	0.443622	Evl/Rac1/Tac1	3
GO:0006520	cellular amino acid metabolic process	8/490	250/23328	0.157658	0.446696	Aars/Atf4/Comt/Fars2/Fh1/Gmps/Kars/Txnrd1	8
GO:0051260	protein homooligomerization	6/490	173/23328	0.157811	0.446696	B2m/Evl/Kcns3/Pdcd6ip/Pfkp/Vps35	6
GO:0006476	protein deacetylation	4/490	100/23328	0.15925	0.446696	Ctbp1/Hdac3/Phb/Znhit1	4
GO:0032006	regulation of TOR signaling	4/490	100/23328	0.15925	0.446696	Golph3/Hdac3/Rraga/Slc7a1	4
GO:0046889	positive regulation of lipid biosynthetic process	4/490	100/23328	0.15925	0.446696	Apoe/Elovl5/Mapk9/Pla2g6	4
GO:0000038	very long-chain fatty acid metabolic process	2/490	34/23328	0.159579	0.446696	Elovl5/Hacd1	2
GO:0001964	startle response	2/490	34/23328	0.159579	0.446696	Dbn1/Get1	2
GO:0014741	negative regulation of muscle hypertrophy	2/490	34/23328	0.159579	0.446696	Errfi1/Yy1	2
GO:0019934	cGMP-mediated signaling	2/490	34/23328	0.159579	0.446696	Apoe/Rundc3a	2
GO:0031338	regulation of vesicle fusion	2/490	34/23328	0.159579	0.446696	Coro1a/Cplx1	2
GO:0035883	enteroendocrine cell differentiation	2/490	34/23328	0.159579	0.446696	Bad/Insm1	2
GO:0043537	negative regulation of blood vessel endothelial cell migration	2/490	34/23328	0.159579	0.446696	Apoe/Pik3r2	2
GO:0048013	ephrin receptor signaling pathway	2/490	34/23328	0.159579	0.446696	Chn1/Crk	2
GO:0061842	microtubule organizing center localization	2/490	34/23328	0.159579	0.446696	Ezr/Ndel1	2
GO:0090162	establishment of epithelial cell polarity	2/490	34/23328	0.159579	0.446696	Golph3/Mpp5	2
GO:0090218	positive regulation of lipid kinase activity	2/490	34/23328	0.159579	0.446696	Dgkz/Rac1	2
GO:0097352	autophagosome maturation	2/490	34/23328	0.159579	0.446696	Irgm2/Map1lc3b	2
GO:0043542	endothelial cell migration	7/490	212/23328	0.159989	0.447488	Apoe/Dcn/Emc10/Gpi1/Lgals8/Pik3r2/Prkca	7
GO:0006643	membrane lipid metabolic process	6/490	174/23328	0.160768	0.448595	Cln6/Elovl5/Hacd1/Pla2g6/Serinc3/St6galnac6	6
GO:0018105	peptidyl-serine phosphorylation	10/490	331/23328	0.161061	0.448595	Camk2a/Dmtn/Irgm2/Mapk8/Mapk9/Prkca/Taf1/Tlk1/Top1/Uhmk1	10
GO:0071902	positive regulation of protein serine/threonine kinase activity	9/490	291/23328	0.16114	0.448595	Adam9/Ccny/Irgm2/Kars/Madd/Map2k7/Mapre3/Pdgfa/Prdx2	9
GO:0001707	mesoderm formation	3/490	66/23328	0.161403	0.448595	Bmpr1a/Gpi1/Txnrd1	3
GO:0009145	purine nucleoside triphosphate biosynthetic process	3/490	66/23328	0.161403	0.448595	Atp5c1/Atp5k/Cyc1	3
GO:0042255	ribosome assembly	3/490	66/23328	0.161403	0.448595	mt-Rnr1/Rpl10/Rpl38	3
GO:0043967	histone H4 acetylation	3/490	66/23328	0.161403	0.448595	Auts2/Ctbp1/Kansl2	3
GO:2000736	regulation of stem cell differentiation	3/490	66/23328	0.161403	0.448595	Hspa9/Ociad1/Prdm4	3
GO:0042098	T cell proliferation	7/490	213/23328	0.162661	0.451735	Cd151/Coro1a/Ndfip1/Prdx2/Slc7a1/Sos2/Znhit1	7
GO:0033555	multicellular organismal response to stress	4/490	101/23328	0.163267	0.452704	Apoe/Comt/Lrp11/Tac1	4
GO:2001237	negative regulation of extrinsic apoptotic signaling pathway	4/490	101/23328	0.163267	0.452704	Birc6/Pea15a/Prdx2/Siah2	4
GO:0030099	myeloid cell differentiation	12/490	414/23328	0.164432	0.454898	B2m/Dmtn/Hspa9/Kmt2e/Lrrc17/Maea/Mturn/Ndfip1/Prkca/Rbfox2/Smap1/Tspan2	12
GO:0071375	cellular response to peptide hormone stimulus	8/490	253/23328	0.164985	0.454898	Camk2a/Crk/Ncoa5/Ndel1/Pik3r2/Prkca/Socs2/Vamp2	8
GO:0007160	cell-matrix adhesion	7/490	214/23328	0.165354	0.454898	Actg1/Adam9/Dmtn/Epdr1/Gpm6b/Rac1/Utrn	7
GO:0034504	protein localization to nucleus	9/490	293/23328	0.165689	0.454898	Arl2bp/Chp1/Hdac3/Hspa8/Ipo9/Kpnb1/Pik3r2/Tnpo3/Ubr5	9
GO:0016311	dephosphorylation	11/490	374/23328	0.166196	0.454898	Acp2/Chp1/Cnst/Fbxw11/Pgp/Plpp5/Ppm1b/Ppp1r12a/Ppp4r3b/Ptpn12/Sympk	11
GO:0051298	centrosome duplication	3/490	67/23328	0.166514	0.454898	Chmp1b/Chmp4b/Pdcd6ip	3
GO:0090307	mitotic spindle assembly	3/490	67/23328	0.166514	0.454898	Chmp1b/Chmp4b/Kpnb1	3
GO:2000756	regulation of peptidyl-lysine acetylation	3/490	67/23328	0.166514	0.454898	Auts2/Brd7/Ctbp1	3
GO:2001257	regulation of cation channel activity	6/490	176/23328	0.166754	0.454898	Ank2/Cacnb3/Nipsnap2/Pla2g6/Stac/Vamp2	6
GO:0000462	maturation of SSU-rRNA from tricistronic rRNA transcript (SSU-rRNA, 5.8S rRNA, LSU-rRNA)	2/490	35/23328	0.167027	0.454898	Rps21/Rps8	2
GO:0003016	respiratory system process	2/490	35/23328	0.167027	0.454898	Adh5/Fto	2
GO:0006308	DNA catabolic process	2/490	35/23328	0.167027	0.454898	Aifm1/Xrn2	2
GO:0006458	'de novo' protein folding	2/490	35/23328	0.167027	0.454898	Hspa8/Hspa9	2
GO:0010758	regulation of macrophage chemotaxis	2/490	35/23328	0.167027	0.454898	Ddt/Kars	2
GO:0032660	regulation of interleukin-17 production	2/490	35/23328	0.167027	0.454898	Otud5/Ubr5	2
GO:0034110	regulation of homotypic cell-cell adhesion	2/490	35/23328	0.167027	0.454898	Dmtn/Prkca	2
GO:0034331	cell junction maintenance	2/490	35/23328	0.167027	0.454898	Dgkz/Hspa8	2
GO:0050832	defense response to fungus	2/490	35/23328	0.167027	0.454898	Gapdh/Tac1	2
GO:0051084	'de novo' posttranslational protein folding	2/490	35/23328	0.167027	0.454898	Hspa8/Hspa9	2
GO:0071320	cellular response to cAMP	2/490	35/23328	0.167027	0.454898	Dmtn/Ezr	2
GO:0072538	T-helper 17 type immune response	2/490	35/23328	0.167027	0.454898	Otud5/Phb	2
GO:1902003	regulation of amyloid-beta formation	2/490	35/23328	0.167027	0.454898	Apoe/Bin1	2
GO:1905898	positive regulation of response to endoplasmic reticulum stress	2/490	35/23328	0.167027	0.454898	Serinc3/Tmem259	2
GO:0001704	formation of primary germ layer	4/490	102/23328	0.16732	0.454992	Bmpr1a/Gpi1/Macroh2a1/Txnrd1	4
GO:1901989	positive regulation of cell cycle phase transition	4/490	102/23328	0.16732	0.454992	Anp32b/Cdc16/Kmt2e/Rpl17	4
GO:0090068	positive regulation of cell cycle process	8/490	254/23328	0.167462	0.455029	Anp32b/Cdc16/Insm1/Kmt2e/Macroh2a1/Mybbp1a/Rpl17/Ube2b	8
GO:1901888	regulation of cell junction assembly	7/490	215/23328	0.168066	0.456316	Actg1/Dmtn/Flrt3/Gpm6b/Lhfpl4/Prkca/Rac1	7
GO:0016125	sterol metabolic process	5/490	139/23328	0.168995	0.458487	Aplp2/Apoe/Cln6/Fdft1/Npc2	5
GO:0060401	cytosolic calcium ion transport	6/490	177/23328	0.169782	0.460269	Ank2/Cacnb3/Coro1a/Smdt1/Tmbim6/Tmem38a	6
GO:0007173	epidermal growth factor receptor signaling pathway	4/490	103/23328	0.171408	0.461486	Aplp2/Errfi1/Ptpn12/Tsg101	4
GO:0010522	regulation of calcium ion transport into cytosol	4/490	103/23328	0.171408	0.461486	Ank2/Coro1a/Tmbim6/Tmem38a	4
GO:2000300	regulation of synaptic vesicle exocytosis	4/490	103/23328	0.171408	0.461486	Camk2a/Cplx1/Dgki/Prkca	4
GO:0000422	autophagy of mitochondrion	3/490	68/23328	0.171672	0.461486	Fundc1/Gabarap/Map1lc3b	3
GO:0009201	ribonucleoside triphosphate biosynthetic process	3/490	68/23328	0.171672	0.461486	Atp5c1/Atp5k/Cyc1	3
GO:0015800	acidic amino acid transport	3/490	68/23328	0.171672	0.461486	Arl6ip1/Arl6ip5/Lrrc8a	3
GO:0046579	positive regulation of Ras protein signal transduction	3/490	68/23328	0.171672	0.461486	Auts2/Dgki/F2rl2	3
GO:0061726	mitochondrion disassembly	3/490	68/23328	0.171672	0.461486	Fundc1/Gabarap/Map1lc3b	3
GO:0071868	cellular response to monoamine stimulus	3/490	68/23328	0.171672	0.461486	Atf4/Palm/Vps35	3
GO:0071870	cellular response to catecholamine stimulus	3/490	68/23328	0.171672	0.461486	Atf4/Palm/Vps35	3
GO:1902369	negative regulation of RNA catabolic process	3/490	68/23328	0.171672	0.461486	Lrpprc/Pabpc1/Slirp	3
GO:0006402	mRNA catabolic process	7/490	217/23328	0.173548	0.462401	Carhsp1/Exosc9/Fto/Pabpc1/Pcbp4/Ssb/Xrn2	7
GO:0015849	organic acid transport	10/490	337/23328	0.173967	0.462401	Apoe/Arl6ip1/Arl6ip5/Lrrc8a/Mapk9/Mpc2/Pla2g6/Slc25a11/Slc29a4/Slc7a1	10
GO:0002701	negative regulation of production of molecular mediator of immune response	2/490	36/23328	0.174533	0.462401	Ndfip1/Tmbim6	2
GO:0008045	motor neuron axon guidance	2/490	36/23328	0.174533	0.462401	Chn1/Rac1	2
GO:0032232	negative regulation of actin filament bundle assembly	2/490	36/23328	0.174533	0.462401	Dbn1/Tmeff2	2
GO:0034661	ncRNA catabolic process	2/490	36/23328	0.174533	0.462401	Exosc9/Trir	2
GO:0070306	lens fiber cell differentiation	2/490	36/23328	0.174533	0.462401	Atf4/Tdrd7	2
GO:0071158	positive regulation of cell cycle arrest	2/490	36/23328	0.174533	0.462401	Insm1/Mybbp1a	2
GO:1902116	negative regulation of organelle assembly	2/490	36/23328	0.174533	0.462401	Chmp4b/Sec22b	2
GO:2000191	regulation of fatty acid transport	2/490	36/23328	0.174533	0.462401	Mapk9/Pla2g6	2
GO:2000758	positive regulation of peptidyl-lysine acetylation	2/490	36/23328	0.174533	0.462401	Auts2/Brd7	2
GO:1901987	regulation of cell cycle phase transition	9/490	297/23328	0.174967	0.462401	Anp32b/Brd7/Cdc16/Dgkz/Hacd1/Kmt2e/Macroh2a1/Rpl17/Vps4a	9
GO:0051403	stress-activated MAPK cascade	8/490	257/23328	0.174994	0.462401	Arl6ip5/Emc10/Ezr/Hdac3/Kars/Map2k7/Mapk8/Mapk9	8
GO:0014074	response to purine-containing compound	4/490	104/23328	0.175531	0.462401	Dmtn/Ezr/Taf1/Tmem38a	4
GO:0015844	monoamine transport	4/490	104/23328	0.175531	0.462401	Actb/Gpm6b/Slc29a4/Syt5	4
GO:0034766	negative regulation of ion transmembrane transport	4/490	104/23328	0.175531	0.462401	Arl6ip5/Bin1/Cacnb3/Prkca	4
GO:0046916	cellular transition metal ion homeostasis	4/490	104/23328	0.175531	0.462401	Aplp2/Mt1/Mt2/Ndfip1	4
GO:1901222	regulation of NIK/NF-kappaB signaling	4/490	104/23328	0.175531	0.462401	Capn1/Fbxw11/Phb/Ppm1b	4
GO:0001909	leukocyte mediated cytotoxicity	5/490	141/23328	0.17596	0.462401	B2m/Coro1a/Crk/Hspa8/Rab27a	5
GO:1902652	secondary alcohol metabolic process	5/490	141/23328	0.17596	0.462401	Aplp2/Apoe/Cln6/Fdft1/Npc2	5
GO:0048545	response to steroid hormone	7/490	218/23328	0.176318	0.462401	Adam9/Crebrf/Ddx17/Phb/Rbfox2/Rnf14/Ubr5	7
GO:0001913	T cell mediated cytotoxicity	3/490	69/23328	0.176875	0.462401	B2m/Hspa8/Rab27a	3
GO:0016239	positive regulation of macroautophagy	3/490	69/23328	0.176875	0.462401	Dcn/Irgm2/Pip4k2c	3
GO:0071867	response to monoamine	3/490	69/23328	0.176875	0.462401	Atf4/Palm/Vps35	3
GO:0071869	response to catecholamine	3/490	69/23328	0.176875	0.462401	Atf4/Palm/Vps35	3
GO:1904377	positive regulation of protein localization to cell periphery	3/490	69/23328	0.176875	0.462401	Cnst/Ezr/Stac	3
GO:0009416	response to light stimulus	9/490	298/23328	0.177324	0.462401	Ccdc66/Map2k7/Mapk8/Mapk9/Ndrg4/Taf1/Trim32/Ube2b/Yy1	9
GO:0007626	locomotory behavior	8/490	258/23328	0.177538	0.462401	Abhd12/Aplp2/Apoe/Bc1/Cln6/Dbn1/Ntan1/Vps35	8
GO:0000075	cell cycle checkpoint	6/490	180/23328	0.179002	0.462401	Cdc5l/Dgkz/Pea15a/Prcc/Vps4a/Zwint	6
GO:0046488	phosphatidylinositol metabolic process	5/490	142/23328	0.179483	0.462401	Pdgfa/Pik3c3/Pik3r2/Pip4k2c/Socs2	5
GO:0050906	detection of stimulus involved in sensory perception	5/490	142/23328	0.179483	0.462401	Cacnb3/Ccdc66/Prdm12/Rtp4/Tac1	5
GO:0007611	learning or memory	9/490	299/23328	0.179694	0.462401	Apoe/B2m/Comt/Dgki/Ndrg4/Ntan1/Pla2g6/Prkca/Tac1	9
GO:0060249	anatomical structure homeostasis	12/490	422/23328	0.179997	0.462401	Chmp4b/Coro1a/Dctn1/Fh1/Map2k7/Ncdn/Prkca/Rac1/Sh3gl2/Tnks2/Trim32/Usp45	12
GO:0045665	negative regulation of neuron differentiation	8/490	259/23328	0.180098	0.462401	Apoe/B2m/Ifrd1/Prkcsh/Rap1gap2/Rufy3/Sema4b/Ulk2	8
GO:0002053	positive regulation of mesenchymal cell proliferation	2/490	37/23328	0.182092	0.462401	Bmpr1a/Pdgfa	2
GO:0002931	response to ischemia	2/490	37/23328	0.182092	0.462401	Camk2a/Hyou1	2
GO:0006383	transcription by RNA polymerase III	2/490	37/23328	0.182092	0.462401	Crcp/Polr3k	2
GO:0016233	telomere capping	2/490	37/23328	0.182092	0.462401	Map2k7/Tnks2	2
GO:0030866	cortical actin cytoskeleton organization	2/490	37/23328	0.182092	0.462401	Ezr/Pdcd6ip	2
GO:0034314	Arp2/3 complex-mediated actin nucleation	2/490	37/23328	0.182092	0.462401	Ap1ar/Wasf1	2
GO:1902229	regulation of intrinsic apoptotic signaling pathway in response to DNA damage	2/490	37/23328	0.182092	0.462401	Tpt1/Trim32	2
GO:1990748	cellular detoxification	2/490	37/23328	0.182092	0.462401	Adh5/Prdx2	2
GO:0001659	temperature homeostasis	6/490	181/23328	0.18212	0.462401	Atf4/Bscl2/Fh1/Fto/Hadh/Hdac3	6
GO:0006367	transcription initiation from RNA polymerase II promoter	3/490	70/23328	0.182121	0.462401	Psmc2/Taf1/Taf10	3
GO:0048332	mesoderm morphogenesis	3/490	70/23328	0.182121	0.462401	Bmpr1a/Gpi1/Txnrd1	3
GO:0050885	neuromuscular process controlling balance	3/490	70/23328	0.182121	0.462401	Aars/Aplp2/Rbfox2	3
GO:0055117	regulation of cardiac muscle contraction	3/490	70/23328	0.182121	0.462401	Ank2/Bin1/Tmem38a	3
GO:0006165	nucleoside diphosphate phosphorylation	4/490	106/23328	0.183877	0.462401	Eno1b/Gapdh/Gpi1/Pfkp	4
GO:0031532	actin cytoskeleton reorganization	4/490	106/23328	0.183877	0.462401	Auts2/Dmtn/Ezr/Rala	4
GO:0106027	neuron projection organization	4/490	106/23328	0.183877	0.462401	Apoe/Dbn1/Dctn1/Vps35	4
GO:1903706	regulation of hemopoiesis	12/490	424/23328	0.183995	0.462401	B2m/Bad/Hspa9/Lrrc17/Mturn/Ndfip1/Prdx2/Prelid1/Prkca/Rbfox2/Smap1/Sos2	12
GO:0043405	regulation of MAP kinase activity	9/490	301/23328	0.184479	0.462401	Adam9/Apoe/Kars/Madd/Map2k7/Pdgfa/Prdx2/Prkca/Tsg101	9
GO:0048511	rhythmic process	9/490	301/23328	0.184479	0.462401	Atf4/Fbxw11/Hdac3/Mapk8/Mapk9/Mybbp1a/Siah2/Tef/Top1	9
GO:0010508	positive regulation of autophagy	5/490	144/23328	0.186607	0.462401	Dcn/Irgm2/Pip4k2c/Tmem59/Ulk2	5
GO:0016571	histone methylation	5/490	144/23328	0.186607	0.462401	Auts2/Fh1/Kmt2e/Macroh2a1/Prdm12	5
GO:0071333	cellular response to glucose stimulus	5/490	144/23328	0.186607	0.462401	Bad/Mpc2/Pim3/Pla2g6/Rac1	5
GO:0106106	cold-induced thermogenesis	5/490	144/23328	0.186607	0.462401	Atf4/Bscl2/Fh1/Hadh/Hdac3	5
GO:0120161	regulation of cold-induced thermogenesis	5/490	144/23328	0.186607	0.462401	Atf4/Bscl2/Fh1/Hadh/Hdac3	5
GO:0032102	negative regulation of response to external stimulus	11/490	384/23328	0.186972	0.462401	Apoe/Cacnb3/Crk/Dbn1/Ddt/Ndfip1/Pdgfa/Ppm1b/Prdx2/Sema4b/Vps35	11
GO:0006513	protein monoubiquitination	3/490	71/23328	0.187409	0.462401	Atxn7l3/Tsg101/Ube2b	3
GO:0098813	nuclear chromosome segregation	8/490	262/23328	0.187875	0.462401	Cdc16/Chmp1b/Chmp4b/Kpnb1/Macroh2a1/Ube2b/Vps4a/Zwint	8
GO:0140053	mitochondrial gene expression	4/490	107/23328	0.188098	0.462401	Lrpprc/Mrpl12/Mrps27/Tfb2m	4
GO:0008016	regulation of heart contraction	6/490	183/23328	0.188419	0.462401	Ank2/Bin1/Prkca/Rbfox2/Tac1/Tmem38a	6
GO:0014002	astrocyte development	2/490	38/23328	0.189698	0.462401	Plp1/Tspan2	2
GO:0021799	cerebral cortex radially oriented cell migration	2/490	38/23328	0.189698	0.462401	Ndel1/Rac1	2
GO:0035335	peptidyl-tyrosine dephosphorylation	2/490	38/23328	0.189698	0.462401	Pgp/Ptpn12	2
GO:0043267	negative regulation of potassium ion transport	2/490	38/23328	0.189698	0.462401	Atf4/Bin1	2
GO:0046627	negative regulation of insulin receptor signaling pathway	2/490	38/23328	0.189698	0.462401	Ncoa5/Prkca	2
GO:0048265	response to pain	2/490	38/23328	0.189698	0.462401	Comt/Tac1	2
GO:0070528	protein kinase C signaling	2/490	38/23328	0.189698	0.462401	Capzb/Pla2g6	2
GO:1903170	negative regulation of calcium ion transmembrane transport	2/490	38/23328	0.189698	0.462401	Bin1/Cacnb3	2
GO:1904037	positive regulation of epithelial cell apoptotic process	2/490	38/23328	0.189698	0.462401	Bad/Hdac3	2
GO:2000463	positive regulation of excitatory postsynaptic potential	2/490	38/23328	0.189698	0.462401	Cacnb3/Dbn1	2
GO:0090407	organophosphate biosynthetic process	12/490	427/23328	0.190071	0.462401	Abhd5/Atp5c1/Atp5k/Cyc1/Dgkz/Gmps/Kars/Mpc2/Paics/Pdgfa/Pik3c3/Pla2g6	12
GO:0006633	fatty acid biosynthetic process	5/490	145/23328	0.190208	0.462401	Elovl5/Hacd1/Lias/Mapk9/Plp1	5
GO:0051048	negative regulation of secretion	7/490	223/23328	0.190447	0.462401	Apoe/Comt/Hadh/Madd/Pim3/Pnkd/Tmbim6	7
GO:0051259	protein complex oligomerization	7/490	223/23328	0.190447	0.462401	B2m/Chp1/Evl/Kcns3/Pdcd6ip/Pfkp/Vps35	7
GO:0000050	urea cycle	1/490	10/23328	0.1913	0.462401	Fh1	1
GO:0002934	desmosome organization	1/490	10/23328	0.1913	0.462401	Prkca	1
GO:0006450	regulation of translational fidelity	1/490	10/23328	0.1913	0.462401	Aars	1
GO:0006616	SRP-dependent cotranslational protein targeting to membrane, translocation	1/490	10/23328	0.1913	0.462401	Srp54a	1
GO:0006707	cholesterol catabolic process	1/490	10/23328	0.1913	0.462401	Apoe	1
GO:0010042	response to manganese ion	1/490	10/23328	0.1913	0.462401	Adam9	1
GO:0010612	regulation of cardiac muscle adaptation	1/490	10/23328	0.1913	0.462401	Errfi1	1
GO:0010745	negative regulation of macrophage derived foam cell differentiation	1/490	10/23328	0.1913	0.462401	Abca5	1
GO:0010753	positive regulation of cGMP-mediated signaling	1/490	10/23328	0.1913	0.462401	Rundc3a	1
GO:0015801	aromatic amino acid transport	1/490	10/23328	0.1913	0.462401	Slc7a1	1
GO:0015858	nucleoside transport	1/490	10/23328	0.1913	0.462401	Slc29a4	1
GO:0016078	tRNA catabolic process	1/490	10/23328	0.1913	0.462401	Exosc9	1
GO:0016127	sterol catabolic process	1/490	10/23328	0.1913	0.462401	Apoe	1
GO:0019336	phenol-containing compound catabolic process	1/490	10/23328	0.1913	0.462401	Comt	1
GO:0019732	antifungal humoral response	1/490	10/23328	0.1913	0.462401	Tac1	1
GO:0021826	substrate-independent telencephalic tangential migration	1/490	10/23328	0.1913	0.462401	Rac1	1
GO:0021843	substrate-independent telencephalic tangential interneuron migration	1/490	10/23328	0.1913	0.462401	Rac1	1
GO:0030049	muscle filament sliding	1/490	10/23328	0.1913	0.462401	Dbn1	1
GO:0031468	nuclear envelope reassembly	1/490	10/23328	0.1913	0.462401	Chmp4b	1
GO:0032224	positive regulation of synaptic transmission, cholinergic	1/490	10/23328	0.1913	0.462401	Tac1	1
GO:0033131	regulation of glucokinase activity	1/490	10/23328	0.1913	0.462401	Bad	1
GO:0033234	negative regulation of protein sumoylation	1/490	10/23328	0.1913	0.462401	Hmg20b	1
GO:0034370	triglyceride-rich lipoprotein particle remodeling	1/490	10/23328	0.1913	0.462401	Apoe	1
GO:0034380	high-density lipoprotein particle assembly	1/490	10/23328	0.1913	0.462401	Apoe	1
GO:0034427	nuclear-transcribed mRNA catabolic process, exonucleolytic, 3'-5'	1/490	10/23328	0.1913	0.462401	Exosc9	1
GO:0034454	microtubule anchoring at centrosome	1/490	10/23328	0.1913	0.462401	Dctn1	1
GO:0035871	protein K11-linked deubiquitination	1/490	10/23328	0.1913	0.462401	Vcpip1	1
GO:0035907	dorsal aorta development	1/490	10/23328	0.1913	0.462401	Bmpr1a	1
GO:0042421	norepinephrine biosynthetic process	1/490	10/23328	0.1913	0.462401	Insm1	1
GO:0045199	maintenance of epithelial cell apical/basal polarity	1/490	10/23328	0.1913	0.462401	Pdcd6ip	1
GO:0045472	response to ether	1/490	10/23328	0.1913	0.462401	Golph3	1
GO:0045654	positive regulation of megakaryocyte differentiation	1/490	10/23328	0.1913	0.462401	Mturn	1
GO:0045759	negative regulation of action potential	1/490	10/23328	0.1913	0.462401	Bin1	1
GO:0051006	positive regulation of lipoprotein lipase activity	1/490	10/23328	0.1913	0.462401	Abhd5	1
GO:0051775	response to redox state	1/490	10/23328	0.1913	0.462401	Adh5	1
GO:0060052	neurofilament cytoskeleton organization	1/490	10/23328	0.1913	0.462401	Ndel1	1
GO:0060631	regulation of meiosis I	1/490	10/23328	0.1913	0.462401	Ube2b	1
GO:0061626	pharyngeal arch artery morphogenesis	1/490	10/23328	0.1913	0.462401	Bmpr1a	1
GO:0061684	chaperone-mediated autophagy	1/490	10/23328	0.1913	0.462401	Hspa8	1
GO:0070257	positive regulation of mucus secretion	1/490	10/23328	0.1913	0.462401	Map1lc3b	1
GO:0070862	negative regulation of protein exit from endoplasmic reticulum	1/490	10/23328	0.1913	0.462401	Ube2j1	1
GO:0071305	cellular response to vitamin D	1/490	10/23328	0.1913	0.462401	Pdia3	1
GO:0072321	chaperone-mediated protein transport	1/490	10/23328	0.1913	0.462401	Hspa8	1
GO:0075522	IRES-dependent viral translational initiation	1/490	10/23328	0.1913	0.462401	Ssb	1
GO:0090186	regulation of pancreatic juice secretion	1/490	10/23328	0.1913	0.462401	Madd	1
GO:0090237	regulation of arachidonic acid secretion	1/490	10/23328	0.1913	0.462401	Pla2g6	1
GO:0097119	postsynaptic density protein 95 clustering	1/490	10/23328	0.1913	0.462401	Dbn1	1
GO:0097264	self proteolysis	1/490	10/23328	0.1913	0.462401	Capn1	1
GO:0097384	cellular lipid biosynthetic process	1/490	10/23328	0.1913	0.462401	Fdft1	1
GO:0098700	neurotransmitter loading into synaptic vesicle	1/490	10/23328	0.1913	0.462401	Slc17a6	1
GO:0098887	neurotransmitter receptor transport, endosome to postsynaptic membrane	1/490	10/23328	0.1913	0.462401	Vps35	1
GO:0098953	receptor diffusion trapping	1/490	10/23328	0.1913	0.462401	Camk2a	1
GO:0098970	postsynaptic neurotransmitter receptor diffusion trapping	1/490	10/23328	0.1913	0.462401	Camk2a	1
GO:0099541	trans-synaptic signaling by lipid	1/490	10/23328	0.1913	0.462401	Dagla	1
GO:0099542	trans-synaptic signaling by endocannabinoid	1/490	10/23328	0.1913	0.462401	Dagla	1
GO:0099628	neurotransmitter receptor diffusion trapping	1/490	10/23328	0.1913	0.462401	Camk2a	1
GO:0106049	regulation of cellular response to osmotic stress	1/490	10/23328	0.1913	0.462401	Bad	1
GO:0110096	cellular response to aldehyde	1/490	10/23328	0.1913	0.462401	Adh5	1
GO:0140042	lipid droplet formation	1/490	10/23328	0.1913	0.462401	Bscl2	1
GO:1900122	positive regulation of receptor binding	1/490	10/23328	0.1913	0.462401	B2m	1
GO:1901838	positive regulation of transcription of nucleolar large rRNA by RNA polymerase I	1/490	10/23328	0.1913	0.462401	Nol11	1
GO:1902959	regulation of aspartic-type endopeptidase activity involved in amyloid precursor protein catabolic process	1/490	10/23328	0.1913	0.462401	Bin1	1
GO:1903238	positive regulation of leukocyte tethering or rolling	1/490	10/23328	0.1913	0.462401	Capn1	1
GO:1904526	regulation of microtubule binding	1/490	10/23328	0.1913	0.462401	Mapre3	1
GO:1905456	regulation of lymphoid progenitor cell differentiation	1/490	10/23328	0.1913	0.462401	Sos2	1
GO:1905522	negative regulation of macrophage migration	1/490	10/23328	0.1913	0.462401	Ddt	1
GO:1990535	neuron projection maintenance	1/490	10/23328	0.1913	0.462401	Dctn1	1
GO:2000543	positive regulation of gastrulation	1/490	10/23328	0.1913	0.462401	Macroh2a1	1
GO:2000767	positive regulation of cytoplasmic translation	1/490	10/23328	0.1913	0.462401	Eef2	1
GO:2000774	positive regulation of cellular senescence	1/490	10/23328	0.1913	0.462401	B2m	1
GO:0000956	nuclear-transcribed mRNA catabolic process	4/490	108/23328	0.192349	0.464278	Exosc9/Pabpc1/Ssb/Xrn2	4
GO:0046939	nucleotide phosphorylation	4/490	108/23328	0.192349	0.464278	Eno1b/Gapdh/Gpi1/Pfkp	4
GO:0010611	regulation of cardiac muscle hypertrophy	3/490	72/23328	0.192735	0.464278	Errfi1/Prkca/Yy1	3
GO:0045123	cellular extravasation	3/490	72/23328	0.192735	0.464278	Capn1/Crk/Golph3	3
GO:0061045	negative regulation of wound healing	3/490	72/23328	0.192735	0.464278	Apoe/Crk/Pdgfa	3
GO:0071331	cellular response to hexose stimulus	5/490	146/23328	0.193833	0.466603	Bad/Mpc2/Pim3/Pla2g6/Rac1	5
GO:1901990	regulation of mitotic cell cycle phase transition	8/490	265/23328	0.195792	0.470998	Anp32b/Brd7/Cdc16/Dgkz/Hacd1/Kmt2e/Rpl17/Vps4a	8
GO:1901617	organic hydroxy compound biosynthetic process	7/490	225/23328	0.196224	0.471522	Apoe/Ddt/Fdft1/Insm1/Ldhb/Pgp/Vps35	7
GO:0021549	cerebellum development	4/490	109/23328	0.196631	0.471522	Aars/Crk/Pfdn1/Trnp1	4
GO:0035249	synaptic transmission, glutamatergic	4/490	109/23328	0.196631	0.471522	Dgki/Dgkz/Pla2g6/Slc17a6	4
GO:0016358	dendrite development	9/490	306/23328	0.196682	0.471522	Apoe/Camk2a/Crk/Dbn1/Eif4g2/Mapk8/Palm/Rac1/Rbfox2	9
GO:0006739	NADP metabolic process	2/490	39/23328	0.197346	0.471522	Rpe/Txnrd1	2
GO:0007212	dopamine receptor signaling pathway	2/490	39/23328	0.197346	0.471522	Palm/Vps35	2
GO:0031279	regulation of cyclase activity	2/490	39/23328	0.197346	0.471522	Mapk8/Palm	2
GO:0061462	protein localization to lysosome	2/490	39/23328	0.197346	0.471522	Hspa8/Vps4a	2
GO:0071827	plasma lipoprotein particle organization	2/490	39/23328	0.197346	0.471522	Abca5/Apoe	2
GO:0007043	cell-cell junction assembly	5/490	147/23328	0.197482	0.471522	Actb/Actg1/Mpp5/Pdcd6ip/Prkca	5
GO:0071326	cellular response to monosaccharide stimulus	5/490	147/23328	0.197482	0.471522	Bad/Mpc2/Pim3/Pla2g6/Rac1	5
GO:1903051	negative regulation of proteolysis involved in cellular protein catabolic process	3/490	73/23328	0.198099	0.472677	Sdcbp/Taf1/Ube2j1	3
GO:0038061	NIK/NF-kappaB signaling	4/490	110/23328	0.200942	0.472679	Capn1/Fbxw11/Phb/Ppm1b	4
GO:0009060	aerobic respiration	3/490	74/23328	0.203499	0.472679	Cs/Fh1/Uqcrh	3
GO:0043299	leukocyte degranulation	3/490	74/23328	0.203499	0.472679	Coro1a/Rab27a/Vamp2	3
GO:0046824	positive regulation of nucleocytoplasmic transport	3/490	74/23328	0.203499	0.472679	Hdac3/Pik3r2/Ubr5	3
GO:0140014	mitotic nuclear division	8/490	268/23328	0.203844	0.472679	Cdc16/Chmp1b/Chmp4b/Kpnb1/Macroh2a1/Ndel1/Vps4a/Zwint	8
GO:0007613	memory	5/490	149/23328	0.20485	0.472679	Apoe/Comt/Ntan1/Pla2g6/Tac1	5
GO:0002323	natural killer cell activation involved in immune response	2/490	40/23328	0.205031	0.472679	Coro1a/Rab27a	2
GO:0003009	skeletal muscle contraction	2/490	40/23328	0.205031	0.472679	Bscl2/Stac	2
GO:0007616	long-term memory	2/490	40/23328	0.205031	0.472679	Apoe/Tac1	2
GO:0035307	positive regulation of protein dephosphorylation	2/490	40/23328	0.205031	0.472679	Ppp1r12a/Sympk	2
GO:0043551	regulation of phosphatidylinositol 3-kinase activity	2/490	40/23328	0.205031	0.472679	Pik3r2/Rac1	2
GO:0070884	regulation of calcineurin-NFAT signaling cascade	2/490	40/23328	0.205031	0.472679	Chp1/Rcan3	2
GO:0086004	regulation of cardiac muscle cell contraction	2/490	40/23328	0.205031	0.472679	Ank2/Bin1	2
GO:0030073	insulin secretion	7/490	229/23328	0.207981	0.472679	Bad/Cplx1/Hadh/Mpc2/Pim3/Pla2g6/Rac1	7
GO:0006107	oxaloacetate metabolic process	1/490	11/23328	0.208294	0.472679	Cs	1
GO:0010898	positive regulation of triglyceride catabolic process	1/490	11/23328	0.208294	0.472679	Abhd5	1
GO:0015886	heme transport	1/490	11/23328	0.208294	0.472679	Slc48a1	1
GO:0018206	peptidyl-methionine modification	1/490	11/23328	0.208294	0.472679	Naa15	1
GO:0019627	urea metabolic process	1/490	11/23328	0.208294	0.472679	Fh1	1
GO:0021892	cerebral cortex GABAergic interneuron differentiation	1/490	11/23328	0.208294	0.472679	Rac1	1
GO:0031055	chromatin remodeling at centromere	1/490	11/23328	0.208294	0.472679	Hjurp	1
GO:0031630	regulation of synaptic vesicle fusion to presynaptic active zone membrane	1/490	11/23328	0.208294	0.472679	Cplx1	1
GO:0033700	phospholipid efflux	1/490	11/23328	0.208294	0.472679	Apoe	1
GO:0035090	maintenance of apical/basal cell polarity	1/490	11/23328	0.208294	0.472679	Pdcd6ip	1
GO:0036499	PERK-mediated unfolded protein response	1/490	11/23328	0.208294	0.472679	Atf4	1
GO:0038180	nerve growth factor signaling pathway	1/490	11/23328	0.208294	0.472679	Coro1a	1
GO:0042135	neurotransmitter catabolic process	1/490	11/23328	0.208294	0.472679	Comt	1
GO:0042762	regulation of sulfur metabolic process	1/490	11/23328	0.208294	0.472679	Comt	1
GO:0042996	regulation of Golgi to plasma membrane protein transport	1/490	11/23328	0.208294	0.472679	Cnst	1
GO:0043619	regulation of transcription from RNA polymerase II promoter in response to oxidative stress	1/490	11/23328	0.208294	0.472679	Atf4	1
GO:0043653	mitochondrial fragmentation involved in apoptotic process	1/490	11/23328	0.208294	0.472679	Vps35	1
GO:0045647	negative regulation of erythrocyte differentiation	1/490	11/23328	0.208294	0.472679	Hspa9	1
GO:0045876	positive regulation of sister chromatid cohesion	1/490	11/23328	0.208294	0.472679	Macroh2a1	1
GO:0046040	IMP metabolic process	1/490	11/23328	0.208294	0.472679	Paics	1
GO:0048262	determination of dorsal/ventral asymmetry	1/490	11/23328	0.208294	0.472679	Mapk8	1
GO:0048263	determination of dorsal identity	1/490	11/23328	0.208294	0.472679	Mapk8	1
GO:0051561	positive regulation of mitochondrial calcium ion concentration	1/490	11/23328	0.208294	0.472679	Rap1gds1	1
GO:0051574	positive regulation of histone H3-K9 methylation	1/490	11/23328	0.208294	0.472679	Prdm12	1
GO:0051901	positive regulation of mitochondrial depolarization	1/490	11/23328	0.208294	0.472679	Dcn	1
GO:0060013	righting reflex	1/490	11/23328	0.208294	0.472679	Auts2	1
GO:0060056	mammary gland involution	1/490	11/23328	0.208294	0.472679	Capn1	1
GO:0060693	regulation of branching involved in salivary gland morphogenesis	1/490	11/23328	0.208294	0.472679	Pdgfa	1
GO:0061365	positive regulation of triglyceride lipase activity	1/490	11/23328	0.208294	0.472679	Abhd5	1
GO:0070213	protein auto-ADP-ribosylation	1/490	11/23328	0.208294	0.472679	Tnks2	1
GO:0070493	thrombin-activated receptor signaling pathway	1/490	11/23328	0.208294	0.472679	F2rl2	1
GO:0070933	histone H4 deacetylation	1/490	11/23328	0.208294	0.472679	Hdac3	1
GO:0071415	cellular response to purine-containing compound	1/490	11/23328	0.208294	0.472679	Tmem38a	1
GO:0086016	AV node cell action potential	1/490	11/23328	0.208294	0.472679	Ank2	1
GO:0086027	AV node cell to bundle of His cell signaling	1/490	11/23328	0.208294	0.472679	Ank2	1
GO:0090037	positive regulation of protein kinase C signaling	1/490	11/23328	0.208294	0.472679	Pla2g6	1
GO:0097278	complement-dependent cytotoxicity	1/490	11/23328	0.208294	0.472679	Rab27a	1
GO:0099639	neurotransmitter receptor transport, endosome to plasma membrane	1/490	11/23328	0.208294	0.472679	Vps35	1
GO:0140467	integrated stress response signaling	1/490	11/23328	0.208294	0.472679	Atf4	1
GO:0150065	regulation of deacetylase activity	1/490	11/23328	0.208294	0.472679	Mapk8	1
GO:0150104	transport across blood-brain barrier	1/490	11/23328	0.208294	0.472679	Apoe	1
GO:1900102	negative regulation of endoplasmic reticulum unfolded protein response	1/490	11/23328	0.208294	0.472679	Crebrf	1
GO:1901142	insulin metabolic process	1/490	11/23328	0.208294	0.472679	Cpe	1
GO:1901339	regulation of store-operated calcium channel activity	1/490	11/23328	0.208294	0.472679	Pla2g6	1
GO:1901857	positive regulation of cellular respiration	1/490	11/23328	0.208294	0.472679	Prelid1	1
GO:1902023	L-arginine transport	1/490	11/23328	0.208294	0.472679	Slc7a1	1
GO:1902036	regulation of hematopoietic stem cell differentiation	1/490	11/23328	0.208294	0.472679	Hspa9	1
GO:1902548	negative regulation of cellular response to vascular endothelial growth factor stimulus	1/490	11/23328	0.208294	0.472679	Dcn	1
GO:1902946	protein localization to early endosome	1/490	11/23328	0.208294	0.472679	Ezr	1
GO:1903299	regulation of hexokinase activity	1/490	11/23328	0.208294	0.472679	Bad	1
GO:1903365	regulation of fear response	1/490	11/23328	0.208294	0.472679	Apoe	1
GO:1904058	positive regulation of sensory perception of pain	1/490	11/23328	0.208294	0.472679	Tac1	1
GO:1905097	regulation of guanyl-nucleotide exchange factor activity	1/490	11/23328	0.208294	0.472679	Eif2b1	1
GO:1905245	regulation of aspartic-type peptidase activity	1/490	11/23328	0.208294	0.472679	Bin1	1
GO:1990440	positive regulation of transcription from RNA polymerase II promoter in response to endoplasmic reticulum stress	1/490	11/23328	0.208294	0.472679	Atf4	1
GO:2000322	regulation of glucocorticoid receptor signaling pathway	1/490	11/23328	0.208294	0.472679	Phb	1
GO:2000601	positive regulation of Arp2/3 complex-mediated actin nucleation	1/490	11/23328	0.208294	0.472679	Wasf1	1
GO:2000644	regulation of receptor catabolic process	1/490	11/23328	0.208294	0.472679	Apoe	1
GO:2000786	positive regulation of autophagosome assembly	1/490	11/23328	0.208294	0.472679	Pip4k2c	1
GO:2000822	regulation of behavioral fear response	1/490	11/23328	0.208294	0.472679	Apoe	1
GO:2000849	regulation of glucocorticoid secretion	1/490	11/23328	0.208294	0.472679	Tac1	1
GO:2001280	positive regulation of unsaturated fatty acid biosynthetic process	1/490	11/23328	0.208294	0.472679	Mapk9	1
GO:0010634	positive regulation of epithelial cell migration	5/490	150/23328	0.208568	0.472693	Adam9/Emc10/Gpi1/Prkca/Tac1	5
GO:0034614	cellular response to reactive oxygen species	5/490	150/23328	0.208568	0.472693	Capn1/Crk/Mapk8/Mapk9/Prdx2	5
GO:0014743	regulation of muscle hypertrophy	3/490	75/23328	0.208932	0.472911	Errfi1/Prkca/Yy1	3
GO:0032642	regulation of chemokine production	3/490	75/23328	0.208932	0.472911	Ackr1/Mapk9/Trim32	3
GO:0007589	body fluid secretion	4/490	112/23328	0.209647	0.47392	Madd/Map1lc3b/Socs2/Tac1	4
GO:0038127	ERBB signaling pathway	4/490	112/23328	0.209647	0.47392	Aplp2/Errfi1/Ptpn12/Tsg101	4
GO:0050796	regulation of insulin secretion	6/490	190/23328	0.211104	0.476906	Bad/Hadh/Mpc2/Pim3/Pla2g6/Rac1	6
GO:0048593	camera-type eye morphogenesis	5/490	151/23328	0.212308	0.476951	Arl6/Atf4/Ccdc66/Tdrd7/Yy1	5
GO:0009123	nucleoside monophosphate metabolic process	2/490	41/23328	0.212747	0.476951	Gmps/Paics	2
GO:0010470	regulation of gastrulation	2/490	41/23328	0.212747	0.476951	Bmpr1a/Macroh2a1	2
GO:0030225	macrophage differentiation	2/490	41/23328	0.212747	0.476951	Prkca/Tspan2	2
GO:0034205	amyloid-beta formation	2/490	41/23328	0.212747	0.476951	Apoe/Bin1	2
GO:0045022	early endosome to late endosome transport	2/490	41/23328	0.212747	0.476951	Ezr/Pik3c3	2
GO:0045806	negative regulation of endocytosis	2/490	41/23328	0.212747	0.476951	Sdcbp/Snph	2
GO:0046164	alcohol catabolic process	2/490	41/23328	0.212747	0.476951	Adh5/Apoe	2
GO:0072595	maintenance of protein localization in organelle	2/490	41/23328	0.212747	0.476951	Arl2bp/Hdac3	2
GO:0098801	regulation of renal system process	2/490	41/23328	0.212747	0.476951	Comt/Tac1	2
GO:0106056	regulation of calcineurin-mediated signaling	2/490	41/23328	0.212747	0.476951	Chp1/Rcan3	2
GO:1902991	regulation of amyloid precursor protein catabolic process	2/490	41/23328	0.212747	0.476951	Apoe/Bin1	2
GO:0007416	synapse assembly	6/490	191/23328	0.21442	0.477989	Flrt3/Lhfpl4/Nptn/Prkca/Sdcbp/Vps35	6
GO:0061351	neural precursor cell proliferation	6/490	191/23328	0.21442	0.477989	Dagla/Dbn1/Insm1/Mapk8/Prdm4/Trnp1	6
GO:0032872	regulation of stress-activated MAPK cascade	7/490	232/23328	0.216969	0.477989	Arl6ip5/Emc10/Ezr/Hdac3/Kars/Map2k7/Mapk9	7
GO:0042593	glucose homeostasis	8/490	273/23328	0.217551	0.477989	Bad/Gpi1/Mpc2/Ncoa5/Pik3r2/Pim3/Pla2g6/Rac1	8
GO:0007498	mesoderm development	4/490	114/23328	0.218457	0.477989	Bmpr1a/Gpi1/Rpl38/Txnrd1	4
GO:0071346	cellular response to interferon-gamma	4/490	114/23328	0.218457	0.477989	Actg1/Evl/Gapdh/Irgm2	4
GO:0030433	ubiquitin-dependent ERAD pathway	3/490	77/23328	0.219893	0.477989	Fbxo2/Jkamp/Ube2j1	3
GO:0031397	negative regulation of protein ubiquitination	3/490	77/23328	0.219893	0.477989	Chp1/Taf1/Ubr5	3
GO:0032410	negative regulation of transporter activity	3/490	77/23328	0.219893	0.477989	Cacnb3/Ndfip1/Prkca	3
GO:0045453	bone resorption	3/490	77/23328	0.219893	0.477989	Ncdn/Prkca/Rac1	3
GO:0042692	muscle cell differentiation	11/490	399/23328	0.220222	0.477989	Actg1/Ank2/Bin1/Bnip2/Capzb/Hacd1/Hdac3/Ifrd1/Plekho1/Trim32/Yy1	11
GO:0033500	carbohydrate homeostasis	8/490	274/23328	0.220334	0.477989	Bad/Gpi1/Mpc2/Ncoa5/Pik3r2/Pim3/Pla2g6/Rac1	8
GO:0006509	membrane protein ectodomain proteolysis	2/490	42/23328	0.220491	0.477989	Adam9/Apoe	2
GO:0006687	glycosphingolipid metabolic process	2/490	42/23328	0.220491	0.477989	Cln6/St6galnac6	2
GO:0010762	regulation of fibroblast migration	2/490	42/23328	0.220491	0.477989	Dmtn/Rac1	2
GO:0021955	central nervous system neuron axonogenesis	2/490	42/23328	0.220491	0.477989	Ndel1/Prkca	2
GO:0030501	positive regulation of bone mineralization	2/490	42/23328	0.220491	0.477989	Bmpr1a/Gpm6b	2
GO:0046825	regulation of protein export from nucleus	2/490	42/23328	0.220491	0.477989	Hdac3/Uhmk1	2
GO:0051154	negative regulation of striated muscle cell differentiation	2/490	42/23328	0.220491	0.477989	Hdac3/Yy1	2
GO:0072348	sulfur compound transport	2/490	42/23328	0.220491	0.477989	Lrrc8a/Slc25a11	2
GO:1900077	negative regulation of cellular response to insulin stimulus	2/490	42/23328	0.220491	0.477989	Ncoa5/Prkca	2
GO:2000772	regulation of cellular senescence	2/490	42/23328	0.220491	0.477989	B2m/Bmpr1a	2
GO:1903531	negative regulation of secretion by cell	6/490	193/23328	0.221107	0.477989	Apoe/Hadh/Madd/Pim3/Pnkd/Tmbim6	6
GO:0019079	viral genome replication	4/490	115/23328	0.222899	0.477989	Hspa8/Pabpc1/Phb/Rad23a	4
GO:0031398	positive regulation of protein ubiquitination	4/490	115/23328	0.222899	0.477989	Hdac3/Mapk8/Mapk9/Ndfip1	4
GO:0001878	response to yeast	1/490	12/23328	0.224931	0.477989	Tac1	1
GO:0003183	mitral valve morphogenesis	1/490	12/23328	0.224931	0.477989	Bmpr1a	1
GO:0006086	acetyl-CoA biosynthetic process from pyruvate	1/490	12/23328	0.224931	0.477989	Mpc2	1
GO:0007100	mitotic centrosome separation	1/490	12/23328	0.224931	0.477989	Ndel1	1
GO:0007128	meiotic prophase I	1/490	12/23328	0.224931	0.477989	Ube2b	1
GO:0007501	mesodermal cell fate specification	1/490	12/23328	0.224931	0.477989	Bmpr1a	1
GO:0010232	vascular transport	1/490	12/23328	0.224931	0.477989	Apoe	1
GO:0010452	histone H3-K36 methylation	1/490	12/23328	0.224931	0.477989	Fh1	1
GO:0010459	negative regulation of heart rate	1/490	12/23328	0.224931	0.477989	Tac1	1
GO:0010872	regulation of cholesterol esterification	1/490	12/23328	0.224931	0.477989	Apoe	1
GO:0014745	negative regulation of muscle adaptation	1/490	12/23328	0.224931	0.477989	Errfi1	1
GO:0014832	urinary bladder smooth muscle contraction	1/490	12/23328	0.224931	0.477989	Pla2g6	1
GO:0030388	fructose 1,6-bisphosphate metabolic process	1/490	12/23328	0.224931	0.477989	Pfkp	1
GO:0031392	regulation of prostaglandin biosynthetic process	1/490	12/23328	0.224931	0.477989	Mapk9	1
GO:0033275	actin-myosin filament sliding	1/490	12/23328	0.224931	0.477989	Dbn1	1
GO:0034088	maintenance of mitotic sister chromatid cohesion	1/490	12/23328	0.224931	0.477989	Macroh2a1	1
GO:0034333	adherens junction assembly	1/490	12/23328	0.224931	0.477989	Actb	1
GO:0034392	negative regulation of smooth muscle cell apoptotic process	1/490	12/23328	0.224931	0.477989	Gapdh	1
GO:0035933	glucocorticoid secretion	1/490	12/23328	0.224931	0.477989	Tac1	1
GO:0036444	calcium import into the mitochondrion	1/490	12/23328	0.224931	0.477989	Smdt1	1
GO:0042182	ketone catabolic process	1/490	12/23328	0.224931	0.477989	Pnkd	1
GO:0042789	mRNA transcription by RNA polymerase II	1/490	12/23328	0.224931	0.477989	Atf4	1
GO:0045141	meiotic telomere clustering	1/490	12/23328	0.224931	0.477989	Ube2b	1
GO:0045842	positive regulation of mitotic metaphase/anaphase transition	1/490	12/23328	0.224931	0.477989	Cdc16	1
GO:0045899	positive regulation of RNA polymerase II transcription preinitiation complex assembly	1/490	12/23328	0.224931	0.477989	Psmc2	1
GO:0046462	monoacylglycerol metabolic process	1/490	12/23328	0.224931	0.477989	Abhd12	1
GO:0046929	negative regulation of neurotransmitter secretion	1/490	12/23328	0.224931	0.477989	Pnkd	1
GO:0048241	epinephrine transport	1/490	12/23328	0.224931	0.477989	Slc29a4	1
GO:0051024	positive regulation of immunoglobulin secretion	1/490	12/23328	0.224931	0.477989	Gpi1	1
GO:0051324	prophase	1/490	12/23328	0.224931	0.477989	Ube2b	1
GO:0051967	negative regulation of synaptic transmission, glutamatergic	1/490	12/23328	0.224931	0.477989	Pla2g6	1
GO:0060213	positive regulation of nuclear-transcribed mRNA poly(A) tail shortening	1/490	12/23328	0.224931	0.477989	Pabpc1	1
GO:0061085	regulation of histone H3-K27 methylation	1/490	12/23328	0.224931	0.477989	Macroh2a1	1
GO:0061744	motor behavior	1/490	12/23328	0.224931	0.477989	Dctn1	1
GO:0070341	fat cell proliferation	1/490	12/23328	0.224931	0.477989	Fto	1
GO:0070344	regulation of fat cell proliferation	1/490	12/23328	0.224931	0.477989	Fto	1
GO:0071044	histone mRNA catabolic process	1/490	12/23328	0.224931	0.477989	Ssb	1
GO:0071318	cellular response to ATP	1/490	12/23328	0.224931	0.477989	Taf1	1
GO:0071941	nitrogen cycle metabolic process	1/490	12/23328	0.224931	0.477989	Fh1	1
GO:0072393	microtubule anchoring at microtubule organizing center	1/490	12/23328	0.224931	0.477989	Dctn1	1
GO:0072697	protein localization to cell cortex	1/490	12/23328	0.224931	0.477989	Ezr	1
GO:0090209	negative regulation of triglyceride metabolic process	1/490	12/23328	0.224931	0.477989	Apoe	1
GO:0090343	positive regulation of cell aging	1/490	12/23328	0.224931	0.477989	B2m	1
GO:0097113	AMPA glutamate receptor clustering	1/490	12/23328	0.224931	0.477989	Apoe	1
GO:0097499	protein localization to non-motile cilium	1/490	12/23328	0.224931	0.477989	Arl6	1
GO:0098792	xenophagy	1/490	12/23328	0.224931	0.477989	Lgals8	1
GO:0098935	dendritic transport	1/490	12/23328	0.224931	0.477989	Wasf1	1
GO:1900044	regulation of protein K63-linked ubiquitination	1/490	12/23328	0.224931	0.477989	Ubr5	1
GO:1900244	positive regulation of synaptic vesicle endocytosis	1/490	12/23328	0.224931	0.477989	Mff	1
GO:1900272	negative regulation of long-term synaptic potentiation	1/490	12/23328	0.224931	0.477989	Apoe	1
GO:1901970	positive regulation of mitotic sister chromatid separation	1/490	12/23328	0.224931	0.477989	Cdc16	1
GO:1902093	positive regulation of flagellated sperm motility	1/490	12/23328	0.224931	0.477989	Tac1	1
GO:1902510	regulation of apoptotic DNA fragmentation	1/490	12/23328	0.224931	0.477989	Aifm1	1
GO:1902514	regulation of calcium ion transmembrane transport via high voltage-gated calcium channel	1/490	12/23328	0.224931	0.477989	Bin1	1
GO:1902947	regulation of tau-protein kinase activity	1/490	12/23328	0.224931	0.477989	Apoe	1
GO:1904152	regulation of retrograde protein transport, ER to cytosol	1/490	12/23328	0.224931	0.477989	Ube2j1	1
GO:2000009	negative regulation of protein localization to cell surface	1/490	12/23328	0.224931	0.477989	Gpm6b	1
GO:2000155	positive regulation of cilium-dependent cell motility	1/490	12/23328	0.224931	0.477989	Tac1	1
GO:2000303	regulation of ceramide biosynthetic process	1/490	12/23328	0.224931	0.477989	Pla2g6	1
GO:2001135	regulation of endocytic recycling	1/490	12/23328	0.224931	0.477989	Ndrg4	1
GO:0002066	columnar/cuboidal epithelial cell development	3/490	78/23328	0.225417	0.477989	Bad/Insm1/Rac1	3
GO:0009142	nucleoside triphosphate biosynthetic process	3/490	78/23328	0.225417	0.477989	Atp5c1/Atp5k/Cyc1	3
GO:0046718	viral entry into host cell	3/490	78/23328	0.225417	0.477989	Ctsb/Phb/Trim56	3
GO:0070373	negative regulation of ERK1 and ERK2 cascade	3/490	78/23328	0.225417	0.477989	Errfi1/Ezr/Phb	3
GO:1901983	regulation of protein acetylation	3/490	78/23328	0.225417	0.477989	Auts2/Brd7/Ctbp1	3
GO:0006470	protein dephosphorylation	7/490	235/23328	0.226094	0.478561	Fbxw11/Pgp/Ppm1b/Ppp1r12a/Ppp4r3b/Ptpn12/Sympk	7
GO:0070302	regulation of stress-activated protein kinase signaling cascade	7/490	235/23328	0.226094	0.478561	Arl6ip5/Emc10/Ezr/Hdac3/Kars/Map2k7/Mapk9	7
GO:0090276	regulation of peptide hormone secretion	7/490	235/23328	0.226094	0.478561	Bad/Hadh/Madd/Mpc2/Pim3/Pla2g6/Rac1	7
GO:0007052	mitotic spindle organization	4/490	116/23328	0.227365	0.480385	Chmp1b/Chmp4b/Dctn1/Kpnb1	4
GO:0009636	response to toxic substance	4/490	116/23328	0.227365	0.480385	Adh5/Mt1/Mt2/Prdx2	4
GO:0048024	regulation of mRNA splicing, via spliceosome	4/490	116/23328	0.227365	0.480385	Ddx17/Hspa8/Pcbp4/Rbfox2	4
GO:0002753	cytoplasmic pattern recognition receptor signaling pathway	2/490	43/23328	0.228257	0.481117	Irgm2/Phb	2
GO:0014003	oligodendrocyte development	2/490	43/23328	0.228257	0.481117	Eif2b1/Plp1	2
GO:0042304	regulation of fatty acid biosynthetic process	2/490	43/23328	0.228257	0.481117	Elovl5/Mapk9	2
GO:0055026	negative regulation of cardiac muscle tissue development	2/490	43/23328	0.228257	0.481117	Hdac3/Yy1	2
GO:0002637	regulation of immunoglobulin production	3/490	79/23328	0.230968	0.482468	Gpi1/Ndfip1/Tmbim6	3
GO:0009205	purine ribonucleoside triphosphate metabolic process	3/490	79/23328	0.230968	0.482468	Atp5c1/Atp5k/Cyc1	3
GO:0032602	chemokine production	3/490	79/23328	0.230968	0.482468	Ackr1/Mapk9/Trim32	3
GO:0034644	cellular response to UV	3/490	79/23328	0.230968	0.482468	Mapk9/Taf1/Yy1	3
GO:0051279	regulation of release of sequestered calcium ion into cytosol	3/490	79/23328	0.230968	0.482468	Ank2/Coro1a/Tmem38a	3
GO:0051966	regulation of synaptic transmission, glutamatergic	3/490	79/23328	0.230968	0.482468	Dgki/Dgkz/Pla2g6	3
GO:0072330	monocarboxylic acid biosynthetic process	6/490	196/23328	0.231265	0.482468	Elovl5/Hacd1/Ldhb/Lias/Mapk9/Plp1	6
GO:0071901	negative regulation of protein serine/threonine kinase activity	4/490	117/23328	0.231853	0.482468	Apoe/Hexim1/Macroh2a1/Prkca	4
GO:0050773	regulation of dendrite development	6/490	197/23328	0.234684	0.482468	Apoe/Crk/Dbn1/Eif4g2/Palm/Rac1	6
GO:0060402	calcium ion transport into cytosol	5/490	157/23328	0.235178	0.482468	Ank2/Cacnb3/Coro1a/Tmbim6/Tmem38a	5
GO:0050863	regulation of T cell activation	9/490	321/23328	0.235212	0.482468	Bad/Coro1a/Lgals8/Ndfip1/Prdx2/Prelid1/Slc7a1/Sos2/Znhit1	9
GO:0010559	regulation of glycoprotein biosynthetic process	2/490	44/23328	0.236042	0.482468	Chp1/Tmem59	2
GO:0033628	regulation of cell adhesion mediated by integrin	2/490	44/23328	0.236042	0.482468	Adam9/Crk	2
GO:0048821	erythrocyte development	2/490	44/23328	0.236042	0.482468	Dmtn/Maea	2
GO:0050919	negative chemotaxis	2/490	44/23328	0.236042	0.482468	Pdgfa/Sema4b	2
GO:0086002	cardiac muscle cell action potential involved in contraction	2/490	44/23328	0.236042	0.482468	Ank2/Bin1	2
GO:0097237	cellular response to toxic substance	2/490	44/23328	0.236042	0.482468	Adh5/Prdx2	2
GO:0021782	glial cell development	4/490	118/23328	0.236363	0.482468	Eif2b1/Mpp5/Plp1/Tspan2	4
GO:1904019	epithelial cell apoptotic process	4/490	118/23328	0.236363	0.482468	Bad/Hdac3/Mapk8/Trim32	4
GO:0032465	regulation of cytokinesis	3/490	80/23328	0.236543	0.482468	Birc6/Pik3c3/Vps4a	3
GO:0018108	peptidyl-tyrosine phosphorylation	9/490	322/23328	0.237874	0.482468	Aplp2/Arl2bp/Dmtn/Errfi1/Gfra1/Pdgfa/Prkca/Sh3bp5l/Tsg101	9
GO:0048167	regulation of synaptic plasticity	10/490	365/23328	0.240024	0.482468	Apoe/Atf4/Camk2a/Dbn1/Dgki/Ncdn/Rac1/Snap47/Syngr1/Vamp2	10
GO:0051961	negative regulation of nervous system development	10/490	365/23328	0.240024	0.482468	Apoe/B2m/Bmpr1a/Cpe/Ifrd1/Prkcsh/Rap1gap2/Rufy3/Sema4b/Ulk2	10
GO:0000187	activation of MAPK activity	4/490	119/23328	0.240893	0.482468	Kars/Madd/Map2k7/Prdx2	4
GO:0060759	regulation of response to cytokine stimulus	4/490	119/23328	0.240893	0.482468	Crebrf/Irgm2/Tle5/Trim32	4
GO:0001574	ganglioside biosynthetic process	1/490	13/23328	0.24122	0.482468	St6galnac6	1
GO:0001682	tRNA 5'-leader removal	1/490	13/23328	0.24122	0.482468	Ssb	1
GO:0001731	formation of translation preinitiation complex	1/490	13/23328	0.24122	0.482468	Eif4h	1
GO:0002328	pro-B cell differentiation	1/490	13/23328	0.24122	0.482468	Sos2	1
GO:0002551	mast cell chemotaxis	1/490	13/23328	0.24122	0.482468	Rac1	1
GO:0003174	mitral valve development	1/490	13/23328	0.24122	0.482468	Bmpr1a	1
GO:0003353	positive regulation of cilium movement	1/490	13/23328	0.24122	0.482468	Tac1	1
GO:0006098	pentose-phosphate shunt	1/490	13/23328	0.24122	0.482468	Rpe	1
GO:0006895	Golgi to endosome transport	1/490	13/23328	0.24122	0.482468	Ap1ar	1
GO:0009950	dorsal/ventral axis specification	1/490	13/23328	0.24122	0.482468	Bmpr1a	1
GO:0010457	centriole-centriole cohesion	1/490	13/23328	0.24122	0.482468	Dctn1	1
GO:0010744	positive regulation of macrophage derived foam cell differentiation	1/490	13/23328	0.24122	0.482468	Mapk9	1
GO:0015809	arginine transport	1/490	13/23328	0.24122	0.482468	Slc7a1	1
GO:0018410	C-terminal protein amino acid modification	1/490	13/23328	0.24122	0.482468	Irgm2	1
GO:0019321	pentose metabolic process	1/490	13/23328	0.24122	0.482468	Rpe	1
GO:0032372	negative regulation of sterol transport	1/490	13/23328	0.24122	0.482468	Apoe	1
GO:0032375	negative regulation of cholesterol transport	1/490	13/23328	0.24122	0.482468	Apoe	1
GO:0032799	low-density lipoprotein receptor particle metabolic process	1/490	13/23328	0.24122	0.482468	Apoe	1
GO:0033169	histone H3-K9 demethylation	1/490	13/23328	0.24122	0.482468	Jmjd1c	1
GO:0033182	regulation of histone ubiquitination	1/490	13/23328	0.24122	0.482468	Ubr5	1
GO:0033280	response to vitamin D	1/490	13/23328	0.24122	0.482468	Pdia3	1
GO:0034086	maintenance of sister chromatid cohesion	1/490	13/23328	0.24122	0.482468	Macroh2a1	1
GO:0034374	low-density lipoprotein particle remodeling	1/490	13/23328	0.24122	0.482468	Apoe	1
GO:0034397	telomere localization	1/490	13/23328	0.24122	0.482468	Ube2b	1
GO:0034497	protein localization to phagophore assembly site	1/490	13/23328	0.24122	0.482468	Pik3c3	1
GO:0038166	angiotensin-activated signaling pathway	1/490	13/23328	0.24122	0.482468	Camk2a	1
GO:0042136	neurotransmitter biosynthetic process	1/490	13/23328	0.24122	0.482468	Dagla	1
GO:0043589	skin morphogenesis	1/490	13/23328	0.24122	0.482468	Errfi1	1
GO:0044090	positive regulation of vacuole organization	1/490	13/23328	0.24122	0.482468	Pip4k2c	1
GO:0045176	apical protein localization	1/490	13/23328	0.24122	0.482468	Actb	1
GO:0048012	hepatocyte growth factor receptor signaling pathway	1/490	13/23328	0.24122	0.482468	Rac1	1
GO:0048340	paraxial mesoderm morphogenesis	1/490	13/23328	0.24122	0.482468	Bmpr1a	1
GO:0048711	positive regulation of astrocyte differentiation	1/490	13/23328	0.24122	0.482468	Bin1	1
GO:0051299	centrosome separation	1/490	13/23328	0.24122	0.482468	Ndel1	1
GO:0051549	positive regulation of keratinocyte migration	1/490	13/23328	0.24122	0.482468	Adam9	1
GO:0055119	relaxation of cardiac muscle	1/490	13/23328	0.24122	0.482468	Camk2g	1
GO:0060352	cell adhesion molecule production	1/490	13/23328	0.24122	0.482468	Golph3	1
GO:0061052	negative regulation of cell growth involved in cardiac muscle cell development	1/490	13/23328	0.24122	0.482468	Yy1	1
GO:0070255	regulation of mucus secretion	1/490	13/23328	0.24122	0.482468	Map1lc3b	1
GO:0070431	nucleotide-binding oligomerization domain containing 2 signaling pathway	1/490	13/23328	0.24122	0.482468	Irgm2	1
GO:0071027	nuclear RNA surveillance	1/490	13/23328	0.24122	0.482468	Exosc9	1
GO:0071028	nuclear mRNA surveillance	1/490	13/23328	0.24122	0.482468	Exosc9	1
GO:0071281	cellular response to iron ion	1/490	13/23328	0.24122	0.482468	B2m	1
GO:0071295	cellular response to vitamin	1/490	13/23328	0.24122	0.482468	Pdia3	1
GO:0072216	positive regulation of metanephros development	1/490	13/23328	0.24122	0.482468	Pdgfa	1
GO:0072540	T-helper 17 cell lineage commitment	1/490	13/23328	0.24122	0.482468	Otud5	1
GO:0086067	AV node cell to bundle of His cell communication	1/490	13/23328	0.24122	0.482468	Ank2	1
GO:0090220	chromosome localization to nuclear envelope involved in homologous chromosome segregation	1/490	13/23328	0.24122	0.482468	Ube2b	1
GO:0097049	motor neuron apoptotic process	1/490	13/23328	0.24122	0.482468	Map2k7	1
GO:0097090	presynaptic membrane organization	1/490	13/23328	0.24122	0.482468	Apoe	1
GO:0097201	negative regulation of transcription from RNA polymerase II promoter in response to stress	1/490	13/23328	0.24122	0.482468	Tmbim6	1
GO:0097688	glutamate receptor clustering	1/490	13/23328	0.24122	0.482468	Apoe	1
GO:0098762	meiotic cell cycle phase	1/490	13/23328	0.24122	0.482468	Ube2b	1
GO:0098764	meiosis I cell cycle phase	1/490	13/23328	0.24122	0.482468	Ube2b	1
GO:1901070	guanosine-containing compound biosynthetic process	1/490	13/23328	0.24122	0.482468	Gmps	1
GO:1901096	regulation of autophagosome maturation	1/490	13/23328	0.24122	0.482468	Irgm2	1
GO:1901678	iron coordination entity transport	1/490	13/23328	0.24122	0.482468	Slc48a1	1
GO:1902101	positive regulation of metaphase/anaphase transition of cell cycle	1/490	13/23328	0.24122	0.482468	Cdc16	1
GO:1903025	regulation of RNA polymerase II regulatory region sequence-specific DNA binding	1/490	13/23328	0.24122	0.482468	Taf1	1
GO:1903651	positive regulation of cytoplasmic transport	1/490	13/23328	0.24122	0.482468	Ezr	1
GO:1904181	positive regulation of membrane depolarization	1/490	13/23328	0.24122	0.482468	Dcn	1
GO:1905146	lysosomal protein catabolic process	1/490	13/23328	0.24122	0.482468	Vps35	1
GO:1905668	positive regulation of protein localization to endosome	1/490	13/23328	0.24122	0.482468	Ezr	1
GO:2000674	regulation of type B pancreatic cell apoptotic process	1/490	13/23328	0.24122	0.482468	Hdac3	1
GO:2000833	positive regulation of steroid hormone secretion	1/490	13/23328	0.24122	0.482468	Tac1	1
GO:0030308	negative regulation of cell growth	6/490	199/23328	0.241567	0.48266	Ifrd1/Phb/Prdm4/Sema4b/Ulk2/Yy1	6
GO:0006813	potassium ion transport	7/490	240/23328	0.24159	0.48266	Ank2/Atf4/Bin1/Kcnip4/Kcns3/Tmem38a/Vamp2	7
GO:0022904	respiratory electron transport chain	3/490	81/23328	0.242142	0.483216	Cyc1/Mybbp1a/Uqcrh	3
GO:0051785	positive regulation of nuclear division	3/490	81/23328	0.242142	0.483216	Cdc16/Macroh2a1/Ube2b	3
GO:0002700	regulation of production of molecular mediator of immune response	5/490	159/23328	0.242952	0.483594	B2m/Gpi1/Kars/Ndfip1/Tmbim6	5
GO:1990845	adaptive thermogenesis	5/490	159/23328	0.242952	0.483594	Atf4/Bscl2/Fh1/Hadh/Hdac3	5
GO:0000245	spliceosomal complex assembly	2/490	45/23328	0.243841	0.483594	Luc7l3/Psip1	2
GO:0010464	regulation of mesenchymal cell proliferation	2/490	45/23328	0.243841	0.483594	Bmpr1a/Pdgfa	2
GO:0032873	negative regulation of stress-activated MAPK cascade	2/490	45/23328	0.243841	0.483594	Ezr/Hdac3	2
GO:0045923	positive regulation of fatty acid metabolic process	2/490	45/23328	0.243841	0.483594	Elovl5/Mapk9	2
GO:0050856	regulation of T cell receptor signaling pathway	2/490	45/23328	0.243841	0.483594	Dgkz/Ezr	2
GO:0050918	positive chemotaxis	2/490	45/23328	0.243841	0.483594	Coro1a/Prkca	2
GO:0061756	leukocyte adhesion to vascular endothelial cell	2/490	45/23328	0.243841	0.483594	Capn1/Golph3	2
GO:0070303	negative regulation of stress-activated protein kinase signaling cascade	2/490	45/23328	0.243841	0.483594	Ezr/Hdac3	2
GO:0071526	semaphorin-plexin signaling pathway	2/490	45/23328	0.243841	0.483594	Rac1/Sema4b	2
GO:0071805	potassium ion transmembrane transport	6/490	200/23328	0.245032	0.485682	Ank2/Bin1/Kcnip4/Kcns3/Tmem38a/Vamp2	6
GO:0018212	peptidyl-tyrosine modification	9/490	325/23328	0.245924	0.487177	Aplp2/Arl2bp/Dmtn/Errfi1/Gfra1/Pdgfa/Prkca/Sh3bp5l/Tsg101	9
GO:0015914	phospholipid transport	3/490	82/23328	0.247762	0.489632	Apoe/Prelid1/Slc66a2	3
GO:0044409	entry into host	3/490	82/23328	0.247762	0.489632	Ctsb/Phb/Trim56	3
GO:0050805	negative regulation of synaptic transmission	3/490	82/23328	0.247762	0.489632	Dgki/Pla2g6/Pnkd	3
GO:0051262	protein tetramerization	3/490	82/23328	0.247762	0.489632	B2m/Evl/Pfkp	3
GO:0022037	metencephalon development	4/490	121/23328	0.250013	0.489632	Aars/Crk/Pfdn1/Trnp1	4
GO:0046467	membrane lipid biosynthetic process	4/490	121/23328	0.250013	0.489632	Elovl5/Hacd1/Pla2g6/St6galnac6	4
GO:0002707	negative regulation of lymphocyte mediated immunity	2/490	46/23328	0.25165	0.489632	Crk/Ndfip1	2
GO:0003254	regulation of membrane depolarization	2/490	46/23328	0.25165	0.489632	B2m/Dcn	2
GO:0010799	regulation of peptidyl-threonine phosphorylation	2/490	46/23328	0.25165	0.489632	Dmtn/Irgm2	2
GO:0017158	regulation of calcium ion-dependent exocytosis	2/490	46/23328	0.25165	0.489632	Syt5/Vamp2	2
GO:0043618	regulation of transcription from RNA polymerase II promoter in response to stress	2/490	46/23328	0.25165	0.489632	Atf4/Tmbim6	2
GO:0045740	positive regulation of DNA replication	2/490	46/23328	0.25165	0.489632	Mapk8/Rac1	2
GO:1901985	positive regulation of protein acetylation	2/490	46/23328	0.25165	0.489632	Auts2/Brd7	2
GO:1905521	regulation of macrophage migration	2/490	46/23328	0.25165	0.489632	Ddt/Kars	2
GO:0001738	morphogenesis of a polarized epithelium	3/490	83/23328	0.253402	0.489632	Actb/Actg1/Rac1	3
GO:0002532	production of molecular mediator involved in inflammatory response	3/490	83/23328	0.253402	0.489632	Bap1/Kars/Prdx2	3
GO:0009199	ribonucleoside triphosphate metabolic process	3/490	83/23328	0.253402	0.489632	Atp5c1/Atp5k/Cyc1	3
GO:0033108	mitochondrial respiratory chain complex assembly	3/490	83/23328	0.253402	0.489632	Aifm1/Ndufa3/Pet100	3
GO:0031929	TOR signaling	4/490	122/23328	0.254601	0.489632	Golph3/Hdac3/Rraga/Slc7a1	4
GO:0000279	M phase	1/490	14/23328	0.257166	0.489632	Ube2b	1
GO:0002091	negative regulation of receptor internalization	1/490	14/23328	0.257166	0.489632	Sdcbp	1
GO:0002829	negative regulation of type 2 immune response	1/490	14/23328	0.257166	0.489632	Ndfip1	1
GO:0006002	fructose 6-phosphate metabolic process	1/490	14/23328	0.257166	0.489632	Pfkp	1
GO:0006740	NADPH regeneration	1/490	14/23328	0.257166	0.489632	Rpe	1
GO:0006901	vesicle coating	1/490	14/23328	0.257166	0.489632	Arfgap3	1
GO:0009312	oligosaccharide biosynthetic process	1/490	14/23328	0.257166	0.489632	St6galnac6	1
GO:0010225	response to UV-C	1/490	14/23328	0.257166	0.489632	Yy1	1
GO:0010642	negative regulation of platelet-derived growth factor receptor signaling pathway	1/490	14/23328	0.257166	0.489632	Ndrg4	1
GO:0010644	cell communication by electrical coupling	1/490	14/23328	0.257166	0.489632	Dbn1	1
GO:0010889	regulation of sequestering of triglyceride	1/490	14/23328	0.257166	0.489632	Abhd5	1
GO:0014819	regulation of skeletal muscle contraction	1/490	14/23328	0.257166	0.489632	Bscl2	1
GO:0018095	protein polyglutamylation	1/490	14/23328	0.257166	0.489632	Nicn1	1
GO:0019511	peptidyl-proline hydroxylation	1/490	14/23328	0.257166	0.489632	Ogfod1	1
GO:0031915	positive regulation of synaptic plasticity	1/490	14/23328	0.257166	0.489632	Dbn1	1
GO:0032253	dense core granule localization	1/490	14/23328	0.257166	0.489632	Mapk8	1
GO:0032536	regulation of cell projection size	1/490	14/23328	0.257166	0.489632	Ezr	1
GO:0034393	positive regulation of smooth muscle cell apoptotic process	1/490	14/23328	0.257166	0.489632	Atf4	1
GO:0034638	phosphatidylcholine catabolic process	1/490	14/23328	0.257166	0.489632	Pla2g6	1
GO:0035435	phosphate ion transmembrane transport	1/490	14/23328	0.257166	0.489632	Slc25a11	1
GO:0035791	platelet-derived growth factor receptor-beta signaling pathway	1/490	14/23328	0.257166	0.489632	Pdgfa	1
GO:0035815	positive regulation of renal sodium excretion	1/490	14/23328	0.257166	0.489632	Tac1	1
GO:0042921	glucocorticoid receptor signaling pathway	1/490	14/23328	0.257166	0.489632	Phb	1
GO:0043248	proteasome assembly	1/490	14/23328	0.257166	0.489632	Psmd4	1
GO:0045651	positive regulation of macrophage differentiation	1/490	14/23328	0.257166	0.489632	Prkca	1
GO:0045898	regulation of RNA polymerase II transcription preinitiation complex assembly	1/490	14/23328	0.257166	0.489632	Psmc2	1
GO:0048755	branching morphogenesis of a nerve	1/490	14/23328	0.257166	0.489632	Cpe	1
GO:0050667	homocysteine metabolic process	1/490	14/23328	0.257166	0.489632	Comt	1
GO:0051451	myoblast migration	1/490	14/23328	0.257166	0.489632	Plekho1	1
GO:0051782	negative regulation of cell division	1/490	14/23328	0.257166	0.489632	Vps4a	1
GO:0060211	regulation of nuclear-transcribed mRNA poly(A) tail shortening	1/490	14/23328	0.257166	0.489632	Pabpc1	1
GO:0060263	regulation of respiratory burst	1/490	14/23328	0.257166	0.489632	Rac1	1
GO:0061469	regulation of type B pancreatic cell proliferation	1/490	14/23328	0.257166	0.489632	Errfi1	1
GO:0070365	hepatocyte differentiation	1/490	14/23328	0.257166	0.489632	Taf10	1
GO:0070423	nucleotide-binding oligomerization domain containing signaling pathway	1/490	14/23328	0.257166	0.489632	Irgm2	1
GO:0072683	T cell extravasation	1/490	14/23328	0.257166	0.489632	Crk	1
GO:0090110	COPII-coated vesicle cargo loading	1/490	14/23328	0.257166	0.489632	Rab1a	1
GO:0090153	regulation of sphingolipid biosynthetic process	1/490	14/23328	0.257166	0.489632	Pla2g6	1
GO:0090161	Golgi ribbon formation	1/490	14/23328	0.257166	0.489632	Golph3	1
GO:0097202	activation of cysteine-type endopeptidase activity	1/490	14/23328	0.257166	0.489632	Bad	1
GO:0097531	mast cell migration	1/490	14/23328	0.257166	0.489632	Rac1	1
GO:0098911	regulation of ventricular cardiac muscle cell action potential	1/490	14/23328	0.257166	0.489632	Bin1	1
GO:1901950	dense core granule transport	1/490	14/23328	0.257166	0.489632	Mapk8	1
GO:1902931	negative regulation of alcohol biosynthetic process	1/490	14/23328	0.257166	0.489632	Apoe	1
GO:1903236	regulation of leukocyte tethering or rolling	1/490	14/23328	0.257166	0.489632	Capn1	1
GO:1903624	regulation of DNA catabolic process	1/490	14/23328	0.257166	0.489632	Aifm1	1
GO:1904293	negative regulation of ERAD pathway	1/490	14/23328	0.257166	0.489632	Ube2j1	1
GO:1904396	regulation of neuromuscular junction development	1/490	14/23328	0.257166	0.489632	Dctn1	1
GO:1904948	midbrain dopaminergic neuron differentiation	1/490	14/23328	0.257166	0.489632	Rac1	1
GO:1905038	regulation of membrane lipid metabolic process	1/490	14/23328	0.257166	0.489632	Pla2g6	1
GO:1905666	regulation of protein localization to endosome	1/490	14/23328	0.257166	0.489632	Ezr	1
GO:1905820	positive regulation of chromosome separation	1/490	14/23328	0.257166	0.489632	Cdc16	1
GO:2001279	regulation of unsaturated fatty acid biosynthetic process	1/490	14/23328	0.257166	0.489632	Mapk9	1
GO:0010976	positive regulation of neuron projection development	10/490	372/23328	0.257833	0.490371	Apoe/Dbn1/Eif4g2/Ndel1/Ndrg4/Palm/Rac1/Rufy3/Serpini1/Zfyve27	10
GO:0050727	regulation of inflammatory response	10/490	372/23328	0.257833	0.490371	Abhd12/Apoe/Bap1/Dagla/Ddt/Kars/Ndfip1/Prkca/Tac1/Vps35	10
GO:0006941	striated muscle contraction	5/490	163/23328	0.258696	0.490563	Ank2/Bin1/Bscl2/Stac/Tmem38a	5
GO:0006720	isoprenoid metabolic process	3/490	84/23328	0.25906	0.490563	Adh5/Fdft1/Ttr	3
GO:0022900	electron transport chain	3/490	84/23328	0.25906	0.490563	Cyc1/Mybbp1a/Uqcrh	3
GO:0043154	negative regulation of cysteine-type endopeptidase activity involved in apoptotic process	3/490	84/23328	0.25906	0.490563	Arl6ip1/Gpi1/Siah2	3
GO:0061515	myeloid cell development	3/490	84/23328	0.25906	0.490563	Dmtn/Maea/Tspan2	3
GO:0008286	insulin receptor signaling pathway	4/490	123/23328	0.259205	0.490563	Ncoa5/Ndel1/Pik3r2/Prkca	4
GO:0010257	NADH dehydrogenase complex assembly	2/490	47/23328	0.259465	0.490563	Aifm1/Ndufa3	2
GO:0030517	negative regulation of axon extension	2/490	47/23328	0.259465	0.490563	Ifrd1/Sema4b	2
GO:0030520	intracellular estrogen receptor signaling pathway	2/490	47/23328	0.259465	0.490563	Ddx17/Rbfox2	2
GO:0032981	mitochondrial respiratory chain complex I assembly	2/490	47/23328	0.259465	0.490563	Aifm1/Ndufa3	2
GO:0048246	macrophage chemotaxis	2/490	47/23328	0.259465	0.490563	Ddt/Kars	2
GO:0045216	cell-cell junction organization	6/490	205/23328	0.262562	0.492485	Actb/Actg1/Mpp5/Pdcd6ip/Prkca/Rac1	6
GO:0045017	glycerolipid biosynthetic process	5/490	164/23328	0.262671	0.492485	Abhd5/Dgkz/Pdgfa/Pik3c3/Pla2g6	5
GO:0046887	positive regulation of hormone secretion	5/490	164/23328	0.262671	0.492485	Bad/Mpc2/Pla2g6/Rac1/Tac1	5
GO:0048015	phosphatidylinositol-mediated signaling	5/490	164/23328	0.262671	0.492485	Dcn/Ezr/Pdgfa/Pik3c3/Pik3r2	5
GO:0090277	positive regulation of peptide hormone secretion	4/490	124/23328	0.263826	0.492485	Bad/Mpc2/Pla2g6/Rac1	4
GO:0030203	glycosaminoglycan metabolic process	3/490	85/23328	0.264735	0.492485	Cln6/Dcn/Ids	3
GO:0051937	catecholamine transport	3/490	85/23328	0.264735	0.492485	Actb/Slc29a4/Syt5	3
GO:0048660	regulation of smooth muscle cell proliferation	5/490	165/23328	0.266659	0.492485	Bmpr1a/Comt/Ndrg4/Phb/Prkca	5
GO:0015980	energy derivation by oxidation of organic compounds	7/490	248/23328	0.267047	0.492485	Cisd1/Cs/Cyc1/Fh1/Mybbp1a/Prelid1/Uqcrh	7
GO:0003382	epithelial cell morphogenesis	2/490	48/23328	0.267282	0.492485	Jmjd1c/Rac1	2
GO:0010862	positive regulation of pathway-restricted SMAD protein phosphorylation	2/490	48/23328	0.267282	0.492485	Bmpr1a/Sdcbp	2
GO:0010883	regulation of lipid storage	2/490	48/23328	0.267282	0.492485	Abhd5/Fto	2
GO:0019098	reproductive behavior	2/490	48/23328	0.267282	0.492485	Aplp2/Crebrf	2
GO:0030195	negative regulation of blood coagulation	2/490	48/23328	0.267282	0.492485	Apoe/Pdgfa	2
GO:0051972	regulation of telomerase activity	2/490	48/23328	0.267282	0.492485	Map2k7/Parp4	2
GO:0070527	platelet aggregation	2/490	48/23328	0.267282	0.492485	Dmtn/Prkca	2
GO:1903727	positive regulation of phospholipid metabolic process	2/490	48/23328	0.267282	0.492485	Dgkz/Rac1	2
GO:0046942	carboxylic acid transport	9/490	333/23328	0.267828	0.492485	Apoe/Arl6ip1/Arl6ip5/Lrrc8a/Mapk9/Mpc2/Pla2g6/Slc25a11/Slc7a1	9
GO:0031646	positive regulation of nervous system process	3/490	86/23328	0.270424	0.492485	Cacnb3/Dbn1/Tac1	3
GO:0032606	type I interferon production	3/490	86/23328	0.270424	0.492485	Ppm1b/Trim56/Yy1	3
GO:0048708	astrocyte differentiation	3/490	86/23328	0.270424	0.492485	Bin1/Plp1/Tspan2	3
GO:0120192	tight junction assembly	3/490	86/23328	0.270424	0.492485	Actg1/Mpp5/Pdcd6ip	3
GO:0000291	nuclear-transcribed mRNA catabolic process, exonucleolytic	1/490	15/23328	0.272779	0.492485	Exosc9	1
GO:0000478	endonucleolytic cleavage involved in rRNA processing	1/490	15/23328	0.272779	0.492485	Rps21	1
GO:0000479	endonucleolytic cleavage of tricistronic rRNA transcript (SSU-rRNA, 5.8S rRNA, LSU-rRNA)	1/490	15/23328	0.272779	0.492485	Rps21	1
GO:0001845	phagolysosome assembly	1/490	15/23328	0.272779	0.492485	Coro1a	1
GO:0006415	translational termination	1/490	15/23328	0.272779	0.492485	Ogfod1	1
GO:0006677	glycosylceramide metabolic process	1/490	15/23328	0.272779	0.492485	St6galnac6	1
GO:0006978	DNA damage response, signal transduction by p53 class mediator resulting in transcription of p21 class mediator	1/490	15/23328	0.272779	0.492485	Pcbp4	1
GO:0007039	protein catabolic process in the vacuole	1/490	15/23328	0.272779	0.492485	Vps35	1
GO:0007194	negative regulation of adenylate cyclase activity	1/490	15/23328	0.272779	0.492485	Palm	1
GO:0007614	short-term memory	1/490	15/23328	0.272779	0.492485	Comt	1
GO:0010523	negative regulation of calcium ion transport into cytosol	1/490	15/23328	0.272779	0.492485	Tmbim6	1
GO:0010561	negative regulation of glycoprotein biosynthetic process	1/490	15/23328	0.272779	0.492485	Tmem59	1
GO:0010918	positive regulation of mitochondrial membrane potential	1/490	15/23328	0.272779	0.492485	Bad	1
GO:0014848	urinary tract smooth muscle contraction	1/490	15/23328	0.272779	0.492485	Pla2g6	1
GO:0019081	viral translation	1/490	15/23328	0.272779	0.492485	Ssb	1
GO:0021932	hindbrain radial glia guided cell migration	1/490	15/23328	0.272779	0.492485	Rbfox2	1
GO:0023035	CD40 signaling pathway	1/490	15/23328	0.272779	0.492485	Phb	1
GO:0030157	pancreatic juice secretion	1/490	15/23328	0.272779	0.492485	Madd	1
GO:0030449	regulation of complement activation	1/490	15/23328	0.272779	0.492485	Phb	1
GO:0031958	corticosteroid receptor signaling pathway	1/490	15/23328	0.272779	0.492485	Phb	1
GO:0032222	regulation of synaptic transmission, cholinergic	1/490	15/23328	0.272779	0.492485	Tac1	1
GO:0032308	positive regulation of prostaglandin secretion	1/490	15/23328	0.272779	0.492485	Mapk9	1
GO:0032530	regulation of microvillus organization	1/490	15/23328	0.272779	0.492485	Ezr	1
GO:0034433	steroid esterification	1/490	15/23328	0.272779	0.492485	Apoe	1
GO:0034434	sterol esterification	1/490	15/23328	0.272779	0.492485	Apoe	1
GO:0034435	cholesterol esterification	1/490	15/23328	0.272779	0.492485	Apoe	1
GO:0035872	nucleotide-binding domain, leucine rich repeat containing receptor signaling pathway	1/490	15/23328	0.272779	0.492485	Irgm2	1
GO:0042416	dopamine biosynthetic process	1/490	15/23328	0.272779	0.492485	Vps35	1
GO:0043981	histone H4-K5 acetylation	1/490	15/23328	0.272779	0.492485	Kansl2	1
GO:0043982	histone H4-K8 acetylation	1/490	15/23328	0.272779	0.492485	Kansl2	1
GO:0045618	positive regulation of keratinocyte differentiation	1/490	15/23328	0.272779	0.492485	Macroh2a1	1
GO:0045760	positive regulation of action potential	1/490	15/23328	0.272779	0.492485	Tac1	1
GO:0046541	saliva secretion	1/490	15/23328	0.272779	0.492485	Tac1	1
GO:0046548	retinal rod cell development	1/490	15/23328	0.272779	0.492485	Ccdc66	1
GO:0048308	organelle inheritance	1/490	15/23328	0.272779	0.492485	Vcpip1	1
GO:0048313	Golgi inheritance	1/490	15/23328	0.272779	0.492485	Vcpip1	1
GO:0048680	positive regulation of axon regeneration	1/490	15/23328	0.272779	0.492485	Ndel1	1
GO:0050930	induction of positive chemotaxis	1/490	15/23328	0.272779	0.492485	Prkca	1
GO:0051547	regulation of keratinocyte migration	1/490	15/23328	0.272779	0.492485	Adam9	1
GO:0060134	prepulse inhibition	1/490	15/23328	0.272779	0.492485	Dbn1	1
GO:0060330	regulation of response to interferon-gamma	1/490	15/23328	0.272779	0.492485	Irgm2	1
GO:0060334	regulation of interferon-gamma-mediated signaling pathway	1/490	15/23328	0.272779	0.492485	Irgm2	1
GO:0060396	growth hormone receptor signaling pathway	1/490	15/23328	0.272779	0.492485	Socs2	1
GO:0060700	regulation of ribonuclease activity	1/490	15/23328	0.272779	0.492485	Tmbim6	1
GO:0070234	positive regulation of T cell apoptotic process	1/490	15/23328	0.272779	0.492485	Prelid1	1
GO:0070254	mucus secretion	1/490	15/23328	0.272779	0.492485	Map1lc3b	1
GO:0070307	lens fiber cell development	1/490	15/23328	0.272779	0.492485	Atf4	1
GO:0070593	dendrite self-avoidance	1/490	15/23328	0.272779	0.492485	Nptn	1
GO:0070932	histone H3 deacetylation	1/490	15/23328	0.272779	0.492485	Hdac3	1
GO:0071025	RNA surveillance	1/490	15/23328	0.272779	0.492485	Exosc9	1
GO:0071378	cellular response to growth hormone stimulus	1/490	15/23328	0.272779	0.492485	Socs2	1
GO:0072283	metanephric renal vesicle morphogenesis	1/490	15/23328	0.272779	0.492485	Kif26b	1
GO:0072350	tricarboxylic acid metabolic process	1/490	15/23328	0.272779	0.492485	Cs	1
GO:0086014	atrial cardiac muscle cell action potential	1/490	15/23328	0.272779	0.492485	Ank2	1
GO:0086026	atrial cardiac muscle cell to AV node cell signaling	1/490	15/23328	0.272779	0.492485	Ank2	1
GO:0086066	atrial cardiac muscle cell to AV node cell communication	1/490	15/23328	0.272779	0.492485	Ank2	1
GO:0097154	GABAergic neuron differentiation	1/490	15/23328	0.272779	0.492485	Rac1	1
GO:0098917	retrograde trans-synaptic signaling	1/490	15/23328	0.272779	0.492485	Dagla	1
GO:0099116	tRNA 5'-end processing	1/490	15/23328	0.272779	0.492485	Ssb	1
GO:1900029	positive regulation of ruffle assembly	1/490	15/23328	0.272779	0.492485	Ndel1	1
GO:1900121	negative regulation of receptor binding	1/490	15/23328	0.272779	0.492485	B2m	1
GO:1902043	positive regulation of extrinsic apoptotic signaling pathway via death domain receptors	1/490	15/23328	0.272779	0.492485	Pea15a	1
GO:1903423	positive regulation of synaptic vesicle recycling	1/490	15/23328	0.272779	0.492485	Mff	1
GO:1904294	positive regulation of ERAD pathway	1/490	15/23328	0.272779	0.492485	Tmem259	1
GO:1904814	regulation of protein localization to chromosome, telomeric region	1/490	15/23328	0.272779	0.492485	Macroh2a1	1
GO:1904862	inhibitory synapse assembly	1/490	15/23328	0.272779	0.492485	Lhfpl4	1
GO:0030048	actin filament-based movement	4/490	126/23328	0.273113	0.492835	Ank2/Bin1/Dbn1/Evl	4
GO:0048017	inositol lipid-mediated signaling	5/490	167/23328	0.274675	0.49389	Dcn/Ezr/Pdgfa/Pik3c3/Pik3r2	5
GO:0006695	cholesterol biosynthetic process	2/490	49/23328	0.275099	0.49389	Apoe/Fdft1	2
GO:0033173	calcineurin-NFAT signaling cascade	2/490	49/23328	0.275099	0.49389	Chp1/Rcan3	2
GO:0090207	regulation of triglyceride metabolic process	2/490	49/23328	0.275099	0.49389	Abhd5/Apoe	2
GO:0090342	regulation of cell aging	2/490	49/23328	0.275099	0.49389	B2m/Bmpr1a	2
GO:1900047	negative regulation of hemostasis	2/490	49/23328	0.275099	0.49389	Apoe/Pdgfa	2
GO:1902041	regulation of extrinsic apoptotic signaling pathway via death domain receptors	2/490	49/23328	0.275099	0.49389	Madd/Pea15a	2
GO:1902653	secondary alcohol biosynthetic process	2/490	49/23328	0.275099	0.49389	Apoe/Fdft1	2
GO:1905953	negative regulation of lipid localization	2/490	49/23328	0.275099	0.49389	Abhd5/Apoe	2
GO:2000725	regulation of cardiac muscle cell differentiation	2/490	49/23328	0.275099	0.49389	Hdac3/Yy1	2
GO:0051101	regulation of DNA binding	4/490	127/23328	0.277777	0.498445	Hjurp/Mapk8/Taf1/Taf10	4
GO:0050768	negative regulation of neurogenesis	9/490	337/23328	0.278998	0.50038	Apoe/B2m/Bmpr1a/Ifrd1/Prkcsh/Rap1gap2/Rufy3/Sema4b/Ulk2	9
GO:0045444	fat cell differentiation	7/490	252/23328	0.280044	0.501332	Arl6/Arxes2/Bscl2/Ctbp1/Fam120b/Fto/Trim32	7
GO:0009144	purine nucleoside triphosphate metabolic process	3/490	88/23328	0.281842	0.501332	Atp5c1/Atp5k/Cyc1	3
GO:0032526	response to retinoic acid	3/490	88/23328	0.281842	0.501332	Gdap2/Rpl36al/Scamp3	3
GO:0046683	response to organophosphorus	3/490	88/23328	0.281842	0.501332	Dmtn/Ezr/Taf1	3
GO:1900182	positive regulation of protein localization to nucleus	3/490	88/23328	0.281842	0.501332	Hdac3/Pik3r2/Ubr5	3
GO:0010906	regulation of glucose metabolic process	4/490	128/23328	0.282454	0.501332	Bad/Maea/Pgp/Ppp4r3b	4
GO:0045727	positive regulation of translation	4/490	128/23328	0.282454	0.501332	Eef2/Eif4g2/Mrps27/Uhmk1	4
GO:0051592	response to calcium ion	4/490	128/23328	0.282454	0.501332	Adam9/Anxa11/Dmtn/Syt5	4
GO:0061013	regulation of mRNA catabolic process	4/490	128/23328	0.282454	0.501332	Carhsp1/Fto/Pabpc1/Pcbp4	4
GO:0010677	negative regulation of cellular carbohydrate metabolic process	2/490	50/23328	0.282911	0.501332	Maea/Pgp	2
GO:0018198	peptidyl-cysteine modification	2/490	50/23328	0.282911	0.501332	Adh5/Gapdh	2
GO:0031146	SCF-dependent proteasomal ubiquitin-dependent protein catabolic process	2/490	50/23328	0.282911	0.501332	Fbxo2/Fbxw11	2
GO:0032309	icosanoid secretion	2/490	50/23328	0.282911	0.501332	Mapk9/Pla2g6	2
GO:0050819	negative regulation of coagulation	2/490	50/23328	0.282911	0.501332	Apoe/Pdgfa	2
GO:0048659	smooth muscle cell proliferation	5/490	170/23328	0.286791	0.501332	Bmpr1a/Comt/Ndrg4/Phb/Prkca	5
GO:0006342	chromatin silencing	3/490	89/23328	0.287568	0.501332	Ctbp1/Macroh2a1/Ube2b	3
GO:0043112	receptor metabolic process	6/490	212/23328	0.28762	0.501332	Ap1ar/Apoe/Capn1/Ezr/Sdcbp/Sh3gl2	6
GO:0000463	maturation of LSU-rRNA from tricistronic rRNA transcript (SSU-rRNA, 5.8S rRNA, LSU-rRNA)	1/490	16/23328	0.288064	0.501332	Rpl35	1
GO:0002295	T-helper cell lineage commitment	1/490	16/23328	0.288064	0.501332	Otud5	1
GO:0003161	cardiac conduction system development	1/490	16/23328	0.288064	0.501332	Bmpr1a	1
GO:0003222	ventricular trabecula myocardium morphogenesis	1/490	16/23328	0.288064	0.501332	Bmpr1a	1
GO:0006491	N-glycan processing	1/490	16/23328	0.288064	0.501332	Prkcsh	1
GO:0006878	cellular copper ion homeostasis	1/490	16/23328	0.288064	0.501332	Aplp2	1
GO:0007216	G protein-coupled glutamate receptor signaling pathway	1/490	16/23328	0.288064	0.501332	Dagla	1
GO:0010896	regulation of triglyceride catabolic process	1/490	16/23328	0.288064	0.501332	Abhd5	1
GO:0015802	basic amino acid transport	1/490	16/23328	0.288064	0.501332	Slc7a1	1
GO:0031000	response to caffeine	1/490	16/23328	0.288064	0.501332	Tmem38a	1
GO:0032048	cardiolipin metabolic process	1/490	16/23328	0.288064	0.501332	Pla2g6	1
GO:0035641	locomotory exploration behavior	1/490	16/23328	0.288064	0.501332	Apoe	1
GO:0042308	negative regulation of protein import into nucleus	1/490	16/23328	0.288064	0.501332	Chp1	1
GO:0042772	DNA damage response, signal transduction resulting in transcription	1/490	16/23328	0.288064	0.501332	Pcbp4	1
GO:0043217	myelin maintenance	1/490	16/23328	0.288064	0.501332	Mpp5	1
GO:0043518	negative regulation of DNA damage response, signal transduction by p53 class mediator	1/490	16/23328	0.288064	0.501332	Pcbp4	1
GO:0044065	regulation of respiratory system process	1/490	16/23328	0.288064	0.501332	Fto	1
[truncated: 2,010 more rows]

## Sheet: NP2_string_node_degrees
#node	node_degree
Gapdh	14
Eef2	7
mt-Atp6	7
mt-Co1	7
mt-Cytb	7
Rpl27	6
mt-Nd2	6
mt-Nd5	6
Rpl10-ps3	5
Rpl35	5
Rpl38	5
Rps26-ps1	5
mt-Atp8	5
Ifit1	4
Ndufa3	4
Apoe	3
B2m	3
Bin1	3
Eif4g2	3
Ifit3	3
Top1	3
Ank2	2
Atf4	2
Camk2a	2
Ctsb	2
Ifi27l2a	2
Luc7l3	2
Polr3k	2
Sdcbp	2
Ssb	2
Tubb4a	2
Anp32b	1
Birc6	1
Btbd2	1
Cd82	1
Dcn	1
Fam110b	1
Klhdc2	1
Ldhb	1
Madd	1
Map2k7	1
Pnisr	1
Psmd4	1
Rab6b	1
Rbms1	1
Rundc3a	1
Sepw1	1
Susd6	1
Xrn2	1
Znhit1	1
Arl8a	0
Auts2	0
Carhsp1	0
Chn1	0
Chp1	0
Cnst	0
Cplx1	0
Cxx1b	0
Ddt	0
Elavl2	0
Emc10	0
Epdr1	0
Faap20	0
Fam171a2	0
Fars2	0
Fbxo2	0
Fdft1	0
Hs6st2	0
Kcnip4	0
Kmt2e	0
Lgals8	0
Lhfpl2	0
Lrrc17	0
Magt1	0
Ndel1	0
Palmd	0
Pim3	0
Plekhb2	0
Pqlc1	0
Rap1gds1	0
Scamp3	0
Serinc3	0
Serpini1	0
Smdt1	0
Snhg11	0
Stac	0
Tmem59	0
Tmem60	0
Tomm5	0
Uhmk1	0
Vmn1r13	0
Vps41	0
